# Supplementary material for: DNA G-quadruplex profiling in skeletal muscle stem cells reveals functional and mechanistic insights
Source: Genome Biol. 2025 Sep 5;26:269. doi: 10.1186/s13059-025-03753-w (PMC12412246; doi:10.1186/s13059-025-03753-w)
Supplement: Supplementary file 2 — Additional file 2: Table S1. G4 CUT&RUN profiling in MuSCs. [file 13059_2025_3753_MOESM2_ESM.xlsx]

## Sheet: Basic statistics
Table S1: G4 CUT&RUN profiling in MuSCs.
Basic statistics
Mouse
Sample	Raw Fragments	Pre-processed fragements	Percentage	Mapping reads	Percentage	Deduplicated and high quality mapping reads	Percentage	Peaks p=0.001
mFISC_rep1_G4	62054451	44408023	0.71563	32912350	0.741135	18550507	0.563634	290
mFISC_rep2_G4	48441594	30345963	0.626444	26993222	0.889516	16938806	0.627521	94
mFISC_rep3_G4	31652611	27861984	0.880243	17996652	0.645921	5970234	0.331741	155
mASC-24h_rep1_G4	53312670	29730387	0.557661	22035618	0.741182	8357538	0.379274	6168
mASC-24h_rep2_G4	33217454	28687238	0.863619	19648605	0.684925	3881503	0.197546	4013
mASC-24h_rep3_G4	27171425	22312542	0.821177	13325221	0.597208	2939207	0.220575	4183
mASC-48h_rep1_G4	46017954	32977517	0.716623	29121416	0.883069	16816622	0.577466	5722
mASC-48h_rep2_G4	39865440	33882939	0.849933	28933520	0.853926	17432565	0.602504	4956
mASC-48h_rep3_G4	37857826	32923617	0.869665	28346883	0.860989	12569806	0.443428	4988
mDSC_rep1_G4	37083816	33097395	0.892502	26114215	0.789011	2904310	0.111216	1962
mDSC_rep2_G4	41272557	35218236	0.853309	25905983	0.735584	5458063	0.210687	2516
mDSC_rep3_G4	25676686	21909765	0.853294	16158345	0.737495	4788675	0.296359	1109
Human
Sample	Raw Fragments	Pre-processed fragements	Percentage	Mapping reads	Percentage	Deduplicated and high quality mapping reads	Percentage	Peaks p=0.001
hFISC_G4	24288401	18328227	0.754608	13965810	0.761984	5685470	0.407099	503
hASC-24h_G4	28889434	16958273	0.587006	13218116	0.779449	7204554	0.545052	2160

## Sheet: mFISC G4 peaks
Table S1: G4 CUT&RUN profiling in MuSCs.
G4 peaks in mFISC
Chr	Start	End
chr1	17867257	17867638
chr1	44463867	44464210
chr1	60703972	60704244
chr1	60704833	60705153
chr1	64993949	64994499
chr1	71585814	71586128
chr1	85012670	85012946
chr1	88214438	88214710
chr1	88836531	88836955
chr1	92426319	92426693
chr1	99790427	99790824
chr1	143093550	143094415
chr1	171516084	171516361
chr1	171568630	171569317
chr1	191513414	191513686
chr10	31834997	31835269
chr10	40487506	40487806
chr10	45875414	45875868
chr10	57434960	57435346
chr10	60301704	60302362
chr10	75202982	75203420
chr10	78160707	78161010
chr10	81565529	81565983
chr11	5871354	5871658
chr11	20883709	20884223
chr11	48800220	48800548
chr11	50200358	50200856
chr11	51601149	51601482
chr11	55394614	55395456
chr11	65884179	65884474
chr11	69916937	69917253
chr11	70353382	70353654
chr11	75765119	75765464
chr11	75993609	75993929
chr11	91236037	91236309
chr11	108186630	108186902
chr11	116183453	116183847
chr11	116852692	116852970
chr11	118301554	118302223
chr11	120560475	120560747
chr11	120560899	120561250
chr11	120578372	120579381
chr12	8498977	8499287
chr12	57538539	57538811
chr12	75630984	75631311
chr12	100206815	100207091
chr12	109025734	109026089
chr13	12824403	12824891
chr13	14872104	14872397
chr13	42801803	42802075
chr13	46930283	46930576
chr13	47942628	47942986
chr13	51847997	51848316
chr13	72646971	72647243
chr13	102734222	102734517
chr14	21359689	21359961
chr14	53771848	53772309
chr14	54441552	54442105
chr14	63142422	63142901
chr14	76075284	76075675
chr14	86110343	86110968
chr14	118473521	118473801
chr15	8029393	8029665
chr15	54530474	54530771
chr15	68880530	68880893
chr15	72419684	72420010
chr15	77761054	77761403
chr15	78929522	78930132
chr15	81824244	81824745
chr15	99594207	99594755
chr16	3246953	3247225
chr16	23050318	23050805
chr16	31448774	31449048
chr16	76403349	76403673
chr16	91647264	91647544
chr16	96829938	96830254
chr17	5237174	5237446
chr17	13206514	13207043
chr17	13308815	13309358
chr17	13349005	13349277
chr17	13400445	13400782
chr17	17345799	17346071
chr17	25996436	25996727
chr17	28329065	28329446
chr17	35835027	35835954
chr17	45568262	45568534
chr17	56352363	56352726
chr17	58596301	58596576
chr17	65652578	65652850
chr17	68623965	68624247
chr17	78226534	78226806
chr18	3117878	3118403
chr18	37841404	37841676
chr18	50134767	50135361
chr18	52517611	52517985
chr18	66616225	66616546
chr18	82376836	82377108
chr19	5099761	5100037
chr19	5842489	5843065
chr19	5843425	5844467
chr19	5844655	5844927
chr19	7040004	7040276
chr19	9982652	9982992
chr19	9984752	9985079
chr19	22825998	22826408
chr19	38232128	38232512
chr19	45746207	45746632
chr2	11546328	11546600
chr2	13574318	13574973
chr2	13582416	13582812
chr2	24569133	24569405
chr2	31026678	31027018
chr2	32924457	32924800
chr2	32961869	32962142
chr2	34774124	34774396
chr2	34775665	34776288
chr2	41987518	41987850
chr2	101998026	101998379
chr2	116966954	116967481
chr2	118125806	118126456
chr2	127961758	127962030
chr2	146463501	146463842
chr2	174832928	174833346
chr2	178766242	178766514
chr3	9580804	9581100
chr3	10377606	10377878
chr3	41084780	41085160
chr3	41312342	41312614
chr3	51882378	51882768
chr3	90605743	90606066
chr3	93779685	93779957
chr3	133893038	133893365
chr3	145647370	145647886
chr4	3081631	3081903
chr4	19922739	19923011
chr4	25245676	25245948
chr4	62598899	62599171
chr4	86991423	86991701
chr4	89744166	89744440
chr4	95050926	95051239
chr4	106582019	106582349
chr4	109946718	109946990
chr4	116308014	116308312
chr4	119768261	119768533
chr4	122859317	122859589
chr4	136044954	136045226
chr4	136143823	136144171
chr4	145409107	145409482
chr4	145557857	145558151
chr4	146493258	146493596
chr4	146926272	146926544
chr4	147342903	147343366
chr4	147349661	147350147
chr4	152995932	152996219
chr5	5783053	5783325
chr5	22725023	22725522
chr5	25945419	25945743
chr5	26011722	26012036
chr5	26032680	26032999
chr5	30287241	30287513
chr5	38241910	38242182
chr5	40652971	40653243
chr5	75917644	75918037
chr5	99194479	99194751
chr5	99906207	99906492
chr5	112084324	112084596
chr5	113897381	113897653
chr5	115103230	115103525
chr5	129128254	129128535
chr5	136177631	136177903
chr5	138364273	138364617
chr5	142903099	142903577
chr5	142960800	142961072
chr5	146495942	146496393
chr5	149213708	149213980
chr6	28405412	28405750
chr6	29243108	29243416
chr6	30804777	30805438
chr6	43038504	43038797
chr6	48205968	48206345
chr6	48235568	48235840
chr6	64725326	64725752
chr6	66875329	66875747
chr6	86524827	86525294
chr6	99877849	99878369
chr6	114216654	114217117
chr6	116173816	116174108
chr6	124913751	124914211
chr6	135382203	135382565
chr7	45324985	45325414
chr7	46855097	46855467
chr7	51790476	51790748
chr7	79955972	79956308
chr7	99345551	99345916
chr7	115472518	115472864
chr7	128162020	128162292
chr7	135603534	135603850
chr7	141177926	141178397
chr7	141638742	141639069
chr8	5640473	5640979
chr8	20946132	20946406
chr8	42246945	42247392
chr8	55347825	55348238
chr8	68044673	68045108
chr8	71543880	71544152
chr8	71803438	71803724
chr8	71812532	71812804
chr8	71858095	71858483
chr8	75096753	75097157
chr8	79684168	79684477
chr8	84842318	84842771
chr8	84977028	84977767
chr8	85029879	85030152
chr8	89063065	89063337
chr8	106278600	106278872
chr9	59678814	59679318
chr9	67022916	67023188
chr9	69031078	69031518
chr9	69491478	69491768
chr9	72749050	72749473
chr9	82829885	82830334
chr9	87255391	87255761
chr9	98339394	98339666
chr9	106424288	106424624
chr9	106463298	106463570
chr9	111453910	111454182
chrX	74223573	74223945
chrX	74224971	74225262
chrX	170736530	170737094
chrY	258978	259460
chrY	90811483	90811905
chr1	10278113	10278386
chr1	85112281	85112680
chr1	88222653	88222983
chr10	45335950	45336223
chr11	3100120	3100617
chr13	3883259	3883532
chr13	14612907	14613180
chr13	68081541	68081814
chr13	110958759	110959068
chr13	119596492	119597010
chr14	14120590	14120908
chr14	26970035	26970374
chr14	53600427	53600700
chr14	60373649	60373958
chr15	15487914	15488326
chr15	75577783	75578087
chr16	3234206	3234767
chr17	6121478	6121869
chr17	13361275	13361618
chr17	13540465	13540777
chr17	13548545	13548824
chr17	13549700	13549973
chr17	86645733	86646006
chr2	165992706	165992979
chr3	5860344	5860635
chr4	3225074	3225669
chr4	139718053	139718345
chr4	139882379	139882730
chr4	144755315	144756509
chr4	146480529	146481119
chr4	146493724	146494029
chr4	147095177	147095633
chr4	147336806	147337295
chr4	147474507	147474874
chr6	31578806	31579079
chr6	34780316	34780701
chr6	89590641	89590963
chr6	99726939	99727274
chr6	106734674	106735030
chr6	125929276	125929549
chr7	119540084	119540406
chr7	125973156	125973429
chr8	71132643	71133159
chr8	71147482	71148232
chr8	71859309	71859632
chr8	121335062	121335390
chr9	63939056	63939329
chrX	31224013	31224294
chrX	31225279	31225630
chrX	124120215	124120899
chrX	169993740	169994957
chrX	170004321	170004753
chrY	90738196	90738736
chr1	16668594	16668853
chr1	26686897	26688149
chr1	68418792	68419051
chr1	80105030	80105289
chr1	107778203	107778462
chr1	171280617	171280959
chr1	171540608	171540874
chr10	44347090	44347349
chr10	72361607	72361944
chr11	3102119	3102378
chr11	3179767	3180090
chr11	11397042	11397301
chr11	12375036	12375313
chr11	32358252	32358511
chr11	60572007	60572266
chr11	61862953	61863212
chr11	87311930	87312189
chr11	90063050	90063309
chr11	102533679	102533938
chr11	103715351	103715610
chr12	14551627	14551886
chr12	33538114	33538373
chr12	39255543	39255802
chr12	61298289	61298548
chr12	64301360	64301694
chr12	78350841	78351155
chr12	87385210	87385469
chr13	26605764	26606023
chr13	56439720	56439979
chr13	97336328	97336587
chr13	103191105	103191382
chr13	109242672	109243088
chr13	109573468	109573754
chr14	16842043	16842302
chr14	17022970	17023229
chr14	24118406	24118725
chr14	39390339	39390598
chr14	98039845	98040246
chr15	20557217	20557476
chr15	23156869	23157237
chr15	27376668	27376927
chr15	30258600	30259033
chr15	37293881	37294140
chr15	67464062	67464321
chr15	91799550	91799809
chr16	19467828	19468087
chr16	22898853	22899320
chr16	27534831	27535090
chr16	56701270	56701529
chr16	65166762	65167021
chr16	77976642	77976901
chr16	84733046	84733305
chr17	18782161	18782425
chr17	90628767	90629026
chr18	7957511	7957851
chr18	16772995	16773254
chr18	22483149	22483408
chr18	35572440	35572721
chr18	80138414	80138673
chr18	90598808	90599067
chr19	19661907	19662166
chr19	24609184	24609531
chr19	25644139	25644398
chr19	52838823	52839082
chr19	54105767	54106045
chr2	10858846	10859216
chr2	20075171	20075491
chr2	22133704	22133963
chr2	73677632	73677891
chr2	110113679	110113938
chr2	112083988	112084247
chr2	148070914	148071173
chr2	174412893	174413152
chr2	178532619	178532958
chr3	8011842	8012101
chr3	18470191	18470521
chr3	21841804	21842063
chr3	44465448	44465707
chr3	45488086	45488459
chr3	46882731	46882990
chr3	55190776	55191035
chr3	62228615	62228874
chr3	78592969	78593228
chr3	83043317	83043576
chr3	93815327	93815586
chr3	104884858	104885117
chr3	131637476	131637735
chr4	3076085	3076344
chr4	33600360	33600619
chr4	38051183	38051442
chr4	53036022	53036281
chr4	67150133	67150392
chr4	132269636	132269895
chr4	137896708	137896967
chr4	152828141	152828458
chr5	33915150	33915409
chr5	56325249	56325508
chr5	69088363	69088622
chr5	73113198	73113590
chr5	97347266	97347560
chr5	151327073	151327332
chr6	13684280	13684542
chr6	17789713	17789972
chr6	21115215	21115474
chr6	85831585	85831844
chr6	97524035	97524330
chr7	14057420	14057679
chr7	89528492	89528751
chr7	116178428	116178687
chr8	19147275	19147534
chr8	20947062	20947445
chr8	21833179	21833438
chr8	39712628	39712887
chr8	55961472	55961731
chr8	71131739	71131998
chr8	71834116	71834419
chr8	109575482	109575982
chr9	20588051	20588310
chr9	50194755	50195042
chr9	55508770	55509088
chr9	94734397	94734656
chr9	95390080	95390339
chr9	117964527	117964786
chr9	123461816	123462197
chrM	206	4957
chrM	5728	6489
chrM	10944	15854
chrX	6633525	6633784
chrX	13413645	13413904
chrX	20514584	20514843
chrX	62427556	62427815
chrX	71337725	71337984
chrX	95726258	95726719
chrX	110333492	110333751
chrX	126772134	126772393
chrX	134294074	134294333
chrX	169773620	169773914
chrX	170005230	170005505
chrY	90812204	90812469

## Sheet: mASC-24h G4 peaks
Table S1: G4 CUT&RUN profiling in MuSCs.
G4 peaks in mASC-24h
Chr	Start	End
chr1	4807887	4808130
chr1	5082787	5083412
chr1	6024920	6025163
chr1	10039799	10040069
chr1	10232857	10233368
chr1	10993395	10993876
chr1	12865123	12865449
chr1	13871858	13872288
chr1	14755226	14755641
chr1	16105647	16106037
chr1	17097442	17098001
chr1	19933673	19933916
chr1	20820152	20820398
chr1	21008753	21008996
chr1	23382877	23383558
chr1	23922018	23922499
chr1	24099796	24100147
chr1	26148380	26148623
chr1	31019257	31019619
chr1	33719867	33720315
chr1	33757551	33757794
chr1	34842931	34843174
chr1	36068255	36068656
chr1	36368900	36369364
chr1	36471841	36472084
chr1	36556818	36557116
chr1	36919767	36920010
chr1	37299838	37300157
chr1	37541116	37541363
chr1	37997933	37998226
chr1	38129138	38129987
chr1	39535720	39536198
chr1	40822093	40822336
chr1	42850938	42851407
chr1	43092610	43092864
chr1	43503628	43503871
chr1	43827497	43828110
chr1	44584996	44585354
chr1	45300334	45300731
chr1	45925267	45925835
chr1	51671511	51671891
chr1	52630597	52630909
chr1	52817560	52817844
chr1	52883548	52883792
chr1	54557535	54557778
chr1	54926083	54926340
chr1	55087900	55088320
chr1	55131047	55131576
chr1	55618767	55619010
chr1	56115332	56115575
chr1	56972974	56973378
chr1	57430050	57430293
chr1	57634212	57634632
chr1	57775006	57775260
chr1	58029636	58029913
chr1	58423685	58423949
chr1	58712387	58712630
chr1	59763486	59763949
chr1	60343176	60343546
chr1	60566372	60567055
chr1	62759835	62760078
chr1	63176695	63176995
chr1	63190821	63191147
chr1	64737469	64737712
chr1	65186412	65186880
chr1	71394361	71394604
chr1	71556902	71557386
chr1	72225626	72226065
chr1	72740985	72741360
chr1	72886227	72886470
chr1	74155135	74155378
chr1	74297233	74297494
chr1	75142493	75143052
chr1	75236537	75236814
chr1	75521467	75521738
chr1	78657726	78658040
chr1	80340833	80341076
chr1	80802584	80802827
chr1	83311645	83312019
chr1	85793315	85793839
chr1	85865126	85865517
chr1	86582334	86582836
chr1	88701955	88702290
chr1	89454660	89455057
chr1	90029956	90030199
chr1	90276032	90276275
chr1	90974877	90975213
chr1	91024065	91024414
chr1	91990633	91990876
chr1	92086378	92086636
chr1	92348382	92348687
chr1	93754415	93755143
chr1	95913593	95913836
chr1	106288946	106289301
chr1	110401318	110401561
chr1	110786925	110787168
chr1	113670467	113670710
chr1	118388909	118389440
chr1	118982031	118982531
chr1	119526065	119526498
chr1	119789140	119789383
chr1	120602070	120602419
chr1	121180395	121180659
chr1	121360196	121360439
chr1	121431109	121431354
chr1	121915813	121916159
chr1	124650245	124650488
chr1	127868706	127869099
chr1	128417240	128417490
chr1	128508853	128509133
chr1	130938647	130938890
chr1	131097399	131097978
chr1	131181573	131181998
chr1	133363248	133363728
chr1	134092986	134093326
chr1	135146642	135146979
chr1	135283450	135283885
chr1	135313627	135313908
chr1	135531078	135531321
chr1	135752808	135753143
chr1	136345656	136345947
chr1	136624964	136625367
chr1	137696262	137696505
chr1	138619153	138619735
chr1	138864702	138865103
chr1	139422172	139422456
chr1	139975332	139975666
chr1	143702677	143703090
chr1	150944820	150945216
chr1	151142378	151142621
chr1	151344266	151344665
chr1	151344935	151345517
chr1	151756076	151756319
chr1	152090042	152090520
chr1	152536504	152536747
chr1	152669691	152669934
chr1	156558467	156558823
chr1	157332176	157332419
chr1	158039796	158040039
chr1	159231860	159232437
chr1	161195484	161195926
chr1	161969014	161969291
chr1	162548435	162548687
chr1	162639318	162639622
chr1	163380051	163380357
chr1	163403788	163404098
chr1	163994715	163994985
chr1	164184799	164185042
chr1	164248615	164249232
chr1	165084547	165084850
chr1	165161152	165161395
chr1	165641671	165641952
chr1	165672073	165672334
chr1	170188624	170188867
chr1	171111554	171111993
chr1	171328767	171329069
chr1	171516149	171516392
chr1	172082492	172082781
chr1	172147949	172148198
chr1	173928283	173928526
chr1	173952226	173952531
chr1	179546064	179546698
chr1	179668003	179668246
chr1	179803009	179803371
chr1	180250135	180250507
chr1	180256130	180256457
chr1	180312817	180313153
chr1	180568584	180569306
chr1	180641260	180641664
chr1	180725900	180726242
chr1	181466427	181466900
chr1	182408766	182409367
chr1	182506521	182506850
chr1	182771082	182771325
chr1	183296977	183297281
chr1	184845545	184845989
chr1	186748828	186749202
chr1	189007651	189008060
chr1	189727759	189728008
chr1	190928856	190929106
chr1	191224088	191224602
chr1	191717729	191718092
chr1	191718286	191718540
chr1	192747532	192747775
chr1	195131088	195131574
chr10	3973523	3973793
chr10	4432228	4432471
chr10	6912391	6912634
chr10	9901941	9902186
chr10	10226850	10227093
chr10	11343393	11343748
chr10	12758298	12758541
chr10	12878485	12878937
chr10	13008208	13008647
chr10	13090592	13090835
chr10	13501079	13501322
chr10	13619169	13619412
chr10	13739831	13740176
chr10	13868821	13869213
chr10	18055368	18055760
chr10	19015166	19015496
chr10	19170318	19170564
chr10	19907378	19907692
chr10	21280998	21281241
chr10	22169583	22169826
chr10	22608924	22609468
chr10	22681782	22682025
chr10	24250972	24251215
chr10	24595571	24595875
chr10	25268264	25268543
chr10	25296847	25297152
chr10	26772520	26773142
chr10	27294730	27294973
chr10	29361735	29362266
chr10	30600441	30600936
chr10	32865320	32865563
chr10	34282011	34282415
chr10	36974282	36974925
chr10	37078773	37079023
chr10	37137117	37137450
chr10	37296173	37296416
chr10	39732633	39732876
chr10	40882832	40883360
chr10	41450175	41450447
chr10	42230991	42231313
chr10	42678722	42679019
chr10	43479625	43479981
chr10	43901478	43901721
chr10	44003658	44004059
chr10	45067077	45067320
chr10	51930717	51931003
chr10	51981676	51982001
chr10	53467011	53467292
chr10	57532277	57532545
chr10	57818639	57818971
chr10	58812243	58812541
chr10	59616427	59616737
chr10	59899532	59899915
chr10	60277619	60277928
chr10	60347003	60347292
chr10	61452498	61452911
chr10	61921083	61921332
chr10	62486280	62486523
chr10	62920552	62920808
chr10	63338705	63338954
chr10	63429429	63430044
chr10	67096598	67096913
chr10	67126747	67127308
chr10	67185749	67185992
chr10	69574071	69574317
chr10	69810754	69811039
chr10	69916710	69916953
chr10	70543932	70544175
chr10	70981902	70982272
chr10	71029072	71029497
chr10	74966903	74967281
chr10	76345051	76345518
chr10	77130432	77130758
chr10	77417970	77418416
chr10	77573473	77573716
chr10	78412784	78413027
chr10	79669312	79669892
chr10	79726245	79726488
chr10	80075271	80075576
chr10	80264791	80265110
chr10	80656365	80656618
chr10	80754982	80755242
chr10	81176447	81176822
chr10	81416558	81416938
chr10	81433004	81433247
chr10	81606060	81606357
chr10	83133938	83134181
chr10	84440939	84441277
chr10	85102449	85102692
chr10	85128004	85128247
chr10	86197234	86197491
chr10	86256601	86256844
chr10	86339626	86339946
chr10	86685405	86685834
chr10	89745048	89745388
chr10	91170698	91171059
chr10	91181559	91181922
chr10	92722136	92722621
chr10	93833616	93834049
chr10	94515060	94515511
chr10	94545641	94546121
chr10	95416677	95416958
chr10	96984486	96984729
chr10	98914770	98915607
chr10	99107209	99107538
chr10	104242332	104242602
chr10	109230919	109231162
chr10	111298618	111298861
chr10	111506196	111506679
chr10	111658900	111659168
chr10	111689652	111690023
chr10	112928423	112928778
chr10	115075583	115075880
chr10	116581554	116582037
chr10	117063376	117063715
chr10	117224061	117224538
chr10	117376795	117377039
chr10	117746171	117746465
chr10	117845209	117845534
chr10	117845793	117846191
chr10	118977805	118978048
chr10	119971654	119971977
chr10	120226892	120227211
chr10	120898929	120899172
chr10	120971934	120972277
chr10	120979227	120979805
chr10	121365007	121365267
chr10	121586623	121587025
chr10	122047566	122047902
chr10	122678810	122679177
chr10	122986158	122986422
chr10	123196716	123197167
chr10	125966138	125966832
chr10	127380217	127380556
chr10	127666874	127667134
chr10	127739382	127739979
chr10	128232281	128232641
chr10	128368550	128369028
chr10	128411419	128411867
chr10	128458773	128459399
chr10	128498491	128498734
chr10	128704926	128705203
chr10	128974819	128975062
chr10	129711539	129711782
chr11	3100229	3100472
chr11	3101289	3102346
chr11	3289896	3290326
chr11	3386740	3386983
chr11	3452056	3452299
chr11	4118417	4118771
chr11	4218017	4218260
chr11	5261680	5261923
chr11	5520868	5521134
chr11	6267417	6267779
chr11	8349480	8349845
chr11	8424422	8424665
chr11	9118026	9118304
chr11	12025765	12026064
chr11	20477351	20477697
chr11	20741497	20741953
chr11	20830735	20830978
chr11	21238773	21239266
chr11	22512554	22512917
chr11	22745741	22745984
chr11	22906088	22906331
chr11	23633156	23633847
chr11	29130751	29131235
chr11	29604732	29605249
chr11	30267478	30267803
chr11	30489806	30490049
chr11	30676224	30676467
chr11	31564420	31564663
chr11	31671762	31672005
chr11	31838736	31838979
chr11	33163279	33163522
chr11	40692656	40692899
chr11	43433694	43433937
chr11	44440367	44440763
chr11	44541533	44541776
chr11	45699111	45699354
chr11	45851744	45852112
chr11	45882254	45882497
chr11	45926578	45927032
chr11	45955139	45955479
chr11	46127763	46128006
chr11	48837575	48837883
chr11	49901720	49901963
chr11	50131247	50131595
chr11	50209977	50210315
chr11	50225021	50225400
chr11	51290027	51290270
chr11	51881080	51881359
chr11	51967544	51967791
chr11	52098544	52098986
chr11	53016940	53017360
chr11	53086509	53086762
chr11	53567569	53567812
chr11	53931763	53932006
chr11	54866194	54866628
chr11	54882746	54883110
chr11	55204246	55204634
chr11	55461129	55461657
chr11	56435254	56435638
chr11	58009301	58009689
chr11	58274900	58275191
chr11	59848021	59848295
chr11	60176811	60177109
chr11	60699566	60699928
chr11	61408059	61408564
chr11	61504841	61505173
chr11	62494900	62495143
chr11	62538746	62538989
chr11	62551238	62551837
chr11	62613790	62614035
chr11	64435270	64435513
chr11	65062639	65063014
chr11	66525517	66525760
chr11	67380095	67380361
chr11	68244402	68244770
chr11	68386751	68387139
chr11	68901653	68901896
chr11	68939620	68940070
chr11	68973515	68973758
chr11	69171425	69171751
chr11	69366187	69366497
chr11	69410961	69411341
chr11	69648646	69648972
chr11	69681997	69682440
chr11	69880976	69881352
chr11	69948204	69948519
chr11	70655022	70655320
chr11	70764104	70764605
chr11	72215042	72215285
chr11	73018789	73019245
chr11	73160241	73160744
chr11	74770767	74771037
chr11	75348260	75348592
chr11	75403118	75403406
chr11	75486726	75487005
chr11	75564302	75564798
chr11	75651624	75651961
chr11	75653877	75654153
chr11	75966558	75967182
chr11	76027367	76027887
chr11	76201924	76202440
chr11	76846492	76847170
chr11	76945278	76945832
chr11	76966955	76967248
chr11	77028978	77029221
chr11	78178061	78178494
chr11	78261673	78262175
chr11	78301108	78301538
chr11	78453974	78454217
chr11	78550349	78551037
chr11	79146071	79146646
chr11	79878240	79878659
chr11	80383233	80383476
chr11	80779855	80780405
chr11	81996400	81996753
chr11	82203136	82203396
chr11	84828820	84829244
chr11	85234884	85235233
chr11	86592669	86592969
chr11	86683864	86684107
chr11	86866998	86867470
chr11	87404164	87404588
chr11	87422487	87422910
chr11	87737032	87737520
chr11	87779117	87779360
chr11	88405070	88405360
chr11	88467761	88468120
chr11	88718444	88718708
chr11	88864084	88864714
chr11	91735629	91735872
chr11	94160629	94160907
chr11	94211564	94212058
chr11	94677235	94677523
chr11	95384605	95384869
chr11	95666811	95667265
chr11	95800953	95801277
chr11	96353195	96353555
chr11	96789195	96789464
chr11	96850141	96850384
chr11	97415500	97416301
chr11	97685613	97686019
chr11	97766395	97766884
chr11	97782327	97782570
chr11	97840837	97841155
chr11	97867796	97868039
chr11	97988299	97988654
chr11	98150055	98150570
chr11	98342650	98342893
chr11	98358379	98358666
chr11	98438811	98439123
chr11	99024002	99024526
chr11	99039871	99040317
chr11	100622989	100623232
chr11	101009271	101009696
chr11	101095432	101095675
chr11	101171898	101172148
chr11	101665500	101665889
chr11	101732679	101733121
chr11	102316873	102317220
chr11	102407333	102407697
chr11	102819147	102819482
chr11	102880744	102881148
chr11	102925284	102925527
chr11	105589421	105589763
chr11	105589944	105590187
chr11	106501158	106501401
chr11	106612865	106613177
chr11	106920254	106920618
chr11	107027924	107028181
chr11	107376491	107376735
chr11	108343927	108344170
chr11	108450069	108450312
chr11	108920234	108920678
chr11	109068776	109069091
chr11	109650988	109651268
chr11	111065840	111066083
chr11	113897829	113898072
chr11	114668582	114668922
chr11	114675489	114675893
chr11	115187175	115187539
chr11	115297234	115297502
chr11	115381833	115382204
chr11	115413396	115413819
chr11	115564081	115564463
chr11	115603959	115604339
chr11	115612467	115612822
chr11	115627992	115628509
chr11	115708147	115708397
chr11	116412796	116413164
chr11	116814405	116814883
chr11	117275878	117276253
chr11	117317680	117318079
chr11	117849123	117849366
chr11	117986982	117987225
chr11	118354866	118355116
chr11	118365129	118365685
chr11	118476727	118477238
chr11	119085742	119086477
chr11	120151231	120151482
chr11	120256911	120257198
chr11	120467441	120467684
chr11	120549531	120549798
chr11	120598118	120598361
chr11	120598594	120598853
chr11	120633003	120633335
chr11	120665985	120666239
chr11	120783925	120784186
chr11	121187748	121187991
chr11	121259799	121260100
chr11	121702168	121702607
chr12	3572070	3572600
chr12	4038533	4038903
chr12	4082983	4083246
chr12	4537456	4537699
chr12	4781951	4782218
chr12	4817487	4817730
chr12	4907463	4907860
chr12	7151961	7152307
chr12	8640752	8641005
chr12	8728109	8728512
chr12	9029976	9030410
chr12	11221686	11221995
chr12	12176532	12177066
chr12	12904691	12904934
chr12	12942372	12942682
chr12	16894887	16895263
chr12	17507130	17507373
chr12	17544879	17545270
chr12	17882071	17882440
chr12	18581182	18581425
chr12	21286230	21286473
chr12	24419212	24419455
chr12	24708225	24708763
chr12	24831209	24831713
chr12	25098596	25098839
chr12	27379555	27379798
chr12	29938728	29938971
chr12	30003580	30004133
chr12	31949396	31949708
chr12	32291881	32292124
chr12	32379329	32379913
chr12	32471343	32471670
chr12	38212495	38212738
chr12	42138140	42138402
chr12	44329330	44329573
chr12	50648738	50649362
chr12	51377348	51377805
chr12	51829058	51829936
chr12	54862231	54862572
chr12	54985584	54985987
chr12	55302686	55302954
chr12	55492102	55492652
chr12	55518169	55518554
chr12	59066702	59067035
chr12	65036127	65036404
chr12	65075416	65075789
chr12	68593878	68594142
chr12	69197217	69197460
chr12	69227960	69228286
chr12	69790451	69790764
chr12	70540084	70540667
chr12	71494424	71494667
chr12	71874628	71874871
chr12	72694268	72694617
chr12	73776390	73776757
chr12	75735423	75735736
chr12	76284394	76284637
chr12	76369360	76370007
chr12	76709854	76710562
chr12	76822205	76822448
chr12	76837303	76837651
chr12	79172490	79172829
chr12	79296222	79296497
chr12	80115584	80115827
chr12	80758303	80758546
chr12	81484892	81485135
chr12	81781177	81781514
chr12	83108888	83109131
chr12	83950666	83950958
chr12	83988101	83988344
chr12	84408779	84409027
chr12	85110647	85111272
chr12	85194775	85195050
chr12	85374665	85374994
chr12	85472021	85472480
chr12	85532807	85533133
chr12	85599177	85599420
chr12	85705622	85705865
chr12	86241752	86241995
chr12	90745080	90745323
chr12	90946115	90946659
chr12	91395033	91395276
chr12	98746924	98747351
chr12	99392811	99393113
chr12	99454703	99455072
chr12	99627750	99628059
chr12	99884209	99884749
chr12	100610988	100611340
chr12	101975821	101976186
chr12	102705100	102705343
chr12	102878171	102878614
chr12	103388545	103388788
chr12	104751812	104752484
chr12	105602118	105602361
chr12	105784685	105785188
chr12	108422785	108423386
chr12	108554747	108555013
chr12	108893974	108894477
chr12	108931392	108931638
chr12	109773685	109774381
chr12	110030111	110030363
chr12	110889216	110889493
chr12	110978617	110979253
chr12	111377322	111378166
chr12	111786204	111786447
chr12	111907694	111908179
chr12	111966818	111967135
chr12	112693474	112693851
chr12	113140382	113140762
chr12	115261152	115261395
chr12	116320726	116320969
chr13	4771948	4772191
chr13	6547937	6548450
chr13	6648725	6649025
chr13	7679073	7679316
chr13	9276401	9276849
chr13	9764686	9764961
chr13	9834294	9834547
chr13	12565364	12566097
chr13	12798089	12798363
chr13	14613208	14613451
chr13	15706795	15707038
chr13	15741902	15742145
chr13	17803985	17804336
chr13	21200141	21200649
chr13	21362575	21363108
chr13	21750062	21750305
chr13	21787164	21787480
chr13	23368933	23369395
chr13	23401321	23401564
chr13	23543281	23543841
chr13	24566044	24566295
chr13	24801392	24801698
chr13	25020131	25020398
chr13	28953402	28953786
chr13	29247427	29247670
chr13	29855251	29855578
chr13	30545112	30545469
chr13	30603137	30603462
chr13	30985773	30986016
chr13	32479105	32479348
chr13	34078500	34079016
chr13	34130220	34130463
chr13	35741796	35742316
chr13	37826799	37827042
chr13	38528023	38528379
chr13	40177166	40177409
chr13	41000962	41001543
chr13	43262230	43262493
chr13	43481181	43481480
chr13	43775093	43775375
chr13	43864642	43864935
chr13	44355975	44356218
chr13	44730211	44730798
chr13	45001719	45002304
chr13	45389512	45389767
chr13	45963661	45963907
chr13	46628561	46628804
chr13	46727451	46727920
chr13	47105835	47106211
chr13	49321572	49321885
chr13	52980793	52981093
chr13	53022119	53022362
chr13	54116956	54117199
chr13	54468657	54468981
chr13	54611297	54611588
chr13	55592952	55593258
chr13	55693155	55693497
chr13	55714633	55714890
chr13	56004060	56004343
chr13	56702864	56703196
chr13	56987284	56987588
chr13	57043560	57043823
chr13	57896747	57897081
chr13	58128533	58128826
chr13	60427956	60428199
chr13	62785613	62785856
chr13	63112896	63113146
chr13	63391263	63391597
chr13	63573532	63573775
chr13	64370278	64370607
chr13	65240925	65241447
chr13	66299876	66300119
chr13	67360411	67360747
chr13	68816073	68816316
chr13	69739601	69739885
chr13	73603807	73604178
chr13	74350016	74350566
chr13	75988294	75988537
chr13	80986104	80986347
chr13	90797197	90797463
chr13	90921120	90921394
chr13	91460433	91460817
chr13	91741555	91741986
chr13	92647744	92648018
chr13	93144357	93144808
chr13	93191994	93192451
chr13	93771743	93772215
chr13	93967320	93967563
chr13	94178440	94178834
chr13	94284881	94285473
chr13	95324824	95325267
chr13	95828773	95829016
chr13	96388427	96388670
chr13	98262839	98263313
chr13	99344496	99344739
chr13	100651417	100651709
chr13	103468178	103468421
chr13	103839114	103839357
chr13	103920420	103921198
chr13	103921623	103921926
chr13	104228659	104229138
chr13	106704054	106704297
chr13	106814248	106814644
chr13	107022346	107022740
chr13	107607546	107607887
chr13	109761319	109761562
chr13	111502098	111502436
chr13	111686129	111686759
chr13	112708068	112708334
chr13	114173111	114173354
chr13	114387926	114388239
chr13	114880683	114880926
chr13	115101874	115102243
chr13	119428533	119429131
chr13	119488189	119488432
chr13	119755770	119756027
chr14	8080281	8080530
chr14	8098016	8098438
chr14	8197757	8198000
chr14	13426129	13426372
chr14	14012555	14013060
chr14	16243397	16243640
chr14	16493109	16493352
chr14	16575227	16575714
chr14	17172541	17172796
chr14	18331226	18331469
chr14	20181531	20181774
chr14	20546036	20546310
chr14	20641013	20641256
chr14	20660968	20661470
chr14	20707695	20707975
chr14	21848674	21848936
chr14	22650738	22650981
chr14	23292961	23293204
chr14	25476080	25476474
chr14	25736312	25736869
chr14	25768833	25769307
chr14	26970114	26970722
chr14	27508258	27508579
chr14	29733019	29733262
chr14	30549047	30549396
chr14	30626070	30626313
chr14	30716055	30716405
chr14	30888220	30888463
chr14	30923267	30923510
chr14	31128826	31129185
chr14	31494980	31495387
chr14	31830541	31830885
chr14	31993917	31994331
chr14	32084823	32085213
chr14	32165366	32165792
chr14	32928957	32929253
chr14	33247843	33248086
chr14	34502934	34503247
chr14	34549238	34549481
chr14	45318430	45318854
chr14	45479166	45479596
chr14	46144732	46145012
chr14	46636319	46636609
chr14	46787998	46788477
chr14	46882188	46882601
chr14	46965861	46966104
chr14	47018665	47018908
chr14	47087200	47087491
chr14	47276910	47277208
chr14	47533435	47533678
chr14	47649058	47649441
chr14	49172199	49172572
chr14	50896665	50897035
chr14	50944400	50944794
chr14	51064896	51065139
chr14	51089494	51089737
chr14	53600488	53600731
chr14	54360820	54361063
chr14	54553867	54554395
chr14	54653515	54653991
chr14	54925934	54926244
chr14	55106518	55106761
chr14	55490967	55491266
chr14	55591814	55592057
chr14	55762322	55762565
chr14	56887665	56887908
chr14	57084451	57084694
chr14	57664948	57665309
chr14	57745725	57745968
chr14	57798226	57798656
chr14	58072028	58072377
chr14	58452612	58452988
chr14	58538380	58538816
chr14	58652797	58653047
chr14	59201037	59201280
chr14	60634460	60634742
chr14	61680929	61681305
chr14	62273524	62274006
chr14	62555727	62556005
chr14	62829430	62829673
chr14	63054641	63055123
chr14	64139433	64139872
chr14	64652531	64652852
chr14	65262246	65262615
chr14	65358391	65358786
chr14	65374709	65375015
chr14	65953794	65954037
chr14	70289280	70289523
chr14	72926576	72926966
chr14	72991990	72992340
chr14	73325689	73326075
chr14	73524739	73525245
chr14	75284307	75284568
chr14	76716170	76716413
chr14	76987636	76987997
chr14	78536742	78537142
chr14	79242148	79242391
chr14	79587164	79587798
chr14	83972671	83972914
chr14	87140973	87141393
chr14	87364615	87364858
chr14	91309880	91310213
chr14	93890771	93891014
chr14	98168842	98169085
chr14	99045934	99046403
chr14	101608617	101609050
chr14	102982401	102982644
chr14	103099250	103099770
chr14	103346494	103347013
chr14	105177094	105177443
chr14	105258640	105258947
chr14	111227045	111227288
chr14	115040501	115040970
chr14	119099395	119099638
chr14	121104933	121105176
chr14	123626176	123626419
chr15	4026682	4027071
chr15	5143001	5143244
chr15	5243504	5243747
chr15	6057330	6057579
chr15	8169044	8169287
chr15	8291109	8291352
chr15	8569108	8569433
chr15	11883079	11883340
chr15	12577216	12577548
chr15	12717316	12717559
chr15	14488700	14488943
chr15	16463177	16463465
chr15	17312668	17312921
chr15	19190206	19190449
chr15	25622886	25623286
chr15	25915167	25915518
chr15	26106759	26107002
chr15	27466361	27466782
chr15	27630455	27630749
chr15	27681551	27681865
chr15	27997518	27997768
chr15	28024903	28025606
chr15	30850146	30850389
chr15	31207538	31207781
chr15	31531042	31531429
chr15	34295953	34296347
chr15	35371181	35371444
chr15	36938666	36938909
chr15	37006873	37007773
chr15	37428822	37429137
chr15	38288977	38289220
chr15	38374387	38374630
chr15	39943639	39944048
chr15	41788873	41789278
chr15	41830962	41831219
chr15	47673867	47674110
chr15	51877166	51877573
chr15	53345975	53346414
chr15	55112588	55112831
chr15	56692357	56692600
chr15	57568129	57568399
chr15	57693333	57693640
chr15	58761514	58761757
chr15	59373944	59374199
chr15	59759564	59759898
chr15	63036177	63036612
chr15	63437798	63438065
chr15	64312401	64312690
chr15	67018896	67019606
chr15	68927977	68928220
chr15	72002340	72002583
chr15	73422921	73423278
chr15	73724831	73725074
chr15	75678485	75678728
chr15	75968964	75969262
chr15	76069476	76070006
chr15	76091511	76091887
chr15	76461395	76461723
chr15	76671479	76671838
chr15	76710403	76710741
chr15	76871069	76871610
chr15	77956359	77956769
chr15	78204214	78204498
chr15	78532051	78532329
chr15	78624651	78624894
chr15	78842427	78842936
chr15	78913853	78914154
chr15	79075116	79075413
chr15	79670831	79671074
chr15	79834215	79834458
chr15	80328475	80328757
chr15	81086749	81087100
chr15	81522868	81523111
chr15	82047240	82047513
chr15	83100041	83100481
chr15	83555429	83555672
chr15	83724491	83725068
chr15	84455590	84456100
chr15	84714719	84715105
chr15	85336473	85336716
chr15	85531251	85531494
chr15	85604791	85605034
chr15	85613489	85613836
chr15	85670480	85670954
chr15	85984020	85984263
chr15	87624354	87624871
chr15	88751280	88751574
chr15	91049535	91049800
chr15	91573153	91573455
chr15	91672911	91673383
chr15	92713891	92714277
chr15	93177772	93178032
chr15	93336876	93337406
chr15	93581861	93582104
chr15	93595515	93595904
chr15	94404280	94404577
chr15	95790457	95790700
chr15	95802708	95802998
chr15	97157549	97157836
chr15	97784092	97784727
chr15	98871381	98871662
chr15	98992946	98993397
chr15	99126386	99126734
chr15	99474540	99474783
chr15	100038511	100038990
chr15	100062338	100062626
chr15	100411254	100411669
chr15	100422878	100423175
chr15	100443782	100444120
chr15	100468760	100469003
chr15	101173754	101173997
chr15	102100226	102100643
chr15	102203617	102203875
chr15	102204109	102204370
chr15	102943102	102943345
chr15	103163211	103163454
chr15	103366080	103366323
chr16	3743668	3744473
chr16	4003666	4003912
chr16	4077679	4077922
chr16	4683923	4684311
chr16	4726273	4726550
chr16	5545176	5545419
chr16	8412159	8412402
chr16	8738791	8739035
chr16	10366608	10366851
chr16	10447107	10447374
chr16	10542861	10543211
chr16	10785903	10786152
chr16	11175882	11176184
chr16	12515529	12515923
chr16	13240281	13240524
chr16	13256323	13256566
chr16	13437156	13437631
chr16	13552615	13552858
chr16	13668150	13668393
chr16	13671526	13671925
chr16	14361576	14361826
chr16	15085094	15085337
chr16	17044494	17044795
chr16	17222251	17222494
chr16	17233452	17234019
chr16	17561662	17561905
chr16	17722566	17722900
chr16	17921920	17922183
chr16	18498410	18498846
chr16	18678225	18678468
chr16	18687315	18687581
chr16	18811938	18812194
chr16	20516806	20517181
chr16	20716112	20716478
chr16	21333404	21333667
chr16	22533271	22533641
chr16	23241220	23241519
chr16	23306993	23307236
chr16	25059238	25059552
chr16	25345824	25346067
chr16	27519335	27519578
chr16	28446647	28446977
chr16	29813940	29814501
chr16	30008645	30009270
chr16	30064165	30064494
chr16	30599784	30600027
chr16	31080983	31081346
chr16	31201111	31201436
chr16	31593187	31593430
chr16	31663896	31664320
chr16	31948376	31948694
chr16	32419563	32420033
chr16	33056249	33056678
chr16	33251725	33251968
chr16	33684485	33684861
chr16	33829489	33829760
chr16	33891645	33891963
chr16	35022412	35022679
chr16	35983003	35983473
chr16	35983711	35984047
chr16	36828504	36828747
chr16	37011627	37012076
chr16	37654176	37654734
chr16	37684679	37684941
chr16	37868156	37868824
chr16	38742176	38742419
chr16	38902221	38902696
chr16	42310043	42310286
chr16	44139110	44139361
chr16	44139754	44140584
chr16	44724396	44724800
chr16	44746064	44746330
chr16	48993731	48993974
chr16	49855256	49855917
chr16	50010547	50010918
chr16	50432059	50432460
chr16	52079311	52079554
chr16	55966326	55966709
chr16	56477608	56477984
chr16	57495629	57495872
chr16	58670345	58670674
chr16	58727879	58728232
chr16	59471617	59471867
chr16	59970859	59971102
chr16	62786727	62786970
chr16	67620595	67620939
chr16	70351993	70352395
chr16	73026840	73027083
chr16	76372365	76373051
chr16	77013775	77014041
chr16	77099041	77099464
chr16	77581373	77581616
chr16	78376573	78377231
chr16	78576423	78576666
chr16	82572802	82573234
chr16	84703268	84703522
chr16	87354232	87354588
chr16	87440260	87440594
chr16	87953754	87953997
chr16	90395307	90395550
chr16	90677294	90677548
chr16	91165243	91165524
chr16	91931604	91931847
chr16	92206472	92206782
chr16	92620836	92621079
chr16	92695429	92695692
chr16	93422059	93422457
chr16	94302929	94303172
chr16	94313008	94313495
chr16	95761635	95761878
chr16	96082093	96082336
chr16	96192022	96192265
chr16	97851200	97851746
chr17	3502733	3502976
chr17	3702151	3702394
chr17	5067394	5067889
chr17	5492410	5492653
chr17	5655913	5656156
chr17	5841125	5841559
chr17	6655362	6655625
chr17	6782720	6782963
chr17	6827936	6828349
chr17	6948183	6948992
chr17	8524880	8525127
chr17	9756644	9756932
chr17	10001136	10001506
chr17	10317479	10317821
chr17	10784650	10784893
chr17	12209519	12209844
chr17	13199969	13200381
chr17	13521401	13521644
chr17	14129022	14129274
chr17	15526990	15527387
chr17	16802800	16803125
chr17	17449597	17449842
chr17	21516691	21516934
chr17	23828537	23828794
chr17	24414686	24414929
chr17	24470060	24470556
chr17	24669592	24669856
chr17	25796899	25797163
chr17	26123364	26123725
chr17	26252812	26253314
chr17	26508612	26508960
chr17	26932990	26933436
chr17	26973028	26973271
chr17	27204166	27204634
chr17	27820699	27820942
chr17	28177076	28177485
chr17	28187738	28187981
chr17	28312785	28313197
chr17	28328665	28328965
chr17	28485829	28486359
chr17	29938845	29939088
chr17	30575998	30576586
chr17	31260389	31260632
chr17	31564262	31564505
chr17	32284481	32284742
chr17	32328965	32329415
chr17	32364293	32364750
chr17	33817404	33818012
chr17	33978647	33979068
chr17	34204423	34204666
chr17	34536234	34536525
chr17	34898222	34898516
chr17	34952490	34952744
chr17	34959440	34959835
chr17	35059457	35059746
chr17	35236145	35236569
chr17	35700346	35700676
chr17	35749838	35750081
chr17	35896994	35897486
chr17	43016378	43016745
chr17	44026291	44026534
chr17	44105449	44105950
chr17	44736087	44736343
chr17	45208688	45209090
chr17	45769561	45769804
chr17	46247922	46248225
chr17	46556001	46556293
chr17	46879885	46880201
chr17	50508607	50508850
chr17	50509008	50509273
chr17	55878651	55878979
chr17	55959607	55959886
chr17	56074744	56075143
chr17	56218661	56219113
chr17	56304329	56304572
chr17	56507452	56507798
chr17	56737974	56738436
chr17	59084836	59085180
chr17	63499533	63500329
chr17	63931729	63931972
chr17	65702064	65702348
chr17	65950980	65951226
chr17	66123446	66123719
chr17	66449296	66449689
chr17	67212030	67212370
chr17	67236834	67237077
chr17	67354440	67354968
chr17	67370931	67371174
chr17	68840785	68841028
chr17	68960005	68960248
chr17	69383723	69383986
chr17	69672585	69672828
chr17	70738567	70738905
chr17	70963651	70963895
chr17	71251319	71251608
chr17	71598677	71599047
chr17	71616116	71616387
chr17	71662733	71662976
chr17	72837165	72837579
chr17	73950136	73950536
chr17	74338655	74339045
chr17	74960066	74960309
chr17	78200327	78200604
chr17	78326042	78326399
chr17	79020429	79020680
chr17	80373409	80373652
chr17	80560777	80561112
chr17	81064860	81065113
chr17	83286445	83286688
chr17	83311680	83312077
chr17	83350796	83351377
chr17	83379283	83379526
chr17	83514213	83514555
chr17	83982994	83983659
chr17	86753836	86754079
chr17	87265981	87266224
chr17	87314800	87315043
chr17	87445889	87446185
chr17	88274230	88274654
chr18	3337462	3338033
chr18	4602371	4602614
chr18	4634876	4635119
chr18	5989882	5990301
chr18	6135215	6135458
chr18	6490867	6491393
chr18	7236740	7236983
chr18	8377609	8377852
chr18	9213339	9213582
chr18	10315748	10315991
chr18	10706657	10707039
chr18	11537163	11537406
chr18	12236464	12236749
chr18	12643627	12643870
chr18	14682532	14682862
chr18	15449771	15450014
chr18	20745934	20746177
chr18	20896201	20896546
chr18	20961418	20961666
chr18	23803735	23804268
chr18	24205449	24206142
chr18	30272712	30272993
chr18	32444884	32445372
chr18	33377916	33378242
chr18	33463744	33464291
chr18	34052218	34052461
chr18	34573040	34573338
chr18	34777147	34777681
chr18	34849988	34850328
chr18	35300054	35300297
chr18	35751812	35752121
chr18	35771482	35771905
chr18	35829622	35829880
chr18	36017995	36018533
chr18	36280856	36281288
chr18	36688635	36688913
chr18	39489535	39489984
chr18	42343913	42344184
chr18	44556257	44556527
chr18	44828695	44828938
chr18	46741579	46741862
chr18	47027244	47027487
chr18	49832487	49832937
chr18	52465558	52465971
chr18	53627476	53627719
chr18	54450132	54450375
chr18	55197113	55197524
chr18	55248334	55248649
chr18	56432010	56432471
chr18	56774723	56774966
chr18	58659523	58659766
chr18	59175553	59175848
chr18	61176964	61177259
chr18	61482381	61482624
chr18	61555219	61555522
chr18	61726030	61726409
chr18	61786618	61786922
chr18	64313180	64313423
chr18	64660768	64661057
chr18	64887454	64887802
chr18	65025475	65025718
chr18	65943186	65943429
chr18	66429358	66429601
chr18	66519454	66519697
chr18	67641220	67641571
chr18	70161789	70162032
chr18	70529942	70530349
chr18	73754160	73754563
chr18	73859174	73859417
chr18	75367419	75367717
chr18	75652188	75652431
chr18	75820199	75820500
chr18	75891940	75892303
chr18	76079119	76079371
chr18	76160726	76161043
chr18	76164819	76165062
chr18	76205248	76205607
chr18	76930011	76930444
chr18	77046960	77047533
chr18	79109649	79109951
chr18	80206604	80206911
chr18	80256024	80256349
chr18	80455401	80455644
chr18	81839874	81840127
chr18	82692211	82692472
chr18	83840686	83841092
chr18	84880707	84881015
chr18	88924306	88924568
chr19	3767659	3767982
chr19	3768363	3768845
chr19	3912659	3913007
chr19	4396758	4397001
chr19	4397567	4397951
chr19	4839241	4839604
chr19	4993098	4993341
chr19	5272968	5273317
chr19	6046473	6047046
chr19	6057646	6057946
chr19	6084834	6085116
chr19	6140769	6141532
chr19	6909662	6910186
chr19	6951179	6951529
chr19	6951778	6952021
chr19	6987997	6988307
chr19	7058053	7058296
chr19	7241132	7241375
chr19	7417845	7418203
chr19	7482870	7483211
chr19	8723225	8723479
chr19	8774342	8774633
chr19	8786041	8786411
chr19	8897884	8898217
chr19	8920201	8920613
chr19	9135507	9135750
chr19	9978675	9978998
chr19	10182850	10183093
chr19	11912172	11912526
chr19	12496405	12496826
chr19	15668011	15668254
chr19	15984955	15985228
chr19	16780938	16781199
chr19	17836891	17837635
chr19	20949778	20950105
chr19	21370589	21370832
chr19	23687379	23687654
chr19	24224341	24224584
chr19	25672253	25672697
chr19	27370437	27370696
chr19	27905120	27905474
chr19	28203781	28204158
chr19	28523463	28523838
chr19	28593909	28594152
chr19	28963905	28964148
chr19	28990211	28990572
chr19	29251231	29251997
chr19	29522005	29522546
chr19	29648001	29648340
chr19	29806012	29806255
chr19	32210788	32211031
chr19	32389227	32389470
chr19	32711842	32712085
chr19	32756623	32757025
chr19	34147389	34147632
chr19	34290638	34290884
chr19	34527354	34527658
chr19	34662166	34662409
chr19	36553793	36554367
chr19	36834226	36834550
chr19	37016343	37016586
chr19	37174297	37174731
chr19	38818963	38819206
chr19	41263971	41264317
chr19	41848090	41848403
chr19	41911707	41912117
chr19	43613077	43613382
chr19	43712160	43712403
chr19	43940173	43940479
chr19	44909639	44909924
chr19	45075153	45075519
chr19	46356850	46357110
chr19	46633951	46634194
chr19	46975792	46976059
chr19	47579460	47579905
chr19	47731436	47731827
chr19	48922181	48922530
chr19	53295215	53295458
chr19	53310984	53311333
chr19	53529053	53529504
chr19	54795615	54795858
chr19	55316008	55316273
chr19	57123957	57124200
chr19	57403866	57404235
chr19	57611615	57611876
chr19	58016769	58017098
chr19	58060722	58061002
chr19	59484736	59485054
chr19	59943385	59943724
chr19	60226464	60226742
chr19	60755831	60756462
chr19	60790291	60790968
chr19	61060616	61060859
chr2	3118265	3118534
chr2	3332429	3332705
chr2	3683906	3684149
chr2	4216866	4217160
chr2	4439517	4439760
chr2	6322480	6322984
chr2	6721093	6721336
chr2	6872646	6872971
chr2	8112534	8112823
chr2	9879388	9879763
chr2	10048548	10048805
chr2	10080459	10080702
chr2	11481769	11482012
chr2	11501935	11502322
chr2	11530258	11530501
chr2	11602932	11603427
chr2	13457900	13458143
chr2	14048592	14048835
chr2	14055514	14056246
chr2	16399099	16399342
chr2	17301922	17302210
chr2	18026289	18026847
chr2	18047508	18047825
chr2	18767288	18767531
chr2	18997795	18998479
chr2	22895500	22895743
chr2	23068722	23069021
chr2	24919184	24919828
chr2	24949542	24950021
chr2	25228608	25228926
chr2	25255266	25255622
chr2	25262460	25262707
chr2	25272135	25272456
chr2	25428415	25428849
chr2	26021415	26021685
chr2	26237163	26237606
chr2	27515040	27515378
chr2	28533163	28533567
chr2	28687073	28687316
chr2	29252607	29253015
chr2	30062550	30062850
chr2	30171368	30171729
chr2	30495897	30496176
chr2	30707805	30708162
chr2	30712003	30712346
chr2	30718472	30718715
chr2	30916773	30917016
chr2	31469809	31470425
chr2	31974016	31974321
chr2	32713427	32713702
chr2	32720625	32720868
chr2	32847081	32847576
chr2	32966744	32967066
chr2	33160553	33160796
chr2	34406811	34407180
chr2	34754145	34754571
chr2	36971274	36971660
chr2	37423005	37423394
chr2	37585586	37585829
chr2	37703201	37703670
chr2	37723390	37723633
chr2	38287140	38287477
chr2	38546197	38546642
chr2	38926400	38926694
chr2	39065475	39065742
chr2	39226128	39226520
chr2	41987487	41987730
chr2	42966793	42967036
chr2	44926945	44927569
chr2	45024223	45024466
chr2	45211371	45211614
chr2	48414803	48415046
chr2	48813816	48814343
chr2	49452038	49452355
chr2	49458307	49458550
chr2	50296533	50296830
chr2	51148943	51149298
chr2	52424850	52425093
chr2	52742134	52742410
chr2	53191092	53191480
chr2	53191827	53192316
chr2	57123726	57124148
chr2	57238227	57238629
chr2	59161221	59161464
chr2	59161629	59161872
chr2	60209578	60209869
chr2	60284004	60284426
chr2	61295284	61295645
chr2	61568947	61569190
chr2	62807421	62807772
chr2	65238593	65238962
chr2	67565703	67565968
chr2	68471812	68472091
chr2	69077151	69077435
chr2	69205930	69206173
chr2	69722574	69723161
chr2	69789700	69790048
chr2	71211466	71212084
chr2	73295676	73295919
chr2	73903019	73903369
chr2	73911057	73911449
chr2	74825723	74826147
chr2	74907454	74907697
chr2	75144470	75144713
chr2	75703254	75703777
chr2	75831910	75832573
chr2	76369920	76370188
chr2	77945961	77946346
chr2	79635102	79635356
chr2	79770321	79770564
chr2	80580942	80581303
chr2	83644246	83644656
chr2	84386896	84387139
chr2	84455177	84455443
chr2	90679167	90679426
chr2	91710540	91710872
chr2	101628915	101629165
chr2	102185946	102186416
chr2	102259264	102259594
chr2	102471668	102471963
chr2	102937016	102937331
chr2	103052233	103052476
chr2	103797243	103797815
chr2	104494381	104494631
chr2	105016757	105017060
chr2	105398992	105399397
chr2	106149482	106149745
chr2	109890849	109891343
chr2	110017666	110017909
chr2	110179955	110180242
chr2	116802626	116802869
chr2	116907875	116908118
chr2	116975624	116976066
chr2	117018301	117018544
chr2	117140831	117141074
chr2	118110674	118111116
chr2	118479499	118479779
chr2	118861865	118862164
chr2	119034715	119035021
chr2	119046736	119046979
chr2	119662641	119662884
chr2	119674670	119674956
chr2	119897226	119897469
chr2	120403988	120404271
chr2	120731485	120731820
chr2	121171168	121171543
chr2	121506499	121506841
chr2	121866712	121867195
chr2	122234655	122234903
chr2	124610089	124610444
chr2	126674909	126675325
chr2	127530947	127531190
chr2	127792463	127792754
chr2	128125773	128126016
chr2	128428674	128429197
chr2	128609529	128609772
chr2	129081403	129081646
chr2	129593022	129593574
chr2	129800503	129800746
chr2	130295081	130295324
chr2	130411764	130412007
chr2	130642861	130643217
chr2	130664289	130664583
chr2	130906379	130906795
chr2	131491779	131492267
chr2	132131069	132131428
chr2	132212110	132212649
chr2	132221504	132221830
chr2	132992811	132993115
chr2	133021757	133022141
chr2	133455952	133456195
chr2	135659157	135659452
chr2	137854648	137854959
chr2	138205098	138205341
chr2	138256433	138256811
chr2	141268885	141269194
chr2	144165276	144165773
chr2	144368728	144369044
chr2	145903100	145903418
chr2	148293096	148293344
chr2	148672265	148672628
chr2	149285081	149285324
chr2	151542412	151542778
chr2	152414719	152415054
chr2	152686948	152687191
chr2	152847784	152848038
chr2	154390180	154390717
chr2	154407866	154408109
chr2	154613079	154613823
chr2	155236488	155237022
chr2	156278686	156279032
chr2	156720720	156721339
chr2	156796118	156796361
chr2	156991900	156992185
chr2	157078618	157078968
chr2	157367585	157367828
chr2	157457372	157457615
chr2	157737325	157737568
chr2	158282444	158282803
chr2	158410043	158410420
chr2	159826222	159826526
chr2	160318595	160318838
chr2	160620446	160620715
chr2	160731304	160731591
chr2	160872806	160873211
chr2	162931260	162931698
chr2	163602250	163602493
chr2	163995369	163995612
chr2	164442908	164443230
chr2	164454513	164454815
chr2	164822838	164823221
chr2	166653822	166654160
chr2	167015109	167015481
chr2	167071980	167072388
chr2	167486004	167486260
chr2	167492747	167493106
chr2	167503385	167503628
chr2	167661396	167661807
chr2	167688642	167689320
chr2	167789268	167789749
chr2	167932032	167932409
chr2	170002743	170002986
chr2	170131003	170131414
chr2	170319111	170319484
chr2	172425448	172425691
chr2	172812912	172813155
chr2	173276470	173276716
chr2	173307258	173307583
chr2	173737666	173737953
chr2	174117172	174117577
chr2	174896838	174897081
chr2	178269444	178269687
chr2	179442311	179442760
chr2	180273192	180273883
chr2	180589348	180589623
chr3	9480566	9480809
chr3	9832959	9833662
chr3	9947544	9947843
chr3	10278976	10279254
chr3	14533764	14534048
chr3	16576546	16576906
chr3	19003693	19004128
chr3	19187994	19188362
chr3	19310863	19311499
chr3	19628216	19628573
chr3	19894688	19894931
chr3	20034816	20035270
chr3	20137132	20137439
chr3	21936031	21936354
chr3	22076747	22076990
chr3	27478455	27478698
chr3	27710748	27711206
chr3	28262653	28263040
chr3	28409108	28409450
chr3	30699620	30699863
chr3	30792995	30793414
chr3	31094646	31095327
chr3	35932323	35932938
chr3	36571994	36572366
chr3	36819780	36820036
chr3	36862657	36862900
chr3	37348582	37348825
chr3	37639961	37640557
chr3	37875565	37875887
chr3	37917021	37917561
chr3	37924747	37925040
chr3	38193954	38194347
chr3	38936460	38936889
chr3	41082309	41082558
chr3	41083434	41083711
chr3	41565754	41566026
chr3	42489657	42489900
chr3	44745317	44745560
chr3	51111040	51111283
chr3	51195106	51195533
chr3	51197264	51197509
chr3	51224622	51225012
chr3	51302504	51302747
chr3	51560025	51560268
chr3	52600724	52601287
chr3	55307688	55308060
chr3	57501732	57501975
chr3	57575791	57576098
chr3	58414634	58414950
chr3	58576601	58576936
chr3	58831130	58831373
chr3	59005890	59006363
chr3	59006623	59006869
chr3	59401927	59402170
chr3	62282954	62283197
chr3	62506702	62507081
chr3	63492967	63493210
chr3	63928985	63929343
chr3	65666182	65666560
chr3	69044785	69045062
chr3	69126863	69127381
chr3	69721932	69722218
chr3	71842675	71842918
chr3	76099259	76099547
chr3	79161431	79161731
chr3	79567478	79567871
chr3	82952716	82952959
chr3	86224073	86224338
chr3	87960868	87961180
chr3	87986892	87987135
chr3	88022905	88023158
chr3	88086919	88087162
chr3	88142146	88142564
chr3	88336127	88336407
chr3	88579595	88579838
chr3	88913808	88914121
chr3	89196528	89196822
chr3	89349891	89350339
chr3	89602591	89602872
chr3	89730601	89730844
chr3	89931055	89931298
chr3	89970960	89971203
chr3	90247723	90248103
chr3	90514311	90514554
chr3	90586844	90587403
chr3	94582257	94582647
chr3	95015154	95015397
chr3	95226330	95226573
chr3	95228660	95229032
chr3	95315006	95315292
chr3	95658460	95659003
chr3	95882088	95882331
chr3	95929978	95930221
chr3	96172334	96172577
chr3	96245148	96245391
chr3	96576031	96576329
chr3	96696347	96696773
chr3	97610023	97610299
chr3	100489199	100489442
chr3	102233230	102233602
chr3	103058279	103058601
chr3	103102183	103102665
chr3	103171489	103171732
chr3	103279554	103279882
chr3	103708544	103708787
chr3	104714316	104714632
chr3	105714022	105714318
chr3	107206139	107206391
chr3	107759886	107760129
chr3	107829706	107829975
chr3	108044727	108045097
chr3	108075345	108075588
chr3	108210310	108210939
chr3	108571567	108571810
chr3	109027292	109027901
chr3	110250289	110250709
chr3	116423485	116423864
chr3	116485097	116485340
chr3	117868871	117869315
chr3	120048126	120048369
chr3	121171535	121172017
chr3	121313706	121313949
chr3	121390011	121390414
chr3	121723223	121723466
chr3	121814781	121815361
chr3	121885066	121885309
chr3	122104512	122104757
chr3	122122147	122122638
chr3	122292859	122293254
chr3	122419584	122419952
chr3	122482371	122482739
chr3	122577334	122577577
chr3	122619034	122619513
chr3	122806477	122806768
chr3	127837285	127837742
chr3	127895971	127896263
chr3	129204209	129204452
chr3	129213786	129214072
chr3	130060675	130061229
chr3	131025574	131025817
chr3	132151917	132152160
chr3	132871429	132871672
chr3	133310175	133310684
chr3	134236019	134236305
chr3	135423204	135423676
chr3	137867562	137867858
chr3	137918401	137918682
chr3	137952135	137952489
chr3	138103452	138103806
chr3	138742077	138742518
chr3	139075375	139075625
chr3	139205563	139205895
chr3	142765027	142765327
chr3	144644075	144644410
chr3	145987737	145988374
chr3	146010050	146010474
chr3	146345169	146345513
chr3	146404594	146405057
chr3	146852488	146852731
chr3	147298052	147298312
chr3	149170322	149170565
chr3	152040263	152040639
chr3	152934439	152934682
chr3	154252907	154253150
chr3	154305057	154305300
chr3	154596788	154597141
chr3	157533912	157534814
chr3	157946976	157947448
chr3	159475552	159475795
chr4	6365857	6366100
chr4	8535474	8535808
chr4	11156210	11156760
chr4	11190885	11191423
chr4	11322067	11322330
chr4	11692109	11692352
chr4	11990099	11990536
chr4	16013728	16014109
chr4	21776101	21776387
chr4	22357579	22357822
chr4	24496516	24496881
chr4	28800241	28800484
chr4	31404831	31405074
chr4	31642578	31642988
chr4	31963680	31964060
chr4	32238427	32238803
chr4	32250838	32251176
chr4	32288167	32288523
chr4	32950532	32950775
chr4	32983247	32983544
chr4	33031068	33031780
chr4	33188965	33189208
chr4	33261469	33261728
chr4	33282193	33282535
chr4	34522836	34523175
chr4	34550529	34551146
chr4	34614746	34614996
chr4	34879732	34879975
chr4	35100036	35100289
chr4	41135677	41136185
chr4	41242126	41242369
chr4	41506860	41507103
chr4	41640139	41640445
chr4	41755690	41756000
chr4	43058821	43059323
chr4	43669035	43669570
chr4	43875352	43875748
chr4	44072351	44073012
chr4	44167572	44167945
chr4	44234013	44234720
chr4	45467370	45467690
chr4	46195884	46196127
chr4	46450651	46451277
chr4	46451581	46451891
chr4	46489003	46489519
chr4	46508161	46508477
chr4	46650206	46650521
chr4	47056966	47057405
chr4	48884378	48884709
chr4	49578275	49578631
chr4	49631969	49632212
chr4	55350153	55350664
chr4	56651459	56651719
chr4	58464519	58464762
chr4	58912304	58912608
chr4	59003073	59003451
chr4	59189275	59189596
chr4	59549148	59549393
chr4	59581460	59581854
chr4	59625938	59626803
chr4	59932367	59932664
chr4	62208387	62208630
chr4	62501897	62502265
chr4	63494932	63495175
chr4	63558541	63558936
chr4	71839626	71839869
chr4	72368513	72368756
chr4	76043897	76044140
chr4	81727312	81727555
chr4	81970284	81970650
chr4	82506381	82506624
chr4	83315482	83315928
chr4	83974451	83974862
chr4	84884277	84884520
chr4	86490841	86491084
chr4	88722225	88722468
chr4	89294389	89294687
chr4	93334721	93335529
chr4	94556579	94556822
chr4	95001457	95001700
chr4	95161231	95161534
chr4	96719288	96719611
chr4	97618888	97619212
chr4	97757637	97757925
chr4	98321915	98322398
chr4	99120702	99121194
chr4	100407368	100407634
chr4	100776938	100777181
chr4	101321977	101322220
chr4	101355631	101356101
chr4	102759456	102759735
chr4	103119582	103119825
chr4	103321892	103322135
chr4	105109566	105110112
chr4	106911116	106911766
chr4	108780380	108780623
chr4	109406929	109407172
chr4	114986951	114987322
chr4	115963055	115963682
chr4	116507376	116507655
chr4	117133808	117134073
chr4	117155895	117156247
chr4	117800425	117800668
chr4	117914970	117915321
chr4	118058162	118058405
chr4	118071805	118072048
chr4	118134570	118135124
chr4	119422246	119422723
chr4	119901641	119901991
chr4	120188695	120189267
chr4	120946007	120946507
chr4	121214917	121215160
chr4	123050664	123050959
chr4	123296311	123296554
chr4	124012596	124012839
chr4	124802100	124802581
chr4	126046727	126047077
chr4	126058488	126058731
chr4	126132014	126132257
chr4	126162667	126162975
chr4	126262103	126262379
chr4	126430578	126430821
chr4	126677608	126677851
chr4	127022205	127022448
chr4	127076880	127077305
chr4	128609840	128610344
chr4	128727580	128727899
chr4	129057875	129058204
chr4	129058373	129058616
chr4	129377365	129378024
chr4	129600646	129600889
chr4	131743174	131743576
chr4	132048727	132049282
chr4	132309118	132309361
chr4	132345466	132345779
chr4	132422194	132422461
chr4	132533271	132533514
chr4	133659850	133660173
chr4	133756878	133757647
chr4	133967201	133967444
chr4	134287227	134287480
chr4	134674302	134674545
chr4	134767953	134768228
chr4	135946149	135946583
chr4	135987022	135987594
chr4	136696310	136696658
chr4	137192800	137193043
chr4	137468391	137468634
chr4	137476650	137476893
chr4	137838044	137838298
chr4	137854040	137854283
chr4	138137838	138138207
chr4	138216486	138216945
chr4	138262338	138262581
chr4	138325780	138326138
chr4	138913631	138914055
chr4	138972352	138972774
chr4	139782987	139783272
chr4	139858564	139858807
chr4	141278329	141278572
chr4	141538254	141538837
chr4	141545961	141546418
chr4	141546723	141546984
chr4	141723183	141723906
chr4	141778594	141778837
chr4	141790459	141790869
chr4	143119213	143119509
chr4	143676326	143676569
chr4	143873072	143873392
chr4	144755377	144755776
chr4	144892396	144892787
chr4	146480640	146481013
chr4	147765675	147765918
chr4	148038616	148039183
chr4	148804446	148804703
chr4	149675954	149676219
chr4	149820640	149821030
chr4	149988962	149989361
chr4	150101385	150101628
chr4	150371910	150372205
chr4	150707471	150707825
[truncated: 6,997 more rows]

## Sheet: mASC-48h G4 peaks
Table S1: G4 CUT&RUN profiling in MuSCs.
G4 peaks in mASC-48h
Chr	Start	End
chr1	4944168	4944525
chr1	9943860	9944183
chr1	10993138	10993451
chr1	14755069	14755494
chr1	14858554	14858799
chr1	16104549	16105127
chr1	20890195	20890468
chr1	20890909	20891154
chr1	20951593	20952060
chr1	21079420	21079666
chr1	21960884	21961196
chr1	23762568	23763045
chr1	24678406	24678816
chr1	33669616	33670011
chr1	34473065	34473321
chr1	36243863	36244278
chr1	36556761	36557365
chr1	36691348	36691696
chr1	38130155	38130400
chr1	38987614	38987984
chr1	39192892	39193186
chr1	39869301	39869656
chr1	44463895	44464259
chr1	44551872	44552575
chr1	52113751	52114050
chr1	52119111	52119737
chr1	58029582	58029973
chr1	59119857	59120460
chr1	60704670	60705059
chr1	64994002	64994447
chr1	65178993	65179463
chr1	66816109	66816354
chr1	66816540	66816892
chr1	66817698	66817974
chr1	71585638	71585969
chr1	72593413	72593753
chr1	72951637	72952022
chr1	74028893	74029234
chr1	74236789	74237166
chr1	74386658	74387073
chr1	74391185	74391607
chr1	75360455	75360714
chr1	76163573	76163926
chr1	80340825	80341332
chr1	82283230	82283506
chr1	82316227	82316842
chr1	85921632	85921991
chr1	86434561	86434973
chr1	86525907	86526672
chr1	86582266	86582854
chr1	87607786	87608099
chr1	89455519	89455764
chr1	90410860	90411128
chr1	90603300	90603639
chr1	91257002	91257318
chr1	91285098	91285343
chr1	92224155	92224406
chr1	92641638	92641932
chr1	92703952	92704209
chr1	93445272	93445517
chr1	93511486	93511981
chr1	97770092	97770423
chr1	97949079	97949324
chr1	99790563	99790828
chr1	105356141	105356649
chr1	106713904	106714155
chr1	118321767	118322024
chr1	118389469	118389901
chr1	118459090	118459406
chr1	119525931	119526443
chr1	119913131	119913378
chr1	120757465	120757710
chr1	121567702	121567979
chr1	128508971	128509313
chr1	128592076	128592549
chr1	130462848	130463156
chr1	132008027	132008361
chr1	134245064	134245512
chr1	134406269	134406537
chr1	134415026	134415312
chr1	134556936	134557256
chr1	134666393	134666705
chr1	134949980	134950242
chr1	135670486	135670769
chr1	135687918	135688177
chr1	135699285	135699607
chr1	135766331	135766740
chr1	136624504	136624892
chr1	139421700	139422146
chr1	143093514	143093949
chr1	151236340	151236585
chr1	152903579	152903939
chr1	153048235	153048535
chr1	155159091	155159476
chr1	155233950	155234329
chr1	155416957	155417364
chr1	156674348	156674699
chr1	156839021	156839272
chr1	157077055	157077346
chr1	159231657	159232065
chr1	161250742	161250996
chr1	164886295	164886836
chr1	167240707	167240955
chr1	170111781	170112114
chr1	171102251	171102496
chr1	171103370	171103617
chr1	171345500	171345963
chr1	171518209	171518455
chr1	171540534	171540830
chr1	171562813	171563200
chr1	172082637	172083035
chr1	172481958	172482321
chr1	180332104	180332349
chr1	180904010	180904475
chr1	182021413	182022190
chr1	183345146	183345448
chr1	184042054	184042299
chr1	187735190	187735435
chr1	189895497	189895789
chr1	190928290	190928765
chr1	190978292	190978639
chr1	191292379	191292624
chr1	191363444	191363718
chr1	192778455	192778700
chr10	3224295	3224540
chr10	3904300	3904545
chr10	7158772	7159099
chr10	7846742	7846987
chr10	12922720	12922969
chr10	13008138	13008876
chr10	13090546	13090853
chr10	14017747	14018020
chr10	14545102	14545347
chr10	14705344	14705733
chr10	18406994	18407326
chr10	20347685	20347939
chr10	24595577	24595931
chr10	29313136	29313401
chr10	31313386	31313667
chr10	37084970	37085215
chr10	37170527	37170772
chr10	37575746	37576199
chr10	41288746	41289056
chr10	41476476	41476721
chr10	41934738	41935091
chr10	42276343	42276686
chr10	42888175	42888420
chr10	44003828	44004093
chr10	44529260	44529794
chr10	45311476	45311752
chr10	50894610	50894855
chr10	52233787	52234134
chr10	52690526	52691040
chr10	53596296	53596558
chr10	54074709	54074970
chr10	59380538	59380783
chr10	60157701	60157946
chr10	60186072	60186331
chr10	60209396	60209661
chr10	61176466	61176711
chr10	61278039	61278360
chr10	63243865	63244158
chr10	63429508	63429951
chr10	67902950	67903195
chr10	69212819	69213143
chr10	69916332	69916678
chr10	71029063	71029564
chr10	75212472	75212793
chr10	75704448	75704810
chr10	75828158	75828486
chr10	76032564	76032879
chr10	76709765	76710010
chr10	77033083	77033328
chr10	77113662	77113915
chr10	77415972	77416232
chr10	77623594	77623875
chr10	77742154	77742498
chr10	77750635	77750939
chr10	77978281	77978695
chr10	78027963	78028305
chr10	79097415	79097660
chr10	80149196	80149514
chr10	80248971	80249403
chr10	80261020	80261801
chr10	80590280	80590573
chr10	80676333	80676767
chr10	80742015	80742426
chr10	80757542	80757885
chr10	80854912	80855235
chr10	81182030	81182522
chr10	81421817	81422134
chr10	81464347	81464743
chr10	81565763	81566102
chr10	81600489	81600924
chr10	82699319	82699564
chr10	82795326	82795571
chr10	84440949	84441269
chr10	84561438	84561683
chr10	84622293	84622561
chr10	85332329	85332598
chr10	86819507	86819816
chr10	87960070	87960518
chr10	90600243	90600518
chr10	92722276	92722585
chr10	93452953	93453692
chr10	93660759	93661004
chr10	94035328	94035688
chr10	96847618	96848139
chr10	110953031	110953289
chr10	111689951	111690196
chr10	117609399	117609712
chr10	117792569	117793198
chr10	119065221	119065518
chr10	120422290	120422623
chr10	121364621	121364878
chr10	127041715	127042175
chr10	127063217	127063790
chr10	127512995	127513240
chr10	127538465	127538902
chr10	127642169	127642444
chr10	128059509	128059754
chr10	128097028	128097356
chr10	128194236	128194523
chr10	128211193	128211616
chr10	128361948	128362354
chr10	128411224	128411505
chr10	128747959	128748301
chr11	3172082	3172333
chr11	4160055	4160570
chr11	4217904	4218316
chr11	4637384	4637957
chr11	5445218	5445465
chr11	5521597	5521850
chr11	5542087	5542395
chr11	5788315	5788615
chr11	5788790	5789035
chr11	5871395	5871640
chr11	6199987	6200342
chr11	8433167	8433412
chr11	17211450	17211826
chr11	22286349	22286707
chr11	22617530	22617823
chr11	22972566	22972960
chr11	23665520	23665765
chr11	23665916	23666327
chr11	26593337	26593595
chr11	29172601	29172984
chr11	31824707	31825027
chr11	32221455	32221786
chr11	32454699	32454944
chr11	33163120	33163518
chr11	35587298	35587608
chr11	40733422	40734008
chr11	43747717	43748065
chr11	43919703	43919948
chr11	46127803	46128073
chr11	46311620	46311914
chr11	46436835	46437353
chr11	48800240	48800584
chr11	49244325	49244834
chr11	49755499	49755744
chr11	50200342	50200892
chr11	50295265	50295526
chr11	50441644	50441889
chr11	50669475	50669792
chr11	50887510	50887889
chr11	50931318	50931609
chr11	51262833	51263232
chr11	51635632	51635905
chr11	52231837	52232164
chr11	52333699	52333988
chr11	53098692	53099090
chr11	53447212	53447470
chr11	53859069	53859439
chr11	53979727	53980312
chr11	54215265	54215516
chr11	55394576	55395488
chr11	55454759	55455102
chr11	58322766	58323555
chr11	58867158	58867403
chr11	58917098	58917343
chr11	59260833	59261153
chr11	60105799	60106297
chr11	60220375	60220620
chr11	60570992	60571304
chr11	60707722	60708065
chr11	61494054	61494485
chr11	61529359	61529672
chr11	63132465	63132881
chr11	66167956	66168328
chr11	67052063	67052849
chr11	67346018	67346349
chr11	67897060	67897348
chr11	68185018	68185318
chr11	68692116	68692446
chr11	69015971	69016299
chr11	69045504	69045755
chr11	69096925	69097170
chr11	69323785	69324127
chr11	69581046	69581470
chr11	69621984	69622367
chr11	69681636	69682347
chr11	69921232	69921690
chr11	70687923	70688204
chr11	71004184	71004692
chr11	72214756	72215499
chr11	74832017	74832330
chr11	75178593	75178981
chr11	75190403	75190838
chr11	75270536	75270889
chr11	75486653	75486898
chr11	76526851	76527196
chr11	76763271	76763516
chr11	77078411	77078661
chr11	78115195	78115490
chr11	78176272	78176689
chr11	78246061	78246407
chr11	78497556	78498022
chr11	78976198	78976458
chr11	79339063	79339590
chr11	79962270	79962548
chr11	80383245	80383730
chr11	82870658	82870903
chr11	83754075	83754320
chr11	84794521	84794882
chr11	85843423	85843765
chr11	86544717	86545008
chr11	86586523	86586768
chr11	86807303	86807683
chr11	87086569	87086814
chr11	87852846	87853125
chr11	88970503	88970771
chr11	94928728	94929139
chr11	94979011	94979264
chr11	95337246	95337491
chr11	95666696	95667026
chr11	95814783	95815028
chr11	96963643	96963928
chr11	97099088	97099333
chr11	97782095	97782363
chr11	98026700	98026955
chr11	98149979	98150238
chr11	98192749	98193081
chr11	98203586	98203977
chr11	98342479	98342744
chr11	98773814	98774059
chr11	98775278	98775781
chr11	98951368	98951755
chr11	99985342	99985587
chr11	100619276	100619599
chr11	100931677	100932054
chr11	101009261	101009709
chr11	101082861	101083113
chr11	101161940	101162185
chr11	101230846	101231091
chr11	101278994	101279329
chr11	101465244	101465576
chr11	101665422	101665778
chr11	102051485	102051750
chr11	102311327	102311605
chr11	102408394	102408846
chr11	102925203	102925497
chr11	102984209	102984473
chr11	103051504	103051770
chr11	103094042	103094545
chr11	103102753	103103021
chr11	103116608	103116900
chr11	103147549	103147856
chr11	103158950	103159214
chr11	103262087	103262348
chr11	104232033	104232350
chr11	105126696	105127002
chr11	105393524	105393787
chr11	106085136	106085390
chr11	106255791	106256308
chr11	107188712	107189418
chr11	109331496	109331997
chr11	109355817	109356158
chr11	109411636	109411881
chr11	109630403	109630648
chr11	109845719	109846116
chr11	110448479	110448880
chr11	112782493	112782836
chr11	113475611	113475879
chr11	113534346	113534618
chr11	113974964	113975209
chr11	115475573	115476004
chr11	115536610	115536855
chr11	115722870	115723115
chr11	115813762	115814205
chr11	116004817	116005218
chr11	116149118	116149363
chr11	116671611	116671856
chr11	117114967	117115212
chr11	117276079	117276324
chr11	117620348	117620593
chr11	118302741	118303039
chr11	119040888	119041218
chr11	119307846	119308091
chr11	119389914	119390250
chr11	120382221	120382466
chr11	120467450	120467926
chr11	120484413	120484808
chr11	120560509	120561224
chr11	120578368	120578924
chr11	120617701	120618139
chr11	120796145	120796410
chr11	121434731	121434976
chr12	3235474	3235943
chr12	3365246	3365522
chr12	4082289	4082716
chr12	4234011	4234555
chr12	4843113	4843553
chr12	12176443	12176688
chr12	12904488	12904784
chr12	16850655	16851163
chr12	17266062	17266307
chr12	24974743	24975270
chr12	27342806	27343074
chr12	28649533	28649818
chr12	28751897	28752174
chr12	29290921	29291270
chr12	30583963	30584351
chr12	30911677	30911991
chr12	31170788	31171033
chr12	33235472	33236409
chr12	33429570	33429919
chr12	36381740	36381985
chr12	37108711	37109132
chr12	51377356	51377721
chr12	52835685	52835953
chr12	54203443	54203699
chr12	55398749	55399260
chr12	55446708	55447110
chr12	57230582	57230916
chr12	69361396	69361686
chr12	69892301	69892561
chr12	70452946	70453328
chr12	70539854	70540288
chr12	70598293	70598538
chr12	70910204	70910552
chr12	72303692	72303953
chr12	72536071	72536444
chr12	73053744	73054125
chr12	73111842	73112087
chr12	73286714	73287168
chr12	73416052	73416407
chr12	73462228	73462505
chr12	75630985	75631309
chr12	75669781	75670102
chr12	76255210	76255560
chr12	76936284	76936529
chr12	79089258	79089600
chr12	79296195	79296568
chr12	79864441	79865197
chr12	80115588	80115916
chr12	80123001	80123453
chr12	80259561	80259806
chr12	80692768	80693013
chr12	81484903	81485188
chr12	81919685	81919930
chr12	83278023	83278452
chr12	84193527	84194111
chr12	84617223	84617559
chr12	84876012	84876353
chr12	84996929	84997201
chr12	85110620	85110979
chr12	85194636	85194955
chr12	85280095	85280396
chr12	85473543	85473985
chr12	85497738	85498123
chr12	85532769	85533313
chr12	85572178	85572430
chr12	86241669	86242069
chr12	86884016	86884388
chr12	87471970	87472367
chr12	96922585	96922860
chr12	100587472	100587863
chr12	101718637	101718882
chr12	101975714	101976130
chr12	105021366	105021611
chr12	105784634	105784941
chr12	108462299	108462588
chr12	110840831	110841076
chr12	111732464	111732709
chr12	113074561	113074818
chr12	118198667	118198912
chr13	4771528	4771780
chr13	5860958	5861747
chr13	6191935	6192255
chr13	6547923	6548168
chr13	9763720	9764003
chr13	12461225	12461508
chr13	12565621	12566236
chr13	14629950	14630377
chr13	20091016	20091560
chr13	21468148	21468419
chr13	21710090	21710405
chr13	21779672	21779917
chr13	21945089	21945402
chr13	23401478	23401723
chr13	23562179	23562465
chr13	23622061	23622430
chr13	28758047	28758378
chr13	28953552	28953884
chr13	28959322	28959795
chr13	34037480	34037948
chr13	35905793	35906305
chr13	35968554	35968920
chr13	37460262	37460560
chr13	37978490	37978735
chr13	38634795	38635123
chr13	38960112	38960754
chr13	43398282	43398629
chr13	43480173	43480544
chr13	44306245	44306846
chr13	45576222	45576651
chr13	45964555	45964812
chr13	46502459	46502893
chr13	47014766	47015179
chr13	48878427	48878902
chr13	49187692	49188065
chr13	49352626	49352871
chr13	52397598	52397843
chr13	54303319	54303635
chr13	54621569	54621998
chr13	54687943	54688229
chr13	55152672	55153089
chr13	55171655	55171917
chr13	55210971	55211292
chr13	55622737	55623030
chr13	55635119	55635364
chr13	56471012	56471257
chr13	56522427	56522792
chr13	57369479	57369724
chr13	58127909	58128251
chr13	64248605	64248920
chr13	66715842	66716087
chr13	67060952	67061247
chr13	67194444	67194822
chr13	68660024	68660269
chr13	68816448	68816747
chr13	69230533	69231137
chr13	69357271	69357544
chr13	69739317	69739577
chr13	69810005	69810400
chr13	70637828	70638178
chr13	73763457	73764092
chr13	74208292	74208771
chr13	74462899	74463144
chr13	75708266	75708511
chr13	75797769	75798243
chr13	77708456	77708887
chr13	80962938	80963397
chr13	81658241	81658559
chr13	89089529	89089848
chr13	90896700	90896965
chr13	91461023	91461268
chr13	92531077	92531322
chr13	93144595	93145015
chr13	93498502	93499169
chr13	94156204	94156516
chr13	95184171	95184416
chr13	96543045	96543290
chr13	98205534	98205779
chr13	98262862	98263348
chr13	98316757	98317011
chr13	99344486	99344794
chr13	100015447	100015814
chr13	100744251	100744546
chr13	101722038	101722289
chr13	102906044	102906551
chr13	104178480	104179007
chr13	108316048	108316689
chr13	109233086	109233375
chr13	109752168	109752413
chr13	112755150	112755602
chr13	114817865	114818708
chr14	11554436	11554801
chr14	15075432	15075780
chr14	16243135	16243380
chr14	17660099	17660440
chr14	20180665	20181323
chr14	20347787	20348276
chr14	20674349	20674691
chr14	20702778	20703354
chr14	20805141	20805579
chr14	21312631	21312876
chr14	21750561	21750927
chr14	23858204	23858531
chr14	24578494	24578949
chr14	25460433	25460742
chr14	25872452	25872983
chr14	26970622	26970911
chr14	29978331	29978691
chr14	30479689	30479999
chr14	30951293	30951595
chr14	31018893	31019138
chr14	31019625	31019949
chr14	31128741	31129075
chr14	31662263	31662851
chr14	31768738	31768995
chr14	32513409	32513986
chr14	32521261	32521506
chr14	32827419	32827758
chr14	32894509	32894862
chr14	33954796	33955098
chr14	36855679	36855955
chr14	40967061	40967534
chr14	45530524	45530873
chr14	45992347	45992606
chr14	46821825	46822432
chr14	47298098	47298503
chr14	50062320	50062565
chr14	51063489	51063737
chr14	52244313	52244934
chr14	54603268	54603570
chr14	54925863	54926194
chr14	55114713	55115101
chr14	57910810	57911168
chr14	61680927	61681270
chr14	62332072	62332405
chr14	62555945	62556190
chr14	62837095	62837501
chr14	63142408	63143013
chr14	63860302	63860583
chr14	65149603	65150206
chr14	65374784	65375048
chr14	66297007	66297456
chr14	68124366	68124694
chr14	69175023	69175309
chr14	70002717	70002962
chr14	70074681	70074956
chr14	70153412	70153664
chr14	70336367	70336679
chr14	70474854	70475123
chr14	70554147	70554392
chr14	70629428	70629673
chr14	73001641	73001886
chr14	73510055	73510308
chr14	76414650	76414936
chr14	76760768	76761074
chr14	77451738	77452032
chr14	78482999	78483244
chr14	79451710	79451955
chr14	93890751	93891045
chr14	100285911	100286465
chr14	101640387	101640718
chr14	101654219	101654464
chr14	101729602	101729862
chr14	116926446	116927128
chr14	118132705	118133029
chr14	118136676	118136964
chr14	121379635	121379880
chr15	3583073	3583594
chr15	6909742	6910137
chr15	7012592	7012875
chr15	10714208	10714556
chr15	10890355	10890621
chr15	10981776	10982029
chr15	11590702	11590947
chr15	25886289	25886589
chr15	27681570	27681864
chr15	28024592	28025246
chr15	31349977	31350287
chr15	34237991	34238405
chr15	36770929	36771174
chr15	36793889	36794389
chr15	36884737	36884986
chr15	37458760	37459005
chr15	38299601	38299846
chr15	44619638	44619966
chr15	51877086	51877854
chr15	55090278	55090523
chr15	56692901	56693146
chr15	57567814	57568368
chr15	57694176	57694756
chr15	59373888	59374482
chr15	59647653	59648133
chr15	59728206	59728451
chr15	59759693	59759938
chr15	59783917	59784439
chr15	60823016	60823546
chr15	61985580	61985911
chr15	62079160	62079816
chr15	63036428	63036673
chr15	64377286	64377571
chr15	69108156	69108614
chr15	72809810	72810213
chr15	73645745	73646017
chr15	74518286	74518641
chr15	75841506	75841969
chr15	75921267	75921528
chr15	75981504	75981777
chr15	76171199	76171880
chr15	76198593	76198880
chr15	76701629	76701883
chr15	76710439	76710832
chr15	76948786	76949180
chr15	77036867	77037438
chr15	77079952	77080324
chr15	77336507	77336824
chr15	77761489	77761937
chr15	77933740	77933997
chr15	78624471	78624730
chr15	78796217	78796667
chr15	78900084	78900329
chr15	78927953	78928226
chr15	79306158	79306460
chr15	79327668	79328511
chr15	79391679	79391924
chr15	79690308	79690823
chr15	80133158	80133599
chr15	80264271	80264525
chr15	80948257	80948723
chr15	80972689	80972983
chr15	81086871	81087138
chr15	81586133	81586427
chr15	82379864	82380109
chr15	83350196	83350730
chr15	84167776	84168173
chr15	84192194	84192730
chr15	85336660	85336919
chr15	85523543	85523994
chr15	85613605	85613949
chr15	86214228	86214689
chr15	87625586	87625831
chr15	88522209	88522454
chr15	89475904	89476263
chr15	96547964	96548229
chr15	96727516	96727761
chr15	97824909	97825159
chr15	98512938	98513345
chr15	98834141	98834419
chr15	98985579	98985876
chr15	99074591	99075119
chr15	99457912	99458180
chr15	99474235	99474522
chr15	99594288	99594576
chr15	99874742	99875254
chr15	100983873	100984118
chr15	101046915	101047257
chr15	101093232	101093489
chr15	101145579	101145825
chr15	101320171	101320538
chr15	102073727	102074012
chr15	102257096	102257452
chr15	102470283	102470546
chr15	102761812	102762163
chr16	3254095	3254379
chr16	4003328	4003672
chr16	4077634	4078001
chr16	4474906	4475507
chr16	4683826	4684096
chr16	4726176	4726441
chr16	5134696	5135066
chr16	5233605	5233969
chr16	8108257	8108502
chr16	8540051	8540334
chr16	8636867	8637112
chr16	9049594	9049914
chr16	10784768	10785013
chr16	13672276	13672547
chr16	15195414	15195659
chr16	15984329	15984574
chr16	17146934	17147472
chr16	17208799	17209191
chr16	17562003	17562248
chr16	17722216	17722716
chr16	20302054	20302419
chr16	20535238	20535791
chr16	20693209	20693539
chr16	21694163	21694408
chr16	21694787	21695102
chr16	22067061	22067508
chr16	22438946	22439210
chr16	22548398	22548684
chr16	23050478	23050782
chr16	24231562	24231999
chr16	24393110	24393355
chr16	24913692	24914085
chr16	25059115	25059560
chr16	25262857	25263125
chr16	30187978	30188380
chr16	30388911	30389230
chr16	32419780	32420212
chr16	33056230	33056538
chr16	33251340	33251722
chr16	33560342	33560801
chr16	35156743	35157047
chr16	35770108	35770548
chr16	36040902	36041197
chr16	37384371	37384722
chr16	37440754	37441114
chr16	43464353	43464649
chr16	44138776	44139304
chr16	44172909	44173195
chr16	45724131	45724376
chr16	55838855	55839262
chr16	56037450	56037695
chr16	62786676	62786921
chr16	63026663	63026908
chr16	76373194	76373484
chr16	76403316	76403662
chr16	77643246	77643700
chr16	86765326	86765619
chr16	87319843	87320088
chr16	89898012	89898476
chr16	91406541	91406786
chr16	91464660	91465131
chr16	91931447	91931692
chr16	92654462	92654709
chr16	92696699	92697137
chr16	94370427	94370683
chr16	94724160	94724408
chr16	96145258	96145678
chr17	3083879	3084717
chr17	5181066	5181311
chr17	5440373	5440704
chr17	5752897	5753252
chr17	8525264	8525509
chr17	10390228	10390519
chr17	12759778	12760174
chr17	12880060	12880305
chr17	12960247	12960959
chr17	13309399	13309911
chr17	13547529	13547797
chr17	13683325	13683847
chr17	14942998	14943581
chr17	15564215	15564666
chr17	15768602	15768847
chr17	15993731	15994174
chr17	17294108	17294474
chr17	17345502	17345943
chr17	18217459	18217849
chr17	21450150	21450496
chr17	21488745	21488990
chr17	21534513	21534758
chr17	21679908	21680153
chr17	23675884	23676256
chr17	23828571	23828816
chr17	24414610	24415069
chr17	24719803	24720396
chr17	24736249	24736824
chr17	24936830	24937105
chr17	25069899	25070148
chr17	25184449	25184828
chr17	25456644	25456918
chr17	25773595	25774001
chr17	26090226	26090471
chr17	26252956	26253244
chr17	26497428	26497692
chr17	26716486	26716830
chr17	26886152	26886562
chr17	27133623	27134114
chr17	28328391	28328694
chr17	28329048	28329391
chr17	28801526	28801771
chr17	29007476	29007766
chr17	29660546	29661043
chr17	29842218	29842526
chr17	30612394	30612775
chr17	31519952	31520225
chr17	31564037	31564452
chr17	31637478	31637723
chr17	31777077	31777410
chr17	31790562	31791094
chr17	32091382	32091627
chr17	32162222	32162512
chr17	32350320	32350899
chr17	33629131	33629513
chr17	33824285	33824651
chr17	33915890	33916152
chr17	33929512	33929758
chr17	33980977	33981358
chr17	34122257	34122729
chr17	34647220	34647598
chr17	35001379	35001665
chr17	35046754	35046999
chr17	35195719	35195980
chr17	35813231	35813555
chr17	35834935	35835190
chr17	37045944	37046431
chr17	42756489	42756792
chr17	43016511	43016932
chr17	44777249	44777652
chr17	45247310	45247555
chr17	45584995	45585260
chr17	46030882	46031127
chr17	46153508	46153804
chr17	46298114	46298413
chr17	46496811	46497056
chr17	46556239	46556502
chr17	46681062	46681437
chr17	46752003	46752645
chr17	46832427	46832676
chr17	46890353	46890738
chr17	46890977	46891362
chr17	47623122	47623369
chr17	47687810	47688260
chr17	47842158	47842637
chr17	49801842	49802087
chr17	56009083	56009366
chr17	56219045	56219403
chr17	56276827	56277147
chr17	56673279	56673524
chr17	57011262	57011698
chr17	64315801	64316075
chr17	64601225	64601488
chr17	65772627	65773144
chr17	65856651	65856896
chr17	65916187	65916432
chr17	66123418	66123673
chr17	66449946	66450337
chr17	67353730	67354116
chr17	68004051	68004509
chr17	70852738	70853374
chr17	70990737	70990988
chr17	74395635	74395880
chr17	75202062	75202366
chr17	75552212	75552603
chr17	78835473	78835731
chr17	79544067	79544312
chr17	79987581	79988001
chr17	80409393	80409788
chr17	83110285	83110530
chr17	83312488	83312818
chr17	84003720	84004029
chr17	84085749	84086057
chr17	84186803	84187236
chr17	84188221	84188517
chr17	85608412	85608911
chr17	87108006	87108297
chr17	87672061	87672690
chr17	88064376	88064641
chr17	88066177	88066585
chr18	3280522	3281301
chr18	4375480	4375851
chr18	4839994	4840245
chr18	5162162	5162407
chr18	5334565	5335078
chr18	5802897	5803142
chr18	5819837	5820119
chr18	5989696	5990267
chr18	6241120	6241572
chr18	6764700	6765457
chr18	9450251	9450592
chr18	10706429	10707072
chr18	12121264	12121509
chr18	12168483	12168986
chr18	12941520	12941949
chr18	12947643	12947891
chr18	16214762	16215052
chr18	23954574	23955037
chr18	24205177	24205422
chr18	24709658	24709906
chr18	31803867	31804188
chr18	32552468	32552874
chr18	33794495	33795193
chr18	34651177	34651677
chr18	34758864	34759183
chr18	34759712	34759980
chr18	34937725	34938273
chr18	35815493	35816309
chr18	35939600	35940027
chr18	36515702	36516201
chr18	36678877	36679321
chr18	37969721	37970002
chr18	38144645	38145000
chr18	38338419	38338744
chr18	38600754	38601146
chr18	38759743	38759988
chr18	39490260	39490505
chr18	44662235	44662480
chr18	46212194	46212610
chr18	46741411	46741831
chr18	46958768	46959156
chr18	47065459	47065979
chr18	50134752	50135345
chr18	53176346	53176749
chr18	55073827	55074072
chr18	55134183	55134518
chr18	57879363	57879608
chr18	59174747	59175342
chr18	59513194	59513439
chr18	61398558	61398803
chr18	61399586	61399895
chr18	61923938	61924372
chr18	62323903	62324153
chr18	65083352	65083753
chr18	66291641	66291988
chr18	68234810	68235055
chr18	69344229	69344499
chr18	70372962	70373335
chr18	75494869	75495453
chr18	75697365	75697693
chr18	75819541	75819786
chr18	76110427	76110757
chr18	77047042	77047377
chr18	77602920	77603335
chr18	80081486	80081731
chr18	80150910	80151197
chr18	80206836	80207146
chr18	80715224	80715567
chr18	84589636	84590014
chr18	84851312	84851723
chr18	88971747	88972024
chr19	3282802	3283076
chr19	3325146	3325576
chr19	4396799	4397173
chr19	4802993	4803263
chr19	5457258	5457509
chr19	5663313	5663736
chr19	5710621	5710958
chr19	5724806	5725139
chr19	5842825	5843244
chr19	5912596	5913260
chr19	5924213	5924458
chr19	8741853	8742148
chr19	8786286	8786606
chr19	8929350	8929654
chr19	8929819	8930064
chr19	8953789	8954045
chr19	9082635	9082880
chr19	10524733	10525186
chr19	10605766	10606030
chr19	10949125	10949370
chr19	16037261	16037517
chr19	20601710	20602020
chr19	21738275	21738567
chr19	23134169	23134414
chr19	24224420	24224688
chr19	28380288	28380533
chr19	28990293	28990553
chr19	29063879	29064277
chr19	32389181	32389712
chr19	34290439	34291021
chr19	34475680	34475934
chr19	34922140	34922514
chr19	36349093	36349406
chr19	36553907	36554341
chr19	36555031	36555607
chr19	37174612	37174965
chr19	40271099	40271344
chr19	40873183	40873711
chr19	40894965	40895210
chr19	41734626	41734871
chr19	41848160	41848450
chr19	42170457	42170779
chr19	44146226	44146615
chr19	44293576	44293882
chr19	44305736	44305981
chr19	45025906	45026191
chr19	45058248	45058778
chr19	46039713	46040033
chr19	46484400	46484903
chr19	47854873	47855268
chr19	53676921	53677449
chr19	53902964	53903334
chr19	56548844	56549092
chr19	56652100	56652400
chr19	58861110	58861377
chr19	59169259	59169504
chr19	60226432	60226687
chr19	60811454	60811726
chr2	3322263	3322538
chr2	3423920	3424168
chr2	4305909	4306154
chr2	5895020	5895546
chr2	5942381	5942768
chr2	6267627	6267872
chr2	11224868	11225144
chr2	11429528	11429802
chr2	13582469	13582788
chr2	17730393	17730638
chr2	18841636	18841881
chr2	19445534	19445840
chr2	20520423	20520668
chr2	24520979	24521224
chr2	24934926	24935606
chr2	25332307	25332935
chr2	25500689	25501009
chr2	25534286	25534633
chr2	26500827	26501072
chr2	26503341	26503600
chr2	26640044	26640398
chr2	27886383	27886635
chr2	28294734	28295048
chr2	28534332	28534684
chr2	29285321	29285580
chr2	29346888	29347133
chr2	30048838	30049167
chr2	30077590	30077978
chr2	30178323	30178568
chr2	30967663	30967955
chr2	31670912	31671180
chr2	32236333	32236769
chr2	32287789	32288172
chr2	32713465	32713961
chr2	32727522	32727891
chr2	34077611	34077856
chr2	34406706	34407149
chr2	34629183	34629428
chr2	34775759	34776073
chr2	34799759	34800004
chr2	34826191	34826484
chr2	35200803	35201549
chr2	35582312	35582631
chr2	35777747	35777992
chr2	37430908	37431188
chr2	37443334	37443634
chr2	37451901	37452355
chr2	39005037	39005282
chr2	51934586	51935056
chr2	52425038	52425283
chr2	52525652	52525897
chr2	52858119	52858506
chr2	57237785	57238124
chr2	58566501	58566746
chr2	59269710	59269955
chr2	59670237	59670526
chr2	60284010	60284271
chr2	60901649	60901894
chr2	61454335	61454670
chr2	61494095	61494378
chr2	61593140	61593393
chr2	69861970	69862222
chr2	71055357	71055628
chr2	71703615	71704003
chr2	72298429	72298730
chr2	73312411	73313016
chr2	73892959	73893215
chr2	75609439	75609705
chr2	79635756	79636057
chr2	84840153	84840659
chr2	91649300	91649702
chr2	92055360	92055929
chr2	92389062	92389456
chr2	92459410	92459750
chr2	93090760	93091219
chr2	94002358	94002672
chr2	101628601	101628892
chr2	104134639	104134988
chr2	105016805	105017069
chr2	105476265	105476559
chr2	105904242	105904731
chr2	106974293	106974550
chr2	109959399	109959866
chr2	110017650	110017967
chr2	110180228	110180473
chr2	110362299	110362544
chr2	110391024	110391310
chr2	114175064	114175309
chr2	114201263	114201508
chr2	118125223	118125856
chr2	118126139	118126880
chr2	119034850	119035170
chr2	119112692	119112986
chr2	119288663	119288939
chr2	119477027	119477316
chr2	119787280	119787582
chr2	119872551	119873301
chr2	119897190	119897507
chr2	120404072	120404446
chr2	120731858	120732103
chr2	120970701	120970946
chr2	121355275	121355551
chr2	121866739	121866984
chr2	122118092	122118359
chr2	122147476	122148021
chr2	122234643	122234990
chr2	122765424	122765685
chr2	124772270	124772515
chr2	127008359	127008851
chr2	127587324	127587583
chr2	128687165	128687532
chr2	129129514	129129761
chr2	129592506	129592943
chr2	130424090	130424699
chr2	130629782	130630027
chr2	130697555	130697803
chr2	131187081	131187326
chr2	131204588	131204932
chr2	132247570	132247942
chr2	134785994	134786368
chr2	137114544	137114790
chr2	142902912	142903367
chr2	143062772	143063148
chr2	144123524	144124034
chr2	146168285	146168772
chr2	148478518	148478763
chr2	148732240	148732776
chr2	148875139	148875525
chr2	151009248	151009595
chr2	151039217	151039482
chr2	151773631	151773948
chr2	151980078	151980323
chr2	152636554	152636913
chr2	152736413	152736739
chr2	152914364	152914680
chr2	153161370	153161797
chr2	155019261	155019566
chr2	155032219	155032559
chr2	155592370	155592858
chr2	155613401	155613646
chr2	155805661	155806111
chr2	156065133	156065460
chr2	156722066	156722375
chr2	156862164	156862447
chr2	157604940	157605200
chr2	158028413	158029074
chr2	163749804	163750049
chr2	164454946	164455196
chr2	164804840	164805348
chr2	165513096	165513341
chr2	166786318	166786761
chr2	167631936	167632241
chr2	167765063	167765348
chr2	167957093	167957338
chr2	168628534	168628830
chr2	168912608	168912915
chr2	170319162	170319407
chr2	174438308	174438560
chr2	174760491	174760811
chr2	177759219	177759464
chr2	178804986	178805291
chr2	180042581	180042842
chr2	180256992	180257520
chr2	180537444	180537689
chr2	181459986	181460635
chr2	181680113	181680403
chr3	9037558	9037803
chr3	9833318	9833612
chr3	10012370	10012711
chr3	10351132	10351509
chr3	14641636	14641986
chr3	19628350	19628769
chr3	20154631	20154930
chr3	27430836	27431189
chr3	36065960	36066205
chr3	36612934	36613411
chr3	37844973	37845551
chr3	51224537	51224832
chr3	51275956	51276299
chr3	52102288	52102817
chr3	58372400	58372695
chr3	58416204	58416673
chr3	62339068	62339313
chr3	69004561	69005022
chr3	79567919	79568260
chr3	79704042	79704287
chr3	79808761	79809006
chr3	80004861	80005256
chr3	83055295	83055778
chr3	84196328	84196573
chr3	84654270	84654540
chr3	85573998	85574405
chr3	86056558	86056828
chr3	87174586	87175000
chr3	87960650	87961048
chr3	87986719	87987115
chr3	88058201	88058579
chr3	88082022	88082301
chr3	88215085	88215405
chr3	88296813	88297372
chr3	88536493	88536920
chr3	88579499	88579912
chr3	88615880	88616328
chr3	88677528	88677806
chr3	89196275	89196903
chr3	89378352	89378674
chr3	89418268	89418939
chr3	89912355	89912690
chr3	89998395	89998743
chr3	90079418	90079951
chr3	90465217	90465509
chr3	90605743	90606036
chr3	90613741	90614145
chr3	93520665	93520922
chr3	94786281	94786764
chr3	95754317	95754716
chr3	95855597	95856011
chr3	96172401	96172671
chr3	96245011	96245324
chr3	96600825	96601140
chr3	96629817	96630082
chr3	96905178	96905423
chr3	97158849	97159216
chr3	99141075	99141539
chr3	100162464	100162974
chr3	100685167	100685547
chr3	101544353	101544643
chr3	102524091	102524336
chr3	103279224	103279481
chr3	103280299	103280672
chr3	105687927	105688233
chr3	107787506	107787855
chr3	107931602	107931998
chr3	108017601	108018274
chr3	108145914	108146254
chr3	108389514	108389759
chr3	108554325	108554679
chr3	108562207	108562645
chr3	108571594	108571873
chr3	108770860	108771105
chr3	110250563	110251032
chr3	113629989	113630400
chr3	116007357	116007872
chr3	116507939	116508274
chr3	121426030	121426275
chr3	121723171	121723760
chr3	121967872	121968148
chr3	122033081	122033643
chr3	122438129	122438454
chr3	122466083	122466328
chr3	127780163	127780622
chr3	129199631	129200229
chr3	130709208	130709686
chr3	133091713	133092240
chr3	135437835	135438319
chr3	135438569	135438814
chr3	136670490	136670852
chr3	138489646	138489906
chr3	142473277	142473522
chr3	151762795	151763040
chr3	152713702	152713984
chr3	154663937	154664334
chr3	158036423	158036780
chr3	159495367	159495629
chr3	159841448	159841740
chr4	3229736	3229996
chr4	8669756	8670001
chr4	26346443	26346974
chr4	31963790	31964057
chr4	33248452	33248744
chr4	33310097	33310423
chr4	40279390	40279736
chr4	40876923	40877410
chr4	40970706	40971123
chr4	41275026	41275634
chr4	41412250	41412495
chr4	41569445	41569766
chr4	43394190	43394574
chr4	43406080	43406325
chr4	44168326	44168603
chr4	44233150	44233413
chr4	45320247	45320492
chr4	46304199	46304451
chr4	49597439	49597693
chr4	56611999	56612581
chr4	57308659	57308904
chr4	58400637	58400951
chr4	58934955	58935200
chr4	62208578	62208857
chr4	62739009	62739302
chr4	63544779	63545181
chr4	65604780	65605056
chr4	70227864	70228109
chr4	72851796	72852084
chr4	74013586	74013831
chr4	76449989	76450355
chr4	80910788	80911406
chr4	83525105	83525397
chr4	86497125	86497468
chr4	88033169	88033471
chr4	88033630	88033939
chr4	88641151	88641396
chr4	95051647	95052105
chr4	95052381	95052644
chr4	97863408	97863653
chr4	97910538	97911411
chr4	100056258	100056564
chr4	100401371	100401707
chr4	100402031	100402289
chr4	101292046	101292520
chr4	102250783	102251196
chr4	102570616	102570861
chr4	106233965	106234210
chr4	107066664	107067136
chr4	107367945	107368295
chr4	107453050	107453313
chr4	109280829	109281074
chr4	115784755	115785000
chr4	115839166	115839443
chr4	116144424	116144716
chr4	116651328	116651573
chr4	116708327	116708689
chr4	116994318	116994809
chr4	117190933	117191178
chr4	117251892	117252177
chr4	117528413	117528658
chr4	117928930	117929175
chr4	118296982	118297227
chr4	118409161	118409473
chr4	118543736	118543981
chr4	119173866	119174469
chr4	119422730	119422975
chr4	119870517	119870842
chr4	119932634	119933353
chr4	120287792	120288087
chr4	120380834	120381243
chr4	121214900	121215256
chr4	123139719	123139964
chr4	123573311	123573556
chr4	123904707	123904952
chr4	124656898	124657147
chr4	125029880	125030216
chr4	125491578	125491858
chr4	126023531	126023904
chr4	126096664	126096988
chr4	126102834	126103302
chr4	126110817	126111192
chr4	126227375	126227883
chr4	127060984	127061355
chr4	127076820	127077413
chr4	128767656	128768217
chr4	128950256	128950647
chr4	129058808	129059154
chr4	129513132	129513414
chr4	129618943	129619366
chr4	130037281	130037526
chr4	131927186	131927431
chr4	132274151	132274691
chr4	132308716	132309086
chr4	132353417	132353684
chr4	132629021	132629342
chr4	133013435	133013715
chr4	133095144	133095404
chr4	133297703	133298053
chr4	133700931	133701176
chr4	134128706	134128995
chr4	134245353	134245697
chr4	135353560	135353978
chr4	135873403	135873798
chr4	135946413	135946797
chr4	136053101	136053490
chr4	136144709	136145101
chr4	136239781	136240026
chr4	136441656	136441912
chr4	137403728	137403973
chr4	137448091	137448365
chr4	137770887	137771445
chr4	138434663	138434948
chr4	139192401	139192730
chr4	139599076	139599329
chr4	139681441	139681838
chr4	139689416	139689859
chr4	139881866	139882125
chr4	139882469	139882753
chr4	143746397	143746725
chr4	144930428	144930686
chr4	146492236	146492508
chr4	147336743	147336988
chr4	147342904	147343242
chr4	147401963	147402564
chr4	147509424	147509744
chr4	147565440	147565906
chr4	147848076	147848346
chr4	147904620	147904909
chr4	148804311	148804637
chr4	149889918	149890163
chr4	150236724	150236969
chr4	152138689	152138974
chr4	155210216	155210461
chr4	155235595	155235937
chr4	155492168	155492413
chr4	155812043	155812405
chr5	3236605	3236861
chr5	5663821	5664085
chr5	9101272	9101517
chr5	20681439	20681738
chr5	21372509	21372909
chr5	21424766	21425362
chr5	22724691	22725307
chr5	23386910	23387209
chr5	23712450	23712828
chr5	24266533	24266778
chr5	24352236	24352530
chr5	25006939	25007194
chr5	30853463	30853708
chr5	31094696	31095206
chr5	31750893	31751138
chr5	32785442	32785920
chr5	33819704	33820146
chr5	35908651	35908931
chr5	36549186	36549552
chr5	37467140	37467526
chr5	39644651	39644896
chr5	41844248	41844606
chr5	53509841	53510226
chr5	53589295	53589563
chr5	63886668	63886948
chr5	66559681	66560056
chr5	66676163	66676450
chr5	69340821	69341181
chr5	72580387	72580632
chr5	73490712	73491013
chr5	74061192	74061526
chr5	77407457	77407744
chr5	77460194	77460439
chr5	84480159	84480404
chr5	90365274	90365732
chr5	90881594	90881859
chr5	90891073	90891440
chr5	92117695	92117940
chr5	92489107	92489352
chr5	98167201	98167446
chr5	100007908	100008175
chr5	103629041	103629637
chr5	103737592	103738025
chr5	107195084	107195352
chr5	107437633	107438041
chr5	107900505	107900879
chr5	108065492	108066157
chr5	108629224	108629953
chr5	110269527	110269976
chr5	110285846	110286438
chr5	110448635	110448942
chr5	110808454	110808699
chr5	111139465	111139926
chr5	111799762	111800137
chr5	113538892	113539237
chr5	114707702	114707947
chr5	115011963	115012299
chr5	115103267	115103562
chr5	115116234	115116479
chr5	115145954	115146279
chr5	115187315	115187636
chr5	115279638	115279883
chr5	115326691	115327135
chr5	115340932	115341232
chr5	115489931	115490259
chr5	115491862	115492107
chr5	116024249	116024625
chr5	117357550	117357853
chr5	118413619	118413927
chr5	118447384	118447629
chr5	118542105	118542413
chr5	118561327	118561614
chr5	121593160	121593828
chr5	122131595	122131887
chr5	122143413	122143658
chr5	122157911	122158186
chr5	122707766	122708046
chr5	123057824	123058207
chr5	123345256	123345504
chr5	123377371	123377716
chr5	123572905	123573314
chr5	124425771	124426019
chr5	125081340	125081728
chr5	125270928	125271228
chr5	125340883	125341196
chr5	128600595	128600867
chr5	129500992	129501482
chr5	129715493	129715750
chr5	130029276	130029676
chr5	130072933	130073178
chr5	130171410	130171655
chr5	130256823	130257233
chr5	131307282	131307614
chr5	134099614	134099859
chr5	135879568	135880023
chr5	135887707	135888011
chr5	135957529	135957932
chr5	137179841	137180090
chr5	137313966	137314360
chr5	137333587	137333901
chr5	137684526	137685031
chr5	137786441	137786931
chr5	138117011	138117256
chr5	138279985	138280377
chr5	138441517	138441970
chr5	138888603	138888848
chr5	139149359	139149652
chr5	139364299	139364559
chr5	139460438	139460837
chr5	139484422	139484667
chr5	139826671	139826924
chr5	140115877	140116207
chr5	140505301	140505561
chr5	140648036	140648462
chr5	142463865	142464210
chr5	142903177	142903572
chr5	142929165	142929480
chr5	143140966	143141211
chr5	146777372	146777673
chr5	148379607	148379852
chr5	149052946	149053191
chr5	149183924	149184307
chr5	149411616	149412100
chr5	151112698	151113013
chr6	6955745	6956174
chr6	17065145	17065418
chr6	17463287	17463641
chr6	21985490	21985931
chr6	24527382	24527931
chr6	29031488	29031814
chr6	29485024	29485467
chr6	29693805	29694118
chr6	29767864	29768109
chr6	29916995	29917330
chr6	29985271	29985534
chr6	30469023	30469268
chr6	31038145	31038477
chr6	34476069	34476615
chr6	35133506	35133764
chr6	37399168	37399430
chr6	39552352	39552617
chr6	39573836	39574139
chr6	39850101	39850507
chr6	47594083	47594507
chr6	47778370	47778670
chr6	48395576	48395888
chr6	49036040	49036285
chr6	49096907	49097295
chr6	51173031	51173323
chr6	54681829	54682080
chr6	55203226	55203517
chr6	55210842	55211239
chr6	55321096	55321432
chr6	57702758	57703069
chr6	64725414	64725659
chr6	65779043	65779288
chr6	66875350	66875784
chr6	67013953	67014233
chr6	67036429	67036739
chr6	67205589	67205937
chr6	70786453	70786698
chr6	71144038	71144317
chr6	72598278	72598672
chr6	72957987	72958232
chr6	73221565	73221875
chr6	75742533	75742782
chr6	83506544	83507039
chr6	83867046	83867313
chr6	86525086	86525441
chr6	86793379	86793796
chr6	87887806	87888343
chr6	88357925	88358181
chr6	88627297	88627657
chr6	89328146	89328436
chr6	90604664	90605017
chr6	92850233	92850530
chr6	93445648	93445893
chr6	97148622	97148872
chr6	99877836	99878334
chr6	100336565	100336913
chr6	100660294	100660805
chr6	100732261	100732656
chr6	107529254	107529499
chr6	107529960	107530221
chr6	108660090	108660396
chr6	108709763	108710030
chr6	113531372	113531617
chr6	113604498	113604873
chr6	114213596	114213889
chr6	115544350	115544740
chr6	115853163	115853697
chr6	115959645	115959890
chr6	116173742	116174028
chr6	116192886	116193131
chr6	116207807	116208270
chr6	117916861	117917106
chr6	118455215	118455557
chr6	118478803	118479308
chr6	118561839	118562270
chr6	120038386	120038648
chr6	120531094	120531433
chr6	120665515	120665920
chr6	120822607	120822880
chr6	120835960	120836366
chr6	122837992	122838321
chr6	124415191	124415500
chr6	124755705	124755975
chr6	124913780	124914197
chr6	124919751	124920238
chr6	125039488	125039832
chr6	125081765	125082204
chr6	125165664	125166033
chr6	125271588	125271899
chr6	125354410	125354771
chr6	127109268	127109955
chr6	127453578	127454074
chr6	128143924	128144186
chr6	128424420	128424838
chr6	128842747	128843076
chr6	129423844	129424089
chr6	135167915	135168228
chr6	135381630	135382166
chr6	136519249	136519494
chr6	137169940	137170185
chr6	137734988	137735494
chr6	140209199	140209444
chr6	140424699	140424955
chr6	141249422	141249864
chr6	145968286	145968531
chr6	146409935	146410458
chr6	148831306	148831559
chr6	149188504	149188875
chr6	149408900	149409184
chr7	3629667	3630093
chr7	3703846	3704534
chr7	4792753	4793037
chr7	5008061	5008437
chr7	5014180	5014703
chr7	5171439	5171767
chr7	12478315	12478715
chr7	12834477	12834932
chr7	15948485	15948887
chr7	15962460	15963083
chr7	16387579	16387944
chr7	19093421	19093787
chr7	19119798	19120091
chr7	19175562	19176027
chr7	19508496	19508753
chr7	19562205	19562739
chr7	19584010	19584255
chr7	19777020	19777485
chr7	19830777	19831319
chr7	19920498	19920754
chr7	24316405	24316973
chr7	24399674	24400027
chr7	24530502	24530758
chr7	24586388	24586687
chr7	24852462	24852707
chr7	24903974	24904219
chr7	25221257	25221525
chr7	27228543	27228788
chr7	27474532	27474777
chr7	27731412	27731697
chr7	28350312	28350863
chr7	28379242	28379538
chr7	28381155	28381478
chr7	28598114	28598420
chr7	28766126	28766750
chr7	28917623	28918130
chr7	29001213	29001467
chr7	29815765	29816184
chr7	30009691	30009978
chr7	30143599	30143993
chr7	30535034	30535429
chr7	30906781	30907088
chr7	31208373	31208624
chr7	35396853	35397111
chr7	36679974	36680279
chr7	39544272	39544936
chr7	40262152	40262489
chr7	43356865	43357110
chr7	43465552	43465797
chr7	43466347	43466592
chr7	44246167	44246479
chr7	44360176	44360454
chr7	44548570	44548821
chr7	44952661	44952906
chr7	44986462	44986962
chr7	45128831	45129085
chr7	45325077	45325403
chr7	45395452	45395732
chr7	45466335	45466846
chr7	45589022	45589543
chr7	45704886	45705290
chr7	45707174	45707455
chr7	45717783	45718109
chr7	45801276	45801521
chr7	45872806	45873191
chr7	45923052	45923360
chr7	46855167	46855454
chr7	48137812	48138057
chr7	48771538	48771831
chr7	63925170	63925415
chr7	66079487	66079884
chr7	72790806	72791181
chr7	73391444	73391797
chr7	75308276	75308521
chr7	75455138	75455593
chr7	78895763	78896148
chr7	79659870	79660460
chr7	79920526	79920811
chr7	80269398	80269679
chr7	80294297	80294636
chr7	80534798	80535232
chr7	80860704	80861187
chr7	80900952	80901353
chr7	81134469	81134793
chr7	81345130	81345530
chr7	81453483	81453749
chr7	81762434	81763001
chr7	82228481	82228745
chr7	84605917	84606179
chr7	90457028	90457386
chr7	92636491	92636736
chr7	92636907	92637428
chr7	96143138	96143423
chr7	96951495	96952024
chr7	97371468	97371755
chr7	98111273	98111518
chr7	99345545	99345824
chr7	99353052	99353297
chr7	99360096	99360341
chr7	99395897	99396149
chr7	99483370	99483696
chr7	99500216	99500540
chr7	99582997	99583375
chr7	101971081	101971359
chr7	102565366	102565744
chr7	105481687	105481955
chr7	105810975	105811299
chr7	108934207	108934617
chr7	109671488	109671937
chr7	109752424	109752715
chr7	109958598	109958977
chr7	110164234	110164565
chr7	110298088	110298411
chr7	112953962	112954255
chr7	113207948	113208245
chr7	113242475	113242735
chr7	116040047	116040429
chr7	116333973	116334236
chr7	116608193	116608746
chr7	118099141	118099386
chr7	118518815	118519126
chr7	118996060	118996305
chr7	123338706	123338986
chr7	125855168	125855422
chr7	126428523	126428768
chr7	126798952	126799269
chr7	126862164	126862692
chr7	126898141	126898487
chr7	127363362	127363660
chr7	127572977	127573278
chr7	128604160	128604405
chr7	128740409	128740783
chr7	130265449	130265949
chr7	131560377	131560797
chr7	132932338	132932583
chr7	135735822	135736067
chr7	135933226	135933471
chr7	136009995	136010257
chr7	137292895	137293140
chr7	138736508	138736854
chr7	140116444	140116722
chr7	140941426	140941793
chr7	141177966	141178386
chr7	141215712	141216149
chr7	141562804	141563185
chr7	143068689	143069522
chr7	143460783	143461028
chr7	143599867	143600283
chr7	144470534	144470946
chr7	144941293	144941556
chr7	145300937	145301263
chr8	3279452	3279697
chr8	4238634	4238925
chr8	5640163	5640722
chr8	8661155	8661550
chr8	11064407	11064728
chr8	11173656	11174042
chr8	11382253	11382724
chr8	12874402	12874647
chr8	13174737	13175050
chr8	13907357	13907975
chr8	18595381	18595800
chr8	18845718	18846195
chr8	20424419	20424906
chr8	20550266	20550550
chr8	20814173	20814432
chr8	22060098	22060660
chr8	22166367	22166612
chr8	22805534	22805841
chr8	25044079	25044622
chr8	25256242	25256487
chr8	25518800	25519109
chr8	26119839	26120096
chr8	26978341	26978662
chr8	27260325	27260852
chr8	31187310	31187618
chr8	33385471	33385746
chr8	35933477	35933722
chr8	36155416	36155761
chr8	36247986	36248262
chr8	40862376	40862692
chr8	41133326	41133758
chr8	41239351	41239643
chr8	42247003	42247417
chr8	44935139	44935384
chr8	46207345	46207620
chr8	54077472	54077772
chr8	54548449	54548839
chr8	57800224	57800480
chr8	61182579	61182912
chr8	61628818	61629063
chr8	69088667	69089065
chr8	69790921	69791166
chr8	70139249	70139623
chr8	70374587	70374832
chr8	70461813	70462114
chr8	70522847	70523270
chr8	70629699	70629970
chr8	71418243	71418488
chr8	71463354	71463615
chr8	71537426	71537712
chr8	71835199	71835602
chr8	71881961	71882206
chr8	71922769	71923046
chr8	71950887	71951132
chr8	72136684	72137061
chr8	72572072	72572457
chr8	76899730	76899975
chr8	76909015	76909361
chr8	79350148	79350407
chr8	80057845	80058090
chr8	82863457	82863826
chr8	83566652	83567041
chr8	83594294	83594561
chr8	83874900	83875287
chr8	83899616	83900026
chr8	84147861	84148178
chr8	84257151	84257396
chr8	84661990	84662828
chr8	84958186	84958431
chr8	84965259	84965504
chr8	84977469	84977914
chr8	85071741	85071988
chr8	85492411	85492834
chr8	86623818	86624131
chr8	88118516	88118799
chr8	90877219	90877576
chr8	90954831	90955124
chr8	94036844	94037220
chr8	94171436	94171681
chr8	94179043	94179365
chr8	94771262	94771507
chr8	96317810	96318055
chr8	104395070	104395333
chr8	104442718	104442963
chr8	104534475	104534720
chr8	105224869	105225318
chr8	105326211	105326640
chr8	105566067	105566439
chr8	105596747	105596992
chr8	107150443	107150720
chr8	110236933	110237261
chr8	110267095	110267340
chr8	110941433	110942014
chr8	111033635	111034100
chr8	111056175	111056443
chr8	111745816	111746156
chr8	111889770	111890095
chr8	111933542	111933787
chr8	112011220	112011983
chr8	116978708	116979209
chr8	118602315	118602579
chr8	119840867	119841236
chr8	119970348	119970764
chr8	120004425	120004769
chr8	120113915	120114160
chr8	120972071	120972592
chr8	121540239	121540576
chr8	122611104	122611632
chr8	122850696	122850965
chr8	122906399	122906644
chr8	123359426	123359911
chr8	123374007	123374421
chr8	123983059	123983315
chr8	124490527	124490783
chr8	124520620	124520877
chr8	124897610	124897856
chr8	125950535	125950823
chr8	126651175	126651420
chr9	7798456	7798701
chr9	20521216	20521512
chr9	20804468	20804811
chr9	21033183	21033428
chr9	21161423	21161754
chr9	21496535	21496822
chr9	22307547	22307970
chr9	22475398	22475722
chr9	26999230	26999686
chr9	27030151	27030833
chr9	29823856	29824101
chr9	35362123	35362593
chr9	37348346	37348591
chr9	42196938	42197257
chr9	42897266	42897607
chr9	43015180	43015425
chr9	43239810	43240085
chr9	43482660	43483050
chr9	43848037	43848361
chr9	44298337	44298582
chr9	44343903	44344251
chr9	44417861	44418337
chr9	44479101	44479404
chr9	44798926	44799237
chr9	44881376	44881945
chr9	45984773	45985106
chr9	46902598	46903053
chr9	49797084	49797408
[truncated: 7,424 more rows]

## Sheet: mDSC G4 peaks
Table S1: G4 CUT&RUN profiling in MuSCs.
G4 peaks in mDSC
Chr	Start	End
chr1	9748286	9748802
chr1	10037814	10038549
chr1	11888783	11889080
chr1	16656828	16657455
chr1	20820161	20820589
chr1	21002608	21003010
chr1	23255954	23256251
chr1	36445144	36445869
chr1	36511740	36512123
chr1	37871966	37872334
chr1	37997067	37997682
chr1	39287122	39287419
chr1	43933697	43934168
chr1	45837613	45837929
chr1	50125860	50126250
chr1	52499620	52499947
chr1	52844697	52845056
chr1	54250295	54250592
chr1	55027352	55027649
chr1	57774269	57774566
chr1	58504909	58505302
chr1	58794945	58795489
chr1	59120064	59120515
chr1	60180146	60180491
chr1	64019629	64019926
chr1	64617172	64617469
chr1	64690369	64690691
chr1	64738156	64738453
chr1	66799829	66800126
chr1	66862438	66862957
chr1	75191854	75192188
chr1	75521620	75521917
chr1	77514331	77514860
chr1	78488829	78489210
chr1	78532189	78532641
chr1	86064375	86064672
chr1	91052878	91053311
chr1	91356043	91356479
chr1	91413221	91413534
chr1	92473702	92473999
chr1	93635622	93635919
chr1	94035067	94035448
chr1	102005137	102005537
chr1	105663777	105664074
chr1	111864596	111864893
chr1	119053052	119053425
chr1	120120840	120121271
chr1	128443951	128444311
chr1	132316005	132316330
chr1	132333928	132334225
chr1	133800931	133801331
chr1	134093193	134093508
chr1	134405566	134405960
chr1	134651978	134652275
chr1	135430269	135430738
chr1	136624507	136624804
chr1	143777134	143777431
chr1	144086459	144086756
chr1	151754905	151755388
chr1	152556032	152556329
chr1	153301150	153301483
chr1	153332965	153333286
chr1	153487974	153488284
chr1	155099420	155099751
chr1	157100842	157101211
chr1	157507058	157507607
chr1	159393280	159393577
chr1	161195874	161196237
chr1	163379937	163380350
chr1	167394144	167394531
chr1	169969081	169969422
chr1	170901800	170902097
chr1	171038183	171038480
chr1	171222481	171222778
chr1	171294500	171294797
chr1	178869307	178869604
chr1	180365273	180365595
chr1	183296767	183297380
chr1	183388545	183388842
chr1	184033969	184034474
chr1	192466015	192466481
chr1	194879326	194879701
chr10	3997239	3997536
chr10	4621078	4621390
chr10	8866252	8866635
chr10	11280651	11281173
chr10	13964530	13964950
chr10	17948194	17948512
chr10	20312210	20312604
chr10	21280861	21281191
chr10	23099024	23099387
chr10	24396167	24396522
chr10	26772424	26773097
chr10	30618042	30618625
chr10	33079338	33079635
chr10	40197735	40198032
chr10	42863374	42863671
chr10	50592045	50592506
chr10	50894645	50894942
chr10	53398122	53398419
chr10	53985467	53985764
chr10	57795240	57795537
chr10	61146841	61147138
chr10	61694205	61694502
chr10	62792148	62792529
chr10	66825846	66826143
chr10	70520527	70520824
chr10	70968718	70969030
chr10	73408186	73408525
chr10	75781114	75781624
chr10	75859843	75860140
chr10	76442604	76442901
chr10	76468848	76469181
chr10	77206630	77206927
chr10	78169674	78169982
chr10	78412785	78413082
chr10	80115414	80115801
chr10	80561203	80561500
chr10	80577434	80577804
chr10	80742315	80742734
chr10	81570861	81571362
chr10	82689963	82690260
chr10	85957433	85957730
chr10	86021920	86022233
chr10	91181279	91181576
chr10	93678807	93679177
chr10	94116755	94117052
chr10	97313325	97313797
chr10	99405459	99405832
chr10	111972541	111972880
chr10	117622466	117622763
chr10	117710352	117710676
chr10	117792845	117793192
chr10	118141313	118141889
chr10	121703732	121704029
chr10	126919330	126919693
chr10	127121030	127121444
chr10	127290384	127290846
chr10	127676769	127677071
chr10	128035310	128035823
chr10	128194132	128194429
chr10	128270292	128270715
chr10	128704757	128705054
chr10	128744004	128744301
chr11	3452259	3452763
chr11	3514414	3514711
chr11	4637526	4637894
chr11	4849502	4850023
chr11	5244545	5244949
chr11	5445150	5445447
chr11	11260752	11261049
chr11	11808734	11809036
chr11	15769814	15770111
chr11	16567705	16568047
chr11	17211736	17212033
chr11	19924089	19924386
chr11	20332599	20333240
chr11	20454441	20454763
chr11	21713198	21713495
chr11	23633791	23634089
chr11	23666072	23666481
chr11	32357613	32357936
chr11	32642060	32642357
chr11	33163159	33163456
chr11	39471128	39471425
chr11	43433692	43433989
chr11	43747730	43748074
chr11	44470376	44470745
chr11	49203558	49203855
chr11	50377940	50378253
chr11	52098328	52098645
chr11	53430795	53431375
chr11	53706771	53707143
chr11	57801152	57801573
chr11	58301943	58302388
chr11	58323363	58323660
chr11	58330408	58330890
chr11	59665074	59665448
chr11	60220082	60220616
chr11	60810954	60811251
chr11	60878773	60879249
chr11	65669842	65670139
chr11	67052562	67052923
chr11	68939785	68940082
chr11	69096686	69097056
chr11	69121924	69122221
chr11	69580464	69580761
chr11	69632428	69632742
chr11	69662444	69662784
chr11	69671623	69671920
chr11	69913790	69914087
chr11	69973180	69973477
chr11	70451791	70452477
chr11	71039236	71039533
chr11	72441192	72441566
chr11	74830177	74830627
chr11	74925396	74925943
chr11	75270600	75270897
chr11	75462268	75462565
chr11	75510501	75510832
chr11	75606033	75606330
chr11	76469509	76469806
chr11	78245831	78246128
chr11	78328338	78328635
chr11	78550586	78550900
chr11	83534691	83534988
chr11	86257673	86258021
chr11	86757542	86757869
chr11	88570650	88571021
chr11	89060659	89061164
chr11	94189258	94189555
chr11	94210359	94210692
chr11	96279317	96279614
chr11	97040728	97041026
chr11	97744936	97745579
chr11	98863586	98863883
chr11	100701783	100702080
chr11	100738142	100738550
chr11	101732614	101733069
chr11	101785324	101785975
chr11	101984242	101984539
chr11	102088439	102088798
chr11	102190112	102190409
chr11	102309073	102309370
chr11	102465951	102466248
chr11	102925078	102925405
chr11	103102719	103103152
chr11	104279883	104280180
chr11	105530440	105530789
chr11	105822337	105822634
chr11	106256011	106256372
chr11	106272860	106273201
chr11	109817184	109817604
chr11	110029407	110029704
chr11	114725166	114725599
chr11	116087012	116087324
chr11	116198877	116199237
chr11	117114646	117115028
chr11	117543108	117543445
chr11	119041220	119041664
chr11	119299717	119300165
chr11	119390212	119390567
chr11	119461292	119461589
chr11	119491283	119491580
chr11	120643367	120643693
chr11	120713166	120713463
chr12	8431473	8431770
chr12	8921647	8922462
chr12	12862877	12863382
chr12	24651798	24652394
chr12	29291222	29291680
chr12	30911449	30911746
chr12	32819946	32820243
chr12	32953775	32954072
chr12	32954604	32955059
chr12	33235967	33236264
chr12	33236657	33237125
chr12	35193323	35193620
chr12	36211341	36211638
chr12	40037103	40037400
chr12	44610782	44611079
chr12	46110460	46110757
chr12	51864957	51865254
chr12	54835026	54835323
chr12	55492502	55492861
chr12	56696049	56696346
chr12	59011800	59012243
chr12	59066115	59066805
chr12	59130792	59131406
chr12	59932769	59933066
chr12	65037250	65037547
chr12	69537433	69537794
chr12	70749649	70749946
chr12	70974329	70974797
chr12	71136691	71137197
chr12	72109522	72109932
chr12	72694260	72694557
chr12	72748410	72748715
chr12	72760660	72761033
chr12	72844133	72844430
chr12	76962107	76962673
chr12	77237543	77237989
chr12	78861505	78862052
chr12	79296072	79296490
chr12	79612306	79612603
chr12	83141776	83142073
chr12	85219244	85219541
chr12	85227886	85228323
chr12	85869657	85869954
chr12	86000285	86000646
chr12	87147131	87147428
chr12	91849054	91849398
chr12	95491657	95492031
chr12	99097323	99097620
chr12	99884124	99884449
chr12	102742874	102743487
chr12	104740515	104740955
chr12	105032203	105032580
chr12	105685246	105685543
chr12	106010101	106010466
chr12	108757834	108758131
chr12	110737755	110738208
chr12	111574242	111574539
chr12	113000727	113001118
chr12	116047560	116047973
chr13	4771888	4772366
chr13	12460253	12460671
chr13	13590131	13590428
chr13	16603575	16603872
chr13	20042578	20042875
chr13	21200260	21200557
chr13	23531167	23531575
chr13	28953402	28953970
chr13	34893597	34893894
chr13	35776420	35776717
chr13	35884225	35884522
chr13	41016219	41016516
chr13	42185285	42185638
chr13	45762455	45762752
chr13	49205361	49205658
chr13	52892081	52892378
chr13	55190083	55190380
chr13	58065729	58066026
chr13	63158644	63159070
chr13	65240851	65241403
chr13	69230193	69230490
chr13	73970537	73970834
chr13	74350006	74350303
chr13	76018117	76018488
chr13	76098582	76098974
chr13	80962907	80963513
chr13	83524549	83525107
chr13	90922429	90922726
chr13	94358093	94358553
chr13	95794484	95794896
chr13	98815379	98815753
chr13	99307887	99308184
chr13	100833376	100833673
chr13	103773662	103774258
chr13	110394685	110395119
chr13	111502065	111502401
chr13	112722207	112722509
chr13	112927429	112927726
chr13	119409253	119409550
chr14	7875228	7875525
chr14	8080163	8080688
chr14	15098390	15098687
chr14	16364861	16365388
chr14	20347883	20348302
chr14	20673747	20674056
chr14	21052332	21053245
chr14	21853385	21853682
chr14	27123608	27123912
chr14	32003051	32003509
chr14	32159820	32160151
chr14	46810269	46810566
chr14	46832120	46832417
chr14	47418214	47418511
chr14	47532589	47533085
chr14	49991391	49991764
chr14	50971759	50972152
chr14	51902408	51902705
chr14	52244540	52244837
chr14	52304947	52305286
chr14	54360814	54361308
chr14	54603428	54603780
chr14	55092231	55092653
chr14	55540742	55541039
chr14	55828031	55828328
chr14	56668030	56668612
chr14	56778357	56778654
chr14	60993328	60993715
chr14	61680982	61681279
chr14	61681463	61681891
chr14	62759734	62760031
chr14	63121936	63122406
chr14	64624516	64624814
chr14	67008643	67009075
chr14	70074717	70075014
chr14	70205928	70206563
chr14	73154671	73154968
chr14	74732582	74732879
chr14	75786647	75786944
chr14	76010669	76011011
chr14	76681618	76681986
chr14	78732845	78733227
chr14	84443263	84443688
chr14	92229503	92229867
chr14	101640453	101640750
chr14	120219273	120219570
chr15	3582906	3583254
chr15	5227939	5228236
chr15	10981395	10981709
chr15	12739876	12740173
chr15	27997494	27997791
chr15	28026064	28026388
chr15	31367654	31368040
chr15	31453809	31454139
chr15	35155641	35155938
chr15	35938333	35938658
chr15	36608564	36608966
chr15	36847650	36848143
chr15	37960975	37961310
chr15	38078989	38079286
chr15	38374988	38375285
chr15	50428741	50429084
chr15	51112718	51113131
chr15	59380118	59380415
chr15	59667292	59667589
chr15	59784093	59784390
chr15	68258756	68259246
chr15	73060851	73061495
chr15	73090003	73090444
chr15	73852619	73852916
chr15	75969024	75969321
chr15	76327145	76327442
chr15	78988552	78988906
chr15	79108027	79108371
chr15	79229467	79229764
chr15	79347589	79348042
chr15	79690557	79690879
chr15	80083061	80083364
chr15	80233832	80234140
chr15	80710903	80711299
chr15	81124892	81125239
chr15	81729636	81729933
chr15	83149349	83149646
chr15	84654418	84654715
chr15	85653603	85653951
chr15	86214069	86214436
chr15	88837416	88837715
chr15	89429555	89429935
chr15	91702795	91703092
chr15	93275185	93275482
chr15	99080897	99081194
chr15	99251876	99252646
chr15	99474669	99474982
chr15	102670867	102671164
chr15	102966698	102966995
chr16	4931168	4931573
chr16	5256189	5256486
chr16	8810695	8811029
chr16	10412014	10412594
chr16	10786115	10786453
chr16	11134605	11134982
chr16	11254186	11254616
chr16	13109682	13109979
chr16	13437104	13437401
chr16	13780465	13780817
chr16	14705656	14705953
chr16	16146601	16146898
chr16	18686930	18687227
chr16	22012259	22012556
chr16	23964146	23964443
chr16	31275461	31275771
chr16	32247513	32247810
chr16	32660202	32660693
chr16	32913733	32914333
chr16	37654151	37654562
chr16	38562725	38563022
chr16	53195697	53196015
chr16	61313983	61314280
chr16	83263519	83263816
chr16	90727146	90727443
chr16	91044312	91044609
chr16	92399836	92400215
chr16	93883590	93883915
chr16	94202044	94202341
chr16	94370249	94370561
chr16	95844836	95845133
chr16	97962241	97962559
chr17	5440234	5440689
chr17	6317240	6317582
chr17	6827594	6828091
chr17	10040833	10041130
chr17	10953334	10953631
chr17	12960522	12960819
chr17	13759468	13759971
chr17	15564369	15564803
chr17	16951157	16951551
chr17	21449863	21450160
chr17	24469826	24470189
chr17	25115569	25116013
chr17	26676473	26676795
chr17	27158720	27159064
chr17	27658902	27659199
chr17	27820948	27821245
chr17	29356040	29356344
chr17	29477000	29477297
chr17	33524122	33524419
chr17	33890577	33890888
chr17	33909190	33909650
chr17	33913886	33914216
chr17	34077873	34078221
chr17	34122216	34122513
chr17	34836833	34837334
chr17	34968420	34968717
chr17	34972200	34972497
chr17	35701008	35701305
chr17	36121518	36121815
chr17	36836588	36836885
chr17	43667485	43667782
chr17	45799236	45799533
chr17	46866733	46867030
chr17	47687710	47688007
chr17	50470553	50470883
chr17	55944914	55945211
chr17	56717656	56718060
chr17	57011165	57011688
chr17	70753696	70753993
chr17	70781828	70782125
chr17	73107517	73107948
chr17	73962449	73962746
chr17	74395492	74396039
chr17	75110525	75110822
chr17	75177985	75178782
chr17	75345287	75345584
chr17	80168353	80168650
chr17	80482695	80483276
chr17	83109829	83110194
chr17	83982827	83983252
chr17	87109491	87109788
chr17	87446844	87447215
chr17	88132512	88133019
chr18	3117882	3118358
chr18	3337435	3337900
chr18	3623346	3623926
chr18	4353250	4353547
chr18	9212429	9212893
chr18	10725353	10725650
chr18	12236617	12236923
chr18	12861673	12861970
chr18	16370299	16370596
chr18	27655681	27656031
chr18	31861597	31861894
chr18	34337212	34337563
chr18	34751516	34751844
chr18	34877135	34877432
chr18	35561981	35562291
chr18	38127310	38127607
chr18	38296437	38296971
chr18	38578432	38578956
chr18	38601238	38601535
chr18	38929385	38929872
chr18	38992527	38992893
chr18	42261934	42262246
chr18	44472771	44473094
chr18	52889149	52889446
chr18	57880186	57880483
chr18	60774311	60774650
chr18	61726273	61726600
chr18	64516280	64516723
chr18	64747478	64747847
chr18	65800094	65800554
chr18	67391436	67391842
chr18	75896271	75896568
chr18	76106102	76106399
chr18	76930198	76930495
chr18	87957276	87957761
chr19	5118121	5118418
chr19	5803539	5803959
chr19	7341685	7342196
chr19	8871314	8871744
chr19	8960200	8960497
chr19	9899434	9899740
chr19	10881637	10882052
chr19	25672446	25672756
chr19	25924049	25924439
chr19	28416627	28416924
chr19	32210652	32211334
chr19	34474785	34475082
chr19	34550923	34551220
chr19	41933155	41933805
chr19	42170160	42170457
chr19	44562765	44563170
chr19	46198793	46199278
chr19	46499796	46500093
chr19	46824457	46824754
chr19	53142569	53142885
chr19	57404032	57404396
chr19	58781506	58781803
chr19	60580961	60581258
chr19	60790676	60790973
chr19	60889860	60890191
chr2	3072560	3073063
chr2	3423757	3424054
chr2	3512670	3512967
chr2	4446162	4446459
chr2	5614697	5614994
chr2	5895222	5895619
chr2	6212866	6213163
chr2	9879074	9879769
chr2	11777508	11777832
chr2	14073393	14074136
chr2	25533817	25534114
chr2	25574662	25574959
chr2	26316941	26317238
chr2	26409366	26409814
chr2	27514776	27515077
chr2	29124553	29125000
chr2	30415555	30416186
chr2	32218180	32218477
chr2	32236508	32236898
chr2	32288234	32288829
chr2	32645809	32646106
chr2	32966900	32967425
chr2	33130732	33131444
chr2	35132222	35132644
chr2	35589624	35590012
chr2	38950301	38950598
chr2	44526491	44526788
chr2	58711837	58712134
chr2	66256936	66257233
chr2	69077151	69077448
chr2	69206038	69206460
chr2	73892536	73893012
chr2	75613381	75613831
chr2	80638707	80639004
chr2	84727286	84727613
chr2	87595183	87595480
chr2	91053903	91054251
chr2	91202564	91202992
chr2	91264829	91265346
chr2	92055502	92055910
chr2	92434080	92434622
chr2	101628729	101629026
chr2	103868181	103868478
chr2	105904557	105904854
chr2	109849304	109849601
chr2	112083840	112084492
chr2	116067166	116067463
chr2	119046554	119047018
chr2	119299867	119300164
chr2	120567856	120568153
chr2	121955878	121956489
chr2	124858363	124858660
chr2	125541701	125542011
chr2	128125789	128126094
chr2	130179049	130179346
chr2	130274083	130274766
chr2	130291441	130291790
chr2	131159615	131159912
chr2	131233781	131234110
chr2	132212197	132212494
chr2	134643801	134644144
chr2	144556115	144556458
chr2	148672392	148672702
chr2	152332342	152332639
chr2	153015119	153015548
chr2	154603778	154604168
chr2	156007777	156008176
chr2	156065768	156066260
chr2	156841394	156841691
chr2	157737330	157737630
chr2	158162265	158162562
chr2	159566250	159566547
chr2	160367376	160367979
chr2	164070893	164071491
chr2	167569925	167570315
chr2	168191793	168192139
chr2	174415759	174416056
chr3	9610349	9610646
chr3	9717789	9718086
chr3	9862468	9862765
chr3	10440028	10440325
chr3	19163199	19163506
chr3	21822749	21823046
chr3	23897192	23897489
chr3	24322985	24323282
chr3	31083790	31084210
chr3	32396569	32396959
chr3	39220129	39220426
chr3	51197370	51197671
chr3	52401458	52401755
chr3	53012390	53012687
chr3	61364370	61364768
chr3	63964444	63965175
chr3	69316340	69316696
chr3	71010156	71010464
chr3	74440625	74441092
chr3	75956717	75957014
chr3	77351127	77351424
chr3	85574023	85574320
chr3	86142565	86142862
chr3	87175242	87175605
chr3	88466920	88467217
chr3	88685569	88685866
chr3	88926381	88926678
chr3	88941321	88941618
chr3	88950087	88950384
chr3	89196534	89196910
chr3	89349015	89349312
chr3	93447212	93447669
chr3	94443250	94443547
chr3	94954006	94954375
chr3	95042446	95042793
chr3	95882331	95882664
chr3	96269219	96269581
chr3	96600791	96601117
chr3	96629533	96629830
chr3	103279216	103279513
chr3	103716777	103717375
chr3	103809274	103809779
chr3	107545531	107545828
chr3	108174140	108174498
chr3	108911583	108911943
chr3	126777854	126778361
chr3	129445422	129445719
chr3	132210913	132211311
chr3	132342458	132342755
chr3	132683543	132684091
chr3	137864199	137864518
chr3	140920687	140920984
chr3	144570442	144570953
chr3	146521362	146521679
chr3	146657449	146657778
chr3	152122252	152122549
chr3	153574532	153574829
chr4	5931442	5931819
chr4	11704071	11704582
chr4	12850174	12850548
chr4	16163748	16164045
chr4	20703854	20704151
chr4	24897768	24898218
chr4	25136098	25136458
chr4	27891400	27891697
chr4	32409220	32409517
chr4	33261221	33261780
chr4	35225898	35226197
chr4	37058597	37058894
chr4	40269238	40269604
chr4	41124289	41124589
chr4	41569451	41569817
chr4	43493071	43493494
chr4	45017979	45018480
chr4	45972010	45972365
chr4	47293773	47294191
chr4	48226028	48226325
chr4	49631597	49632228
chr4	55491616	55491913
chr4	59239301	59239604
chr4	62408697	62409011
chr4	62502316	62502642
chr4	62525120	62525417
chr4	62619435	62619732
chr4	70410152	70410482
chr4	71812603	71812900
chr4	75278240	75278537
chr4	78313369	78313666
chr4	83370970	83371267
chr4	88094232	88094617
chr4	88715085	88715404
chr4	94739006	94739469
chr4	97868805	97869102
chr4	103314320	103314739
chr4	105157303	105157631
chr4	106185415	106185712
chr4	106909066	106909363
chr4	107879722	107880150
chr4	108118053	108118590
chr4	108579139	108579564
chr4	108834530	108834827
chr4	116467045	116467342
chr4	116720468	116720854
chr4	116986703	116987000
chr4	117101676	117101973
chr4	117125908	117126205
chr4	117189650	117189987
chr4	117914987	117915294
chr4	120815592	120816021
chr4	123462917	123463214
chr4	126261827	126262124
chr4	129499240	129499537
chr4	129991616	129991913
chr4	132535378	132535675
chr4	132638523	132639052
chr4	132922504	132922873
chr4	133546064	133546361
chr4	133813730	133814074
chr4	134535485	134535782
chr4	134853525	134853822
chr4	135873781	135874152
chr4	138434472	138434769
chr4	139697665	139698079
chr4	141139587	141139978
chr4	141506609	141506920
chr4	141898581	141898878
chr4	142757199	142757496
chr4	144930646	144930943
chr4	147488814	147489111
chr4	150799612	150800381
chr4	150827371	150827668
chr4	155086307	155086869
chr5	5342259	5343146
chr5	13097222	13097574
chr5	20882218	20882550
chr5	21701649	21701995
chr5	23433339	23433859
chr5	23718620	23719059
chr5	23844346	23844643
chr5	24423767	24424093
chr5	29388901	29389198
chr5	30774818	30775115
chr5	37824583	37824880
chr5	43355281	43355578
chr5	45493550	45493847
chr5	57717390	57717694
chr5	65391333	65391678
chr5	67260352	67260690
chr5	73490652	73490965
chr5	77393496	77393793
chr5	91928223	91928757
chr5	92309788	92310085
chr5	102629410	102629707
chr5	108629509	108629879
chr5	110448644	110449122
chr5	115077189	115077486
chr5	115852061	115852358
chr5	117119663	117120099
chr5	117456820	117457117
chr5	118513917	118514214
chr5	118561975	118562272
chr5	121837207	121837626
chr5	123057957	123058513
chr5	123394236	123394626
chr5	124111792	124112394
chr5	124425778	124426093
chr5	125081524	125081821
chr5	125465894	125466191
chr5	127010323	127010620
chr5	129007786	129008083
chr5	129715459	129715759
chr5	129895391	129895730
chr5	130023911	130024314
chr5	135168774	135169071
chr5	135778156	135778605
chr5	135887680	135888029
chr5	136135894	136136191
chr5	139927459	139927756
chr5	142463798	142464095
chr5	142629098	142629475
chr5	143817662	143817959
chr5	144964935	144965232
chr5	145204072	145204687
chr5	148075944	148076241
chr5	148552738	148553075
chr5	149379423	149379720
chr5	150665389	150665940
chr6	6495377	6495674
chr6	10075401	10075799
chr6	12426245	12426542
chr6	14418120	14418482
chr6	15574783	15575080
chr6	31148448	31148751
chr6	33248930	33249227
chr6	34177268	34177649
chr6	35252934	35253334
chr6	39295960	39296257
chr6	42158106	42158492
chr6	43455829	43456126
chr6	43665579	43665876
chr6	47595210	47595507
chr6	47650753	47651111
chr6	47748089	47748508
chr6	49096743	49097151
chr6	50112766	50113063
chr6	50255345	50255642
chr6	52158385	52158718
chr6	56552055	56552352
chr6	56797818	56798217
chr6	65579773	65580070
chr6	70285039	70285336
chr6	71908732	71909098
chr6	72852407	72852704
chr6	76651111	76651408
chr6	83054495	83054915
chr6	83078255	83078566
chr6	86793275	86793572
chr6	86840125	86840422
chr6	88043142	88043623
chr6	89644565	89644896
chr6	90550513	90550810
chr6	99427554	99427851
chr6	100800635	100800932
chr6	108660069	108660488
chr6	108709799	108710096
chr6	110103308	110103605
chr6	110844402	110844699
chr6	113046136	113046433
chr6	113377617	113378388
chr6	115122660	115122957
chr6	116107541	116107838
chr6	120665093	120665696
chr6	121271914	121272211
chr6	125081808	125082221
chr6	125131455	125131752
chr6	128798927	128799245
chr6	128838703	128839032
chr6	134640792	134641265
chr6	143099973	143100270
chr6	143166489	143167105
chr6	146928147	146928617
chr6	149100564	149100988
chr7	4865856	4866510
chr7	5020527	5020856
chr7	7278329	7278689
chr7	9483483	9483790
chr7	9752538	9752835
chr7	12949462	12949773
chr7	13009412	13010001
chr7	16119768	16120098
chr7	16387602	16388022
chr7	19933121	19933418
chr7	24081707	24082004
chr7	24480238	24480535
chr7	25076519	25076823
chr7	25316624	25316974
chr7	27330931	27331249
chr7	28382055	28382352
chr7	28766428	28766751
chr7	28969681	28970076
chr7	30559461	30559825
chr7	30650294	30650591
chr7	30957460	30957757
chr7	34589884	34590257
chr7	34655496	34655945
chr7	36095182	36095645
chr7	39517615	39518029
chr7	44548750	44549047
chr7	45124446	45124743
chr7	48880873	48881174
chr7	56102097	56102394
chr7	64392351	64392810
chr7	64872926	64873223
chr7	65644640	65644937
chr7	66962386	66962683
chr7	70361452	70361749
chr7	71411979	71412279
chr7	72692038	72692337
chr7	73558728	73559083
chr7	73595197	73595726
chr7	73618676	73618973
chr7	75267152	75267449
chr7	80947600	80947967
chr7	81569764	81570061
chr7	81762658	81762998
chr7	82866511	82866808
chr7	86099672	86099969
chr7	89404095	89404428
chr7	90039543	90039877
chr7	92874083	92874631
chr7	93216916	93217335
chr7	97480908	97481205
chr7	97775701	97775998
chr7	100465751	100466048
chr7	101311256	101311553
chr7	101663582	101664002
chr7	101970730	101971027
chr7	102210244	102210662
chr7	102441446	102441841
chr7	105810913	105811248
chr7	106236533	106236830
chr7	109519012	109519309
chr7	114275808	114276335
chr7	116443222	116443727
chr7	116503783	116504390
chr7	120851657	120851954
chr7	122132831	122133128
chr7	126760149	126760529
chr7	126808702	126808999
chr7	126975898	126976195
chr7	127195880	127196177
chr7	127967166	127967705
chr7	128610738	128611232
chr7	132236464	132236761
chr7	132576297	132576639
chr7	133616456	133616753
chr7	133637223	133637690
chr7	133709066	133709416
chr7	133730822	133731119
chr7	136194166	136194463
chr7	139684536	139684841
chr7	140036298	140036618
chr7	141048152	141048449
chr7	141447132	141447612
chr7	141564590	141564887
chr7	143600103	143600455
chr7	143685437	143685734
chr7	144914818	144915435
chr8	4246063	4246360
chr8	11278961	11279679
chr8	20947021	20947404
chr8	25566980	25567277
chr8	25785382	25785679
chr8	27087220	27087517
chr8	41416972	41417269
chr8	46163180	46163660
chr8	46551344	46551641
chr8	54529656	54530043
chr8	57487757	57488054
chr8	60631602	60631999
chr8	70131240	70131537
chr8	70138926	70139455
chr8	71495982	71496279
chr8	72219471	72219768
chr8	72570836	72571208
chr8	78742210	78742988
chr8	80739234	80739632
chr8	83332583	83332880
chr8	83442509	83442806
chr8	83594332	83594823
chr8	83748875	83749172
chr8	84237106	84237493
chr8	84656732	84657126
chr8	84976937	84977272
chr8	85025245	85025542
chr8	94601470	94601938
chr8	102402269	102402566
chr8	104591311	104591629
chr8	105276599	105276945
chr8	105827195	105827612
chr8	106210965	106211262
chr8	109565697	109565994
chr8	109693097	109693394
chr8	120113581	120113973
chr8	120588971	120589373
chr8	121870906	121871203
chr8	122444238	122444535
chr8	123319041	123319338
chr8	123373952	123374366
chr8	123949129	123949463
chr8	126422288	126422585
chr9	3403905	3404202
chr9	4376214	4376556
chr9	8003314	8003626
chr9	8685456	8685821
chr9	9089149	9089446
chr9	14500390	14500816
chr9	16854461	16854926
chr9	21368073	21368461
chr9	22002774	22003071
chr9	22103153	22103450
chr9	22156671	22157187
chr9	26999475	26999831
chr9	30482125	30482442
chr9	30684324	30684621
chr9	34141544	34141841
chr9	35187029	35187326
chr9	35267502	35267965
chr9	35570020	35570440
chr9	41157723	41158020
chr9	44767808	44768105
chr9	48495225	48495522
chr9	48707156	48707453
chr9	50528476	50528773
chr9	50659554	50659851
chr9	54950655	54950968
chr9	57708495	57708865
chr9	59486696	59486993
chr9	59616788	59617157
chr9	61164073	61164539
chr9	61371915	61372212
chr9	62393254	62393551
chr9	62476320	62476617
chr9	67003584	67003881
chr9	67096971	67097268
chr9	69398895	69399192
chr9	78113194	78113667
chr9	83440931	83441273
chr9	93527211	93527508
chr9	96669938	96670235
chr9	98985971	98986328
chr9	102403334	102403631
chr9	102632115	102632424
chr9	103180548	103180845
chr9	103432273	103432570
chr9	107296352	107296798
chr9	107580614	107580911
chr9	107587611	107588097
chr9	107676202	107676499
chr9	108094409	108094763
chr9	108339032	108339577
chr9	108508095	108508392
chr9	108567071	108567368
chr9	108650648	108650945
chr9	108783517	108783814
chr9	109073832	109074129
chr9	110781731	110782083
chr9	113930705	113931002
chr9	116175174	116175512
chr9	117040184	117040481
chr9	122022945	122023242
chrX	7319478	7319775
chrX	7679794	7680091
chrX	12006683	12006991
chrX	13070720	13071017
chrX	13071415	13071712
chrX	15802590	15803044
chrX	18162420	18163016
chrX	23364842	23365139
chrX	24251670	24252102
chrX	48256383	48256977
chrX	48739422	48739953
chrX	73458938	73459262
chrX	73716164	73716530
chrX	74017898	74018195
chrX	74270393	74270834
chrX	94366868	94367242
chrX	94541923	94542220
chrX	162760204	162760501
chrX	170004392	170004689
chrY	35099425	35099722
chr1	9700636	9700994
chr1	13372441	13372801
chr1	13660283	13660716
chr1	16104405	16104697
chr1	20069635	20070024
chr1	20951350	20951676
chr1	24677845	24678173
chr1	30949809	30950267
chr1	36307696	36307988
chr1	36709620	36710138
chr1	37673044	37673336
chr1	39257048	39257422
chr1	43098296	43098756
chr1	44147986	44148278
chr1	46385444	46385790
chr1	51289133	51289426
chr1	51477898	51478801
chr1	52233519	52233811
chr1	53352608	53352959
chr1	53784562	53784969
chr1	55052596	55053131
chr1	55076296	55076681
chr1	57988918	57989349
chr1	58029709	58030186
chr1	58391136	58391447
chr1	59912760	59913078
chr1	61373844	61374182
chr1	62416848	62417150
chr1	64532298	64533010
chr1	71652784	71653114
chr1	72243849	72244164
chr1	72583077	72583369
chr1	74304179	74304471
chr1	74332427	74332937
chr1	74505604	74506095
chr1	74587984	74588538
chr1	75124916	75125369
chr1	75142334	75142762
chr1	78621051	78621387
chr1	86526446	86526738
chr1	87326634	87327066
chr1	87746505	87746797
chr1	89069775	89070278
chr1	90268818	90269169
chr1	91249949	91250413
chr1	91373832	91374240
chr1	91459334	91459626
chr1	91540333	91540858
chr1	92180321	92180821
chr1	92934336	92934632
chr1	93305974	93306328
chr1	93342957	93343573
chr1	97769870	97770266
chr1	105990217	105990541
chr1	106171339	106171744
chr1	106759589	106759881
chr1	118321802	118322094
chr1	119450212	119450504
chr1	120120512	120120804
chr1	121013840	121014132
chr1	123054626	123054959
chr1	125560334	125560905
chr1	127773847	127774181
chr1	128359353	128359746
chr1	130965093	130965385
chr1	131827762	131828194
chr1	131910393	131910685
chr1	132390284	132390576
chr1	133131032	133131397
chr1	133363538	133363891
chr1	134079068	134079796
chr1	134099153	134099804
chr1	134619646	134619938
chr1	135699145	135699437
chr1	137689779	137690071
chr1	138568804	138569096
chr1	151428082	151428449
chr1	152902879	152903556
chr1	153091987	153092551
chr1	153102769	153103198
chr1	155417135	155417512
chr1	155673392	155673684
chr1	156035888	156036489
chr1	156615458	156615829
chr1	160194961	160195372
chr1	160212696	160213156
chr1	160906020	160906427
chr1	161034626	161035189
chr1	161070544	161071052
chr1	161876788	161877351
chr1	162509519	162509811
chr1	162548596	162549204
chr1	162740301	162740604
chr1	163779464	163779772
chr1	165236646	165237153
chr1	165634346	165634753
chr1	165852717	165853035
chr1	166002903	166003570
chr1	166811486	166811778
chr1	167349938	167350230
chr1	170154168	170154460
chr1	171150549	171150841
chr1	171247087	171247379
chr1	171411129	171411777
chr1	172376018	172376562
chr1	172556430	172556722
chr1	172632513	172633155
chr1	173343570	173343862
chr1	175625549	175625841
chr1	175692687	175693161
chr1	176814215	176814562
chr1	177441822	177442129
chr1	177983128	177983574
chr1	179546356	179546686
chr1	179803610	179804045
chr1	180196055	180196347
chr1	180256135	180256427
chr1	180387549	180387841
chr1	180904299	180904591
chr1	182282805	182283105
chr1	182408636	182409171
chr1	182528010	182528302
chr1	183072175	183072487
chr1	183905602	183905919
chr1	184732466	184732898
chr1	189688080	189688372
chr1	191183282	191183782
chr1	191224339	191224799
chr1	191230503	191230854
chr1	191325675	191326092
chr1	193173505	193173917
chr1	194658422	194658753
chr10	5805467	5805989
chr10	5975314	5975606
chr10	7792507	7793032
chr10	8936646	8936938
chr10	11149242	11149557
chr10	12922633	12922950
chr10	13008444	13008840
chr10	14200646	14200938
chr10	14207915	14208207
chr10	15391935	15392266
chr10	17722848	17723666
chr10	19015292	19015616
chr10	19591682	19591974
chr10	21678912	21679221
chr10	23787058	23787626
chr10	29312961	29313253
chr10	32519937	32520244
chr10	34019620	34019984
chr10	35116478	35116770
chr10	35173278	35173570
chr10	37047642	37048141
chr10	37140723	37141129
chr10	39369485	39369861
chr10	39613510	39613802
chr10	40083740	40084040
chr10	41450220	41450714
chr10	42888231	42888523
chr10	44138093	44138385
chr10	44268075	44268627
chr10	45076655	45077019
chr10	50592637	50592994
chr10	52018830	52019122
chr10	52864621	52865076
chr10	57486103	57486395
chr10	57531980	57532299
chr10	58446332	58447011
chr10	58812331	58812657
chr10	59221358	59221937
chr10	59323604	59324064
chr10	59879305	59880191
chr10	59951861	59952318
chr10	61148156	61148448
chr10	61475518	61475890
chr10	62487033	62487397
chr10	62530175	62530467
chr10	62650914	62651263
chr10	63023959	63024435
chr10	63243402	63244003
chr10	67042945	67043237
chr10	67185784	67186095
chr10	68962807	68963102
chr10	69185625	69185917
chr10	69186075	69186500
chr10	69352685	69353259
chr10	71158089	71158767
chr10	75764176	75764675
chr10	76307434	76307726
chr10	76931170	76931462
chr10	77406584	77406943
chr10	78009578	78009874
chr10	78574511	78574803
chr10	79097469	79097774
chr10	79668863	79669517
chr10	79681667	79681959
chr10	79704315	79704607
chr10	79767142	79767712
chr10	79854124	79854616
chr10	79908571	79909123
chr10	79959948	79960413
chr10	79984563	79985094
chr10	80147851	80148403
chr10	80159798	80160346
chr10	80167549	80167841
chr10	80226225	80226517
chr10	80329415	80330035
chr10	80399646	80400056
chr10	80433749	80434184
chr10	80590277	80590612
chr10	80676369	80676829
chr10	80701816	80702496
chr10	80751287	80751797
chr10	80798239	80798808
chr10	80826348	80826906
chr10	80930186	80930552
chr10	81069537	81069833
chr10	81176315	81176824
chr10	81182581	81183398
chr10	81384194	81384486
chr10	86100360	86100681
chr10	86339652	86339957
chr10	87740475	87740767
chr10	88730823	88731422
chr10	91181629	91181965
chr10	93276252	93276743
chr10	93452931	93453352
chr10	93800094	93800386
chr10	93933113	93933405
chr10	94479863	94480198
chr10	94545669	94545975
chr10	95416894	95417186
chr10	95514770	95515117
chr10	96244430	96244722
chr10	98914025	98914437
chr10	99263065	99263394
chr10	100487233	100487633
chr10	107272300	107272592
chr10	110919871	110920166
chr10	111164170	111164839
chr10	115332495	115332909
chr10	115384778	115385104
chr10	117063579	117063921
chr10	117224166	117224489
chr10	117746521	117746813
chr10	118158578	118158870
chr10	118869838	118870397
chr10	119065618	119065928
chr10	119239747	119240278
chr10	120422270	120422774
chr10	121476540	121476832
chr10	122097088	122097480
chr10	127070139	127070431
chr10	127311842	127312162
chr10	127621927	127622219
chr10	128058774	128059066
chr10	128337331	128337913
chr10	128409737	128410029
chr10	128549420	128550077
chr10	128821584	128821876
chr10	128921831	128922123
chr11	3101279	3101571
chr11	3123718	3124072
chr11	3913935	3914409
chr11	4096280	4096835
chr11	4186823	4187115
chr11	5099017	5099349
chr11	5768737	5769067
chr11	6199956	6200624
chr11	6291775	6292150
chr11	8443571	8443863
chr11	11820538	11821013
chr11	12374964	12375315
chr11	16508258	16508662
chr11	19835120	19835412
chr11	20112876	20113198
chr11	20201181	20201567
chr11	20542746	20543349
chr11	20741511	20741881
chr11	21090883	21091293
chr11	23305141	23305479
chr11	29172559	29172851
chr11	29692351	29692995
chr11	30025905	30026310
chr11	31870423	31870795
chr11	35769330	35769622
chr11	35838443	35838735
chr11	40755127	40755427
chr11	45275117	45275409
chr11	48817593	48817895
chr11	49244012	49244407
chr11	50210310	50210714
chr11	50236340	50236683
chr11	50292279	50292672
chr11	50325663	50326107
chr11	50377293	50377762
chr11	50392687	50392979
chr11	50431191	50431669
chr11	50441471	50441763
chr11	51262865	51263364
chr11	51916393	51916702
chr11	52000440	52000857
chr11	52396363	52396667
chr11	53769928	53770220
chr11	54787362	54787868
chr11	54860684	54860985
chr11	55097702	55098204
chr11	55469280	55469628
chr11	58954528	58954928
chr11	59163352	59163729
chr11	59450313	59450718
chr11	59839098	59839515
chr11	60537310	60537737
chr11	60699249	60699579
chr11	60830438	60830767
chr11	61207644	61207998
chr11	61266901	61267439
chr11	61504893	61505185
chr11	61762002	61762294
chr11	62076854	62077146
chr11	62550709	62551464
chr11	62820264	62820556
chr11	62879152	62879626
chr11	62917426	62917718
chr11	63922083	63922760
chr11	64079352	64079644
chr11	67896994	67897351
chr11	68691689	68692052
chr11	68853057	68853351
chr11	68864705	68865295
chr11	68901349	68901882
chr11	69059353	69059645
chr11	69094729	69095185
chr11	69417825	69418406
chr11	69758358	69758996
chr11	69846316	69846608
chr11	69900984	69901363
chr11	69948203	69948857
chr11	69980278	69980727
chr11	69990998	69991290
chr11	70021298	70021590
chr11	70432010	70432401
chr11	70562373	70562743
chr11	70646881	70647305
chr11	70688009	70688314
chr11	70844573	70844865
chr11	71004062	71004511
chr11	71019304	71019772
chr11	73176969	73178131
chr11	74832095	74832395
chr11	74838543	74838835
chr11	75732745	75733037
chr11	77491595	77492055
chr11	77982155	77982545
chr11	78115244	78115582
chr11	78166347	78166695
chr11	79254441	79254837
chr11	83472813	83473105
chr11	83941924	83942216
chr11	84819379	84819671
chr11	85140139	85140537
chr11	86201075	86201449
chr11	86484144	86484449
chr11	86544768	86545313
chr11	87127236	87127568
chr11	87404111	87404444
chr11	87443566	87443858
chr11	87591675	87592298
chr11	89920816	89921108
chr11	90095287	90095579
chr11	90637824	90638116
chr11	93885621	93886123
chr11	93995158	93995789
chr11	94544077	94544393
chr11	94913622	94913914
chr11	94978957	94979394
chr11	95041498	95041790
chr11	95229080	95229377
chr11	95309659	95310368
chr11	95384459	95384818
chr11	95666756	95667140
chr11	96075587	96075953
chr11	96413564	96413890
chr11	96777526	96777980
chr11	96829722	96830417
chr11	96861896	96862221
chr11	97188096	97188570
chr11	97782195	97782537
chr11	97799632	97799931
chr11	97884145	97884482
chr11	97987657	97988182
chr11	97994451	97994973
chr11	98026565	98026946
chr11	98151201	98151574
chr11	98438722	98439014
chr11	98457205	98457497
chr11	98682299	98682651
chr11	98773890	98774215
chr11	100536270	100536562
chr11	100939469	100940016
chr11	101069877	101070184
chr11	101641476	101641768
chr11	102284658	102285091
chr11	102297033	102297325
chr11	102320365	102320817
chr11	102407821	102408245
chr11	106036661	106036953
chr11	106788643	106789247
chr11	106999289	106999625
chr11	107012275	107012602
chr11	109332192	109332484
chr11	115413150	115413448
chr11	116030185	116030499
chr11	116108552	116108902
chr11	116853406	116853766
chr11	117654430	117654722
chr11	118248654	118249046
chr11	118289927	118290559
chr11	118476451	118477013
chr11	119676976	119677497
chr11	119942883	119943331
chr11	120098601	120098987
chr11	120350327	120350712
chr11	120713604	120714030
chr11	121204177	121204640
chr11	121388167	121388546
chr12	3235463	3235959
chr12	4234099	4234646
chr12	4768983	4769313
chr12	8312733	8313025
chr12	8442776	8443080
chr12	8499931	8500223
chr12	17549164	17549456
chr12	17690665	17691245
chr12	21286008	21286365
chr12	24831152	24831444
chr12	25011436	25011728
chr12	26079173	26079479
chr12	31499643	31499956
chr12	32434977	32435459
chr12	32909866	32910158
chr12	33429525	33430026
chr12	35294600	35294895
chr12	40445628	40446124
chr12	43461778	43462070
chr12	44209884	44210333
chr12	44268856	44269201
chr12	51844962	51845320
chr12	52603748	52604884
chr12	53546282	53546596
chr12	54656564	54657024
chr12	55080097	55080397
chr12	55466537	55466896
chr12	64965367	64965738
chr12	65075260	65075621
chr12	65172753	65173045
chr12	66139903	66140195
chr12	69159004	69159319
chr12	69724817	69725198
chr12	70452946	70453278
chr12	70632672	70633076
chr12	71015596	71016180
chr12	72536093	72536480
chr12	72664891	72665214
chr12	76403953	76404319
chr12	79296886	79297440
chr12	79488854	79489148
chr12	79864480	79864782
chr12	79887233	79887525
chr12	82681161	82681453
chr12	82787181	82787473
chr12	83487599	83487972
chr12	83632073	83632422
chr12	84996341	84996686
chr12	85201471	85201886
chr12	85305459	85305795
chr12	85455235	85455627
chr12	85473651	85474266
chr12	85571359	85571651
chr12	85824613	85825031
chr12	86241616	86242005
chr12	86824133	86824425
chr12	86833900	86834330
chr12	86932328	86932832
chr12	86947128	86947544
chr12	87266349	87266641
chr12	87388192	87388751
chr12	91590448	91590740
chr12	91774678	91775002
chr12	94624722	94625047
chr12	99392024	99392525
chr12	100187244	100187693
chr12	100288112	100288404
chr12	101006966	101007258
chr12	102439625	102439940
chr12	102757704	102758089
chr12	108179519	108179859
chr12	108554193	108554567
chr12	108894211	108894503
chr12	110591339	110591712
chr12	111038906	111039198
chr12	111377776	111378068
chr12	111537752	111538061
chr12	111732318	111732822
chr12	112644402	112644743
chr12	112876237	112876834
chr12	116280743	116281035
chr12	116405053	116405603
chr12	118301694	118302398
chr13	3537562	3538075
chr13	4379708	4380000
chr13	8885478	8885996
chr13	8995846	8996146
chr13	12394984	12395279
chr13	17695120	17695412
chr13	21160543	21160887
chr13	21721841	21722229
chr13	22035966	22036258
chr13	23401467	23401852
chr13	23517812	23518159
chr13	23543981	23544736
chr13	23585845	23586298
chr13	23683964	23684256
chr13	23697598	23697890
chr13	23760972	23761452
chr13	24761559	24762000
chr13	24800897	24801264
chr13	32801706	32802382
chr13	34112337	34112861
chr13	34708951	34709243
chr13	35025827	35026119
chr13	35502121	35502426
chr13	38658830	38659122
chr13	41000947	41001239
chr13	41605358	41605650
chr13	41662621	41663033
chr13	42388181	42388475
chr13	44212256	44212548
chr13	44228740	44229116
chr13	47043191	47043577
chr13	48624975	48625301
chr13	49341225	49341517
chr13	51645020	51645326
chr13	52765588	52765912
chr13	54590046	54590379
chr13	54688085	54688503
chr13	54694121	54694563
chr13	54788665	54789485
chr13	55362581	55362927
chr13	55444745	55445193
chr13	55536472	55536864
chr13	55622587	55622982
chr13	56330686	56330978
chr13	59769657	59770149
chr13	59856641	59856933
chr13	63431465	63431860
chr13	64153286	64153578
chr13	64432278	64432671
chr13	69534991	69535422
chr13	73763452	73763883
chr13	74808054	74808376
chr13	75707189	75707627
chr13	75797996	75798307
chr13	80885620	80885932
chr13	89739542	89739956
chr13	92354854	92355208
chr13	92530727	92531100
chr13	93192122	93192617
chr13	96542402	96542725
chr13	96670855	96671233
chr13	97240336	97240628
chr13	98316829	98317193
chr13	100651012	100651345
chr13	101734971	101735263
chr13	101767819	101768146
chr13	103920133	103920425
chr13	106946758	106947337
chr13	107890132	107890780
chr13	108158294	108158796
chr13	109694335	109694704
chr13	111724994	111725629
chr13	112800658	112801081
chr13	112987408	112987700
chr13	113794023	113794557
chr13	114817842	114818274
chr13	115812090	115812382
chr13	118060030	118060322
chr13	119462622	119463115
chr14	8172881	8173318
chr14	18238597	18238926
chr14	20891995	20892306
chr14	20929148	20929666
chr14	21500471	21501200
chr14	21987922	21988214
chr14	23714572	23714978
chr14	29968276	29968585
chr14	30479496	30479788
chr14	31018678	31019133
chr14	31669352	31669644
chr14	31768778	31769155
chr14	31781297	31781620
chr14	32085254	32085742
chr14	32201791	32202125
chr14	40967070	40967362
chr14	46636512	46636805
chr14	46760326	46760874
chr14	46821736	46822238
chr14	46966379	46966671
chr14	46999423	46999828
chr14	47096568	47096860
chr14	47276284	47276636
chr14	50807751	50808043
chr14	50924635	50924927
chr14	50944450	50944742
chr14	51089064	51089428
chr14	51913520	51914021
chr14	52020152	52020452
chr14	52197319	52197611
chr14	52279334	52279764
chr14	53545543	53545835
chr14	54253767	54254059
chr14	54517233	54517708
chr14	55015072	55015723
chr14	55591058	55591786
chr14	55681700	55681992
chr14	55884863	55885173
chr14	60251447	60251982
chr14	61172503	61172795
chr14	61440035	61440327
chr14	61648571	61648923
chr14	62879792	62880084
chr14	64440673	64440985
chr14	65833789	65834090
chr14	65968607	65968899
chr14	70577561	70577895
chr14	73509788	73510260
chr14	73524808	73525243
chr14	75284083	75284554
chr14	76658115	76658537
chr14	77465390	77465751
chr14	79586912	79587603
chr14	87415757	87416049
chr14	94005375	94005667
chr14	99099697	99100092
chr14	101608816	101609108
chr14	105266718	105267010
chr14	105732759	105733051
chr14	111170967	111171367
chr14	117939105	117939399
chr14	118937268	118937560
chr14	120477509	120477992
chr14	121878282	121878728
chr14	122181508	122181850
chr15	5116465	5116870
chr15	7877812	7878331
chr15	10485713	10486005
chr15	10714992	10715412
chr15	11996068	11996360
chr15	12117591	12117888
chr15	12824667	12825038
chr15	25915039	25915395
chr15	27923829	27924182
chr15	28086895	28087248
chr15	31536564	31536856
chr15	34335058	34335417
chr15	34419773	34420119
chr15	35371132	35371550
chr15	36609440	36609859
chr15	38300567	38301068
chr15	38470504	38470796
chr15	41787747	41788039
chr15	43476961	43477430
chr15	51991639	51991969
chr15	57694239	57694531
chr15	57892177	57892683
chr15	58823577	58823869
chr15	59081546	59081850
chr15	59315048	59315379
chr15	59480599	59480901
chr15	59550262	59550831
chr15	61911071	61911363
chr15	62328625	62328925
chr15	64312005	64312297
chr15	66875877	66876346
chr15	68363351	68363755
chr15	73067535	73067888
chr15	73185363	73185655
chr15	74952076	74952385
chr15	75909198	75909576
chr15	75940814	75941153
chr15	76380233	76380626
chr15	76456098	76456484
chr15	76477131	76477680
chr15	76512025	76512317
chr15	76538616	76538912
chr15	76607235	76607897
chr15	76659635	76660107
chr15	77008656	77009111
chr15	77306799	77307252
chr15	77523373	77523717
chr15	77928854	77929189
chr15	77970610	77970902
chr15	78173972	78174646
chr15	78405983	78406439
chr15	78531803	78532354
chr15	79062874	79063209
chr15	79546537	79546872
chr15	79883462	79883792
chr15	80133171	80133524
chr15	80254834	80255358
chr15	80595658	80595969
chr15	81190757	81191126
chr15	81399747	81400119
chr15	81466228	81466564
chr15	81810836	81811225
chr15	82015922	82016508
chr15	82127831	82128134
chr15	82354125	82354430
chr15	83223606	83223974
chr15	84922841	84923250
chr15	88819337	88819650
chr15	88862149	88862441
chr15	89314977	89315460
chr15	89355709	89356001
chr15	89476289	89476621
chr15	93595103	93595395
chr15	96461327	96461620
chr15	97186119	97186583
chr15	98567403	98568043
chr15	98917881	98918346
chr15	99725567	99725897
chr15	99772630	99772922
chr15	99972560	99972957
chr15	100615615	100616000
chr15	101246293	101246738
chr15	101266493	101266831
chr15	102073599	102073904
chr15	102136224	102136834
chr15	102326208	102326519
chr15	102367735	102368027
chr15	103089384	103089708
chr15	103313541	103313883
chr16	3743798	3744536
chr16	3908760	3909140
chr16	4541825	4542217
chr16	4880235	4880693
chr16	4964104	4964576
chr16	5049813	5050105
chr16	5255857	5256149
chr16	7090492	7090784
chr16	8671969	8672261
chr16	8731886	8732178
chr16	11008138	11008546
chr16	11176544	11176853
chr16	13902771	13903311
chr16	14317078	14317693
chr16	17567421	17567713
chr16	17619094	17619386
chr16	18811726	18812279
chr16	18876423	18876896
chr16	20032738	20033030
chr16	20097561	20097857
chr16	20098079	20098374
chr16	20548194	20548579
chr16	20717292	20717821
chr16	21423148	21423568
chr16	22633177	22633554
chr16	22857338	22858048
chr16	29761579	29761871
chr16	29814403	29814750
chr16	30024967	30025259
chr16	30065114	30065406
chr16	31201105	31201397
chr16	31290771	31291381
chr16	31948436	31948847
chr16	32419499	32419802
chr16	32877565	32877901
chr16	33251199	33251583
chr16	35363682	35364083
chr16	37539416	37540034
chr16	38088766	38089569
chr16	38452645	38453025
chr16	38522707	38523266
chr16	38649595	38650222
chr16	43539876	43540168
chr16	43889613	43890079
chr16	44164392	44164684
chr16	44172605	44172974
chr16	44238773	44239170
chr16	45070239	45070615
chr16	45158405	45158757
chr16	46010179	46010471
chr16	46497011	46497349
chr16	49951911	49952207
chr16	50753885	50754177
chr16	55973533	55973989
chr16	56037929	56038221
chr16	57231240	57231735
chr16	57606755	57607047
chr16	58407922	58408541
chr16	59639091	59639564
chr16	64770714	64771006
chr16	64851699	64851991
chr16	65814864	65815180
chr16	77473317	77473609
chr16	78967289	78967581
chr16	87495676	87496099
chr16	90220486	90220778
chr16	90810166	90810521
chr16	90934644	90934999
chr16	91647096	91647573
chr16	91728578	91729248
chr16	92348834	92349198
chr16	92765644	92766032
chr16	93711644	93712030
chr16	94312875	94313236
chr16	95990745	95991069
chr16	97922206	97922498
chr17	3083926	3084439
chr17	3557556	3557942
chr17	5189644	5190044
chr17	6079632	6079924
chr17	6601523	6601897
chr17	8283608	8283942
chr17	10025175	10025467
chr17	10317354	10317651
chr17	10702563	10702855
chr17	12758776	12759134
chr17	12768466	12768758
chr17	12916191	12916729
chr17	13007756	13008103
chr17	13186801	13187181
chr17	14546023	14546315
chr17	14943023	14943324
chr17	15499354	15499758
chr17	15826477	15826859
chr17	17600797	17601232
chr17	17624565	17625259
chr17	21450161	21450481
chr17	24220702	24221069
chr17	24251259	24251639
chr17	24351957	24352249
chr17	24414467	24414759
chr17	24454783	24455470
chr17	24549752	24550108
chr17	24849972	24850619
chr17	24886252	24886699
chr17	24936248	24936687
chr17	25015807	25016375
chr17	25240057	25240472
chr17	25273574	25274240
chr17	25510313	25510660
chr17	25561739	25562037
chr17	25773653	25773945
chr17	25823493	25823785
chr17	25832880	25833348
chr17	26203910	26204334
chr17	26715498	26715792
chr17	26916779	26917183
chr17	26939476	26939768
chr17	27133629	27133921
chr17	27701883	27702175
chr17	27820647	27820939
chr17	27839830	27840134
chr17	28079883	28080175
chr17	28256789	28257081
chr17	28328392	28328903
chr17	28911806	28912098
chr17	29095492	29095813
chr17	29490102	29490523
chr17	29492123	29492437
chr17	30004166	30004519
chr17	31519741	31520037
chr17	31658871	31659163
chr17	32320871	32321198
chr17	32350419	32350899
chr17	33394410	33394702
chr17	33718573	33718865
chr17	33760207	33760612
chr17	34000104	34000566
chr17	34119490	34119814
chr17	34647108	34647400
chr17	34981610	34982492
chr17	35046696	35046988
chr17	35121335	35121678
[truncated: 2,317 more rows]

## Sheet: hFISC G4 peaks
Table S1: G4 CUT&RUN profiling in MuSCs.
G4 peaks in hFISC
Chr	Start	End
chr1	1086025	1086225
chr1	1346289	1346489
chr1	1411386	1411586
chr1	3502053	3502253
chr1	9394498	9394803
chr1	13701071	13701271
chr1	14396957	14397157
chr1	14530250	14530515
chr1	15427138	15427338
chr1	31885884	31886084
chr1	35494462	35494662
chr1	38626320	38626520
chr1	43927476	43927676
chr1	46685701	46685901
chr1	59736428	59736628
chr1	62253398	62253666
chr1	64244697	64244897
chr1	67552926	67553139
chr1	73379232	73379432
chr1	76532925	76533125
chr1	79767220	79767420
chr1	83862254	83862454
chr1	87468174	87468374
chr1	89125415	89125615
chr1	91649727	91649927
chr1	100698603	100698803
chr1	117335188	117335388
chr1	118073073	118073273
chr1	125180011	125180460
chr1	143213053	143213276
chr1	143214668	143214873
chr1	143244927	143245547
chr1	143246854	143247089
chr1	143253862	143254764
chr1	143263249	143264012
chr1	143264693	143264919
chr1	144104070	144104723
chr1	153061455	153061655
chr1	168075224	168075424
chr1	170774514	170774714
chr1	174858902	174859102
chr1	176051327	176051619
chr1	183139153	183139353
chr1	185658118	185658318
chr1	187730507	187730707
chr1	188046747	188046947
chr1	193917876	193918076
chr1	198138076	198138276
chr1	209874409	209874609
chr1	210683716	210683916
chr1	229018642	229018855
chr1	230021950	230022150
chr1	231587272	231587709
chr1	235817851	235818051
chr10	13910756	13910956
chr10	24505435	24505635
chr10	26406486	26406686
chr10	26771823	26772023
chr10	31580070	31580270
chr10	42070761	42070961
chr10	42079581	42079948
chr10	49072840	49073040
chr10	51645457	51645657
chr10	59996784	59996984
chr10	61989600	61990007
chr10	62729772	62729972
chr10	70559860	70560103
chr10	72251792	72251992
chr10	77111925	77112125
chr10	78733252	78733452
chr10	78997855	78998055
chr10	80977804	80978042
chr10	81382003	81382203
chr10	101665948	101666186
chr10	116990408	116990694
chr10	117499560	117499760
chr10	120053671	120053916
chr10	126440250	126440450
chr10	130226634	130226930
chr10	132676292	132676492
chr11	5225476	5225921
chr11	5231029	5231469
chr11	5238454	5238654
chr11	6523265	6523465
chr11	8355357	8355557
chr11	13762972	13763230
chr11	18237715	18237915
chr11	28897963	28898163
chr11	38756405	38756676
chr11	57255668	57255868
chr11	64803979	64804179
chr11	65364250	65364450
chr11	67527714	67527914
chr11	69751861	69752061
chr11	93123304	93123654
chr11	99022116	99022456
chr11	106891216	106891416
chr11	115286028	115286228
chr11	117218158	117218505
chr11	120894525	120894802
chr12	6369790	6369991
chr12	19077171	19077371
chr12	22670905	22671134
chr12	24467261	24467461
chr12	30795195	30795395
chr12	39676536	39676856
chr12	47396672	47396872
chr12	51193269	51193486
chr12	65472817	65473017
chr12	70362818	70363116
chr12	75581625	75581825
chr12	100654702	100654902
chr12	115605561	115605761
chr12	119436008	119436208
chr12	128401995	128402248
chr12	130475049	130475249
chr13	25035379	25035758
chr13	34171506	34171706
chr13	36445403	36445704
chr13	41445308	41445508
chr13	42819545	42819745
chr13	45385948	45386148
chr13	48376256	48376456
chr13	51398172	51398372
chr13	51757832	51758172
chr13	56786150	56786350
chr13	56804113	56804313
chr13	57972589	57972789
chr13	65130032	65130232
chr13	67120076	67120288
chr13	79949922	79950141
chr13	91181027	91181227
chr13	102692147	102692347
chr13	109618262	109618462
chr13	113802846	113803046
chr14	18661520	18661720
chr14	25342233	25342433
chr14	36844580	36844780
chr14	39448393	39448601
chr14	44631613	44631813
chr14	45082926	45083126
chr14	48925292	48925492
chr14	69699207	69699488
chr14	74581436	74581636
chr14	76154006	76154206
chr14	86228049	86228451
chr14	91233957	91234157
chr14	102320396	102320596
chr14	102501942	102502142
chr15	25412066	25412266
chr15	33755811	33756159
chr15	44009180	44009380
chr15	58046248	58046448
chr15	63156000	63156200
chr15	90352094	90352401
chr15	93993842	93994042
chr16	5720753	5720953
chr16	5857197	5857397
chr16	6590320	6590657
chr16	7536216	7536470
chr16	17832771	17833101
chr16	34588132	34588437
chr16	46389714	46390030
chr16	46391051	46391686
chr16	51040389	51040601
chr16	66167243	66167562
chr16	68063982	68064182
chr16	72733078	72733278
chr16	72872754	72872954
chr16	73784956	73785162
chr16	77159809	77160009
chr16	84002765	84003138
chr16	85334033	85334233
chr16	85564420	85564620
chr16	89703737	89703937
chr16	90017796	90017996
chr17	3415586	3415786
chr17	24740214	24740414
chr17	25389796	25390020
chr17	25920038	25920377
chr17	26603649	26604313
chr17	26619455	26620150
chr17	26881183	26881622
chr17	26885348	26885904
chr17	27554992	27555192
chr17	28346936	28347136
chr17	34121911	34122111
chr17	53836243	53836443
chr17	56834466	56834666
chr17	64193586	64193978
chr17	65732458	65732658
chr17	70766801	70767001
chr17	75116199	75116399
chr18	2881326	2881644
chr18	6100885	6101085
chr18	14958508	14958708
chr18	20578525	20578897
chr18	20921352	20921552
chr18	34265305	34265637
chr18	34444892	34445139
chr18	44035295	44035495
chr18	47032973	47033173
chr18	56562326	56562526
chr18	72303823	72304023
chr18	73458533	73458733
chr18	74065670	74066006
chr18	77985168	77985368
chr19	1160292	1160492
chr19	6316819	6317019
chr19	6479138	6479442
chr19	15564128	15564445
chr19	17809205	17809530
chr19	19243686	19243961
chr19	21445342	21445542
chr19	29575332	29575532
chr19	33296265	33296465
chr19	33507770	33507970
chr19	37293407	37293619
chr19	46448448	46448648
chr19	55724258	55724458
chr2	9269660	9269860
chr2	10404600	10404834
chr2	22482780	22483016
chr2	24067835	24068035
chr2	40420303	40420503
chr2	42190036	42190236
chr2	50325093	50325293
chr2	52208206	52208408
chr2	67900398	67900598
chr2	70433502	70433702
chr2	70888155	70888355
chr2	81324049	81324249
chr2	85006837	85007047
chr2	85399808	85400156
chr2	101823197	101823397
chr2	105900770	105900997
chr2	107428665	107428865
chr2	108117892	108118092
chr2	109343441	109343646
chr2	125551318	125551518
chr2	135759637	135759837
chr2	136356474	136356680
chr2	139362511	139362711
chr2	147456565	147456765
chr2	152746036	152746236
chr2	153163479	153163679
chr2	173032669	173032957
chr2	178752044	178752244
chr2	194670457	194670719
chr2	204520286	204520486
chr2	204777579	204777779
chr2	227665638	227665838
chr2	235601936	235602136
chr2	239498780	239498980
chr2	240511334	240511534
chr20	2771723	2771923
chr20	3906270	3906470
chr20	5270646	5270846
chr20	9644681	9644881
chr20	20456583	20456783
chr20	28495327	28495600
chr20	28824415	28824717
chr20	29262496	29263463
chr20	29885608	29885820
chr20	31558889	31559089
chr20	32384702	32384902
chr20	51628799	51628999
chr21	8234051	8234289
chr21	10609635	10609835
chr21	10753367	10753704
chr21	10810731	10810952
chr21	15086299	15086622
chr21	31473445	31473645
chr21	32158537	32158737
chr21	34834379	34834619
chr21	34886914	34887114
chr21	38976938	38977138
chr21	39334142	39334361
chr21	42137263	42137463
chr21	44348765	44349022
chr22	18962151	18962351
chr22	43915621	43915821
chr22	50210367	50210567
chr3	5304464	5304664
chr3	9460952	9461152
chr3	32177173	32177373
chr3	33441185	33441480
chr3	40105343	40105543
chr3	46301175	46301375
chr3	48453468	48453668
chr3	48484587	48484787
chr3	55177468	55177668
chr3	63064877	63065077
chr3	65137431	65137631
chr3	81800086	81800409
chr3	83978730	83978930
chr3	89337051	89337398
chr3	107599342	107599542
chr3	118333617	118333929
chr3	119337610	119337810
chr3	124274345	124274650
chr3	124512214	124512418
chr3	128789787	128789987
chr3	140656894	140657094
chr3	143022664	143022944
chr3	143751265	143751465
chr3	154646094	154646294
chr3	167878920	167879120
chr3	169722900	169723227
chr3	177241471	177241812
chr3	182371878	182372078
chr3	184185170	184185370
chr3	185906500	185906700
chr3	192286064	192286264
chr4	2426998	2427198
chr4	4862997	4863197
chr4	11384837	11385037
chr4	18040556	18040825
chr4	19157545	19157745
chr4	22720559	22720759
chr4	23556996	23557196
chr4	33976273	33976473
chr4	37069906	37070106
chr4	39454995	39455195
chr4	39475156	39475356
chr4	44517005	44517205
chr4	50206853	50207053
chr4	53856176	53856447
chr4	53990331	53990531
chr4	55539784	55539984
chr4	71720586	71720786
chr4	75105163	75105468
chr4	90115760	90115960
chr4	96859963	96860163
chr4	103371980	103372295
chr4	113118654	113118854
chr4	114646556	114646756
chr4	123021512	123021712
chr4	123417112	123417312
chr4	137432268	137432468
chr4	146561518	146561718
chr4	151433858	151434132
chr4	152817898	152818098
chr4	154810205	154810405
chr4	165185816	165186016
chr4	165515205	165515405
chr4	170422609	170422972
chr4	184651649	184651858
chr4	186717345	186717545
chr5	3059498	3059698
chr5	3685068	3685268
chr5	9028654	9028965
chr5	13424529	13424729
chr5	15833461	15833661
chr5	16759064	16759264
chr5	24762359	24762559
chr5	25296571	25296771
chr5	31329559	31329759
chr5	32112328	32112528
chr5	34640291	34640534
chr5	38165250	38165450
chr5	40820999	40821199
chr5	43193787	43193987
chr5	49599470	49599802
chr5	52552169	52552369
chr5	73664707	73664907
chr5	74756954	74757199
chr5	78012662	78012862
chr5	81491996	81492196
chr5	83765132	83765332
chr5	83801771	83801971
chr5	95986395	95986595
chr5	100425231	100425431
chr5	104446113	104446313
chr5	111572599	111572799
chr5	116616178	116616378
chr5	143075269	143075469
chr5	144688102	144688302
chr5	145230865	145231065
chr5	149379686	149379886
chr5	156702719	156702919
chr5	157324908	157325133
chr5	158551331	158551531
chr5	164510457	164510657
chr5	173544455	173544655
chr5	180513008	180513208
chr6	5350201	5350401
chr6	11771392	11771592
chr6	11793445	11793769
chr6	15593131	15593331
chr6	17436310	17436544
chr6	18355655	18355975
chr6	27220430	27220630
chr6	34155065	34155265
chr6	34950550	34950750
chr6	41466663	41466863
chr6	49900575	49900979
chr6	61478257	61478550
chr6	73520067	73521212
chr6	89785964	89786164
chr6	91984261	91984461
chr6	98859157	98859450
chr6	101842705	101842905
chr6	102510676	102510876
chr6	103351151	103351354
chr6	104905437	104905637
chr6	132272915	132273189
chr6	136363137	136363337
chr6	136810256	136810456
chr6	138512868	138513209
chr6	143723268	143723468
chr6	147191246	147191446
chr6	149837711	149837932
chr6	153053413	153053613
chr6	160515415	160515791
chr6	165906916	165907116
chr6	167528387	167528590
chr6	168105562	168105762
chr7	11716734	11716934
chr7	23892525	23892725
chr7	23956347	23956547
chr7	30120226	30120426
chr7	30150836	30151036
chr7	38594542	38594742
chr7	39117848	39118048
chr7	66945765	66945965
chr7	74206017	74206217
chr7	75752189	75752389
chr7	75919220	75919504
chr7	86730700	86730900
chr7	94207412	94207612
chr7	99010253	99010453
chr7	108781725	108782019
chr7	110183130	110183368
chr7	116486905	116487116
chr7	122156667	122156867
chr7	126378231	126378431
chr7	130595516	130595792
chr7	133709265	133709619
chr7	134014069	134014336
chr7	134655470	134655670
chr7	135467291	135467491
chr7	141270992	141271192
chr7	148603461	148603661
chr7	155262157	155262357
chr7	155489177	155489377
chr8	5349631	5349831
chr8	19919439	19919639
chr8	23360006	23360206
chr8	28141699	28141899
chr8	31516401	31516601
chr8	31572678	31572878
chr8	43796416	43796622
chr8	51723615	51723815
chr8	65190681	65190881
chr8	65957849	65958049
chr8	72551406	72551606
chr8	85660056	85660426
chr8	88271261	88271461
chr8	93927307	93927507
chr8	105137262	105137462
chr8	107518330	107518530
chr8	115821786	115822052
chr8	118579496	118579696
chr8	125301595	125301795
chr8	144626973	144627173
chr9	19934480	19934888
chr9	20812955	20813155
chr9	23824038	23824238
chr9	29918547	29918747
chr9	35871476	35871676
chr9	78048690	78048890
chr9	78917572	78917893
chr9	88485191	88485391
chr9	103422221	103422421
chr9	122200779	122201083
chr9	129445541	129445741
chr9	137413981	137414181
chrM	106	1373
chrM	1550	1775
chrM	1990	4076
chrM	6222	6633
chrM	9059	10114
chrM	11032	11390
chrM	12132	12334
chrM	12507	12940
chrM	13150	16447
chrX	35224810	35225010
chrX	40156503	40156703
chrX	61805902	61806169
chrX	63542546	63542746
chrX	72214377	72214577
chrX	85792545	85792745
chrX	87589135	87589335
chrX	90092913	90093113
chrX	97774330	97774530
chrX	98883601	98883801
chrX	111113099	111113299
chrX	112356071	112356271
chrX	127006777	127006977
chrY	11531462	11531726
chrY	56727966	56728193
chrY	56751835	56752222

## Sheet: hASC-24h peaks
Table S1: G4 CUT&RUN profiling in MuSCs.
G4 peaks in hASC-24h
Chr	Start	End
chr1	1724222	1724581
chr1	3312992	3313413
chr1	5992430	5992690
chr1	6784934	6785374
chr1	8004837	8005263
chr1	8137863	8138138
chr1	9150695	9150955
chr1	9163838	9164098
chr1	9473004	9473370
chr1	10398861	10399144
chr1	11262444	11262865
chr1	11805644	11806046
chr1	12113168	12113428
chr1	13864099	13864359
chr1	15028060	15028320
chr1	15178861	15179121
chr1	15524989	15525249
chr1	15526607	15526881
chr1	15603445	15603848
chr1	15835530	15835997
chr1	17054028	17054288
chr1	17569481	17569750
chr1	19452411	19452671
chr1	19596638	19596981
chr1	20661326	20661663
chr1	22903603	22903902
chr1	23959403	23959725
chr1	24642781	24643178
chr1	24745097	24745389
chr1	25430305	25430770
chr1	25998062	25998360
chr1	26233988	26234606
chr1	26431978	26432270
chr1	26865091	26865524
chr1	26921496	26921964
chr1	27403144	27403598
chr1	27504734	27505207
chr1	27725513	27725870
chr1	27772803	27773251
chr1	27914614	27914874
chr1	28582248	28582508
chr1	28736524	28736812
chr1	31296711	31297003
chr1	31715255	31715518
chr1	33036635	33037051
chr1	33127137	33127695
chr1	36149462	36149943
chr1	36223939	36224602
chr1	36386367	36386800
chr1	37691805	37692065
chr1	37859719	37859979
chr1	38873274	38873534
chr1	39408568	39408861
chr1	39625520	39625789
chr1	40040497	40040757
chr1	40691570	40691857
chr1	42682031	42682473
chr1	42766873	42767349
chr1	43649801	43650202
chr1	43912782	43913042
chr1	44674231	44674522
chr1	44730618	44731025
chr1	44799994	44800312
chr1	44807572	44808212
chr1	45583680	45583940
chr1	45686759	45687194
chr1	46132605	46133222
chr1	46303457	46303717
chr1	46498539	46498799
chr1	47314186	47314750
chr1	54053250	54053717
chr1	54764472	54765027
chr1	55443616	55443896
chr1	55696439	55696699
chr1	56579475	56579765
chr1	58546324	58546798
chr1	58784155	58784728
chr1	59062024	59062519
chr1	59105856	59106208
chr1	59151146	59151406
chr1	59163748	59164102
chr1	60888469	60888729
chr1	60904497	60904863
chr1	61606791	61607169
chr1	62436046	62437066
chr1	64139303	64139631
chr1	66278319	66278681
chr1	66316675	66317142
chr1	66925089	66925502
chr1	67318180	67318440
chr1	67430420	67430917
chr1	67685008	67685268
chr1	70410806	70411334
chr1	74197849	74198446
chr1	75410645	75411063
chr1	75786002	75786291
chr1	85276432	85276958
chr1	87328126	87328386
chr1	88683865	88684554
chr1	88992808	88993258
chr1	91500912	91501547
chr1	91570185	91570445
chr1	91885945	91886205
chr1	93179673	93180254
chr1	94690262	94690522
chr1	100132953	100133246
chr1	100351963	100352558
chr1	101236677	101236937
chr1	109283163	109283488
chr1	109426215	109426734
chr1	110338520	110339525
chr1	110963752	110964161
chr1	111449149	111449590
chr1	111515445	111515705
chr1	112396212	112396650
chr1	112619256	112619516
chr1	113073032	113073321
chr1	113390028	113390372
chr1	113811914	113812646
chr1	113904685	113905416
chr1	117121799	117122346
chr1	117929637	117930094
chr1	119140349	119140692
chr1	121184418	121184700
chr1	125179978	125180467
chr1	143213044	143213346
chr1	143244884	143245543
chr1	143246817	143247090
chr1	143253920	143254746
chr1	143263200	143263934
chr1	144103955	144104751
chr1	145858929	145859552
chr1	145957924	145958241
chr1	145979217	145979514
chr1	146387285	146387600
chr1	147084393	147084709
chr1	150281916	150282234
chr1	150364385	150364686
chr1	150561589	150561886
chr1	150629259	150629858
chr1	150643294	150643578
chr1	150876496	150876993
chr1	151254709	151255040
chr1	151281576	151282315
chr1	151347232	151347537
chr1	151790565	151790836
chr1	152622800	152623106
chr1	153634109	153634434
chr1	154220438	154220884
chr1	154431853	154432117
chr1	154974266	154974976
chr1	154983084	154983344
chr1	155134948	155135731
chr1	155186052	155186312
chr1	155934422	155934743
chr1	156106242	156106593
chr1	156193884	156194190
chr1	156338264	156338838
chr1	156456912	156457324
chr1	156741003	156741401
chr1	156767149	156767789
chr1	161132842	161133176
chr1	161166205	161166504
chr1	161201900	161202300
chr1	161225718	161226036
chr1	161389707	161390470
chr1	161530794	161531054
chr1	162561075	162561441
chr1	165598065	165598510
chr1	165898857	165899184
chr1	167935577	167935934
chr1	167936263	167936523
chr1	168178655	168179219
chr1	169367740	169368372
chr1	169485867	169486272
chr1	169893958	169894260
chr1	170074552	170074889
chr1	170708067	170708409
chr1	171142174	171142465
chr1	171781196	171781713
chr1	172399337	172399738
chr1	172532493	172533110
chr1	173415855	173416135
chr1	173824474	173824952
chr1	174999408	174999880
chr1	178537012	178537272
chr1	179293655	179294025
chr1	179882415	179882837
chr1	179954517	179954843
chr1	180926588	180927220
chr1	182606638	182606961
chr1	182615008	182615346
chr1	183022613	183022923
chr1	183471492	183472331
chr1	183635789	183636171
chr1	184388348	184388719
chr1	184535199	184535491
chr1	184754667	184755225
chr1	184838618	184838911
chr1	185156657	185157371
chr1	186375073	186375672
chr1	193059263	193059769
chr1	193121968	193122283
chr1	197201332	197201786
chr1	200670220	200670617
chr1	201170525	201170846
chr1	202348499	202348788
chr1	204506595	204507244
chr1	206202949	206203282
chr1	206635101	206635469
chr1	207321387	207321751
chr1	208184437	208184740
chr1	212035289	212035784
chr1	212284856	212285435
chr1	212470056	212470316
chr1	212608361	212608664
chr1	213725067	213725327
chr1	214030050	214030338
chr1	218285053	218285363
chr1	220046511	220046771
chr1	220527706	220527966
chr1	221741990	221742621
chr1	222712512	222712772
chr1	223888116	223888406
chr1	225777499	225777931
chr1	226062767	226063027
chr1	226671807	226672067
chr1	231395407	231395801
chr1	234373602	234373862
chr1	234971141	234971577
chr1	234980830	234981120
chr1	234997317	234997602
chr1	235070019	235070279
chr1	235327959	235328870
chr1	236185087	236185347
chr1	239439209	239439469
chr1	244452093	244452550
chr1	244971072	244971379
chr1	245917867	245918127
chr1	246566234	246566613
chr1	246585564	246585824
chr1	246931933	246932237
chr1	248837813	248838245
chr10	580931	581191
chr10	1049008	1049350
chr10	3095428	3095905
chr10	3107366	3107695
chr10	3427928	3428188
chr10	3500417	3500752
chr10	4663058	4663428
chr10	4849633	4850015
chr10	5449968	5450228
chr10	5889884	5890144
chr10	7685320	7685635
chr10	10830953	10831356
chr10	12043122	12043382
chr10	14397176	14397436
chr10	14837957	14838375
chr10	16817326	16817837
chr10	25016563	25016823
chr10	26860826	26861180
chr10	27241810	27242161
chr10	27504034	27504316
chr10	30433490	30433750
chr10	31697776	31698036
chr10	35126760	35127020
chr10	37857313	37857893
chr10	38010984	38011363
chr10	39519582	39519842
chr10	42079677	42079958
chr10	43455819	43456079
chr10	49005248	49005508
chr10	58385100	58385360
chr10	58856534	58857110
chr10	62049044	62049405
chr10	63268851	63269506
chr10	63700145	63700477
chr10	63700615	63700875
chr10	68901134	68901567
chr10	68988738	68988998
chr10	69123938	69124198
chr10	72273097	72273578
chr10	73096725	73097244
chr10	73997756	73998127
chr10	74151073	74151333
chr10	75401861	75402368
chr10	78515059	78515319
chr10	79157534	79157978
chr10	79274615	79274967
chr10	81527234	81527494
chr10	83369248	83369508
chr10	84139248	84139567
chr10	88951588	88952010
chr10	89457327	89457587
chr10	90871702	90871967
chr10	92290958	92291218
chr10	92688967	92689227
chr10	93437448	93437721
chr10	95445819	95446151
chr10	95693974	95694234
chr10	97292468	97292746
chr10	97498469	97498767
chr10	97640353	97640613
chr10	98361254	98361577
chr10	99430672	99430976
chr10	99620585	99620845
chr10	99621169	99621448
chr10	100912777	100913314
chr10	101353830	101354090
chr10	101818117	101818745
chr10	102151801	102152366
chr10	102225974	102226375
chr10	102245229	102245712
chr10	102502286	102502927
chr10	102743529	102743967
chr10	102917819	102918102
chr10	103851980	103852302
chr10	104121095	104121803
chr10	110221784	110222124
chr10	110919111	110919418
chr10	114174075	114174373
chr10	118754949	118755294
chr10	119178481	119178761
chr10	119596736	119597383
chr10	120794260	120794654
chr10	121216933	121217286
chr10	122286849	122287188
chr10	122954475	122954772
chr10	123154039	123154390
chr10	124419025	124419285
chr10	126315779	126316056
chr10	127935066	127935498
chr10	130110932	130111192
chr11	355908	356168
chr11	695227	695643
chr11	2400293	2400714
chr11	3422908	3423168
chr11	3797519	3797876
chr11	6234671	6235245
chr11	8719287	8719547
chr11	8964598	8964919
chr11	9460388	9461000
chr11	10351635	10351918
chr11	10751148	10751431
chr11	10808655	10809221
chr11	10858100	10858381
chr11	12692415	12692675
chr11	13277093	13277743
chr11	13668045	13668722
chr11	14520308	14520568
chr11	15382292	15382552
chr11	16613596	16613856
chr11	16738256	16738760
chr11	21683436	21683825
chr11	22625607	22625867
chr11	30368150	30368529
chr11	33039204	33039481
chr11	33258363	33258790
chr11	34251142	34251467
chr11	36455686	36455975
chr11	36461910	36462170
chr11	43680460	43680785
chr11	44564777	44565466
chr11	47426391	47426819
chr11	57311236	57311825
chr11	57667596	57667917
chr11	57712241	57712626
chr11	58578258	58578900
chr11	59615812	59616614
chr11	60906556	60906930
chr11	61362220	61362600
chr11	62553585	62554046
chr11	62573874	62574230
chr11	62591546	62591884
chr11	62601861	62602261
chr11	62727465	62727950
chr11	62754090	62754352
chr11	62831796	62832235
chr11	63838831	63839124
chr11	63974356	63974616
chr11	64185570	64186285
chr11	64241104	64241467
chr11	64241617	64241877
chr11	64270013	64270445
chr11	64778595	64779006
chr11	64917282	64917558
chr11	65382365	65382797
chr11	65570091	65570441
chr11	65615141	65615811
chr11	65663123	65663649
chr11	66268243	66268503
chr11	66638423	66638842
chr11	66677672	66678350
chr11	66958387	66958855
chr11	67353394	67353765
chr11	67506087	67506394
chr11	67805568	67805909
chr11	71787034	71787483
chr11	72080478	72080926
chr11	72112171	72112701
chr11	72793613	72794139
chr11	74170774	74171302
chr11	74387375	74387688
chr11	74748632	74748892
chr11	75814842	75815213
chr11	76218611	76218871
chr11	76444657	76445023
chr11	76445323	76445626
chr11	77820847	77821170
chr11	77994633	77994960
chr11	80492565	80492843
chr11	83071648	83072134
chr11	83156764	83157197
chr11	83285642	83286461
chr11	85807154	85807414
chr11	86174226	86174566
chr11	93741423	93741956
chr11	94794605	94794870
chr11	95231244	95231732
chr11	95341288	95341700
chr11	95789748	95790008
chr11	95790193	95790727
chr11	95923876	95924165
chr11	101914843	101915575
chr11	106021909	106022538
chr11	108222405	108223256
chr11	111735577	111735901
chr11	111911936	111912196
chr11	113773870	113774130
chr11	114400489	114400843
chr11	118622579	118623002
chr11	118928233	118928493
chr11	118973429	118973787
chr11	119095461	119095837
chr11	119121104	119121601
chr11	119306378	119306638
chr11	119381433	119381929
chr11	119844974	119845234
chr11	120546814	120547119
chr11	120898132	120898392
chr11	121655656	121656109
chr11	123062139	123062607
chr11	125111228	125111928
chr11	125339499	125339759
chr11	125592144	125592603
chr11	126268763	126269095
chr11	128467573	128467942
chr11	130002558	130003176
chr11	130897446	130897839
chr11	134223905	134224348
chr12	751207	751617
chr12	949561	949988
chr12	2890675	2890989
chr12	3756021	3756281
chr12	4538460	4538720
chr12	6470637	6470942
chr12	6689368	6689729
chr12	6763967	6764260
chr12	6851886	6852667
chr12	8949492	8949976
chr12	10212218	10212798
chr12	10750140	10750415
chr12	12890801	12891373
chr12	14803478	14803738
chr12	15789523	15789801
chr12	15882168	15882482
chr12	19369742	19370055
chr12	20369522	20369988
chr12	21501410	21501938
chr12	24838471	24838731
chr12	25386198	25386458
chr12	25387134	25387511
chr12	26937908	26938730
chr12	27523961	27524303
chr12	29055178	29055545
chr12	29380787	29381286
chr12	30538719	30538979
chr12	31729058	31729318
chr12	34022079	34022543
chr12	38316475	38316788
chr12	38905297	38905557
chr12	45234663	45234938
chr12	46383570	46383983
chr12	48681747	48682321
chr12	48716604	48717109
chr12	48852171	48852476
chr12	49130695	49131370
chr12	49322952	49323288
chr12	49673475	49673735
chr12	49699036	49699457
chr12	49741253	49741661
chr12	50111806	50112350
chr12	51047945	51048374
chr12	51126037	51126297
chr12	51238772	51239045
chr12	52025555	52025886
chr12	52064001	52064266
chr12	53005994	53006390
chr12	53079230	53079504
chr12	53321379	53321639
chr12	53379576	53380091
chr12	53441553	53441832
chr12	53500765	53501213
chr12	53626067	53626385
chr12	54279796	54280627
chr12	54324798	54325198
chr12	54359224	54359484
chr12	55817786	55818263
chr12	55829458	55829739
chr12	55973613	55974454
chr12	56104076	56104603
chr12	56128095	56128477
chr12	56224116	56224555
chr12	56316130	56316390
chr12	56333912	56334233
chr12	56359891	56360512
chr12	56449091	56449373
chr12	56645998	56646302
chr12	56688268	56688529
chr12	57078791	57079368
chr12	57693823	57694100
chr12	57752008	57752268
chr12	62259984	62260380
chr12	64181531	64181791
chr12	67268807	67269511
chr12	68332217	68332593
chr12	69359797	69360211
chr12	71663958	71664304
chr12	71685855	71686142
chr12	71840048	71840308
chr12	75390736	75391347
chr12	76031544	76032013
chr12	76084570	76085010
chr12	79935077	79935524
chr12	80053153	80053413
chr12	82358484	82358815
chr12	88141861	88142305
chr12	88254857	88255170
chr12	92146074	92146417
chr12	92232546	92232806
chr12	92571775	92572129
chr12	93302772	93303139
chr12	95217518	95218119
chr12	95805941	95806218
chr12	96078560	96078840
chr12	96489331	96489725
chr12	100267009	100267376
chr12	103930079	103930472
chr12	106774075	106774412
chr12	107802156	107802416
chr12	108691254	108691592
chr12	108731763	108732023
chr12	112125243	112125704
chr12	113221083	113221478
chr12	114684180	114684486
chr12	118372942	118373202
chr12	118409808	118410105
chr12	120087006	120087278
chr12	120201200	120201592
chr12	120234773	120235064
chr12	120437790	120438050
chr12	120686758	120687116
chr12	121352413	121352687
chr12	121399694	121400109
chr12	121686851	121687227
chr12	122400278	122400619
chr12	122500928	122501188
chr12	122526698	122527253
chr12	122752614	122752943
chr12	122974699	122975017
chr12	123232909	123233359
chr12	123383782	123384274
chr12	124278227	124278576
chr12	124453490	124453793
chr12	130128110	130128421
chr12	132887663	132887923
chr12	132908485	132908745
chr12	133080042	133080936
chr13	19863466	19863906
chr13	23375812	23376131
chr13	24148821	24149081
chr13	26253836	26254118
chr13	26423571	26424122
chr13	27183119	27183433
chr13	29850331	29850593
chr13	30445856	30446116
chr13	30617246	30617970
chr13	30870633	30870989
chr13	31162024	31162422
chr13	32315649	32315909
chr13	33264021	33264345
chr13	33285704	33286291
chr13	33509874	33510224
chr13	33542484	33543081
chr13	36926967	36927227
chr13	41132698	41132976
chr13	42271608	42271996
chr13	44141818	44142102
chr13	44237033	44237682
chr13	46796925	46797270
chr13	48037720	48038094
chr13	48749642	48750103
chr13	48975188	48975448
chr13	49247692	49248109
chr13	49443988	49444354
chr13	51583756	51584487
chr13	52012131	52012406
chr13	52652224	52652855
chr13	53700318	53700578
chr13	60396433	60396838
chr13	72727603	72727989
chr13	75947028	75947296
chr13	77326949	77327209
chr13	95271220	95271480
chr13	95676760	95677161
chr13	97367368	97367749
chr13	97432870	97433920
chr13	98484348	98484640
chr13	101640302	101640562
chr13	106567976	106568236
chr13	109918276	109918611
chr13	110347903	110348163
chr13	110396872	110397148
chr13	110412273	110412777
chr13	110615406	110615706
chr13	110715275	110715767
chr13	111143783	111144043
chr13	111228809	111229069
chr13	113410707	113411399
chr14	20342740	20343492
chr14	20461440	20461937
chr14	21103761	21104029
chr14	21269429	21269909
chr14	21384105	21384688
chr14	21456270	21456581
chr14	21477191	21477546
chr14	21511180	21511463
chr14	22588953	22589363
chr14	22918683	22919597
chr14	22929338	22929816
chr14	23006728	23007098
chr14	23094999	23095494
chr14	23286060	23286490
chr14	23321065	23321347
chr14	23469256	23469627
chr14	24442488	24443008
chr14	32076467	32076727
chr14	32509834	32510109
chr14	33510579	33510839
chr14	34982525	34982884
chr14	35122017	35122530
chr14	39174957	39175351
chr14	44897165	44897432
chr14	44961957	44962222
chr14	45134198	45134544
chr14	49586363	49586805
chr14	49620262	49620908
chr14	49852629	49853004
chr14	52552401	52552897
chr14	55214262	55214522
chr14	55842645	55842905
chr14	58298090	58298777
chr14	58637251	58637569
chr14	59188415	59189209
chr14	59484125	59484540
chr14	61762206	61762612
chr14	63203842	63204102
chr14	63543280	63543627
chr14	63641676	63642450
chr14	64387764	64388188
chr14	64540128	64540679
chr14	65411694	65411972
chr14	66507770	66508171
chr14	67359803	67360262
chr14	68143401	68143697
chr14	68670018	68670332
chr14	73058206	73058637
chr14	73458556	73459047
chr14	73724317	73724579
chr14	73760407	73760667
chr14	74084436	74084979
chr14	74493508	74493810
chr14	75258750	75259472
chr14	75660836	75661312
chr14	76918984	76919340
chr14	76961860	76962120
chr14	77033491	77033751
chr14	77098008	77098268
chr14	77457486	77458064
chr14	77487804	77488064
chr14	77616687	77617051
chr14	80538009	80538377
chr14	80954718	80954994
chr14	81221171	81221431
chr14	81533848	81534177
chr14	89303998	89304258
chr14	90383007	90383655
chr14	90850629	90850889
chr14	91060556	91061163
chr14	91510107	91510761
chr14	95534552	95534934
chr14	96502151	96502411
chr14	99036070	99036333
chr14	99481013	99481454
chr14	100240656	100241019
chr14	101116177	101116437
chr14	103333880	103334140
chr14	104752693	104753224
chr14	105490900	105491239
chr15	35690952	35691245
chr15	36949032	36949292
chr15	39472779	39473456
chr15	40405601	40405861
chr15	40564696	40565257
chr15	41283741	41284001
chr15	41774139	41774627
chr15	42273211	42273669
chr15	42575234	42575509
chr15	43791935	43792195
chr15	44426961	44427638
chr15	45279100	45279390
chr15	49046336	49046608
chr15	49155577	49155837
chr15	49620747	49621204
chr15	50424166	50424426
chr15	55408242	55408524
chr15	55589125	55589385
chr15	56886766	56887221
chr15	57328131	57328579
chr15	58440349	58440609
chr15	59689547	59689808
chr15	63504091	63504388
chr15	64163106	64163371
chr15	65792277	65792537
chr15	66386591	66386851
chr15	66883474	66883734
chr15	67254569	67254961
chr15	68277564	68277824
chr15	68352643	68352903
chr15	70474813	70475182
chr15	71752624	71752911
chr15	72473955	72474333
chr15	75043407	75044045
chr15	75368124	75368384
chr15	75454025	75454321
chr15	75666636	75666896
chr15	76905181	76905452
chr15	77607919	77608182
chr15	78438043	78438303
chr15	78507272	78507601
chr15	84912198	84912635
chr15	85619097	85619466
chr15	85973681	85974145
chr15	89087903	89088517
chr15	89334836	89335257
chr15	90717157	90717422
chr15	90959731	90959991
chr15	91966054	91966315
chr15	92714587	92714847
chr15	92882268	92882537
chr15	92904295	92904633
chr15	93028699	93029152
chr15	93265258	93265518
chr15	96224246	96224506
chr15	97960449	97960723
chr15	98548232	98548506
chr15	100602130	100602645
chr15	100902545	100902921
chr16	234283	234633
chr16	589520	589891
chr16	1611614	1611964
chr16	1782612	1782943
chr16	1964765	1965045
chr16	2155268	2155707
chr16	2882572	2883134
chr16	2905694	2905992
chr16	3283203	3283463
chr16	4615993	4616295
chr16	4667681	4667941
chr16	5097858	5098407
chr16	10743804	10744269
chr16	11742912	11743319
chr16	11797460	11797720
chr16	12095979	12096285
chr16	13909710	13910348
chr16	18801442	18801970
chr16	19555267	19555631
chr16	20900342	20901021
chr16	28011706	28011966
chr16	28846379	28846668
chr16	28863113	28863548
chr16	28925253	28925561
chr16	28950507	28951000
chr16	29271830	29272169
chr16	29815948	29816247
chr16	30065370	30065902
chr16	30370675	30371111
chr16	30558382	30558658
chr16	30571784	30572069
chr16	30634449	30634709
chr16	30658112	30658663
chr16	30698146	30698406
chr16	30922394	30922660
chr16	30922794	30923331
chr16	31142296	31142556
chr16	31459112	31459678
chr16	34573694	34573954
chr16	34581848	34582515
chr16	34588077	34588607
chr16	46389681	46390089
chr16	46390982	46391644
chr16	46883733	46884254
chr16	47657898	47658158
chr16	50592133	50592428
chr16	50741680	50741991
chr16	53090883	53091317
chr16	53099723	53100194
chr16	53503259	53503678
chr16	53703826	53704225
chr16	56451301	56451794
chr16	57186126	57186397
chr16	57299633	57299893
chr16	57735265	57735729
chr16	58629627	58630471
chr16	65071398	65071746
chr16	67806585	67807065
chr16	68237166	68237840
chr16	71484265	71484525
chr16	71895086	71895656
chr16	72008486	72008746
chr16	72093617	72093972
chr16	72946779	72947093
chr16	72989833	72990120
chr16	74984993	74985584
chr16	75110910	75111170
chr16	75647411	75647902
chr16	78099334	78099759
chr16	81077004	81077310
chr16	83778616	83778984
chr16	84826252	84826512
chr16	85136936	85137372
chr16	87388332	87388592
chr16	87950969	87951233
chr16	88245127	88245652
chr16	88332161	88332421
chr16	89490634	89490966
chr17	897041	897322
chr17	2401678	2401980
chr17	2406946	2407286
chr17	2412655	2413116
chr17	3048750	3049214
chr17	3636472	3636737
chr17	3668223	3668595
chr17	4142962	4143245
chr17	4143456	4143716
chr17	4710101	4710446
chr17	4796004	4796280
chr17	4967218	4967796
chr17	5486235	5486564
chr17	6651911	6652171
chr17	7239459	7239871
chr17	7572252	7572793
chr17	7614943	7615402
chr17	7857475	7857992
chr17	8138733	8139053
chr17	8156442	8156728
chr17	8189911	8190344
chr17	8287889	8288224
chr17	8463004	8463559
chr17	10136041	10136301
chr17	13018002	13018337
chr17	14300711	14301077
chr17	15409808	15410238
chr17	16438641	16439027
chr17	16653539	16653857
chr17	17352036	17352526
chr17	17591545	17592018
chr17	17972416	17972927
chr17	19377866	19378460
chr17	19648385	19648757
chr17	21043423	21043697
chr17	23016266	23016586
chr17	24740159	24740421
chr17	25242951	25243231
chr17	25389750	25390101
chr17	25920027	25920423
chr17	26603649	26604331
chr17	26619468	26620234
chr17	26881162	26881654
chr17	26885314	26885953
chr17	27332794	27333180
chr17	28041151	28041721
chr17	28719488	28719978
chr17	28951633	28952570
chr17	29294119	29294558
chr17	31696200	31696530
chr17	31878347	31878770
chr17	34709467	34709727
chr17	35567641	35567944
chr17	38869229	38869672
chr17	39980302	39980924
chr17	40100605	40100882
chr17	40417918	40418180
chr17	41688862	41689130
chr17	41689363	41689623
chr17	41786751	41787132
chr17	42388461	42389013
chr17	42436357	42436756
chr17	42609288	42609660
chr17	43170694	43171107
chr17	43322384	43322652
chr17	43483614	43483927
chr17	43983377	43983637
chr17	44070536	44070947
chr17	45061128	45061535
chr17	45093010	45093310
chr17	45148217	45148538
chr17	45161009	45161315
chr17	47189042	47189709
chr17	47649418	47649896
chr17	47895893	47896413
chr17	47970834	47971134
chr17	48025124	48025407
chr17	48047830	48048697
chr17	48107247	48107753
chr17	48892132	48892858
chr17	49414974	49415283
chr17	49677841	49678149
chr17	49788447	49789343
chr17	51153060	51153580
chr17	57662818	57663286
chr17	58517826	58518550
chr17	59154752	59155762
chr17	59707362	59707747
chr17	59892717	59893290
chr17	60392110	60392426
chr17	60677237	60677871
chr17	63550118	63550646
chr17	63621821	63622440
chr17	63773736	63774062
chr17	63842685	63843022
chr17	67490783	67491336
chr17	68166643	68166957
chr17	68378192	68378452
chr17	75289210	75289708
chr17	75779801	75780121
chr17	76264908	76265270
chr17	76671690	76672006
chr17	76737323	76737873
chr17	77129994	77130254
chr17	77140398	77140804
chr17	77323023	77323330
chr17	77423876	77424136
chr17	77738829	77739089
chr17	78187019	78187279
chr17	78882988	78883320
chr17	80147153	80147473
chr17	80833074	80833391
chr17	81860694	81861098
chr17	82022956	82023251
chr17	83189637	83190124
chr18	3448403	3448912
chr18	3595381	3595924
chr18	3624025	3624518
chr18	9475077	9475345
chr18	11947058	11947586
chr18	12287781	12288041
chr18	12317635	12317921
chr18	12377314	12377620
chr18	13260961	13261315
chr18	20921045	20921541
chr18	21740663	21741050
chr18	23453325	23453590
chr18	24987955	24988326
chr18	26090443	26090846
chr18	31942958	31943218
chr18	36129429	36129879
chr18	45330199	45330470
chr18	46173724	46174050
chr18	50287815	50288142
chr18	51197800	51198358
chr18	54773284	54773544
chr18	55337982	55338375
chr18	56638648	56638908
chr18	62437356	62437661
chr18	62714956	62715436
chr18	63422644	63422978
chr18	74148009	74148534
chr18	74292137	74292515
chr18	74495904	74496166
chr19	507046	507575
chr19	797088	797348
chr19	1252441	1252823
chr19	1490542	1490903
chr19	2064976	2065451
chr19	2151655	2151923
chr19	2168983	2169438
chr19	2588250	2588511
chr19	2775608	2776097
chr19	2841105	2841461
chr19	2900710	2900989
chr19	2950637	2950897
chr19	3572519	3572967
chr19	3762723	3763007
chr19	4246914	4247350
chr19	4342779	4343150
chr19	4402193	4402479
chr19	4471736	4472184
chr19	4791207	4791720
chr19	5622801	5623079
chr19	5680371	5680907
chr19	5904179	5904675
chr19	6067003	6067426
chr19	6373047	6373307
chr19	6424908	6425570
chr19	6737571	6738068
chr19	7829678	7830226
chr19	7943328	7944020
chr19	8390010	8390329
chr19	8525619	8526132
chr19	8832477	8832853
chr19	9792410	9792732
chr19	9819228	9819540
chr19	10251771	10252031
chr19	10380478	10380738
chr19	10653656	10654215
chr19	10717464	10717879
chr19	10863203	10863463
chr19	11035783	11036046
chr19	11191408	11191668
chr19	11346368	11346788
chr19	11420447	11420707
chr19	11435271	11435584
chr19	11558694	11559095
chr19	12365678	12365972
chr19	12551214	12551797
chr19	12681589	12682145
chr19	12890691	12891131
chr19	13152314	13152599
chr19	14529237	14529927
chr19	16293168	16293428
chr19	16496056	16496375
chr19	16660100	16660360
chr19	17226163	17226436
chr19	17469670	17470239
chr19	17859622	17859907
chr19	18192767	18193205
chr19	18204024	18204422
chr19	18522194	18522617
chr19	18660378	18660795
chr19	18919365	18919777
chr19	19063577	19063939
chr19	19385364	19385651
chr19	19519717	19519977
chr19	19776301	19776709
chr19	27793724	27793984
chr19	30448579	30448920
chr19	31613903	31614163
chr19	33177060	33177338
chr19	33775611	33775871
chr19	34733847	34734107
chr19	35717267	35717687
chr19	35745251	35745511
chr19	35758083	35758504
chr19	35931582	35931842
chr19	36014300	36014589
chr19	36054181	36054782
chr19	36114899	36115303
chr19	36127697	36128245
chr19	36214680	36215199
chr19	36528363	36528742
chr19	37293365	37293886
chr19	38335590	38335905
chr19	39411969	39412586
chr19	40444536	40444796
chr19	40465581	40466365
chr19	40750427	40751144
chr19	40777745	40778096
chr19	40798757	40799046
chr19	41263472	41264217
chr19	41338940	41339200
chr19	41364031	41364298
chr19	41397473	41397753
chr19	41859808	41860139
chr19	42075814	42076202
chr19	42242744	42243117
chr19	42268356	42269156
chr19	43475187	43475447
chr19	43533979	43534532
chr19	43596129	43596425
chr19	43668428	43669322
chr19	44113202	44113474
chr19	44164820	44165080
chr19	44212335	44212702
chr19	44845805	44846153
chr19	44890455	44891188
chr19	45178042	45178760
chr19	45443566	45443848
chr19	45455868	45456128
chr19	45584479	45585052
chr19	45692034	45692692
chr19	45717099	45717684
chr19	45995112	45995553
chr19	46661215	46661607
chr19	47113289	47113549
chr19	47257012	47257487
chr19	47273658	47273918
chr19	47515192	47515544
chr19	48468916	48469372
chr19	48619190	48619473
chr19	48637542	48638172
chr19	48714018	48714342
chr19	48720766	48721072
chr19	49363507	49363817
chr19	49495857	49496331
chr19	49640185	49640786
chr19	49641781	49642104
chr19	49676586	49677278
chr19	49766399	49766871
chr19	49869361	49869815
chr19	49876744	49877658
chr19	50025208	50025939
chr19	51108246	51108572
chr19	51367739	51368069
chr19	51394171	51394431
chr19	52189624	52190317
chr19	53333577	53333881
chr19	53520597	53520857
chr19	53867508	53867768
chr19	55259169	55259511
chr19	55339093	55339868
chr19	55385366	55385856
chr19	55407851	55408279
chr19	55461736	55462055
chr19	55599220	55599608
chr19	55653876	55654850
chr19	56140597	56141262
chr19	56838802	56839121
chr19	56839417	56839943
chr19	57320466	57320825
chr19	57389702	57389991
chr19	58362689	58362949
chr19	58440155	58440425
chr19	58475857	58476184
chr19	58573116	58573874
chr2	191127	191387
chr2	1592018	1592386
chr2	1653529	1653789
chr2	3535841	3536408
chr2	3558185	3558536
chr2	9191308	9191697
chr2	9330869	9331157
chr2	9630996	9631386
chr2	10008593	10008853
chr2	10120243	10120503
chr2	11484301	11484685
chr2	11532388	11532648
chr2	15041276	15041567
chr2	17879361	17879621
chr2	19738804	19739064
chr2	20051517	20051983
chr2	20539851	20540111
chr2	20642341	20642701
chr2	24076407	24076667
chr2	24971500	24972234
chr2	26345924	26346184
chr2	27370296	27370609
chr2	27582824	27583087
chr2	28621543	28621803
chr2	28870334	28870594
chr2	30146504	30146975
chr2	30284385	30284645
chr2	33069940	33070200
chr2	33134534	33134833
chr2	33599108	33599632
chr2	42361262	42361624
chr2	42743763	42744023
chr2	43086652	43086912
chr2	43996068	43996347
chr2	44167910	44168759
chr2	45009441	45010046
chr2	45295109	45295369
chr2	46698702	46699040
chr2	46909294	46909554
chr2	47034219	47034505
chr2	47176540	47177125
chr2	48009103	48009393
chr2	53786933	53787193
chr2	54723266	54723693
chr2	55050980	55051240
chr2	55617516	55617938
chr2	61538174	61538733
chr2	61764195	61764518
chr2	62705157	62705881
chr2	63588550	63588967
chr2	64523973	64524410
chr2	64751020	64751629
chr2	64862252	64862512
chr2	65056097	65056410
chr2	65064962	65065305
chr2	65129952	65130580
chr2	65300347	65300916
chr2	68467020	68467585
chr2	69205548	69205895
chr2	69437418	69437707
chr2	69914333	69915351
chr2	70142579	70143075
chr2	70293543	70293955
chr2	71130278	71130538
chr2	71227127	71227529
chr2	71935394	71935654
chr2	73233977	73234473
chr2	74440080	74440440
chr2	85504902	85505331
chr2	85595452	85595712
chr2	86440746	86441337
chr2	88627305	88628143
chr2	89672755	89673025
chr2	96266036	96266368
chr2	96531992	96532317
chr2	96858375	96858635
chr2	96907255	96907515
chr2	99336155	99336721
chr2	99336920	99337304
chr2	99615165	99615562
chr2	99636423	99636741
chr2	100562721	100563155
chr2	101124859	101125340
chr2	102027255	102027649
chr2	107145545	107145805
chr2	109318395	109318655
chr2	109325036	109325315
chr2	109436250	109436510
chr2	112054143	112054544
chr2	112275287	112275831
chr2	113889623	113890094
chr2	117814481	117814741
chr2	118112271	118112531
chr2	118186287	118186715
chr2	118847631	118847905
chr2	118855614	118855874
chr2	119759516	119759985
chr2	120867392	120867652
chr2	121531004	121531316
chr2	130342379	130343038
chr2	134918618	134919013
chr2	135530918	135531749
chr2	135741588	135741848
chr2	136031787	136032149
chr2	142013192	142013452
chr2	144357995	144358255
chr2	148645237	148645577
chr2	152175398	152176090
chr2	152718003	152718390
chr2	159202571	159202887
chr2	160093959	160094219
chr2	160269898	160270461
chr2	161308277	161308537
chr2	162344071	162344414
chr2	165953678	165954228
chr2	169694311	169694643
chr2	170509848	170510183
chr2	171922350	171922894
chr2	172555452	172555781
chr2	173965518	173965778
chr2	175168160	175168535
chr2	177753957	177754222
chr2	178112331	178112733
chr2	178451123	178451461
chr2	178806484	178806744
chr2	186485583	186486045
chr2	189674089	189674391
chr2	189784056	189784699
chr2	190319708	190320119
chr2	190819572	190819872
chr2	190880548	190880968
chr2	191677608	191678372
chr2	192194325	192194585
chr2	195656878	195657384
chr2	197453089	197453956
chr2	197499866	197500229
chr2	200811575	200811875
chr2	201451201	201451461
chr2	201780972	201781291
chr2	203014404	203014890
chr2	203238993	203239423
chr2	205451024	205451284
chr2	207711031	207711624
chr2	214809794	214810092
chr2	217837097	217837357
chr2	217858620	217858975
chr2	218270174	218270595
chr2	218287095	218287389
chr2	219498458	219498779
chr2	219597889	219598149
chr2	219737341	219737601
chr2	221573527	221573859
chr2	222709230	222709592
chr2	224585418	224585778
chr2	231642753	231643028
chr2	231707132	231707548
chr2	231780915	231781593
chr2	233854562	233854918
chr2	235639244	235639601
chr2	236642602	236642963
chr2	236871488	236871867
chr2	236989187	236989447
chr2	237291530	237291812
chr2	238155628	238155910
chr2	239401332	239401592
chr2	240250966	240251887
chr2	240259436	240259696
chr2	241315486	241315772
chr20	2237120	2237380
chr20	2664218	2664501
chr20	3686935	3687195
chr20	5112845	5113165
chr20	5119624	5120093
chr20	5126554	5126814
chr20	6005817	6006079
chr20	6732136	6732396
chr20	10434260	10434584
chr20	11012982	11013242
chr20	13638845	13639110
chr20	16541051	16541542
chr20	16613834	16614094
chr20	17968729	17969043
chr20	18466982	18467288
chr20	18507560	18507871
chr20	20712814	20713079
chr20	23349926	23350731
chr20	23623017	23623354
chr20	28782310	28782924
chr20	29262449	29263481
chr20	29885502	29886143
chr20	31055096	31055701
chr20	31072629	31072922
chr20	33812083	33812369
chr20	33993108	33993621
chr20	34112232	34112492
chr20	34303245	34303689
chr20	34363143	34363403
chr20	35742235	35742545
chr20	35883882	35884427
chr20	36064786	36065151
chr20	36496084	36496344
chr20	36862108	36862368
chr20	37178726	37179342
chr20	37693786	37694102
chr20	37722820	37723111
chr20	38961984	38962244
chr20	44187196	44187561
chr20	44692995	44693314
chr20	44861339	44861599
chr20	45321033	45321293
chr20	45407076	45407465
chr20	45812300	45812560
chr20	46689370	46689834
chr20	50439703	50439963
chr20	51594837	51595200
chr20	53579044	53579304
chr20	53829577	53829875
chr20	60623780	60624067
chr20	62652385	62652697
chr20	62773176	62773542
chr20	63957104	63957488
chr21	7258218	7258575
chr21	8234527	8234787
chr21	8237405	8237671
chr21	14382839	14383630
chr21	18023060	18023535
chr21	25734833	25735371
chr21	28884962	28885351
chr21	29130309	29130660
chr21	29145196	29145615
chr21	32328588	32328848
chr21	33641944	33642343
chr21	35256657	35256989
chr21	36156356	36156718
chr21	37267414	37268039
chr21	37338809	37339210
chr21	37366638	37366898
chr21	37564074	37564646
chr21	39312211	39312471
chr21	39380189	39380556
chr21	39451720	39451980
chr21	41371534	41371794
chr21	41612978	41613271
chr21	41641901	41642293
chr21	45071465	45071725
chr21	46038923	46039206
chr21	46092261	46092685
chr22	19522249	19522627
chr22	20917059	20917319
chr22	21002341	21002641
chr22	24120166	24120493
chr22	24555436	24555857
chr22	27919361	27919622
chr22	28741806	28742345
chr22	29603155	29603553
chr22	30423989	30424307
chr22	32649558	32650079
chr22	35399813	35400284
chr22	36029074	36029334
chr22	36388016	36388418
chr22	36776131	36776516
chr22	37199350	37199720
chr22	37658210	37658586
chr22	37844483	37844743
chr22	38228707	38228967
chr22	38506330	38506725
chr22	38705376	38705886
chr22	39267282	39267542
chr22	39319412	39320035
chr22	40044213	40044721
chr22	40636712	40636972
chr22	40651827	40652151
chr22	40951256	40951724
chr22	41091538	41091864
chr22	41286175	41286461
chr22	41448403	41448734
chr22	41589883	41590182
chr22	42331037	42331297
chr22	42614900	42615391
chr22	43465817	43466077
chr22	44865254	44865514
chr22	46013617	46013937
chr22	49521790	49522091
chr22	50582870	50583134
chr3	4417244	4417504
chr3	4493288	4493548
chr3	4868047	4868409
chr3	4986828	4987168
chr3	8501534	8501863
chr3	9396894	9397493
chr3	9731215	9731476
chr3	9749933	9750199
chr3	10192186	10192446
chr3	14144410	14144670
chr3	14178596	14178856
chr3	14651453	14651837
chr3	15601626	15602040
chr3	15646819	15647240
chr3	16264666	16265089
chr3	19683084	19683356
chr3	27533976	27534360
chr3	28241384	28241741
chr3	28348738	28349128
chr3	31531913	31532707
chr3	33440472	33441278
chr3	36992794	36993726
chr3	37860450	37860807
chr3	38024672	38025223
chr3	38137129	38137483
chr3	38165114	38165574
chr3	38455038	38455298
chr3	39406444	39406722
chr3	40309430	40309849
chr3	40453157	40453417
chr3	41961989	41962463
chr3	42804339	42804599
chr3	43622142	43622435
chr3	45012149	45012409
chr3	45689071	45689442
chr3	46976955	46977343
chr3	47513255	47513580
chr3	48465874	48466148
chr3	48556851	48557148
chr3	48989630	48989890
chr3	49094059	49094471
chr3	49412125	49412544
chr3	50235793	50236092
chr3	50299352	50299783
chr3	51500031	51500365
chr3	51942025	51942368
chr3	52154552	52154996
chr3	52536340	52536651
chr3	53891844	53892127
chr3	57597520	57597840
chr3	57755995	57756278
chr3	63152153	63152494
chr3	65268529	65268789
chr3	66998029	66998323
chr3	67383366	67383690
chr3	69181082	69181342
chr3	69607568	69607875
chr3	72155622	72156071
chr3	72907759	72908092
chr3	79019046	79019350
chr3	88058978	88059324
chr3	93979909	93980398
chr3	96950047	96950354
chr3	98901785	98902097
chr3	100260437	100261155
chr3	101676822	101677167
chr3	101724490	101724867
chr3	102488398	102488683
chr3	105869202	105869582
chr3	108222365	108222664
chr3	112562003	112562304
chr3	112653706	112653966
chr3	113696784	113697044
chr3	114496140	114496417
chr3	114624513	114624838
chr3	115147316	115147881
chr3	120094432	120095473
chr3	121834917	121835251
chr3	123584971	123585491
chr3	125915784	125916279
chr3	126355926	126356186
chr3	127590773	127591033
chr3	128680591	128680872
chr3	129439937	129440316
chr3	130111688	130112148
chr3	131381523	131381984
chr3	132417282	132417542
chr3	133573242	133573645
chr3	134795026	134795310
chr3	136196390	136196994
chr3	136752202	136752722
chr3	136861924	136862184
chr3	139389427	139389969
chr3	139539504	139539764
chr3	140384953	140385213
chr3	141331739	141332055
chr3	142578623	142579021
chr3	143001388	143001705
chr3	148955718	148956155
chr3	149507923	149508227
chr3	149812679	149812939
chr3	150546471	150546992
chr3	150763475	150763941
chr3	153161403	153161666
chr3	155854474	155854746
chr3	156535241	156535597
chr3	156674055	156674592
chr3	157088922	157089223
chr3	157174772	157175182
chr3	158801759	158802064
chr3	160565603	160565949
chr3	160755112	160755372
chr3	166866382	166866694
chr3	168095667	168096339
chr3	171324047	171324307
chr3	172317786	172318071
chr3	172710982	172711490
chr3	172750503	172750796
chr3	179562630	179563018
chr3	182124126	182124565
chr3	182242149	182242480
chr3	184185834	184186148
chr3	184561352	184561794
chr3	186109168	186109517
chr3	186413900	186414160
chr3	186570426	186570686
chr3	188077211	188077471
chr3	189099259	189099531
chr3	189982201	189982751
chr3	195914662	195915111
chr3	197394668	197394928
chr4	781774	782269
chr4	1346849	1347149
chr4	3955401	3955976
chr4	7067986	7068379
chr4	9152963	9153234
chr4	11429836	11430096
chr4	14453860	14454120
chr4	15400374	15400677
chr4	15681515	15681775
chr4	17810438	17810975
chr4	18021888	18022505
chr4	24794459	24794921
chr4	25312666	25312926
chr4	37686490	37686884
chr4	39182160	39182561
chr4	48780142	48780793
chr4	49511613	49511902
chr4	49655538	49655864
chr4	49927435	49927718
chr4	51842749	51843215
chr4	54784077	54784500
chr4	67701131	67701414
chr4	70688041	70688561
chr4	70839883	70840143
chr4	75915667	75916018
chr4	76306610	76306870
chr4	77156816	77157154
chr4	82284913	82285220
chr4	82430325	82430585
chr4	82891210	82891493
chr4	82900520	82900869
chr4	83013082	83013342
chr4	83034610	83035044
chr4	83455459	83455738
chr4	85474812	85475082
chr4	85496688	85496948
chr4	86136495	86136755
chr4	86594169	86594429
chr4	88284325	88284875
chr4	98929906	98930251
chr4	99642645	99642923
chr4	100772166	100772426
chr4	101347657	101347978
chr4	102816275	102816535
chr4	102827510	102828348
chr4	103019434	103019802
chr4	104896222	104896482
chr4	105473336	105473596
chr4	106316279	106316797
chr4	121711654	121711914
chr4	121823795	121824139
chr4	122732446	122732884
chr4	123986612	123986872
chr4	128287823	128288228
chr4	140373210	140373617
chr4	140523899	140524204
chr4	140812098	140812380
chr4	143513594	143513856
chr4	148442490	148442773
chr4	152605872	152606228
chr4	152779608	152780220
chr4	158671788	158672358
chr4	158810378	158811048
chr4	159349254	159349514
chr4	165327208	165327682
chr4	173334320	173334705
chr4	173334871	173335171
chr4	176531160	176531495
chr4	184474538	184474811
chr4	184537850	184538241
chr4	184734202	184734462
chr4	186700796	186701278
chr4	188294619	188294879
chr5	6572401	6572676
chr5	8457341	8457808
chr5	10250008	10250553
chr5	17968408	17968727
chr5	22547718	22547978
chr5	26446605	26446925
chr5	32313081	32313536
chr5	33440541	33441153
chr5	34191979	34192314
chr5	34929100	34929360
chr5	35847574	35847834
chr5	36242033	36242493
chr5	37371207	37371506
chr5	38845527	38845892
chr5	41904017	41904402
chr5	43121202	43121597
chr5	43313283	43313822
chr5	43483727	43483987
chr5	49599513	49599819
chr5	52787871	52788131
chr5	54310419	54310786
chr5	55307564	55307898
chr5	56909126	56909507
chr5	57173572	57174206
chr5	58924335	58924658
chr5	61302039	61302299
chr5	61331879	61332197
chr5	65580049	65580398
chr5	66144377	66144737
chr5	69093762	69094022
chr5	72308100	72308422
chr5	74107773	74108119
chr5	74799600	74800120
chr5	75336831	75337388
chr5	75511613	75512042
chr5	77432978	77433238
chr5	78360119	78360440
chr5	80407760	80408459
chr5	81751023	81751548
chr5	83077342	83077697
chr5	87412600	87412983
chr5	87899761	87900021
chr5	88141148	88141520
chr5	90529589	90530084
chr5	93835084	93835344
chr5	94111369	94111734
chr5	95823746	95824158
chr5	95858962	95859222
chr5	95961886	95962351
chr5	96247131	96247562
chr5	97620315	97620633
chr5	98773289	98773578
chr5	98929059	98929860
chr5	103119961	103120326
chr5	108748463	108748970
chr5	109410014	109410677
chr5	109898667	109898930
chr5	111512441	111512860
chr5	115407252	115407519
chr5	115494629	115494949
chr5	115625990	115626330
chr5	116574860	116575129
chr5	116652396	116652776
chr5	119070665	119071202
chr5	123423368	123423854
chr5	125484103	125484363
chr5	125736071	125736352
chr5	131170735	131171023
chr5	131635065	131635651
chr5	132215431	132215691
chr5	132293592	132293971
chr5	132963612	132964093
chr5	135597809	135598069
chr5	137622227	137622562
chr5	138178736	138179020
chr5	138338130	138338420
chr5	138465118	138465378
chr5	138543092	138543613
chr5	138575732	138575992
chr5	139403916	139404193
chr5	139560872	139561152
chr5	139745324	139745654
chr5	140261646	140262210
chr5	140401111	140401803
chr5	140547596	140547856
chr5	140564474	140564801
chr5	140664469	140664740
chr5	146182610	146182896
chr5	146447094	146447504
chr5	147403991	147404616
chr5	149345388	149345648
chr5	149960393	149960735
chr5	150758722	150759011
chr5	151252856	151253135
chr5	151771406	151771998
chr5	154445609	154445895
chr5	154754879	154755139
chr5	154857649	154858036
chr5	154858230	154858490
chr5	156595435	156595695
chr5	157511736	157512007
chr5	157731365	157731825
chr5	159263126	159263415
chr5	159819994	159820254
chr5	160119490	160119921
chr5	160165702	160166066
chr5	163437353	163437613
chr5	163460048	163460308
chr5	163505617	163505892
chr5	168766230	168766512
chr5	172739547	172739815
chr5	172860850	172861322
chr5	176388587	176389057
chr5	176447889	176448149
chr5	176537542	176538093
chr5	177426116	177426641
chr5	177497620	177497880
chr5	177517018	177517278
chr5	178153534	178153942
chr5	181223280	181223560
chr6	2764793	2765053
chr6	2988676	2988959
chr6	3023964	3024253
chr6	3237705	3238056
chr6	3826092	3826352
chr6	5003604	5003991
chr6	11093682	11093970
chr6	13357668	13357928
chr6	13614982	13615294
chr6	15245472	15245970
chr6	16901678	16901938
chr6	17864278	17864644
chr6	19836960	19837285
chr6	20212208	20212531
chr6	20401224	20401954
chr6	24666890	24667254
chr6	24721010	24721560
chr6	26103833	26104155
chr6	26123632	26123892
chr6	26473912	26474266
chr6	27132689	27132949
chr6	27472581	27473028
chr6	36027500	36027803
chr6	36423270	36423533
chr6	36441447	36441707
chr6	36594077	36594412
chr6	36885872	36886299
chr6	37169324	37169802
chr6	37791476	37791736
chr6	38702945	38703344
chr6	39887915	39888335
chr6	41072305	41073092
chr6	42451563	42451823
chr6	42984157	42984453
chr6	43013898	43014158
chr6	43170815	43171279
chr6	43702642	43702902
chr6	52284708	52285028
chr6	52420048	52420414
chr6	52664213	52664509
chr6	52995323	52995715
chr6	55546725	55546985
chr6	56542667	56543036
chr6	56938571	56938987
chr6	57046313	57046764
chr6	66798172	66798432
chr6	71420785	71421045
chr6	73520853	73521113
chr6	73580403	73580756
chr6	75243616	75243964
chr6	75284541	75285018
chr6	79537195	79537736
chr6	80106263	80106713
chr6	81752431	81753014
chr6	85643054	85643440
chr6	87408907	87409167
chr6	87702191	87702500
chr6	88657958	88658218
chr6	88963703	88963963
chr6	89035441	89035853
chr6	89985606	89985866
chr6	90369164	90369428
chr6	100951488	100951748
chr6	105164347	105164686
chr6	108261083	108261343
chr6	108608976	108609315
chr6	109094091	109094494
chr6	109094939	109095488
chr6	109222695	109222955
chr6	109382234	109382719
chr6	109690947	109691207
chr6	110539586	110539846
chr6	110874595	110874855
chr6	111259202	111259462
chr6	111564522	111564782
chr6	112833512	112833956
chr6	116571081	116571388
chr6	116616241	116616539
chr6	123418007	123418267
chr6	127459103	127459363
chr6	130872477	130872737
chr6	132814134	132814508
chr6	133502337	133502597
chr6	134436459	134436719
chr6	136077979	136078302
chr6	136289584	136290420
chr6	137105262	137105624
chr6	143450514	143451004
chr6	143553669	143553929
chr6	146857655	146857915
chr6	151036393	151036664
chr6	151452038	151452610
chr6	152085142	152085402
chr6	152163121	152163440
chr6	155314474	155314886
chr6	156953497	156953891
chr6	159789620	159790338
chr6	163711722	163711982
chr6	166342622	166342882
chr6	166627314	166627753
chr6	169701912	169702172
chr7	2796387	2796686
chr7	7640441	7640910
chr7	7872848	7873163
chr7	9910706	9910966
chr7	12210759	12211163
chr7	13991336	13991607
chr7	17395178	17395543
chr7	21427163	21427776
chr7	23014012	23014429
chr7	25862246	25862773
chr7	26118368	26118628
chr7	26200882	26201254
chr7	28847546	28847806
chr7	30504737	30505016
chr7	33129503	33129763
chr7	33719194	33719502
chr7	34971367	34971780
chr7	35415808	35416068
chr7	35800700	35801145
chr7	36152734	36153046
chr7	37031909	37032170
chr7	37933149	37933409
chr7	38686575	38686835
chr7	39623253	39623683
chr7	39949239	39949853
chr7	44082594	44083047
chr7	44105107	44105367
chr7	44848070	44848425
chr7	47336143	47336403
chr7	47457983	47458243
chr7	56106481	56106819
chr7	63925954	63926397
chr7	64187703	64187963
chr7	66996516	66996776
chr7	70781847	70782126
chr7	72828135	72828578
chr7	73522228	73522646
chr7	73894934	73895194
chr7	76379949	76380397
chr7	77798216	77799084
chr7	79795770	79796043
chr7	84701884	84702144
chr7	87152105	87152615
chr7	91264146	91264561
chr7	92528480	92528803
chr7	92633407	92633687
chr7	92752378	92752638
chr7	94004177	94004444
chr7	94620730	94621148
chr7	95596573	95596973
chr7	99919578	99919838
chr7	100428476	100429321
chr7	100538786	100539251
chr7	100586159	100586654
chr7	100612013	100612490
chr7	100874857	100875117
chr7	102363696	102364007
chr7	102748643	102749017
chr7	104983894	104984418
chr7	105480087	105480347
chr7	106009595	106009884
chr7	106285160	106285510
chr7	106661297	106661557
chr7	107743766	107744043
chr7	108526056	108526717
chr7	108569437	108569973
chr7	112206376	112206708
chr7	112450375	112451049
chr7	112482322	112482582
chr7	112939723	112940457
chr7	114944623	114944883
chr7	120950652	120951068
chr7	123534672	123535282
chr7	124929813	124930322
chr7	127651599	127652228
chr7	130070188	130070582
chr7	130225320	130225580
chr7	130913211	130913666
chr7	131244299	131244559
chr7	133081978	133082270
chr7	134316814	134317141
chr7	134646591	134646851
chr7	135254033	135254423
chr7	138459853	138460523
chr7	139109362	139109622
chr7	139340377	139340724
chr7	139359571	139359966
chr7	139733986	139734586
chr7	149028665	149028978
chr7	151028243	151028745
chr7	151057959	151058274
chr7	151519927	151520335
chr7	158818538	158818817
chr7	159212068	159212328
chr8	4202741	4203001
chr8	13193792	13194052
chr8	17661585	17661854
chr8	17922571	17923028
chr8	18084346	18084662
chr8	19817090	19817451
chr8	21323696	21323956
chr8	22383852	22384321
chr8	25458443	25459169
chr8	27311446	27311706
chr8	27774266	27774764
chr8	28889953	28890519
chr8	30082381	30082866
chr8	37736497	37736757
chr8	37762339	37762599
chr8	38527618	38528395
chr8	38770297	38770557
chr8	38996497	38996824
chr8	40153473	40153761
chr8	41490391	41490736
chr8	42152622	42152882
chr8	42843084	42843449
chr8	47610307	47610886
chr8	48430874	48431134
chr8	54022439	54022699
chr8	55773106	55773483
chr8	65842307	65842799
chr8	66113101	66113498
chr8	66428604	66429029
chr8	66667196	66667613
chr8	70402047	70402457
chr8	70531658	70532051
chr8	73293686	73294200
chr8	73878887	73879147
chr8	76673170	76673497
chr8	76999870	77000569
chr8	79667801	79668061
chr8	80030038	80030307
chr8	81369555	81369906
chr8	83663544	83663804
chr8	85107239	85107519
chr8	85659986	85660330
chr8	89857951	89858211
chr8	89984459	89984719
chr8	91070065	91070409
chr8	92965898	92966171
chr8	94475088	94475348
chr8	101761228	101761488
chr8	101790827	101791087
[truncated: 163 more rows]
