# Supplementary material for: DNA G-quadruplex profiling in skeletal muscle stem cells reveals functional and mechanistic insights
Source: Genome Biol. 2025 Sep 5;26:269. doi: 10.1186/s13059-025-03753-w (PMC12412246; doi:10.1186/s13059-025-03753-w)
Supplement: Supplementary file 3 — Additional file 3: Table S2. G4-containing promoters in MuSCs. [file 13059_2025_3753_MOESM3_ESM.xlsx]

## Sheet: hASC G4 promoters
Table S2: G4-containing promoters in MuSCs.
G4 containing promoters in hASCs
Chr	Start	End	ENSG	Genename	Type
chr10	100911739	100913739	ENSG00000272572.1	RP11-179B2.2	lncRNA
chr10	100911963	100913963	ENSG00000119906.13	SLF2	protein_coding
chr10	101353033	101355033	ENSG00000166167.18	BTRC	protein_coding
chr10	101817465	101819465	ENSG00000198408.14	OGA	protein_coding
chr10	101817800	101819800	ENSG00000226009.2	KCNIP2-AS1	lncRNA
chr10	102151176	102153176	ENSG00000166197.17	NOLC1	protein_coding
chr10	102225299	102227299	ENSG00000119915.5	ELOVL3	protein_coding
chr10	102244371	102246371	ENSG00000107862.6	GBF1	protein_coding
chr10	102501712	102503712	ENSG00000138107.13	ACTR1A	protein_coding
chr10	102742948	102744948	ENSG00000166272.18	WBP1L	protein_coding
chr10	102917294	102919294	ENSG00000148842.18	CNNM2	protein_coding
chr10	102917335	102919335	ENSG00000286575.1	RP11-753C18.13	lncRNA
chr10	104121058	104123058	ENSG00000156384.15	SFR1	protein_coding
chr10	1048119	1050119	ENSG00000067064.12	IDI1	protein_coding
chr10	1048538	1050538	ENSG00000047056.16	WDR37	protein_coding
chr10	110918201	110920201	ENSG00000214413.9	BBIP1	protein_coding
chr10	110918593	110920593	ENSG00000108061.12	SHOC2	protein_coding
chr10	114173179	114175179	ENSG00000284442.1	MIR2110	miRNA
chr10	114173232	114175232	ENSG00000165813.20	CCDC186	protein_coding
chr10	118754249	118756249	ENSG00000151893.15	CACUL1	protein_coding
chr10	119177812	119179812	ENSG00000165672.7	PRDX3	protein_coding
chr10	119596029	119598029	ENSG00000151923.18	TIAL1	protein_coding
chr10	12042170	12044170	ENSG00000151461.20	UPF2	protein_coding
chr10	122953311	122955311	ENSG00000119965.13	C10orf88	protein_coding
chr10	122953381	122955381	ENSG00000179988.15	PSTK	protein_coding
chr10	123153402	123155402	ENSG00000154473.18	BUB3	protein_coding
chr10	124417976	124419976	ENSG00000065154.12	OAT	protein_coding
chr10	127933517	127935517	ENSG00000232259.1	RP11-4C20.3	lncRNA
chr10	127933698	127935698	ENSG00000227076.1	RP11-4C20.4	lncRNA
chr10	130109830	130111830	ENSG00000237489.5	C10orf143	protein_coding
chr10	14837302	14839302	ENSG00000284024.4	RP11-398C13.8	protein_coding
chr10	14837306	14839306	ENSG00000187522.16	HSPA14	protein_coding
chr10	14837575	14839575	ENSG00000185267.10	CDNF	protein_coding
chr10	16816463	16818463	ENSG00000148484.18	RSU1	protein_coding
chr10	16816699	16818699	ENSG00000286958.1	RP11-416D8.2	lncRNA
chr10	25015612	25017612	ENSG00000185875.13	THNSL1	protein_coding
chr10	26860087	26862087	ENSG00000136754.18	ABI1	protein_coding
chr10	27242046	27244046	ENSG00000107897.20	ACBD5	protein_coding
chr10	27242130	27244130	ENSG00000262412.1	RP11-85G18.6	lncRNA
chr10	27503174	27505174	ENSG00000099246.18	RAB18	protein_coding
chr10	30433021	30435021	ENSG00000107968.10	MAP3K8	protein_coding
chr10	35125791	35127791	ENSG00000095794.19	CREM	protein_coding
chr10	35126020	35128020	ENSG00000230534.6	RP11-297A16.2	lncRNA
chr10	37856740	37858740	ENSG00000236514.1	RP11-162G10.5	lncRNA
chr10	37857106	37859106	ENSG00000198105.16	ZNF248	protein_coding
chr10	38009650	38011650	ENSG00000189180.16	ZNF33A	protein_coding
chr10	58384345	58386345	ENSG00000108064.11	TFAM	protein_coding
chr10	5888906	5890906	ENSG00000134461.16	ANKRD16	protein_coding
chr10	5889203	5891203	ENSG00000134452.20	FBH1	protein_coding
chr10	68900286	68902286	ENSG00000107625.14	DDX50	protein_coding
chr10	68987803	68989803	ENSG00000198954.9	KIFBP	protein_coding
chr10	69122512	69124512	ENSG00000122958.15	VPS26A	protein_coding
chr10	72272919	72274919	ENSG00000168209.6	DDIT4	protein_coding
chr10	73095974	73097974	ENSG00000122884.13	P4HA1	protein_coding
chr10	74149842	74151842	ENSG00000185009.13	AP3M1	protein_coding
chr10	74150202	74152202	ENSG00000156110.15	ADK	protein_coding
chr10	75400246	75402246	ENSG00000270087.5	RP11-399K21.11	lncRNA
chr10	75400519	75402519	ENSG00000237149.5	ZNF503-AS2	lncRNA
chr10	75400764	75402764	ENSG00000165655.17	ZNF503	protein_coding
chr10	84138509	84140509	ENSG00000165678.21	GHITM	protein_coding
chr10	90870952	90872952	ENSG00000148688.14	RPP30	protein_coding
chr10	92290078	92292078	ENSG00000107864.15	CPEB3	protein_coding
chr10	92290167	92292167	ENSG00000198060.10	MARCHF5	protein_coding
chr10	92688955	92690955	ENSG00000152804.11	HHEX	protein_coding
chr10	95693143	95695143	ENSG00000119977.22	TCTN3	protein_coding
chr10	97291637	97293637	ENSG00000269891.2	ARHGAP19-SLIT1	protein_coding
chr10	97291673	97293673	ENSG00000213390.11	ARHGAP19	protein_coding
chr10	97497794	97499794	ENSG00000155229.21	MMS19	protein_coding
chr10	97497924	97499924	ENSG00000165886.5	UBTD1	protein_coding
chr10	97639686	97641686	ENSG00000155252.13	PI4K2A	protein_coding
chr10	99429624	99431624	ENSG00000120053.12	GOT1	protein_coding
chr10	99429919	99431919	ENSG00000224934.5	RP11-441O15.3	lncRNA
chr10	99619609	99621609	ENSG00000155287.11	SLC25A28	protein_coding
chr10	99620055	99622055	ENSG00000260475.1	RP11-85A1.3	lncRNA
chr1	100131955	100133955	ENSG00000156876.10	SASS6	protein_coding
chr1	100132150	100134150	ENSG00000122435.10	TRMT13	protein_coding
chr1	101235528	101237528	ENSG00000225938.1	RP4-575N6.4	lncRNA
chr1	101235865	101237865	ENSG00000170989.10	S1PR1	protein_coding
chr1	10397592	10399592	ENSG00000142657.21	PGD	protein_coding
chr1	109282186	109284186	ENSG00000134222.16	PSRC1	protein_coding
chr1	109425448	109427448	ENSG00000143106.13	PSMA5	protein_coding
chr11	101914010	101916010	ENSG00000110318.15	CEP126	protein_coding
chr11	101915522	101917522	ENSG00000187151.7	ANGPTL5	protein_coding
chr1	110337506	110339506	ENSG00000162775.17	RBM15	protein_coding
chr1	110338171	110340171	ENSG00000227963.1	RBM15-AS1	lncRNA
chr11	106021403	106023403	ENSG00000170903.11	MSANTD4	protein_coding
chr11	10750246	10752246	ENSG00000198730.9	CTR9	protein_coding
chr11	10807940	10809940	ENSG00000110321.19	EIF4G2	protein_coding
chr11	10808204	10810204	ENSG00000246308.2	RP11-685M7.3	lncRNA
chr11	108221638	108223638	ENSG00000149308.17	NPAT	protein_coding
chr11	108222044	108224044	ENSG00000149311.20	ATM	protein_coding
chr11	10857179	10859179	ENSG00000247271.7	ZBED5-AS1	lncRNA
chr11	10857796	10859796	ENSG00000236287.8	ZBED5	protein_coding
chr1	110962302	110964302	ENSG00000273010.1	RP11-96K19.5	lncRNA
chr1	110962965	110964965	ENSG00000121931.16	LRIF1	protein_coding
chr11	111911734	111913734	ENSG00000170276.6	HSPB2	protein_coding
chr11	111911736	111913736	ENSG00000254445.1	HSPB2-C11orf52	protein_coding
chr11	113772735	113774735	ENSG00000086827.9	ZW10	protein_coding
chr11	114399030	114401030	ENSG00000076053.12	RBM7	protein_coding
chr11	114399511	114401511	ENSG00000180425.11	C11orf71	protein_coding
chr11	114399682	114401682	ENSG00000255663.1	RP11-212D19.4	protein_coding
chr1	111447864	111449864	ENSG00000116459.11	ATP5PB	protein_coding
chr1	111448256	111450256	ENSG00000116455.14	WDR77	protein_coding
chr11	119094467	119096467	ENSG00000188486.3	H2AX	protein_coding
chr11	119120580	119122580	ENSG00000172273.13	HINFP	protein_coding
chr11	119380711	119382711	ENSG00000036672.16	USP2	protein_coding
chr11	123061655	123063655	ENSG00000288061.1	RP11-762B21.7	lncRNA
chr11	123062230	123064230	ENSG00000109971.14	HSPA8	protein_coding
chr1	112395214	112397214	ENSG00000143079.15	CTTNBP2NL	protein_coding
chr11	125110763	125112763	ENSG00000150433.10	TMEM218	protein_coding
chr11	125590712	125592712	ENSG00000134910.14	STT3A	protein_coding
chr11	125591568	125593568	ENSG00000149557.14	FEZ1	protein_coding
chr1	11261551	11263551	ENSG00000198793.13	MTOR	protein_coding
chr1	112618805	112620805	ENSG00000116489.13	CAPZA1	protein_coding
chr11	126268055	126270055	ENSG00000110074.11	FOXRED1	protein_coding
chr11	126268144	126270144	ENSG00000182934.12	SRPRA	protein_coding
chr11	130001835	130003835	ENSG00000170325.16	PRDM10	protein_coding
chr11	130001938	130003938	ENSG00000233220.3	LINC00167	lncRNA
chr1	113072113	113074113	ENSG00000238198.2	LRIG2-DT	lncRNA
chr1	113072198	113074198	ENSG00000198799.12	LRIG2	protein_coding
chr11	13275652	13277652	ENSG00000133794.20	ARNTL	protein_coding
chr1	113389515	113391515	ENSG00000081026.19	MAGI3	protein_coding
chr11	134223671	134225671	ENSG00000151502.11	VPS26B	protein_coding
chr11	13667668	13669668	ENSG00000197601.13	FAR1	protein_coding
chr11	13668327	13670327	ENSG00000254791.1	FAR1-IT1	lncRNA
chr1	113811379	113813379	ENSG00000231128.6	RP5-1073O3.2	lncRNA
chr1	113811476	113813476	ENSG00000081019.13	RSBN1	protein_coding
chr1	113904201	113906201	ENSG00000134262.13	AP4B1	protein_coding
chr1	113904213	113906213	ENSG00000118655.7	DCLRE1B	protein_coding
chr11	14519344	14521344	ENSG00000256206.2	RP11-140L24.4	protein_coding
chr11	16612132	16614132	ENSG00000110696.10	C11orf58	protein_coding
chr11	16738591	16740591	ENSG00000110693.19	SOX6	protein_coding
chr1	117121587	117123587	ENSG00000134253.10	TRIM45	protein_coding
chr1	117928621	117930621	ENSG00000196505.11	GDAP2	protein_coding
chr1	117928720	117930720	ENSG00000065183.16	WDR3	protein_coding
chr1	11805096	11807096	ENSG00000011021.23	CLCN6	protein_coding
chr1	11805455	11807455	ENSG00000177000.13	MTHFR	protein_coding
chr1	119139391	119141391	ENSG00000231365.6	WARS2-AS1	lncRNA
chr1	119139654	119141654	ENSG00000116874.12	WARS2	protein_coding
chr1	121183811	121185811	ENSG00000171943.12	SRGAP2C	protein_coding
chr1	121184539	121186539	ENSG00000188610.12	FAM72B	protein_coding
chr11	22624509	22626509	ENSG00000148935.11	GAS2	protein_coding
chr11	22624823	22626823	ENSG00000183161.6	FANCF	protein_coding
chr11	2399488	2401488	ENSG00000184281.15	TSSC4	protein_coding
chr11	30367148	30369148	ENSG00000242353.1	RPL12P30	processed_pseudogene
chr11	33038417	33040417	ENSG00000176148.16	TCP11L1	protein_coding
chr11	3421496	3423496	ENSG00000166492.9	FAM86GP	unprocessed_pseudogene
chr11	3796724	3798724	ENSG00000148985.20	PGAP2	protein_coding
chr11	3796792	3798792	ENSG00000110713.17	NUP98	protein_coding
chr11	43679680	43681680	ENSG00000149084.13	HSD17B12	protein_coding
chr11	44563427	44565427	ENSG00000085117.12	CD82	protein_coding
chr1	145858836	145860836	ENSG00000131788.16	PIAS3	protein_coding
chr1	145957017	145959017	ENSG00000271601.4	LIX1L	protein_coding
chr1	146386202	146388202	ENSG00000287978.1	CH17-408M7.2	lncRNA
chr1	147082578	147084578	ENSG00000230832.3	SSBL4P	processed_pseudogene
chr1	147083756	147085756	ENSG00000286172.1	RNVU1-8	snRNA
chr11	47425473	47427473	ENSG00000165916.9	PSMC3	protein_coding
chr1	150281543	150283543	ENSG00000159208.16	CIART	protein_coding
chr1	150561115	150563115	ENSG00000203804.5	ADAMTSL4-AS1	lncRNA
chr1	150628612	150630612	ENSG00000143420.19	ENSA	protein_coding
chr1	150875708	150877708	ENSG00000143437.21	ARNT	protein_coding
chr1	151253709	151255709	ENSG00000159352.16	PSMD4	protein_coding
chr1	151280618	151282618	ENSG00000143373.18	ZNF687	protein_coding
chr1	151280950	151282950	ENSG00000232671.6	ZNF687-AS1	lncRNA
chr1	151345967	151347967	ENSG00000237976.1	RFX5-AS1	lncRNA
chr1	151346326	151348326	ENSG00000143390.18	RFX5	protein_coding
chr1	151789804	151791804	ENSG00000203288.4	TDRKH-AS1	lncRNA
chr1	151790416	151792416	ENSG00000182134.16	TDRKH	protein_coding
chr1	152622103	152624103	ENSG00000185962.1	LCE3A	protein_coding
chr1	153632982	153634982	ENSG00000160679.13	CHTOP	protein_coding
chr1	153633340	153635340	ENSG00000271853.5	RP1-178F15.5	lncRNA
chr1	153633397	153635397	ENSG00000272030.1	RP1-178F15.4	lncRNA
chr1	154219179	154221179	ENSG00000143569.19	UBAP2L	protein_coding
chr1	154219637	154221637	ENSG00000143612.21	C1orf43	protein_coding
chr1	154973395	154975395	ENSG00000160691.19	SHC1	protein_coding
chr1	154973653	154975653	ENSG00000173207.13	CKS1B	protein_coding
chr1	154974693	154976693	ENSG00000264349.1	MIR4258	miRNA
chr1	154982338	154984338	ENSG00000160688.19	FLAD1	protein_coding
chr1	155134344	155136344	ENSG00000169241.19	SLC50A1	protein_coding
chr1	155186272	155188272	ENSG00000273088.2	RP11-201K10.3	protein_coding
chr1	15525534	15527534	ENSG00000132906.18	CASP9	protein_coding
chr1	15525813	15527813	ENSG00000116138.13	DNAJC16	protein_coding
chr1	155933413	155935413	ENSG00000132680.11	KHDC4	protein_coding
chr1	15602626	15604626	ENSG00000237301.1	RP4-680D5.2	lncRNA
chr1	15603597	15605597	ENSG00000235084.3	CHCHD2P6	processed_pseudogene
chr1	156192932	156194932	ENSG00000160785.14	SLC25A44	protein_coding
chr1	156336314	156338314	ENSG00000163467.12	TSACC	protein_coding
chr1	156455763	156457763	ENSG00000125462.19	MIR9-1HG	lncRNA
chr1	156740590	156742590	ENSG00000143314.12	MRPL24	protein_coding
chr1	156765925	156767925	ENSG00000143321.19	HDGF	protein_coding
chr11	57666747	57668747	ENSG00000156599.11	ZDHHC5	protein_coding
chr11	57711323	57713323	ENSG00000156603.19	MED19	protein_coding
chr11	57711582	57713582	ENSG00000288534.1	TMX2-CTNND1	protein_coding
chr11	57711593	57713593	ENSG00000213593.10	TMX2	protein_coding
chr1	15835095	15837095	ENSG00000065526.12	SPEN	protein_coding
chr11	58577220	58579220	ENSG00000110031.13	LPXN	protein_coding
chr11	58578063	58580063	ENSG00000186660.15	ZFP91	protein_coding
chr11	58578172	58580172	ENSG00000255073.8	ZFP91-CNTF	protein_coding
chr11	59614774	59616774	ENSG00000110048.12	OSBP	protein_coding
chr11	60905585	60907585	ENSG00000110107.9	PRPF19	protein_coding
chr11	60905789	60907789	ENSG00000257052.1	RP11-881M11.2	lncRNA
chr1	161131688	161133688	ENSG00000158796.17	DEDD	protein_coding
chr1	161165056	161167056	ENSG00000143224.18	PPOX	protein_coding
chr1	161224939	161226939	ENSG00000158882.15	TOMM40L	protein_coding
chr11	61361283	61363283	ENSG00000162144.10	CYB561A3	protein_coding
chr11	61361344	61363344	ENSG00000149483.12	TMEM138	protein_coding
chr11	6233711	6235711	ENSG00000051009.11	FAM160A2	protein_coding
chr11	6233765	6235765	ENSG00000132259.13	CNGA4	protein_coding
chr1	162560308	162562308	ENSG00000259788.1	RP11-359K18.3	lncRNA
chr1	162560506	162562506	ENSG00000117143.13	UAP1	protein_coding
chr11	62573086	62575086	ENSG00000254772.10	EEF1G	protein_coding
chr11	62590531	62592531	ENSG00000255508.7	RP11-864I4.1	protein_coding
chr11	62590637	62592637	ENSG00000149016.16	TUT1	protein_coding
chr11	62600865	62602865	ENSG00000149480.7	MTA2	protein_coding
chr11	62726384	62728384	ENSG00000234857.2	HNRNPUL2-BSCL2	protein_coding
chr11	62726457	62728457	ENSG00000214753.4	HNRNPUL2	protein_coding
chr11	62727069	62729069	ENSG00000162222.14	TTC9C	protein_coding
chr11	62753184	62755184	ENSG00000185670.9	ZBTB3	protein_coding
chr11	62831051	62833051	ENSG00000162236.13	STX5	protein_coding
chr11	62831234	62833234	ENSG00000256690.1	RP11-727F15.9	lncRNA
chr11	62831803	62833803	ENSG00000283268.1	TEX54	protein_coding
chr11	63837928	63839928	ENSG00000072518.22	MARK2	protein_coding
chr11	63973620	63975620	ENSG00000176340.4	COX8A	protein_coding
chr11	63973620	63975620	ENSG00000256100.1	AP000721.4	protein_coding
chr11	64184272	64186272	ENSG00000168439.17	STIP1	protein_coding
chr11	64240003	64242003	ENSG00000173486.14	FKBP2	protein_coding
chr11	64240095	64242095	ENSG00000286264.2	RP11-783K16.16	protein_coding
chr11	64269062	64271062	ENSG00000173264.15	GPR137	protein_coding
chr11	64777786	64779786	ENSG00000168066.21	SF1	protein_coding
chr11	64777954	64779954	ENSG00000269038.1	SF1-DT	lncRNA
chr11	64916211	64918211	ENSG00000110046.13	ATG2A	protein_coding
chr11	64916553	64918553	ENSG00000068971.14	PPP2R5B	protein_coding
chr11	65382701	65384701	ENSG00000162241.13	SLC25A45	protein_coding
chr11	65569423	65571423	ENSG00000260233.3	ZNRD2-AS1	lncRNA
chr11	65569460	65571460	ENSG00000173465.8	ZNRD2	protein_coding
chr1	165597356	165599356	ENSG00000236206.2	RP11-306I1.2	lncRNA
chr11	65614382	65616382	ENSG00000173327.8	MAP3K11	protein_coding
chr11	65614776	65616776	ENSG00000197136.5	PCNX3	protein_coding
chr11	65662006	65664006	ENSG00000285533.2	RELA-DT	lncRNA
chr11	65662090	65664090	ENSG00000173039.19	RELA	protein_coding
chr11	66267129	66269129	ENSG00000254762.1	RP11-867G23.2	lncRNA
chr11	66267590	66269590	ENSG00000174903.16	RAB1B	protein_coding
chr11	66637667	66639667	ENSG00000173933.21	RBM4	protein_coding
chr11	66676887	66678887	ENSG00000173914.12	RBM4B	protein_coding
chr11	66957386	66959386	ENSG00000173599.15	PC	protein_coding
chr11	67352629	67354629	ENSG00000274251.1	CTC-1337H24.3	lncRNA
chr11	67505263	67507263	ENSG00000110697.13	PITPNM1	protein_coding
chr11	67804336	67806336	ENSG00000160172.10	FAM86C2P	transcribed_unprocessed_pseudogene
chr1	167934783	167936783	ENSG00000143164.15	DCAF6	protein_coding
chr1	167936072	167938072	ENSG00000143158.11	MPC2	protein_coding
chr1	168177962	168179962	ENSG00000143155.13	TIPRL	protein_coding
chr11	693438	695438	ENSG00000177106.16	EPS8L2	protein_coding
chr1	169366948	169368948	ENSG00000143156.14	NME7	protein_coding
chr1	169366970	169368970	ENSG00000117475.14	BLZF1	protein_coding
chr11	694591	696591	ENSG00000177042.16	TMEM80	protein_coding
chr1	169484944	169486944	ENSG00000117479.15	SLC19A2	protein_coding
chr1	169485076	169487076	ENSG00000213062.5	RP1-206D15.6	lncRNA
chr1	169893267	169895267	ENSG00000000457.14	SCYL3	protein_coding
chr1	17053032	17055032	ENSG00000117118.10	SDHB	protein_coding
chr1	171780660	171782660	ENSG00000010165.20	EEF1AKNMT	protein_coding
chr11	71786510	71788510	ENSG00000158483.17	FAM86C1P	transcribed_unprocessed_pseudogene
chr11	72079331	72081331	ENSG00000284922.2	RP11-807H22.10	protein_coding
chr11	72079337	72081337	ENSG00000184154.15	LRTOMT	protein_coding
chr11	72079693	72081693	ENSG00000137497.18	NUMA1	protein_coding
chr11	72111780	72113780	ENSG00000110200.8	ANAPC15	protein_coding
chr1	1723357	1725357	ENSG00000008128.23	CDK11A	protein_coding
chr1	1723512	1725512	ENSG00000227775.3	RP1-283E3.4	transcribed_processed_pseudogene
chr1	172531349	172533349	ENSG00000094975.14	SUCO	protein_coding
chr11	72792599	72794599	ENSG00000186635.15	ARAP1	protein_coding
chr11	72793047	72795047	ENSG00000214530.10	STARD10	protein_coding
chr1	173823653	173825653	ENSG00000117593.12	DARS2	protein_coding
chr1	173823883	173825883	ENSG00000120334.16	CENPL	protein_coding
chr11	74170210	74172210	ENSG00000168014.18	C2CD3	protein_coding
chr11	74170267	74172267	ENSG00000214517.10	PPME1	protein_coding
chr11	74747849	74749849	ENSG00000166439.6	RNF169	protein_coding
chr1	174998163	175000163	ENSG00000116161.18	CACYBP	protein_coding
chr1	174998623	175000623	ENSG00000287697.1	RP1-102G20.8	lncRNA
chr11	75814210	75816210	ENSG00000198382.9	UVRAG	protein_coding
chr11	75814406	75816406	ENSG00000255507.6	UVRAG-DT	lncRNA
chr11	76443687	76445687	ENSG00000255135.4	RP11-111M22.3	lncRNA
chr11	76443923	76445923	ENSG00000158636.16	EMSY	protein_coding
chr11	77819869	77821869	ENSG00000048649.14	RSF1	protein_coding
chr11	77820109	77822109	ENSG00000087884.14	AAMDC	protein_coding
chr11	77993671	77995671	ENSG00000149262.17	INTS4	protein_coding
chr1	179292714	179294714	ENSG00000057252.13	SOAT1	protein_coding
chr1	179881042	179883042	ENSG00000143337.19	TOR1AIP1	protein_coding
chr1	179881595	179883595	ENSG00000272906.1	RP11-533E19.7	lncRNA
chr1	179953440	179955440	ENSG00000260360.1	RP11-533E19.5	lncRNA
chr1	179953773	179955773	ENSG00000135837.16	CEP350	protein_coding
chr1	182614254	182616254	ENSG00000261504.1	LINC01686	lncRNA
chr1	183022420	183024420	ENSG00000135862.6	LAMC1	protein_coding
chr11	83070923	83072923	ENSG00000137502.10	RAB30	protein_coding
chr11	83071052	83073052	ENSG00000246067.8	RAB30-DT	lncRNA
chr11	83155988	83157988	ENSG00000165494.11	PCF11	protein_coding
chr11	83285120	83287120	ENSG00000255234.6	RP11-727A23.10	lncRNA
chr11	83285407	83287407	ENSG00000137500.9	CCDC90B	protein_coding
chr1	183471216	183473216	ENSG00000116698.21	SMG7	protein_coding
chr1	183471265	183473265	ENSG00000232860.8	SMG7-AS1	lncRNA
chr1	183634783	183636783	ENSG00000162704.16	ARPC5	protein_coding
chr1	183635085	183637085	ENSG00000143344.16	RGL1	protein_coding
chr1	184753907	184755907	ENSG00000116406.19	EDEM3	protein_coding
chr1	185156072	185158072	ENSG00000121486.12	TRMT1L	protein_coding
chr1	185156080	185158080	ENSG00000116668.13	SWT1	protein_coding
chr1	186374693	186376693	ENSG00000047410.14	TPR	protein_coding
chr1	186374838	186376838	ENSG00000157181.16	ODR4	protein_coding
chr11	8963510	8965510	ENSG00000254860.6	TMEM9B-AS1	lncRNA
chr11	8964011	8966011	ENSG00000175348.11	TMEM9B	protein_coding
chr1	193058454	193060454	ENSG00000116747.13	RO60	protein_coding
chr1	193059080	193061080	ENSG00000116750.14	UCHL5	protein_coding
chr1	193120983	193122983	ENSG00000134371.14	CDC73	protein_coding
chr11	93740591	93742591	ENSG00000182919.15	C11orf54	protein_coding
chr11	93740664	93742664	ENSG00000284057.1	RP11-606E8.2	protein_coding
chr11	9459319	9461319	ENSG00000166478.10	ZNF143	protein_coding
chr11	9459702	9461702	ENSG00000268403.2	CTD-2371O3.3	lncRNA
chr11	95231541	95233541	ENSG00000149212.12	SESN3	protein_coding
chr11	95788965	95790965	ENSG00000166037.11	CEP57	protein_coding
chr11	95789409	95791409	ENSG00000077458.13	FAM76B	protein_coding
chr1	19595832	19597832	ENSG00000235185.1	RP5-1056L3.1	lncRNA
chr1	19595979	19597979	ENSG00000158747.15	NBL1	protein_coding
chr1	19596067	19598067	ENSG00000270136.6	MICOS10-NBL1	protein_coding
chr1	197200293	197202293	ENSG00000177888.8	ZBTB41	protein_coding
chr1	200668507	200670507	ENSG00000260088.1	DDX59-AS1	lncRNA
chr1	200668907	200670907	ENSG00000118197.14	DDX59	protein_coding
chr1	201170574	201172574	ENSG00000116857.17	TMEM9	protein_coding
chr1	202347699	202349699	ENSG00000077157.22	PPP1R12B	protein_coding
chr1	206202346	206204346	ENSG00000266028.8	SRGAP2	protein_coding
chr1	20660544	20662544	ENSG00000244038.11	DDOST	protein_coding
chr1	206634536	206636536	ENSG00000143479.18	DYRK3	protein_coding
chr1	206634714	206636714	ENSG00000237605.2	DYRK3-AS1	lncRNA
chr1	207320532	207322532	ENSG00000196352.16	CD55	protein_coding
chr12	100266079	100268079	ENSG00000166153.17	DEPDC4	protein_coding
chr12	100266140	100268140	ENSG00000136021.19	SCYL2	protein_coding
chr12	10211458	10213458	ENSG00000139112.11	GABARAPL1	protein_coding
chr12	103929107	103931107	ENSG00000166598.16	HSP90B1	protein_coding
chr12	103929211	103931211	ENSG00000214198.8	TTC41P	transcribed_unitary_pseudogene
chr12	103929425	103931425	ENSG00000284503.1	MIR3652	miRNA
chr12	106773621	106775621	ENSG00000111785.21	RIC8B	protein_coding
chr12	106773926	106775926	ENSG00000257545.5	RP11-144F15.1	lncRNA
chr12	10749188	10751188	ENSG00000256888.6	LINC02366	lncRNA
chr12	108730526	108732526	ENSG00000110880.11	CORO1C	protein_coding
chr12	112124538	112126538	ENSG00000135148.12	TRAFD1	protein_coding
chr12	113220050	113222050	ENSG00000186815.13	TPCN1	protein_coding
chr12	113220094	113222094	ENSG00000166578.10	IQCD	protein_coding
chr12	114683175	114685175	ENSG00000135111.16	TBX3	protein_coding
chr12	118371907	118373907	ENSG00000135090.14	TAOK3	protein_coding
chr12	120200235	120202235	ENSG00000089157.16	RPLP0	protein_coding
chr12	120200291	120202291	ENSG00000255857.6	PXN-AS1	lncRNA
chr1	212034553	212036553	ENSG00000143476.18	DTL	protein_coding
chr1	212034557	212036557	ENSG00000143493.13	INTS7	protein_coding
chr12	120437090	120439090	ENSG00000111775.3	COX6A1	protein_coding
chr12	120437198	120439198	ENSG00000111780.8	AL021546.6	protein_coding
chr12	120686149	120688149	ENSG00000110917.8	MLEC	protein_coding
chr12	121398896	121400896	ENSG00000089053.13	ANAPC5	protein_coding
chr12	121399041	121401041	ENSG00000170633.16	RNF34	protein_coding
chr12	121686187	121688187	ENSG00000286586.1	RP11-347I19.9	lncRNA
chr12	122500073	122502073	ENSG00000033030.15	ZCCHC8	protein_coding
chr12	122500187	122502187	ENSG00000275265.1	RP11-15J22.8	lncRNA
chr12	122526000	122528000	ENSG00000111011.18	RSRC2	protein_coding
chr12	122526246	122528246	ENSG00000184445.12	KNTC1	protein_coding
chr12	122751824	122753824	ENSG00000139726.11	DENR	protein_coding
chr1	212284410	212286410	ENSG00000066027.12	PPP2R5A	protein_coding
chr12	122973580	122975580	ENSG00000111325.16	OGFOD2	protein_coding
chr12	122974320	122976320	ENSG00000256028.2	RP11-197N18.2	lncRNA
chr12	123232385	123234385	ENSG00000130921.9	C12orf65	protein_coding
chr12	123382773	123384773	ENSG00000183955.13	KMT5A	protein_coding
chr12	12890559	12892559	ENSG00000013588.9	GPRC5A	protein_coding
chr12	132886842	132888842	ENSG00000236617.2	RP11-46H11.12	lncRNA
chr12	133079474	133081474	ENSG00000196387.10	ZNF140	protein_coding
chr1	214029901	214031901	ENSG00000272167.2	PROX1-AS1	lncRNA
chr12	14802486	14804486	ENSG00000084463.8	WBP11	protein_coding
chr12	14802666	14804666	ENSG00000182993.5	C12orf60	protein_coding
chr12	15881329	15883329	ENSG00000151491.14	EPS8	protein_coding
chr12	15881387	15883387	ENSG00000023734.11	STRAP	protein_coding
chr1	218284293	218286293	ENSG00000067533.6	RRP15	protein_coding
chr1	220045530	220047530	ENSG00000136628.18	EPRS1	protein_coding
chr12	20367537	20369537	ENSG00000172572.7	PDE3A	protein_coding
chr12	20369262	20371262	ENSG00000256879.1	RP11-284H19.1	lncRNA
chr1	220527136	220529136	ENSG00000116141.17	MARK1	protein_coding
chr12	21500669	21502669	ENSG00000004700.16	RECQL	protein_coding
chr12	21500781	21502781	ENSG00000111711.10	GOLT1B	protein_coding
chr1	221741089	221743089	ENSG00000143507.18	DUSP10	protein_coding
chr1	222711553	222713553	ENSG00000162819.12	BROX	protein_coding
chr1	222712210	222714210	ENSG00000186063.13	AIDA	protein_coding
chr12	25385241	25387241	ENSG00000278743.1	RP11-707G18.1	lncRNA
chr1	225776813	225778813	ENSG00000143742.14	SRP9	protein_coding
chr1	226060851	226062851	ENSG00000163041.13	H3-3A	protein_coding
chr1	226060898	226062898	ENSG00000272562.2	H3-3A-DT	lncRNA
chr12	26937326	26939326	ENSG00000064102.15	INTS13	protein_coding
chr12	26937470	26939470	ENSG00000111790.14	FGFR1OP2	protein_coding
chr12	27522431	27524431	ENSG00000110841.14	PPFIBP1	protein_coding
chr12	29380189	29382189	ENSG00000087502.18	ERGIC2	protein_coding
chr12	31728117	31730117	ENSG00000276900.1	RP11-467L13.7	lncRNA
chr12	31728121	31730121	ENSG00000151743.11	AMN1	protein_coding
chr12	34021468	34023468	ENSG00000139133.7	ALG10	protein_coding
chr1	234372456	234374456	ENSG00000168275.16	COA6	protein_coding
chr1	234372593	234374593	ENSG00000231663.1	COA6-AS1	lncRNA
chr1	234979804	234981804	ENSG00000258082.1	RP11-443B7.3	lncRNA
chr1	235326350	235328350	ENSG00000152904.11	GGPS1	protein_coding
chr1	235327219	235329219	ENSG00000054267.22	ARID4B	protein_coding
chr1	235327570	235329570	ENSG00000285053.1	TBCE	protein_coding
chr12	38315762	38317762	ENSG00000175548.9	ALG10B	protein_coding
chr12	38905451	38907451	ENSG00000257718.1	CPNE8-AS1	lncRNA
chr1	244450909	244452909	ENSG00000035687.10	ADSS2	protein_coding
chr1	244970088	244972088	ENSG00000272195.1	RP11-156E8.1	lncRNA
chr12	4537508	4539508	ENSG00000047621.12	C12orf4	protein_coding
chr12	4537798	4539798	ENSG00000111247.15	RAD51AP1	protein_coding
chr12	46382652	46384652	ENSG00000257261.6	RP11-96H19.1	lncRNA
chr1	246565261	246567261	ENSG00000162851.8	TFB2M	protein_coding
chr1	246565444	246567444	ENSG00000162852.14	CNST	protein_coding
chr1	246930948	246932948	ENSG00000153207.16	AHCTF1	protein_coding
chr1	24744382	24746382	ENSG00000169504.15	CLIC4	protein_coding
chr12	48681238	48683238	ENSG00000139620.13	KANSL2	protein_coding
chr12	48715998	48717998	ENSG00000129315.11	CCNT1	protein_coding
chr1	248837210	248839210	ENSG00000171161.13	ZNF672	protein_coding
chr12	48851842	48853842	ENSG00000174243.10	DDX23	protein_coding
chr12	49130397	49132397	ENSG00000123416.15	TUBA1B	protein_coding
chr12	49322236	49324236	ENSG00000135451.13	TROAP	protein_coding
chr12	50111082	50113082	ENSG00000178449.9	COX14	protein_coding
chr12	50111197	50113197	ENSG00000272368.2	RP4-605O3.4	lncRNA
chr12	51046962	51048962	ENSG00000050426.16	LETMD1	protein_coding
chr12	51124381	51126381	ENSG00000257246.1	PHBP19	processed_pseudogene
chr12	51237724	51239724	ENSG00000183283.16	DAZAP2	protein_coding
chr12	53005282	53007282	ENSG00000063046.18	EIF4B	protein_coding
chr12	53078404	53080404	ENSG00000167778.9	SPRYD3	protein_coding
chr12	53379176	53381176	ENSG00000185591.10	SP1	protein_coding
chr12	53440678	53442678	ENSG00000205352.11	PRR13	protein_coding
chr12	53440741	53442741	ENSG00000257379.1	RP11-793H13.8	lncRNA
chr12	53499063	53501063	ENSG00000139625.13	MAP3K12	protein_coding
chr12	53499921	53501921	ENSG00000139546.11	TARBP2	protein_coding
chr12	53499936	53501936	ENSG00000270175.1	RP11-793H13.11	lncRNA
chr12	53624979	53626979	ENSG00000267281.3	ATF7-NPFF	protein_coding
chr12	53625410	53627410	ENSG00000170653.19	ATF7	protein_coding
chr12	54279133	54281133	ENSG00000094916.16	CBX5	protein_coding
chr12	54279193	54281193	ENSG00000135486.19	HNRNPA1	protein_coding
chr1	25429192	25431192	ENSG00000188672.19	RHCE	protein_coding
chr1	25429858	25431858	ENSG00000204178.11	MACO1	protein_coding
chr12	55816724	55818724	ENSG00000205323.9	SARNP	protein_coding
chr12	55817041	55819041	ENSG00000123353.10	ORMDL2	protein_coding
chr12	55828608	55830608	ENSG00000182796.14	TMEM198B	transcribed_unitary_pseudogene
chr12	55972317	55974317	ENSG00000185664.15	PMEL	protein_coding
chr12	55972913	55974913	ENSG00000111540.16	RAB5B	protein_coding
chr12	56103537	56105537	ENSG00000170515.14	PA2G4	protein_coding
chr12	56315059	56317059	ENSG00000144785.8	RP11-977G19.10	protein_coding
chr12	56315119	56317119	ENSG00000257727.6	CNPY2	protein_coding
chr12	56333053	56335053	ENSG00000135473.15	PAN2	protein_coding
chr12	56333174	56335174	ENSG00000110944.9	IL23A	protein_coding
chr12	56359167	56361167	ENSG00000170581.14	STAT2	protein_coding
chr12	56448426	56450426	ENSG00000111602.12	TIMELESS	protein_coding
chr12	56644101	56646101	ENSG00000207031.1	SNORD59A	snoRNA
chr12	56644984	56646984	ENSG00000110955.9	ATP5F1B	protein_coding
chr12	56687408	56689408	ENSG00000110958.16	PTGES3	protein_coding
chr12	57692955	57694955	ENSG00000135506.16	OS9	protein_coding
chr1	25997117	25999117	ENSG00000158006.14	PAFAH2	protein_coding
chr12	62259338	62261338	ENSG00000135655.16	USP15	protein_coding
chr12	62259359	62261359	ENSG00000284360.1	MIR6125	miRNA
chr1	26233200	26235200	ENSG00000130695.16	CEP85	protein_coding
chr1	26431282	26433282	ENSG00000117682.17	DHDDS	protein_coding
chr12	6469677	6471677	ENSG00000139190.17	VAMP1	protein_coding
chr12	6688572	6690572	ENSG00000126746.18	ZNF384	protein_coding
chr12	67268358	67270358	ENSG00000111530.13	CAND1	protein_coding
chr12	68331381	68333381	ENSG00000111554.15	MDM1	protein_coding
chr12	6850292	6852292	ENSG00000111665.12	CDCA3	protein_coding
chr12	6851148	6853148	ENSG00000111667.14	USP5	protein_coding
chr12	69358710	69360710	ENSG00000127337.7	YEATS4	protein_coding
chr12	71663301	71665301	ENSG00000173451.7	THAP2	protein_coding
chr12	71685082	71687082	ENSG00000139291.14	TMEM19	protein_coding
chr12	71838707	71840707	ENSG00000121749.16	TBC1D15	protein_coding
chr12	751579	753579	ENSG00000060237.19	WNK1	protein_coding
chr12	75389928	75391928	ENSG00000180881.19	CAPS2	protein_coding
chr12	75390089	75392089	ENSG00000180481.11	GLIPR1L2	protein_coding
chr12	76030776	76032776	ENSG00000139289.14	PHLDA1	protein_coding
chr12	76031658	76033658	ENSG00000257839.1	RP11-290L1.2	lncRNA
chr12	76083735	76085735	ENSG00000187109.15	NAP1L1	protein_coding
chr1	27724756	27726756	ENSG00000287244.1	RP3-426I6.8	lncRNA
chr1	27724961	27726961	ENSG00000009780.16	FAM76A	protein_coding
chr1	27772219	27774219	ENSG00000117758.14	STX12	protein_coding
chr1	27772858	27774858	ENSG00000269971.1	RP3-426I6.5	lncRNA
chr1	27913746	27915746	ENSG00000117748.10	RPA2	protein_coding
chr12	79933901	79935901	ENSG00000257557.2	PPP1R12A-AS1	lncRNA
chr12	79934460	79936460	ENSG00000058272.19	PPP1R12A	protein_coding
chr12	82357528	82359528	ENSG00000127720.8	METTL25	protein_coding
chr12	82357805	82359805	ENSG00000133773.12	CCDC59	protein_coding
chr1	28582132	28584132	ENSG00000197989.14	SNHG12	lncRNA
chr1	28735621	28737621	ENSG00000198492.16	YTHDF2	protein_coding
chr12	88141099	88143099	ENSG00000198707.17	CEP290	protein_coding
chr12	88141296	88143296	ENSG00000139324.12	TMTC3	protein_coding
chr12	8948761	8950761	ENSG00000003056.8	M6PR	protein_coding
chr12	8949044	8951044	ENSG00000139187.10	KLRG1	protein_coding
chr12	92144573	92146573	ENSG00000245904.4	RP11-796E2.4	lncRNA
chr12	92144846	92146846	ENSG00000133639.6	BTG1	protein_coding
chr12	95216482	95218482	ENSG00000180263.14	FGD6	protein_coding
chr12	95216746	95218746	ENSG00000028203.18	VEZT	protein_coding
chr12	96488571	96490571	ENSG00000188596.11	CFAP54	protein_coding
chr13	106567137	106569137	ENSG00000134884.15	ARGLU1	protein_coding
chr13	106567261	106569261	ENSG00000272274.2	LINC00551	lncRNA
chr13	110614545	110616545	ENSG00000213995.12	NAXD	protein_coding
chr13	110615353	110617353	ENSG00000275880.1	RP11-90L1.8	lncRNA
chr13	111143733	111145733	ENSG00000227352.1	ARHGEF7-AS1	lncRNA
chr1	31295788	31297788	ENSG00000060688.13	SNRNP40	protein_coding
chr1	31295982	31297982	ENSG00000121766.16	ZCCHC17	protein_coding
chr13	19862649	19864649	ENSG00000132950.19	ZMYM5	protein_coding
chr13	19862858	19864858	ENSG00000275964.1	RP11-61K9.3	lncRNA
chr13	26253104	26255104	ENSG00000132964.12	CDK8	protein_coding
chr13	29849617	29851617	ENSG00000122042.10	UBL3	protein_coding
chr13	30616597	30618597	ENSG00000189403.15	HMGB1	protein_coding
chr13	30616693	30618693	ENSG00000132952.12	USPL1	protein_coding
chr13	31161388	31163388	ENSG00000120694.20	HSPH1	protein_coding
chr13	32314086	32316086	ENSG00000139618.17	BRCA2	protein_coding
chr13	32314363	32316363	ENSG00000189167.12	ZAR1L	protein_coding
chr13	33284866	33286866	ENSG00000287274.1	RP11-363P13.2	lncRNA
chr13	36926219	36928219	ENSG00000232378.1	RPL29P28	processed_pseudogene
chr13	41131802	41133802	ENSG00000165572.8	KBTBD6	protein_coding
chr13	41131939	41133939	ENSG00000278390.5	RP11-74J13.8	lncRNA
chr13	42271152	42273152	ENSG00000023516.9	AKAP11	protein_coding
chr13	46796420	46798420	ENSG00000139684.15	ESD	protein_coding
chr13	48036726	48038726	ENSG00000136159.4	NUDT15	protein_coding
chr13	48036968	48038968	ENSG00000136143.16	SUCLA2	protein_coding
chr13	48974912	48976912	ENSG00000102531.16	FNDC3A	protein_coding
chr13	49246925	49248925	ENSG00000102543.14	CDADC1	protein_coding
chr13	49443064	49445064	ENSG00000102547.19	CAB39L	protein_coding
chr13	49443374	49445374	ENSG00000136169.16	SETDB2	protein_coding
chr13	51583455	51585455	ENSG00000139668.9	WDFY2	protein_coding
chr13	52011125	52013125	ENSG00000123191.16	ATP7B	protein_coding
chr13	52011391	52013391	ENSG00000253710.5	ALG11	protein_coding
chr13	52651279	52653279	ENSG00000273723.1	SUGT1-DT	lncRNA
chr13	52651709	52653709	ENSG00000165416.15	SUGT1	protein_coding
chr13	60395457	60397457	ENSG00000083544.16	TDRD3	protein_coding
chr1	36223432	36225432	ENSG00000054118.15	THRAP3	protein_coding
chr1	36384924	36386924	ENSG00000196182.11	STK40	protein_coding
chr13	72726629	72728629	ENSG00000204899.6	MZT1	protein_coding
chr13	72726749	72728749	ENSG00000136122.18	BORA	protein_coding
chr1	37691249	37693249	ENSG00000116922.15	C1orf109	protein_coding
chr1	37691481	37693481	ENSG00000134690.11	CDCA8	protein_coding
chr13	77325988	77327988	ENSG00000288716.1	AC001226.8	protein_coding
chr13	77326094	77328094	ENSG00000005810.19	MYCBP2	protein_coding
chr1	37858592	37860592	ENSG00000188786.10	MTF1	protein_coding
chr1	37859697	37861697	ENSG00000230955.1	RP11-109P14.10	lncRNA
chr1	38872368	38874368	ENSG00000214114.9	MYCBP	protein_coding
chr1	38873494	38875494	ENSG00000273637.1	RP5-864K19.7	lncRNA
chr13	95675955	95677955	ENSG00000247400.4	DNAJC3-DT	lncRNA
chr13	95676139	95678139	ENSG00000102580.15	DNAJC3	protein_coding
chr13	97432994	97434994	ENSG00000286416.1	RP11-128N14.6	lncRNA
chr13	97433169	97435169	ENSG00000125249.7	RAP2A	protein_coding
chr1	40039233	40041233	ENSG00000131236.18	CAP1	protein_coding
chr1	40690648	40692648	ENSG00000066136.20	NFYC	protein_coding
chr1	40691066	40693066	ENSG00000272145.1	NFYC-AS1	lncRNA
chr14	103332544	103334544	ENSG00000100664.11	EIF5	protein_coding
chr14	104752147	104754147	ENSG00000184990.13	SIVA1	protein_coding
chr14	20342407	20344407	ENSG00000277209.1	RPPH1	ribozyme
chr14	20342615	20344615	ENSG00000129484.14	PARP2	protein_coding
chr14	20342685	20344685	ENSG00000259001.3	RPPH1	lncRNA
chr14	20460465	20462465	ENSG00000165782.11	PIP4P1	protein_coding
chr14	21103722	21105722	ENSG00000165804.16	ZNF219	protein_coding
chr14	21268494	21270494	ENSG00000092199.18	HNRNPC	protein_coding
chr14	21383019	21385019	ENSG00000092201.10	SUPT16H	protein_coding
chr14	21383292	21385292	ENSG00000260830.1	RP11-524O1.4	lncRNA
chr14	21455126	21457126	ENSG00000100888.15	CHD8	protein_coding
chr14	21475597	21477597	ENSG00000092203.15	TOX4	protein_coding
chr14	21475960	21477960	ENSG00000129472.15	RAB2B	protein_coding
chr14	21510342	21512342	ENSG00000165819.12	METTL3	protein_coding
chr14	22588224	22590224	ENSG00000129562.11	DAD1	protein_coding
chr14	22917947	22919947	ENSG00000237054.9	PRMT5-AS1	lncRNA
chr14	22918182	22920182	ENSG00000100461.18	RBM23	protein_coding
chr14	22928408	22930408	ENSG00000100462.16	PRMT5	protein_coding
chr14	22928607	22930607	ENSG00000257285.6	RP11-298I3.1	lncRNA
chr14	23006123	23008123	ENSG00000280129.1	RP11-298I3.3	TEC
chr14	23094505	23096505	ENSG00000179933.6	C14orf119	protein_coding
chr14	23094614	23096614	ENSG00000100813.15	ACIN1	protein_coding
chr14	23320457	23322457	ENSG00000100836.11	PABPN1	protein_coding
chr14	23468689	23470689	ENSG00000129460.16	NGDN	protein_coding
chr14	24441905	24443905	ENSG00000100445.18	SDR39U1	protein_coding
chr14	24442016	24444016	ENSG00000258744.2	RP11-80A15.1	lncRNA
chr1	42681160	42683160	ENSG00000285728.2	RP5-994D16.13	lncRNA
chr1	42681418	42683418	ENSG00000065978.19	YBX1	protein_coding
chr1	42766084	42768084	ENSG00000117385.16	P3H1	protein_coding
chr1	42766249	42768249	ENSG00000164008.16	C1orf50	protein_coding
chr1	42766292	42768292	ENSG00000283580.3	RP5-994D16.12	protein_coding
chr14	32075114	32077114	ENSG00000100852.13	ARHGAP5	protein_coding
chr14	32075793	32077793	ENSG00000258655.2	ARHGAP5-AS1	lncRNA
chr14	34980957	34982957	ENSG00000100883.13	SRP54	protein_coding
chr14	34981532	34983532	ENSG00000258704.6	SRP54-AS1	transcribed_unitary_pseudogene
chr14	35120846	35122846	ENSG00000100890.16	PRORP	protein_coding
chr14	35121517	35123517	ENSG00000092020.11	PPP2R3C	protein_coding
chr14	35121549	35123549	ENSG00000258790.1	RP11-561B11.2	protein_coding
chr1	43649149	43651149	ENSG00000066135.13	KDM4A	protein_coding
chr1	43649149	43651149	ENSG00000284989.1	RP11-7O11.7	protein_coding
chr14	39174183	39176183	ENSG00000100941.9	PNN	protein_coding
chr14	39174880	39176880	ENSG00000259083.1	RP11-407N17.4	lncRNA
chr14	44896077	44898077	ENSG00000258633.1	RP11-857B24.1	lncRNA
chr14	44896275	44898275	ENSG00000179476.8	C14orf28	protein_coding
chr14	44961190	44963190	ENSG00000198718.13	TOGARAM1	protein_coding
chr14	45134319	45136319	ENSG00000100442.11	FKBP3	protein_coding
chr1	44673481	44675481	ENSG00000126106.14	TMEM53	protein_coding
chr1	44673692	44675692	ENSG00000198520.12	ARMH1	protein_coding
chr1	44730170	44732170	ENSG00000200169.1	RNU5D-1	snRNA
chr1	44799377	44801377	ENSG00000173846.13	PLK3	protein_coding
chr1	44806351	44808351	ENSG00000188396.4	DYNLT4	protein_coding
chr1	44807482	44809482	ENSG00000222009.8	BTBD19	protein_coding
chr14	49585580	49587580	ENSG00000276168.1	RN7SL1	misc_RNA
chr14	49619626	49621626	ENSG00000165502.7	RPL36AL	protein_coding
chr14	49619799	49621799	ENSG00000168282.6	MGAT2	protein_coding
chr14	49851821	49853821	ENSG00000165525.18	NEMF	protein_coding
chr14	49852914	49854914	ENSG00000278771.1	RN7SL3	misc_RNA
chr14	52551522	52553522	ENSG00000087301.9	TXNDC16	protein_coding
chr14	52551836	52553836	ENSG00000180998.12	GPR137C	protein_coding
chr1	45582846	45584846	ENSG00000132780.17	NASP	protein_coding
chr1	45687113	45689113	ENSG00000159592.11	GPBP1L1	protein_coding
chr1	45687181	45689181	ENSG00000159596.7	TMEM69	protein_coding
chr14	58297134	58299134	ENSG00000257621.8	PSMA3-AS1	lncRNA
chr14	58297139	58299139	ENSG00000139971.15	ARMH4	protein_coding
chr14	58297504	58299504	ENSG00000032219.19	ARID4A	protein_coding
chr14	59187646	59189646	ENSG00000100592.16	DAAM1	protein_coding
chr14	59483408	59485408	ENSG00000126790.12	L3HYPDH	protein_coding
chr14	59483443	59485443	ENSG00000050130.18	JKAMP	protein_coding
chr1	46132036	46134036	ENSG00000117461.15	PIK3R3	protein_coding
chr14	61761420	61763420	ENSG00000023608.5	SNAPC1	protein_coding
chr1	46302616	46304616	ENSG00000132128.17	LRRC41	protein_coding
chr1	46302698	46304698	ENSG00000173660.12	UQCRH	protein_coding
chr14	63203114	63205114	ENSG00000126785.13	RHOJ	protein_coding
chr14	63542377	63544377	ENSG00000154001.14	PPP2R5E	protein_coding
chr14	63542569	63544569	ENSG00000261242.1	CTD-2302E22.4	lncRNA
chr14	63640871	63642871	ENSG00000140006.12	WDR89	protein_coding
chr14	63641035	63643035	ENSG00000274015.2	CTD-2302E22.6	lncRNA
chr14	64386986	64388986	ENSG00000234911.2	TEX21P	transcribed_unitary_pseudogene
chr14	64387031	64389031	ENSG00000100714.17	MTHFD1	protein_coding
chr14	64539368	64541368	ENSG00000259116.2	RP11-973N13.4	lncRNA
chr14	65411690	65413690	ENSG00000276116.2	FUT8-AS1	lncRNA
chr14	66506407	66508407	ENSG00000171723.16	GPHN	protein_coding
chr14	67359265	67361265	ENSG00000100554.12	ATP6V1D	protein_coding
chr14	67359328	67361328	ENSG00000134001.15	EIF2S1	protein_coding
chr14	73057532	73059532	ENSG00000119707.14	RBM25	protein_coding
chr14	73058415	73060415	ENSG00000258813.2	RP11-109N23.4	lncRNA
chr1	47313892	47315892	ENSG00000123473.17	STIL	protein_coding
chr14	73457617	73459617	ENSG00000133961.21	NUMB	protein_coding
chr14	74083492	74085492	ENSG00000119711.13	ALDH6A1	protein_coding
chr14	74083796	74085796	ENSG00000205659.11	LIN52	protein_coding
chr14	74492756	74494756	ENSG00000165898.14	ISCA2	protein_coding
chr14	74493177	74495177	ENSG00000119655.11	NPC2	protein_coding
chr14	75258411	75260411	ENSG00000258820.5	RP11-293M10.2	lncRNA
chr14	75659876	75661876	ENSG00000133935.7	ERG28	protein_coding
chr14	77097126	77099126	ENSG00000198894.8	CIPC	protein_coding
chr14	77097311	77099311	ENSG00000259164.1	RP11-463C8.4	protein_coding
chr14	77456870	77458870	ENSG00000100591.8	AHSA1	protein_coding
chr14	77456952	77458952	ENSG00000151445.16	VIPAS39	protein_coding
chr14	77615637	77617637	ENSG00000100596.7	SPTLC2	protein_coding
chr14	80953989	80955989	ENSG00000165409.18	TSHR	protein_coding
chr14	81220218	81222218	ENSG00000273783.1	CTD-2506P8.6	lncRNA
chr14	81220377	81222377	ENSG00000165417.12	GTF2A1	protein_coding
chr14	81532853	81534853	ENSG00000071537.14	SEL1L	protein_coding
chr14	90382365	90384365	ENSG00000275198.1	RP11-471B22.3	lncRNA
chr14	91059333	91061333	ENSG00000133943.21	DGLUCY	protein_coding
chr14	91059641	91061641	ENSG00000100784.12	RPS6KA5	protein_coding
chr14	91509554	91511554	ENSG00000100796.18	PPP4R3A	protein_coding
chr14	95532629	95534629	ENSG00000252481.1	SCARNA13	scaRNA
chr14	95533889	95535889	ENSG00000247092.7	SNHG10	lncRNA
chr14	96500433	96502433	ENSG00000090060.19	PAPOLA	protein_coding
chr14	96501321	96503321	ENSG00000260806.1	PAPOLA-DT	lncRNA
chr14	99479889	99481889	ENSG00000183576.13	SETD3	protein_coding
chr14	99480169	99482169	ENSG00000090061.17	CCNK	protein_coding
chr15	100601589	100603589	ENSG00000183475.13	ASB7	protein_coding
chr15	100602230	100604230	ENSG00000140471.17	LINS1	protein_coding
chr15	39471703	39473703	ENSG00000259269.2	RP11-624L4.2	lncRNA
chr15	40404485	40406485	ENSG00000128928.10	IVD	protein_coding
chr1	54052504	54054504	ENSG00000116209.12	TMEM59	protein_coding
chr1	54052584	54054584	ENSG00000116205.14	TCEANC2	protein_coding
chr1	54053079	54055079	ENSG00000283749.1	MIR4781	miRNA
chr15	40564057	40566057	ENSG00000128891.16	CCDC32	protein_coding
chr15	41282990	41284990	ENSG00000247556.6	OIP5-AS1	lncRNA
chr15	41283007	41285007	ENSG00000285920.2	RP11-16O9.3	protein_coding
chr15	41773434	41775434	ENSG00000137802.14	MAPKBP1	protein_coding
chr15	42272233	42274233	ENSG00000214013.9	GANC	protein_coding
chr15	42272584	42274584	ENSG00000103978.16	TMEM87A	protein_coding
chr15	42574606	42576606	ENSG00000159433.12	STARD9	protein_coding
chr15	44426144	44428144	ENSG00000259595.1	RP11-516C1.1	lncRNA
chr15	44426622	44428622	ENSG00000137770.14	CTDSPL2	protein_coding
chr15	45278251	45280251	ENSG00000259520.6	CTD-2651B20.3	lncRNA
chr15	45278423	45280423	ENSG00000285597.1	CTD-2651B20.9	lncRNA
chr1	54763523	54765523	ENSG00000162396.6	PARS2	protein_coding
chr15	49045447	49047447	ENSG00000138593.9	SECISBP2L	protein_coding
chr15	49154656	49156656	ENSG00000156958.15	GALK2	protein_coding
chr15	49154661	49156661	ENSG00000166200.15	COPS2	protein_coding
chr15	49155329	49157329	ENSG00000259467.1	NDUFAF4P1	processed_pseudogene
chr15	49619929	49621929	ENSG00000166262.16	FAM227B	protein_coding
chr15	49620037	49622037	ENSG00000104047.15	DTWD1	protein_coding
chr15	50423380	50425380	ENSG00000138592.14	USP8	protein_coding
chr15	55407495	55409495	ENSG00000261652.3	C15orf65	protein_coding
chr15	55407510	55409510	ENSG00000260916.8	CCPG1	protein_coding
chr15	55587666	55589666	ENSG00000285805.1	RP11-420M1.3	lncRNA
chr15	55587947	55589947	ENSG00000171016.13	PYGO1	protein_coding
chr15	56886107	56888107	ENSG00000276524.1	RP11-323F24.3	lncRNA
chr15	59688534	59690534	ENSG00000140299.13	BNIP2	protein_coding
chr15	63503511	63505511	ENSG00000140455.17	USP3	protein_coding
chr15	64162134	64164134	ENSG00000166794.6	PPIB	protein_coding
chr15	65791293	65793293	ENSG00000174485.16	DENND4A	protein_coding
chr15	66385746	66387746	ENSG00000075131.10	TIPIN	protein_coding
chr15	66385837	66387837	ENSG00000169032.10	MAP2K1	protein_coding
chr15	67253786	67255786	ENSG00000103599.20	IQCH	protein_coding
chr15	67254195	67256195	ENSG00000103591.13	AAGAB	protein_coding
chr15	68276745	68278745	ENSG00000169018.6	FEM1B	protein_coding
chr15	68276994	68278994	ENSG00000260657.2	RP11-315D16.4	lncRNA
chr15	72473330	72475330	ENSG00000166233.15	ARIH1	protein_coding
chr15	72474168	72476168	ENSG00000261423.1	TMEM202-AS1	lncRNA
chr15	75367155	75369155	ENSG00000260274.1	RP11-817O13.8	lncRNA
chr15	75367612	75369612	ENSG00000140400.17	MAN2C1	protein_coding
chr15	75452947	75454947	ENSG00000276744.1	CTD-2562G15.3	lncRNA
chr15	76904444	76906444	ENSG00000140386.13	SCAPER	protein_coding
chr15	78436431	78438431	ENSG00000136381.13	IREB2	protein_coding
chr15	78506564	78508564	ENSG00000188266.14	HYKK	protein_coding
chr1	58545168	58547168	ENSG00000286918.1	RP4-592A1.5	lncRNA
chr1	58545734	58547734	ENSG00000173406.16	DAB1	protein_coding
chr1	58545802	58547802	ENSG00000162600.12	OMA1	protein_coding
chr1	58783048	58785048	ENSG00000177606.8	JUN	protein_coding
chr1	58784128	58786128	ENSG00000234807.7	LINC01135	lncRNA
chr15	89086459	89088459	ENSG00000140526.18	ABHD2	protein_coding
chr15	89087377	89089377	ENSG00000261407.2	RP11-326A19.3	lncRNA
chr15	89333861	89335861	ENSG00000140521.17	POLG	protein_coding
chr15	89334053	89336053	ENSG00000261441.1	POLG-DT	lncRNA
chr15	90716141	90718141	ENSG00000259736.1	CRTC3-AS1	lncRNA
chr15	90716346	90718346	ENSG00000197299.13	BLM	protein_coding
chr15	92882413	92884413	ENSG00000279765.3	RP11-437B10.1	protein_coding
chr15	92903399	92905399	ENSG00000284324.1	MIR3175	miRNA
chr15	97959703	97961703	ENSG00000140450.9	ARRDC4	protein_coding
chr15	98546728	98548728	ENSG00000283597.3	FAM169B	transcribed_unitary_pseudogene
chr1	5991473	5993473	ENSG00000131697.18	NPHP4	protein_coding
chr16	10742786	10744786	ENSG00000103274.11	NUBP1	protein_coding
chr16	11741857	11743857	ENSG00000153066.13	TXNDC11	protein_coding
chr16	11796258	11798258	ENSG00000122299.12	ZC3H7A	protein_coding
chr16	11796468	11798468	ENSG00000277369.1	RP11-486I11.2	lncRNA
chr16	12094307	12096307	ENSG00000261293.1	RP11-276H1.2	lncRNA
chr16	1611072	1613072	ENSG00000187535.14	IFT140	protein_coding
chr16	1611337	1613337	ENSG00000007545.16	CRAMP1	protein_coding
chr16	1781932	1783932	ENSG00000095906.17	NUBP2	protein_coding
chr16	18800519	18802519	ENSG00000260342.2	RP11-1035H13.3	protein_coding
chr16	18800572	18802572	ENSG00000170540.15	ARL6IP1	protein_coding
chr16	19554240	19556240	ENSG00000103544.15	VPS35L	protein_coding
chr16	1963095	1965095	ENSG00000255513.1	AC005363.9	transcribed_processed_pseudogene
chr16	1963841	1965841	ENSG00000140988.16	RPS2	protein_coding
chr16	1963959	1965959	ENSG00000255198.4	SNHG9	lncRNA
chr16	1964184	1966184	ENSG00000273587.1	SNORA78	snoRNA
chr16	20898868	20900868	ENSG00000102897.10	LYRM1	protein_coding
chr16	20899349	20901349	ENSG00000196678.14	ERI2	protein_coding
chr16	20899358	20901358	ENSG00000188215.10	DCUN1D3	protein_coding
chr16	2154104	2156104	ENSG00000281010.1	ENSG10010134141.1	snoRNA
chr16	2154105	2156105	ENSG00000206630.1	SNORD60	snoRNA
chr16	2154358	2156358	ENSG00000260260.1	SNHG19	lncRNA
chr16	2154698	2156698	ENSG00000131653.13	TRAF7	protein_coding
chr16	233521	235521	ENSG00000167930.17	FAM234A	protein_coding
chr1	62435297	62437297	ENSG00000162607.13	USP1	protein_coding
chr16	2882213	2884213	ENSG00000162076.13	FLYWCH2	protein_coding
chr16	28845348	28847348	ENSG00000178952.11	TUFM	protein_coding
chr16	28845600	28847600	ENSG00000178188.15	SH2B1	protein_coding
chr16	28862340	28864340	ENSG00000261766.1	RP11-22P6.2	lncRNA
chr16	28949807	28951807	ENSG00000176953.12	NFATC2IP	protein_coding
chr16	29271220	29273220	ENSG00000277999.1	RP11-426C22.8	lncRNA
chr16	29815152	29817152	ENSG00000280789.2	PAGR1	protein_coding
chr16	29816239	29818239	ENSG00000281348.1	CTD-2574D22.6	protein_coding
chr16	30063825	30065825	ENSG00000274904.1	CTD-2515O10.5	lncRNA
chr16	30369494	30371494	ENSG00000169221.14	TBC1D10B	protein_coding
chr16	30369934	30371934	ENSG00000180209.12	MYLPF	protein_coding
chr16	30557374	30559374	ENSG00000169951.10	ZNF764	protein_coding
chr16	30571039	30573039	ENSG00000239791.2	AC002310.7	lncRNA
chr16	30571734	30573734	ENSG00000229809.9	ZNF688	protein_coding
chr16	30657431	30659431	ENSG00000156860.16	FBRS	protein_coding
chr16	30697209	30699209	ENSG00000080603.17	SRCAP	protein_coding
chr16	30698058	30700058	ENSG00000261840.3	RP11-146F11.1	lncRNA
chr16	30922055	30924055	ENSG00000099364.18	FBXL19	protein_coding
chr16	30922269	30924269	ENSG00000260852.1	FBXL19-AS1	lncRNA
chr16	31458736	31460736	ENSG00000260267.1	RP11-452L6.5	lncRNA
chr16	4614027	4616027	ENSG00000153443.13	UBALD1	protein_coding
chr16	4615493	4617493	ENSG00000102858.13	MGRN1	protein_coding
chr16	46883362	46885362	ENSG00000166123.14	GPT2	protein_coding
chr16	50741050	50743050	ENSG00000083799.18	CYLD	protein_coding
chr16	50741305	50743305	ENSG00000264947.1	MIR3181	miRNA
chr16	50741815	50743815	ENSG00000261644.2	CYLD-AS1	lncRNA
chr16	5096795	5098795	ENSG00000118894.15	EEF2KMT	protein_coding
chr16	5097739	5099739	ENSG00000267070.1	RP11-10K17.6	lncRNA
chr16	53503411	53505411	ENSG00000166971.17	AKTIP	protein_coding
chr16	53702938	53704938	ENSG00000103494.16	RPGRIP1L	protein_coding
chr16	56450521	56452521	ENSG00000087263.17	OGFOD1	protein_coding
chr16	56451199	56453199	ENSG00000167005.14	NUDT21	protein_coding
chr16	57185116	57187116	ENSG00000172775.17	PSME3IP1	protein_coding
chr16	57185137	57187137	ENSG00000159579.14	RSPRY1	protein_coding
chr16	57734739	57736739	ENSG00000140854.13	KATNB1	protein_coding
chr16	58628885	58630885	ENSG00000125107.19	CNOT1	protein_coding
chr16	588357	590357	ENSG00000197562.10	RAB40C	protein_coding
chr16	67805652	67807652	ENSG00000141084.11	RANBP10	protein_coding
chr16	67805765	67807765	ENSG00000102904.15	TSNAXIP1	protein_coding
chr16	68236667	68238667	ENSG00000261469.1	RP11-96D1.6	lncRNA
chr16	68237102	68239102	ENSG00000103067.14	ESRP2	protein_coding
chr1	66923856	66925856	ENSG00000152763.17	DNAI4	protein_coding
chr1	66923895	66925895	ENSG00000198160.15	MIER1	protein_coding
chr16	71894336	71896336	ENSG00000102984.15	ZNF821	protein_coding
chr16	72007588	72009588	ENSG00000102967.12	DHODH	protein_coding
chr16	72092613	72094613	ENSG00000140829.12	DHX38	protein_coding
chr16	72093431	72095431	ENSG00000140830.9	TXNL4B	protein_coding
chr1	67429415	67431415	ENSG00000142864.15	SERBP1	protein_coding
chr16	75109712	75111712	ENSG00000247033.1	RP11-252E2.1	lncRNA
chr16	75645606	75647606	ENSG00000287194.1	RP11-490B18.10	unprocessed_pseudogene
chr16	75646773	75648773	ENSG00000166848.7	TERF2IP	protein_coding
chr16	75647643	75649643	ENSG00000065427.15	KARS1	protein_coding
chr1	67684201	67686201	ENSG00000116717.13	GADD45A	protein_coding
chr16	78098400	78100400	ENSG00000186153.18	WWOX	protein_coding
chr1	6783843	6785843	ENSG00000237436.1	CAMTA1-DT	lncRNA
chr1	6784454	6786454	ENSG00000171735.19	CAMTA1	protein_coding
chr16	81076267	81078267	ENSG00000166455.14	C16orf46	protein_coding
chr16	81076319	81078319	ENSG00000245059.2	RP11-303E16.7	lncRNA
chr16	85136150	85138150	ENSG00000278214.1	LINC02139	lncRNA
chr16	89489561	89491561	ENSG00000167522.16	ANKRD11	protein_coding
chr16	89489719	89491719	ENSG00000197912.16	SPG7	protein_coding
chr1	70410218	70412218	ENSG00000116761.12	CTH	protein_coding
chr17	13017065	13019065	ENSG00000006744.19	ELAC2	protein_coding
chr17	14300081	14302081	ENSG00000125430.9	HS3ST3B1	protein_coding
chr17	16437767	16439767	ENSG00000175061.18	SNHG29	lncRNA
chr17	16438505	16440505	ENSG00000277108.1	SNORD49B	snoRNA
chr17	16652856	16654856	ENSG00000197566.10	ZNF624	protein_coding
chr17	16652904	16654904	ENSG00000264765.1	RP11-92B11.4	lncRNA
chr17	17590428	17592428	ENSG00000264666.1	RP11-524F11.2	lncRNA
chr17	17590708	17592708	ENSG00000133027.18	PEMT	protein_coding
chr17	17971422	17973422	ENSG00000175662.18	TOM1L2	protein_coding
chr17	17971813	17973813	ENSG00000171962.18	DRC3	protein_coding
chr17	19376721	19378721	ENSG00000166484.20	MAPK7	protein_coding
chr17	19377193	19379193	ENSG00000108641.19	B9D1	protein_coding
chr17	19647136	19649136	ENSG00000072210.19	ALDH3A2	protein_coding
chr17	19648587	19650587	ENSG00000275982.1	Y_RNA	misc_RNA
chr17	21042760	21044760	ENSG00000124422.12	USP22	protein_coding
chr17	2400104	2402104	ENSG00000070444.15	MNT	protein_coding
chr17	27332241	27334241	ENSG00000266313.2	RP11-173M1.4	lncRNA
chr17	28040737	28042737	ENSG00000087095.13	NLK	protein_coding
chr17	28718985	28720985	ENSG00000198242.14	RPL23A	protein_coding
chr17	28719550	28721550	ENSG00000238423.1	SNORD42B	snoRNA
chr17	28950771	28952771	ENSG00000109118.14	PHF12	protein_coding
chr17	29293148	29295148	ENSG00000108256.9	NUFIP2	protein_coding
chr17	35567076	35569076	ENSG00000267321.3	SNHG30	lncRNA
chr17	3635249	3637249	ENSG00000262304.2	RP11-235E17.2	protein_coding
chr17	3635250	3637250	ENSG00000197417.9	SHPK	protein_coding
chr17	3635459	3637459	ENSG00000040531.16	CTNS	protein_coding
chr17	3667679	3669679	ENSG00000213977.8	TAX1BP3	protein_coding
chr17	3667812	3669812	ENSG00000127774.7	EMC6	protein_coding
chr17	38868859	38870859	ENSG00000002834.18	LASP1	protein_coding
chr17	39979807	39981807	ENSG00000108344.15	PSMD3	protein_coding
chr17	40099589	40101589	ENSG00000126368.6	NR1D1	protein_coding
chr17	40416896	40418896	ENSG00000131747.15	TOP2A	protein_coding
chr17	4142030	4144030	ENSG00000074755.15	ZZEF1	protein_coding
chr17	4142168	4144168	ENSG00000167740.10	CYB5D2	protein_coding
chr17	41687885	41689885	ENSG00000173812.11	EIF1	protein_coding
chr17	41785931	41787931	ENSG00000173801.17	JUP	protein_coding
chr1	74197187	74199187	ENSG00000162620.16	LRRIQ3	protein_coding
chr1	74197235	74199235	ENSG00000259030.8	FPGT-TNNI3K	protein_coding
chr1	74197238	74199238	ENSG00000254685.8	FPGT	protein_coding
chr17	42387540	42389540	ENSG00000168610.16	STAT3	protein_coding
chr17	42608641	42610641	ENSG00000131462.9	TUBG1	protein_coding
chr17	42609623	42611623	ENSG00000141699.11	RETREG3	protein_coding
chr17	43169077	43171077	ENSG00000267340.1	RP11-242D8.3	processed_pseudogene
chr17	43169245	43171245	ENSG00000012048.23	BRCA1	protein_coding
chr17	43169481	43171481	ENSG00000188554.15	NBR1	protein_coding
chr17	43170037	43172037	ENSG00000267002.4	RP11-242D8.1	lncRNA
chr17	43482865	43484865	ENSG00000067596.12	DHX8	protein_coding
chr17	44069735	44071735	ENSG00000141349.9	G6PC3	protein_coding
chr17	45060109	45062109	ENSG00000172992.12	DCAKD	protein_coding
chr17	45147470	45149470	ENSG00000276728.1	AC142472.6	lncRNA
chr17	45147475	45149475	ENSG00000186834.4	HEXIM1	protein_coding
chr17	45159700	45161700	ENSG00000168517.11	HEXIM2	protein_coding
chr17	45160510	45162510	ENSG00000224505.2	AC002117.1	lncRNA
chr17	4709596	4711596	ENSG00000141480.18	ARRB2	protein_coding
chr17	47188422	47190422	ENSG00000004897.12	CDC27	protein_coding
chr17	47648420	47650420	ENSG00000263766.5	KPNB1-DT	lncRNA
chr17	47648476	47650476	ENSG00000108424.11	KPNB1	protein_coding
chr17	47894812	47896812	ENSG00000264920.2	SP2-DT	lncRNA
chr17	47895150	47897150	ENSG00000167182.15	SP2	protein_coding
chr17	4795144	4797144	ENSG00000142507.10	PSMB6	protein_coding
chr17	48047073	48049073	ENSG00000263412.1	NFE2L1-DT	lncRNA
chr17	48047329	48049329	ENSG00000082641.16	NFE2L1	protein_coding
chr17	48891765	48893765	ENSG00000159199.14	ATP5MC1	protein_coding
chr17	49413901	49415901	ENSG00000167085.13	PHB	protein_coding
chr17	4966817	4968817	ENSG00000091640.8	SPAG7	protein_coding
chr17	4966995	4968995	ENSG00000262429.1	RP5-1050D4.3	lncRNA
chr17	49677163	49679163	ENSG00000121067.19	SPOP	protein_coding
chr17	49787648	49789648	ENSG00000136504.13	KAT7	protein_coding
chr17	49788180	49790180	ENSG00000121104.8	FAM117A	protein_coding
chr17	51152559	51154559	ENSG00000239672.8	NME1	protein_coding
chr17	51152590	51154590	ENSG00000011052.21	NME1-NME2	protein_coding
chr17	5485285	5487285	ENSG00000167842.16	MIS12	protein_coding
chr17	5485811	5487811	ENSG00000072849.11	DERL2	protein_coding
chr1	75785197	75787197	ENSG00000137955.16	RABGGTB	protein_coding
chr1	75786072	75788072	ENSG00000206620.1	SNORD45C	snoRNA
chr17	58516905	58518905	ENSG00000108389.10	MTMR4	protein_coding
chr17	59154260	59156260	ENSG00000182628.13	SKA2	protein_coding
chr17	59154732	59156732	ENSG00000068489.13	PRR11	protein_coding
chr17	59706192	59708192	ENSG00000062716.13	VMP1	protein_coding
chr17	59706626	59708626	ENSG00000141378.15	PTRH2	protein_coding
chr17	59891945	59893945	ENSG00000108423.15	TUBD1	protein_coding
chr17	59892046	59894046	ENSG00000108443.14	RPS6KB1	protein_coding
chr17	60391429	60393429	ENSG00000141371.13	C17orf64	protein_coding
chr17	60676453	60678453	ENSG00000141376.23	BCAS3	protein_coding
chr17	63549477	63551477	ENSG00000136485.15	DCAF7	protein_coding
chr17	63621415	63623415	ENSG00000198909.8	MAP3K3	protein_coding
chr17	63772603	63774603	ENSG00000198231.13	DDX42	protein_coding
chr17	63842065	63844065	ENSG00000108604.16	SMARCD2	protein_coding
chr17	6650634	6652634	ENSG00000108590.11	MED31	protein_coding
chr17	6650762	6652762	ENSG00000256806.6	C17orf100	protein_coding
chr17	7238722	7240722	ENSG00000040633.13	PHF23	protein_coding
chr17	75288510	75290510	ENSG00000125454.12	SLC25A19	protein_coding
chr17	7571824	7573824	ENSG00000161960.16	EIF4A1	protein_coding
chr17	7571826	7573826	ENSG00000264772.6	RP11-186B7.4	lncRNA
chr17	7612946	7614946	ENSG00000129214.15	SHBG	protein_coding
chr17	7613897	7615897	ENSG00000129245.12	FXR2	protein_coding
chr17	76264348	76266348	ENSG00000185262.9	UBALD2	protein_coding
chr17	76670942	76672942	ENSG00000261335.1	RP11-318A15.2	lncRNA
chr17	76735548	76737548	ENSG00000283805.1	MIR636	miRNA
chr17	76736333	76738333	ENSG00000161547.17	SRSF2	protein_coding
chr17	78186233	78188233	ENSG00000167900.12	TK1	protein_coding
chr17	78186317	78188317	ENSG00000183077.15	AFMID	protein_coding
chr17	7856746	7858746	ENSG00000182224.12	CYB5D1	protein_coding
chr17	7857943	7859943	ENSG00000280046.1	RP11-1099M24.6	TEC
chr17	80146151	80148151	ENSG00000141543.12	EIF4A3	protein_coding
chr17	80146250	80148250	ENSG00000279259.1	RP11-334C17.3	TEC
chr17	8155506	8157506	ENSG00000179094.16	PER1	protein_coding
chr17	81859856	81861856	ENSG00000185624.16	P4HB	protein_coding
chr17	8187933	8189933	ENSG00000279152.1	RP11-599B13.10	TEC
chr17	8189180	8191180	ENSG00000196544.8	BORCS6	protein_coding
chr17	82022305	82024305	ENSG00000169683.8	LRRC45	protein_coding
chr17	82023107	82025107	ENSG00000169689.15	CENPX	protein_coding
chr17	8287654	8289654	ENSG00000108961.14	RANGRF	protein_coding
chr18	12287308	12289308	ENSG00000267069.1	RP11-64C12.8	lncRNA
chr18	12376227	12378227	ENSG00000141385.11	AFG3L2	protein_coding
chr18	23452287	23454287	ENSG00000101782.15	RIOK3	protein_coding
chr18	24986919	24988919	ENSG00000264345.2	LINC01894	lncRNA
chr18	26090217	26092217	ENSG00000141380.14	SS18	protein_coding
chr18	31941575	31943575	ENSG00000263823.1	RP11-326K13.4	lncRNA
chr18	36128385	36130385	ENSG00000141424.13	SLC39A6	protein_coding
chr18	36128444	36130444	ENSG00000134759.14	ELP2	protein_coding
chr18	46172553	46174553	ENSG00000152242.11	C18orf25	protein_coding
chr18	50286839	50288839	ENSG00000154832.16	CXXC1	protein_coding
chr1	85275388	85277388	ENSG00000223653.6	RP11-131L23.1	lncRNA
chr1	85275632	85277632	ENSG00000142867.14	BCL10	protein_coding
chr18	62714541	62716541	ENSG00000081913.14	PHLPP1	protein_coding
chr18	63421483	63423483	ENSG00000119541.10	VPS4B	protein_coding
chr1	87327880	87329880	ENSG00000143013.13	LMO4	protein_coding
chr18	74146843	74148843	ENSG00000141665.13	FBXO15	protein_coding
chr18	74147523	74149523	ENSG00000075336.12	TIMM21	protein_coding
chr18	74290973	74292973	ENSG00000166347.19	CYB5A	protein_coding
chr18	74292217	74294217	ENSG00000286529.1	RP11-669I1.2	lncRNA
chr18	74494816	74496816	ENSG00000133313.15	CNDP2	protein_coding
chr1	88683222	88685222	ENSG00000065243.20	PKN2	protein_coding
chr1	88684204	88686204	ENSG00000237505.8	PKN2-AS1	lncRNA
chr1	88991953	88993953	ENSG00000137944.18	KYAT3	protein_coding
chr1	88991960	88993960	ENSG00000213516.10	RBMXL1	protein_coding
chr18	9474009	9476009	ENSG00000017797.13	RALBP1	protein_coding
chr19	10250901	10252901	ENSG00000105364.14	MRPL4	protein_coding
chr19	10379572	10381572	ENSG00000105397.14	TYK2	protein_coding
chr19	10652844	10654844	ENSG00000267100.1	ILF3-DT	lncRNA
chr19	10653261	10655261	ENSG00000129351.17	ILF3	protein_coding
chr19	10717055	10719055	ENSG00000079805.19	DNM2	protein_coding
chr19	10717404	10719404	ENSG00000207972.1	MIR638	miRNA
chr19	11345270	11347270	ENSG00000105514.8	RAB3D	protein_coding
chr19	11345518	11347518	ENSG00000105518.14	TMEM205	protein_coding
chr19	11434284	11436284	ENSG00000130175.10	PRKCSH	protein_coding
chr19	11434782	11436782	ENSG00000198003.12	ODAD3	protein_coding
chr19	11558236	11560236	ENSG00000130165.10	ELOF1	protein_coding
chr19	11558374	11560374	ENSG00000198551.10	ZNF627	protein_coding
chr19	12364905	12366905	ENSG00000198342.10	ZNF442	protein_coding
chr19	12550474	12552474	ENSG00000196826.7	CTD-2192J16.17	protein_coding
chr19	12550542	12552542	ENSG00000249709.8	ZNF564	protein_coding
chr19	12551597	12553597	ENSG00000230310.1	CTD-2192J16.11	lncRNA
chr19	12680834	12682834	ENSG00000285589.1	CTD-2192J16.27	protein_coding
chr19	12680880	12682880	ENSG00000095059.16	DHPS	protein_coding
chr19	12890160	12892160	ENSG00000105607.13	GCDH	protein_coding
chr19	13151913	13153913	ENSG00000287296.1	CTC-250I14.7	lncRNA
chr19	14528543	14530543	ENSG00000283822.1	MIR639	miRNA
chr19	1489752	1491752	ENSG00000115257.15	PCSK4	protein_coding
chr19	1490166	1492166	ENSG00000115255.12	REEP6	protein_coding
chr1	91499851	91501851	ENSG00000097046.13	CDC7	protein_coding
chr1	9150777	9152777	ENSG00000284357.1	MIR34A	miRNA
chr19	16495167	16497167	ENSG00000269058.6	CALR3	protein_coding
chr19	16495394	16497394	ENSG00000105072.9	C19orf44	protein_coding
chr19	16659115	16661115	ENSG00000268790.5	CTC-429P9.4	protein_coding
chr19	16659442	16661442	ENSG00000214046.9	SMIM7	protein_coding
chr19	16660139	16662139	ENSG00000072954.7	TMEM38A	protein_coding
chr19	17225213	17227213	ENSG00000099330.9	OCEL1	protein_coding
chr19	17467769	17469769	ENSG00000130304.17	SLC27A1	protein_coding
chr19	17858910	17860910	ENSG00000105640.13	RPL18A	protein_coding
chr19	18192218	18194218	ENSG00000254858.10	MPV17L2	protein_coding
chr19	18203042	18205042	ENSG00000105649.10	RAB3A	protein_coding
chr19	18203730	18205730	ENSG00000268650.3	AC068499.10	lncRNA
chr19	18521116	18523116	ENSG00000105656.13	ELL	protein_coding
chr19	18918387	18920387	ENSG00000105669.14	COPE	protein_coding
chr19	18918705	18920705	ENSG00000105671.12	DDX49	protein_coding
chr19	19062994	19064994	ENSG00000181035.14	SLC25A42	protein_coding
chr19	19384826	19386826	ENSG00000167491.18	GATAD2A	protein_coding
chr19	19775423	19777423	ENSG00000266904.6	LINC00663	lncRNA
chr19	19775602	19777602	ENSG00000267419.2	ZNF56	transcribed_unprocessed_pseudogene
chr19	27792431	27794431	ENSG00000267575.7	CTC-459F4.3	lncRNA
chr19	27793005	27795005	ENSG00000261824.7	LINC00662	lncRNA
chr19	2840437	2842437	ENSG00000186300.12	ZNF555	protein_coding
chr19	2899898	2901898	ENSG00000171970.13	ZNF57	protein_coding
chr1	93178919	93180919	ENSG00000122483.17	CCDC18	protein_coding
chr1	93179516	93181516	ENSG00000117500.13	TMED5	protein_coding
chr19	33176603	33178603	ENSG00000130881.14	LRP3	protein_coding
chr19	33177056	33179056	ENSG00000267054.1	CTD-2540B15.10	lncRNA
chr19	34732837	34734837	ENSG00000274104.1	CTD-2553L13.10	lncRNA
chr19	34733155	34735155	ENSG00000197841.15	ZNF181	protein_coding
chr19	35716973	35718973	ENSG00000272333.7	KMT2B	protein_coding
chr19	3571777	3573777	ENSG00000064961.19	HMG20B	protein_coding
chr19	35744432	35746432	ENSG00000267120.3	AD000671.6	protein_coding
chr19	35744445	35746445	ENSG00000161265.15	U2AF1L4	protein_coding
chr19	35744600	35746600	ENSG00000205155.8	PSENEN	protein_coding
chr19	35744678	35746678	ENSG00000188223.9	AC002398.9	protein_coding
chr19	35757079	35759079	ENSG00000004776.13	HSPB6	protein_coding
chr19	35757143	35759143	ENSG00000167595.15	PROSER3	protein_coding
chr19	36013235	36015235	ENSG00000248101.2	AC002116.8	lncRNA
chr19	36013239	36015239	ENSG00000239382.10	ALKBH6	protein_coding
chr19	36013508	36015508	ENSG00000267698.1	AC002116.7	lncRNA
chr19	36053649	36055649	ENSG00000075702.19	WDR62	protein_coding
chr19	36053739	36055739	ENSG00000161277.11	THAP8	protein_coding
chr19	36113289	36115289	ENSG00000105254.12	TBCB	protein_coding
chr19	36113362	36115362	ENSG00000279504.1	AD001527.4	TEC
chr19	36114213	36116213	ENSG00000105258.9	POLR2I	protein_coding
chr19	36213602	36215602	ENSG00000167635.12	ZNF146	protein_coding
chr19	36527271	36529271	ENSG00000254004.7	ZNF260	protein_coding
chr19	36527318	36529318	ENSG00000228629.2	AC092295.4	lncRNA
chr19	3761682	3763682	ENSG00000183617.5	MRPL54	protein_coding
chr19	38334775	38336775	ENSG00000099338.23	CATSPERG	protein_coding
chr19	39411669	39413669	ENSG00000090924.15	PLEKHG2	protein_coding
chr19	40443335	40445335	ENSG00000167565.13	SERTAD3	protein_coding
chr19	40464764	40466764	ENSG00000090013.11	BLVRB	protein_coding
chr19	40465241	40467241	ENSG00000160460.16	SPTBN4	protein_coding
chr19	40749637	40751637	ENSG00000077312.9	SNRPA	protein_coding
chr19	40750553	40752553	ENSG00000188493.15	C19orf54	protein_coding
chr19	40777216	40779216	ENSG00000167578.18	RAB4B	protein_coding
chr19	40777242	40779242	ENSG00000171570.11	RAB4B-EGLN2	protein_coding
chr19	40797996	40799996	ENSG00000269858.6	EGLN2	protein_coding
chr19	41261496	41263496	ENSG00000105323.17	HNRNPUL1	protein_coding
chr19	41363165	41365165	ENSG00000123810.9	B9D2	protein_coding
chr19	41396359	41398359	ENSG00000077348.9	EXOSC5	protein_coding
chr19	41396808	41398808	ENSG00000248098.12	BCKDHA	protein_coding
chr19	41859255	41861255	ENSG00000105372.8	RPS19	protein_coding
chr19	42241625	42243625	ENSG00000105723.13	GSK3A	protein_coding
chr19	42241775	42243775	ENSG00000279539.1	AC006486.10	TEC
chr19	42267537	42269537	ENSG00000079432.9	CIC	protein_coding
chr19	4246080	4248080	ENSG00000105248.16	YJU2	protein_coding
chr19	4246358	4248358	ENSG00000280247.1	AC005578.3	TEC
chr19	4341786	4343786	ENSG00000178078.12	STAP2	protein_coding
chr19	4342527	4344527	ENSG00000008382.16	MPND	protein_coding
chr19	43595135	43597135	ENSG00000167378.9	IRGQ	protein_coding
chr19	43595392	43597392	ENSG00000124444.16	ZNF576	protein_coding
chr19	43595617	43597617	ENSG00000226763.5	SRRM5	protein_coding
chr19	4401640	4403640	ENSG00000167670.16	CHAF1A	protein_coding
chr19	44112183	44114183	ENSG00000186019.11	AC084219.4	lncRNA
chr19	44163955	44165955	ENSG00000287035.1	CTC-204F22.7	lncRNA
chr19	44164073	44166073	ENSG00000167380.17	ZNF226	protein_coding
chr19	4470493	4472493	ENSG00000267011.5	CTB-50L17.16	lncRNA
chr19	4471297	4473297	ENSG00000167674.15	HDGFL2	protein_coding
chr19	44845175	44847175	ENSG00000130202.10	NECTIN2	protein_coding
chr19	44889569	44891569	ENSG00000130204.13	TOMM40	protein_coding
chr19	44889876	44891876	ENSG00000267282.1	CTB-129P6.4	lncRNA
chr19	45177237	45179237	ENSG00000007255.10	TRAPPC6A	protein_coding
chr19	45177784	45179784	ENSG00000189114.8	BLOC1S3	protein_coding
chr19	45691403	45693403	ENSG00000011478.13	QPCTL	protein_coding
chr19	45691569	45693569	ENSG00000125743.11	SNRPD2	protein_coding
chr19	45716381	45718381	ENSG00000279407.1	AC007191.4	TEC
chr19	45994461	45996461	ENSG00000104983.8	CCDC61	protein_coding
chr19	46659364	46661364	ENSG00000245598.6	DACT3-AS1	lncRNA
chr19	46660182	46662182	ENSG00000197380.11	DACT3	protein_coding
chr19	47112274	47114274	ENSG00000142230.13	SAE1	protein_coding
chr19	47112776	47114776	ENSG00000130749.10	ZC3H4	protein_coding
chr19	47255477	47257477	ENSG00000286669.1	CTC-483I11.5	lncRNA
chr19	47273885	47275885	ENSG00000257704.4	INAFM1	protein_coding
chr19	47514091	47516091	ENSG00000105402.8	NAPA	protein_coding
chr19	4790207	4792207	ENSG00000268536.1	AC005523.3	lncRNA
chr19	4790734	4792734	ENSG00000141965.5	FEM1A	protein_coding
chr19	48468208	48470208	ENSG00000105443.15	CYTH2	protein_coding
chr19	48468693	48470693	ENSG00000268530.6	CTC-273B12.5	lncRNA
chr19	48618184	48620184	ENSG00000063177.13	RPL18	protein_coding
chr19	48618291	48620291	ENSG00000063176.16	SPHK2	protein_coding
chr19	48636379	48638379	ENSG00000105516.11	DBP	protein_coding
chr19	48637071	48639071	ENSG00000232871.8	SEC1P	transcribed_unitary_pseudogene
chr19	49495365	49497365	ENSG00000142534.7	RPS11	protein_coding
chr19	49639143	49641143	ENSG00000126458.4	RRAS	protein_coding
chr19	49641209	49643209	ENSG00000126461.15	SCAF1	protein_coding
chr19	49674786	49676786	ENSG00000126457.22	PRMT1	protein_coding
chr19	49766001	49768001	ENSG00000196961.13	AP2A1	protein_coding
chr19	49876425	49878425	ENSG00000104946.13	TBC1D17	protein_coding
chr19	49877351	49879351	ENSG00000039650.12	PNKP	protein_coding
chr19	49877459	49879459	ENSG00000204673.11	AKT1S1	protein_coding
chr19	50024714	50026714	ENSG00000142528.16	ZNF473	protein_coding
chr19	50024946	50026946	ENSG00000105053.11	VRK3	protein_coding
chr19	506497	508497	ENSG00000141933.9	TPGS1	protein_coding
chr19	506833	508833	ENSG00000266933.2	MADCAM1-AS1	lncRNA
chr19	51107409	51109409	ENSG00000142544.7	CTU1	protein_coding
chr19	51367099	51369099	ENSG00000269403.1	CTD-2616J11.11	protein_coding
chr19	51368003	51370003	ENSG00000160318.6	CLDND2	protein_coding
chr19	51393488	51395488	ENSG00000268889.1	CTD-2616J11.14	lncRNA
chr19	52189048	52191048	ENSG00000105568.18	PPP2R1A	protein_coding
chr19	53332749	53334749	ENSG00000213799.13	ZNF845	protein_coding
chr19	55258017	55260017	ENSG00000105063.19	PPP6R1	protein_coding
chr19	55338283	55340283	ENSG00000276831.1	CTD-2105E13.16	lncRNA
chr19	55338853	55340853	ENSG00000133247.14	KMT5C	protein_coding
chr19	55384932	55386932	ENSG00000108107.15	RPL28	protein_coding
chr19	55406788	55408788	ENSG00000108106.14	UBE2S	protein_coding
chr19	55461343	55463343	ENSG00000063241.8	ISOC2	protein_coding
chr19	55599022	55601022	ENSG00000171443.7	ZNF524	protein_coding
chr19	55653146	55655146	ENSG00000063244.13	U2AF2	protein_coding
chr19	5622035	5624035	ENSG00000160633.13	SAFB	protein_coding
chr19	5623046	5625046	ENSG00000130254.12	SAFB2	protein_coding
chr19	5679516	5681516	ENSG00000174917.9	MICOS13	protein_coding
chr19	5679604	5681604	ENSG00000167733.14	HSD11B1L	protein_coding
chr19	56839728	56841728	ENSG00000198300.14	PEG3	protein_coding
chr19	56839729	56841729	ENSG00000269699.6	ZIM2	protein_coding
chr19	56839866	56841866	ENSG00000268654.2	MIMT1	lncRNA
chr19	57319472	57321472	ENSG00000178229.8	ZNF543	protein_coding
chr19	57388850	57390850	ENSG00000188785.12	ZNF548	protein_coding
chr19	57388884	57390884	ENSG00000269533.5	AC003002.6	protein_coding
chr19	58361583	58363583	ENSG00000269054.2	ZNF497-AS1	lncRNA
chr19	58361751	58363751	ENSG00000268230.5	CTD-2619J13.8	lncRNA
chr19	58361848	58363848	ENSG00000174586.11	ZNF497	protein_coding
chr19	58362438	58364438	ENSG00000252211.1	RNA5SP473	rRNA_pseudogene
chr19	58439153	58441153	ENSG00000131849.12	ZNF132	protein_coding
chr19	58439448	58441448	ENSG00000269473.1	ZNF132-DT	lncRNA
chr19	58474763	58476763	ENSG00000269106.1	CTD-2619J13.23	lncRNA
chr19	58572503	58574503	ENSG00000213753.11	CENPBD1P1	transcribed_processed_pseudogene
chr19	58572575	58574575	ENSG00000099326.9	MZF1	protein_coding
chr19	5902787	5904787	ENSG00000267740.5	AC024592.12	protein_coding
chr19	5903006	5905006	ENSG00000174886.14	NDUFA11	protein_coding
chr19	5903841	5905841	ENSG00000267314.1	AC104532.2	protein_coding
chr19	5903872	5905872	ENSG00000187650.4	VMAC	protein_coding
chr19	6066953	6068953	ENSG00000267262.1	CTC-232P5.3	lncRNA
chr19	6371794	6373794	ENSG00000125652.8	ALKBH7	protein_coding
chr19	6423811	6425811	ENSG00000088247.18	KHSRP	protein_coding
chr19	6735778	6737778	ENSG00000283950.1	MIR6791	miRNA
chr19	6736603	6738603	ENSG00000125734.15	GPR108	protein_coding
chr19	6736925	6738925	ENSG00000125733.18	TRIP10	protein_coding
chr19	7829233	7831233	ENSG00000142459.8	EVI5L	protein_coding
chr19	7942667	7944667	ENSG00000104980.8	TIMM44	protein_coding
chr19	7943241	7945241	ENSG00000286138.1	CTD-3193O13.16	lncRNA
chr19	796075	798075	ENSG00000011304.22	PTBP1	protein_coding
chr19	8388380	8390380	ENSG00000265390.1	MIR4999	miRNA
chr19	8388981	8390981	ENSG00000185236.12	RAB11B	protein_coding
chr19	8389685	8391685	ENSG00000269386.5	RAB11B-AS1	lncRNA
chr19	8831314	8833314	ENSG00000167785.9	ZNF558	protein_coding
chr19	8831398	8833398	ENSG00000170948.3	MBD3L1	protein_coding
chr19	8832065	8834065	ENSG00000269400.1	CTD-2529P6.4	lncRNA
chr19	9792180	9794180	ENSG00000196605.7	ZNF846	protein_coding
chr19	9792621	9794621	ENSG00000266950.1	CTD-2623N2.5	lncRNA
chr19	9818954	9820954	ENSG00000200237.1	SNORA70	snoRNA
chr19	9819141	9821141	ENSG00000267119.1	RPL10P15	processed_pseudogene
chr20	10433222	10435222	ENSG00000125863.20	MKKS	protein_coding
chr20	10434305	10436305	ENSG00000149346.15	SLX4IP	protein_coding
chr20	13637932	13639932	ENSG00000089123.16	TASP1	protein_coding
chr20	17967980	17969980	ENSG00000089006.17	SNX5	protein_coding
chr20	17968018	17970018	ENSG00000125871.14	MGME1	protein_coding
chr20	18466281	18468281	ENSG00000089091.16	DZANK1	protein_coding
chr20	18466389	18468389	ENSG00000132664.12	POLR3F	protein_coding
chr20	18506520	18508520	ENSG00000101310.17	SEC23B	protein_coding
chr20	20711644	20713644	ENSG00000188559.15	RALGAPA2	protein_coding
chr20	23349791	23351791	ENSG00000132661.4	NXT1	protein_coding
chr20	23350486	23352486	ENSG00000234832.1	NXT1-AS1	lncRNA
chr20	2663219	2665219	ENSG00000101365.21	IDH3B	protein_coding
chr20	2663352	2665352	ENSG00000228293.1	RP4-686C3.7	lncRNA
chr20	33810109	33812109	ENSG00000230753.6	ZNF341-AS1	lncRNA
chr20	33810348	33812348	ENSG00000101421.4	CHMP4B	protein_coding
chr20	33992646	33994646	ENSG00000125970.12	RALY	protein_coding
chr20	33993357	33995357	ENSG00000285230.2	RALY-AS1	lncRNA
chr20	34111243	34113243	ENSG00000125977.7	EIF2S2	protein_coding
chr20	34362241	34364241	ENSG00000078747.16	ITCH	protein_coding
chr20	35741312	35743312	ENSG00000131051.24	RBM39	protein_coding
chr20	36063563	36065563	ENSG00000277235.1	RP4-550H1.7	lncRNA
chr20	37177410	37179410	ENSG00000118705.17	RPN2	protein_coding
chr20	37178588	37180588	ENSG00000101353.15	MROH8	protein_coding
chr20	37692955	37694955	ENSG00000132792.19	CTNNBL1	protein_coding
chr20	38961111	38963111	ENSG00000261431.1	DHX35-DT	lncRNA
chr20	38961299	38963299	ENSG00000101452.15	DHX35	protein_coding
chr20	38961472	38963472	ENSG00000277581.1	RP4-616B8.6	lncRNA
chr20	44186188	44188188	ENSG00000149596.7	JPH2	protein_coding
chr20	45406889	45408889	ENSG00000124251.11	TP53TG5	protein_coding
chr20	45811576	45813576	ENSG00000175063.17	UBE2C	protein_coding
chr20	46688444	46690444	ENSG00000172315.6	TP53RK	protein_coding
chr20	46688659	46690659	ENSG00000271784.1	TP53RK-DT	lncRNA
chr20	5112103	5114103	ENSG00000089063.15	TMEM230	protein_coding
chr20	5113083	5115083	ENSG00000252367.1	Y_RNA	misc_RNA
chr20	5125626	5127626	ENSG00000132646.11	PCNA	protein_coding
chr20	5125879	5127879	ENSG00000101290.14	CDS2	protein_coding
chr20	6004821	6006821	ENSG00000278719.1	MCM8-AS1	lncRNA
chr20	6005093	6007093	ENSG00000088766.12	CRLS1	protein_coding
chr20	62651186	62653186	ENSG00000276317.1	RP11-93B14.10	lncRNA
chr20	63955416	63957416	ENSG00000198276.16	UCKL1	protein_coding
chr2	100561993	100563993	ENSG00000115539.14	PDCL3	protein_coding
chr2	10119698	10121698	ENSG00000171848.16	RRM2	protein_coding
chr2	112054269	112056269	ENSG00000153214.11	TMEM87B	protein_coding
chr2	112054337	112056337	ENSG00000286904.1	RP11-592G13.2	lncRNA
chr2	112274597	112276597	ENSG00000188177.14	ZC3H6	protein_coding
chr2	113888750	113890750	ENSG00000270019.1	RP11-141B14.1	lncRNA
chr2	113889063	113891063	ENSG00000115091.12	ACTR3	protein_coding
chr21	14382484	14384484	ENSG00000155304.6	HSPA13	protein_coding
chr2	117813691	117815691	ENSG00000088205.13	DDX18	protein_coding
chr2	118846648	118848648	ENSG00000163064.7	EN1	protein_coding
chr2	119758922	119760922	ENSG00000088179.9	PTPN4	protein_coding
chr2	120866403	120868403	ENSG00000271709.1	RP11-297J22.1	lncRNA
chr2	121529422	121531422	ENSG00000265451.1	CLASP1-AS1	lncRNA
chr2	121529881	121531881	ENSG00000264229.1	RNU4ATAC	snRNA
chr21	25733570	25735570	ENSG00000154727.11	GABPA	protein_coding
chr21	25734673	25736673	ENSG00000154723.13	ATP5PF	protein_coding
chr21	28884371	28886371	ENSG00000156239.12	N6AMT1	protein_coding
chr2	130341699	130343699	ENSG00000136710.10	CCDC115	protein_coding
chr2	130341877	130343877	ENSG00000136718.10	IMP4	protein_coding
chr21	33641400	33643400	ENSG00000205726.15	ITSN1	protein_coding
chr2	134917235	134919235	ENSG00000082258.13	CCNT2	protein_coding
chr2	134917710	134919710	ENSG00000224043.8	CCNT2-AS1	lncRNA
chr2	135530218	135532218	ENSG00000121988.18	ZRANB3	protein_coding
chr2	135530455	135532455	ENSG00000048991.17	R3HDM1	protein_coding
chr2	135740734	135742734	ENSG00000144224.17	UBXN4	protein_coding
chr21	36155782	36157782	ENSG00000142197.12	DOP1B	protein_coding
chr21	37266784	37268784	ENSG00000272948.2	AP001412.1	lncRNA
chr21	37266919	37268919	ENSG00000157538.14	VPS26C	protein_coding
chr21	37364932	37366932	ENSG00000273210.1	AP001437.1	lncRNA
chr21	37365858	37367858	ENSG00000287637.1	AP001437.2	lncRNA
chr21	39379332	39381332	ENSG00000285815.1	GET1-SH3BGR	protein_coding
chr2	148643440	148645440	ENSG00000135999.12	EPC2	protein_coding
chr2	152174763	152176763	ENSG00000115145.10	STAM2	protein_coding
chr2	152175020	152177020	ENSG00000286234.1	RP11-352J13.1	lncRNA
chr2	152716893	152718893	ENSG00000177917.11	ARL6IP6	protein_coding
chr2	152716997	152718997	ENSG00000196504.19	PRPF40A	protein_coding
chr2	161307389	161309389	ENSG00000235724.10	AC009299.2	lncRNA
chr2	161307425	161309425	ENSG00000115233.12	PSMD14	protein_coding
chr2	165952851	165954851	ENSG00000123607.16	TTC21B	protein_coding
chr2	169693405	169695405	ENSG00000154479.13	CCDC173	protein_coding
chr2	169693454	169695454	ENSG00000144362.12	PHOSPHO2	protein_coding
chr2	169693488	169695488	ENSG00000213160.10	KLHL23	protein_coding
chr2	171921448	171923448	ENSG00000128708.13	HAT1	protein_coding
chr2	172554373	172556373	ENSG00000152256.14	PDK1	protein_coding
chr2	172555596	172557596	ENSG00000225205.5	AC093818.1	lncRNA
chr2	173964373	173966373	ENSG00000172845.18	SP3	protein_coding
chr2	175166709	175168709	ENSG00000215973.1	MIR933	miRNA
chr2	175166904	175168904	ENSG00000229750.1	AC096649.2	lncRNA
chr2	175167382	175169382	ENSG00000115966.17	ATF2	protein_coding
chr2	178111424	178113424	ENSG00000155636.15	RBM45	protein_coding
chr2	178450346	178452346	ENSG00000204311.15	PJVK	protein_coding
chr2	178450512	178452512	ENSG00000180228.14	PRKRA	protein_coding
chr21	8234354	8236354	ENSG00000286155.1	CH507-513H4.7	TEC
chr21	8236649	8238649	ENSG00000286252.1	CH507-513H4.10	TEC
chr2	186485253	186487253	ENSG00000065548.18	ZC3H15	protein_coding
chr2	189673290	189675290	ENSG00000151687.15	ANKAR	protein_coding
chr2	189783085	189785085	ENSG00000064933.18	PMS1	protein_coding
chr2	189783364	189785364	ENSG00000128699.14	ORMDL1	protein_coding
chr2	190879821	190881821	ENSG00000115419.13	GLS	protein_coding
chr2	191677068	191679068	ENSG00000173559.15	NABP1	protein_coding
chr2	192193933	192195933	ENSG00000144339.12	TMEFF2	protein_coding
chr2	197452423	197454423	ENSG00000115520.8	COQ10B	protein_coding
chr2	197499140	197501140	ENSG00000115541.11	HSPE1	protein_coding
chr2	197499413	197501413	ENSG00000270757.1	HSPE1-MOB4	protein_coding
chr2	20050628	20052628	ENSG00000068697.7	LAPTM4A	protein_coding
chr2	20051134	20053134	ENSG00000223734.2	LAPTM4A-DT	lncRNA
chr2	200809594	200811594	ENSG00000082153.18	BZW1	protein_coding
chr2	200811170	200813170	ENSG00000230408.3	BZW1-AS1	lncRNA
chr2	201450500	201452500	ENSG00000115993.13	TRAK2	protein_coding
chr2	201781112	201783112	ENSG00000003393.16	ALS2	protein_coding
chr2	203013608	203015608	ENSG00000144426.19	NBEAL1	protein_coding
chr2	203013798	203015798	ENSG00000138442.10	WDR12	protein_coding
chr2	203237977	203239977	ENSG00000119004.16	CYP20A1	protein_coding
chr2	207710540	207712540	ENSG00000163249.13	CCNYL1	protein_coding
chr2	214808683	214810683	ENSG00000138376.11	BARD1	protein_coding
chr2	214809181	214811181	ENSG00000229267.3	SNHG31	lncRNA
chr2	218269178	218271178	ENSG00000127837.10	AAMP	protein_coding
chr2	218269392	218271392	ENSG00000127838.14	PNKD	protein_coding
chr2	219497246	219499246	ENSG00000268603.1	RP11-316O14.1	lncRNA
chr2	219497865	219499865	ENSG00000144591.20	GMPPA	protein_coding
chr22	19521769	19523769	ENSG00000287652.1	AC000082.4	lncRNA
chr2	219596857	219598857	ENSG00000144589.22	STK11IP	protein_coding
chr22	20916407	20918407	ENSG00000099942.13	CRKL	protein_coding
chr22	21000886	21002886	ENSG00000230513.2	THAP7-AS1	lncRNA
chr22	21001196	21003196	ENSG00000184436.12	THAP7	protein_coding
chr2	221573202	221575202	ENSG00000116106.12	EPHA4	protein_coding
chr22	24554935	24556935	ENSG00000138867.17	GUCD1	protein_coding
chr22	24554958	24556958	ENSG00000100028.12	SNRPD3	protein_coding
chr22	24555007	24557007	ENSG00000286070.2	KB-1995A5.6	protein_coding
chr2	224584397	224586397	ENSG00000036257.13	CUL3	protein_coding
chr22	27918376	27920376	ENSG00000235954.7	TTC28-AS1	lncRNA
chr22	27918384	27920384	ENSG00000277460.1	ENSG10010138747.1	misc_RNA
chr22	27919134	27921134	ENSG00000180957.18	PITPNB	protein_coding
chr22	27919526	27921526	ENSG00000283225.1	MIR3199-2	miRNA
chr22	27919612	27921612	ENSG00000264073.1	MIR3199-1	miRNA
chr22	28741039	28743039	ENSG00000100209.11	HSCB	protein_coding
chr22	28741422	28743422	ENSG00000183765.23	CHEK2	protein_coding
chr22	29602556	29604556	ENSG00000186575.19	NF2	protein_coding
chr2	231705895	231707895	ENSG00000187514.17	PTMA	protein_coding
chr2	231780671	231782671	ENSG00000144524.18	COPS7B	protein_coding
chr2	233853566	233855566	ENSG00000123485.12	HJURP	protein_coding
chr22	35399134	35401134	ENSG00000100297.16	MCM5	protein_coding
chr22	36027824	36029824	ENSG00000100320.23	RBFOX2	protein_coding
chr22	36386967	36388967	ENSG00000100345.22	MYH9	protein_coding
chr22	36387626	36389626	ENSG00000223695.1	RP4-633O19__A.1	lncRNA
chr22	36775256	36777256	ENSG00000100360.15	IFT27	protein_coding
chr22	37198385	37200385	ENSG00000133466.14	C1QTNF6	protein_coding
chr22	37657377	37659377	ENSG00000233360.4	PDXP-DT	lncRNA
chr22	37657723	37659723	ENSG00000241360.2	PDXP	protein_coding
chr22	37843371	37845371	ENSG00000284197.1	MIR658	miRNA
chr2	238154994	238156994	ENSG00000279484.2	KLHL30-AS1	lncRNA
chr22	38506660	38508660	ENSG00000100201.23	DDX17	protein_coding
chr22	38704742	38706742	ENSG00000100226.16	GTPBP1	protein_coding
chr22	39318113	39320113	ENSG00000263764.1	SNORD43	snoRNA
chr22	39319389	39321389	ENSG00000100316.16	RPL3	protein_coding
chr2	239400436	239402436	ENSG00000222020.3	HDAC4-AS1	lncRNA
chr2	239400654	239402654	ENSG00000068024.17	HDAC4	protein_coding
chr22	40043530	40045530	ENSG00000261202.1	TNRC6B-DT	lncRNA
chr22	40043817	40045817	ENSG00000100354.21	TNRC6B	protein_coding
chr22	40635719	40637719	ENSG00000196588.20	MRTFA	protein_coding
chr2	24075373	24077373	ENSG00000115128.7	SF3B6	protein_coding
chr2	24075526	24077526	ENSG00000219626.9	FAM228B	protein_coding
chr22	40950347	40952347	ENSG00000100387.9	RBX1	protein_coding
chr22	41091513	41093513	ENSG00000284015.1	MIR1281	miRNA
chr22	41091592	41093592	ENSG00000100393.14	EP300	protein_coding
chr22	41285187	41287187	ENSG00000100401.20	RANGAP1	protein_coding
chr2	241314100	241316100	ENSG00000168385.18	SEPTIN2	protein_coding
chr22	41446830	41448830	ENSG00000100412.17	ACO2	protein_coding
chr22	41588871	41590871	ENSG00000100417.12	PMM1	protein_coding
chr22	42613962	42615962	ENSG00000100227.18	POLDIP3	protein_coding
chr22	42614244	42616244	ENSG00000270022.3	RNU12	lncRNA
chr22	42614244	42616244	ENSG00000276027.1	RNU12	snRNA
chr22	46012606	46014606	ENSG00000273145.1	CITF22-92A6.1	lncRNA
chr2	24970390	24972390	ENSG00000224165.6	DNAJC27-AS1	lncRNA
chr2	24971094	24973094	ENSG00000115137.12	DNAJC27	protein_coding
chr22	50581965	50583965	ENSG00000254413.8	CHKB-CPT1B	protein_coding
chr22	50582026	50584026	ENSG00000205559.5	CHKB-DT	lncRNA
chr2	26345817	26347817	ENSG00000173567.15	ADGRF3	protein_coding
chr2	27369457	27371457	ENSG00000115211.16	EIF2B4	protein_coding
chr2	27369496	27371496	ENSG00000115234.11	SNX17	protein_coding
chr2	27581969	27583969	ENSG00000243943.10	ZNF512	protein_coding
chr2	27582046	27584046	ENSG00000259080.1	RP11-158I13.2	lncRNA
chr2	28869309	28871309	ENSG00000171103.11	TRMT61B	protein_coding
chr2	30145941	30147941	ENSG00000119801.13	YPEL5	protein_coding
chr2	33598382	33600382	ENSG00000119812.19	FAM98A	protein_coding
chr2	33598442	33600442	ENSG00000286415.1	RP11-816B18.1	lncRNA
chr2	3535873	3537873	ENSG00000242282.6	AC108488.4	lncRNA
chr2	3557333	3559333	ENSG00000171865.10	RNASEH1	protein_coding
chr2	3557333	3559333	ENSG00000286905.1	RP13-512J5.1	protein_coding
chr2	3557474	3559474	ENSG00000234171.3	RNASEH1-AS1	lncRNA
chr2	43994985	43996985	ENSG00000288707.1	RP11-808E20.1	lncRNA
chr2	43995226	43997226	ENSG00000138095.20	LRPPRC	protein_coding
chr2	44166969	44168969	ENSG00000138032.21	PPM1B	protein_coding
chr2	44167851	44169851	ENSG00000285542.1	RP11-24I5.1	protein_coding
chr2	44167859	44169859	ENSG00000273106.1	PPM1B-DT	lncRNA
chr2	45008452	45010452	ENSG00000170577.8	SIX2	protein_coding
chr2	46697940	46699940	ENSG00000222005.9	LINC01118	lncRNA
chr2	46697952	46699952	ENSG00000171150.9	SOCS5	protein_coding
chr2	47175511	47177511	ENSG00000273269.3	RP11-761B3.1	protein_coding
chr2	47175921	47177921	ENSG00000143933.19	CALM2	protein_coding
chr2	53786044	53788044	ENSG00000068912.14	ERLEC1	protein_coding
chr2	54722499	54724499	ENSG00000214595.12	EML6	protein_coding
chr2	55616909	55618909	ENSG00000272606.1	PPP4R3B-DT	lncRNA
chr2	55617880	55619880	ENSG00000275052.5	PPP4R3B	protein_coding
chr2	61537741	61539741	ENSG00000082898.19	XPO1	protein_coding
chr2	63587609	63589609	ENSG00000014641.21	MDH1	protein_coding
chr2	64523093	64525093	ENSG00000260101.1	RP11-568N6.1	lncRNA
chr2	64523305	64525305	ENSG00000119844.15	AFTPH	protein_coding
chr2	64750005	64752005	ENSG00000179833.4	SERTAD2	protein_coding
chr2	65055168	65057168	ENSG00000237638.2	LINC02245	lncRNA
chr2	65055366	65057366	ENSG00000011523.14	CEP68	protein_coding
chr2	65129331	65131331	ENSG00000138069.18	RAB1A	protein_coding
chr2	68466294	68468294	ENSG00000204923.4	FBXO48	protein_coding
chr2	68466572	68468572	ENSG00000169621.10	APLF	protein_coding
chr2	69436628	69438628	ENSG00000169599.13	NFU1	protein_coding
chr2	70292740	70294740	ENSG00000143977.14	SNRPG	protein_coding
chr2	71129239	71131239	ENSG00000124370.11	MCEE	protein_coding
chr2	71129632	71131632	ENSG00000124383.9	MPHOSPH10	protein_coding
chr2	71226103	71228103	ENSG00000124374.9	PAIP2B	protein_coding
chr2	73232239	73234239	ENSG00000135617.4	PRADC1	protein_coding
chr2	73232420	73234420	ENSG00000135624.16	CCT7	protein_coding
chr2	85594725	85596725	ENSG00000168894.10	RNF181	protein_coding
chr2	86439647	86441647	ENSG00000115548.17	KDM3A	protein_coding
chr2	88626539	88628539	ENSG00000234028.3	EIF2AK3-DT	lncRNA
chr2	96264997	96266997	ENSG00000135956.9	TMEM127	protein_coding
chr2	96265159	96267159	ENSG00000144021.3	CIAO1	protein_coding
chr2	9629997	9631997	ENSG00000134308.14	YWHAQ	protein_coding
chr2	96531306	96533306	ENSG00000235480.1	RP11-363D14.1	lncRNA
chr2	96856934	96858934	ENSG00000163126.15	ANKRD23	protein_coding
chr2	96857016	96859016	ENSG00000213337.9	ANKRD39	protein_coding
chr2	99336371	99338371	ENSG00000158417.11	EIF5B	protein_coding
chr3	100259264	100261264	ENSG00000287378.1	RP11-15N24.6	lncRNA
chr3	100259992	100261992	ENSG00000036054.13	TBC1D23	protein_coding
chr3	101675475	101677475	ENSG00000256628.3	ZBTB11-AS1	lncRNA
chr3	101676132	101678132	ENSG00000066422.5	ZBTB11	protein_coding
chr3	101723593	101725593	ENSG00000182504.11	CEP97	protein_coding
chr3	105868552	105870552	ENSG00000114423.23	CBLB	protein_coding
chr3	108221435	108223435	ENSG00000114446.5	IFT57	protein_coding
chr3	112560709	112562709	ENSG00000138459.9	SLC35A5	protein_coding
chr3	112561046	112563046	ENSG00000144848.11	ATG3	protein_coding
chr3	113695646	113697646	ENSG00000176542.10	USF3	protein_coding
chr3	115146288	115148288	ENSG00000181722.17	ZBTB20	protein_coding
chr3	115146605	115148605	ENSG00000242880.2	RP11-190P13.2	lncRNA
chr3	120093895	120095895	ENSG00000242622.2	RP11-18H7.1	lncRNA
chr3	120093994	120095994	ENSG00000082701.17	GSK3B	protein_coding
chr3	121834079	121836079	ENSG00000173226.17	IQCB1	protein_coding
chr3	121834183	121836183	ENSG00000145088.9	EAF2	protein_coding
chr3	123584053	123586053	ENSG00000206527.10	HACD2	protein_coding
chr3	123584300	123586300	ENSG00000239523.6	MYLK-AS1	lncRNA
chr3	125915360	125917360	ENSG00000248787.2	RP11-666A20.4	lncRNA
chr3	125915384	125917384	ENSG00000241288.8	LINC02614	lncRNA
chr3	125915620	125917620	ENSG00000171084.15	FAM86JP	transcribed_unprocessed_pseudogene
chr3	128680075	128682075	ENSG00000163902.12	RPN1	protein_coding
chr3	129439036	129441036	ENSG00000163913.13	IFT122	protein_coding
chr3	129439179	129441179	ENSG00000129071.10	MBD4	protein_coding
chr3	130110472	130112472	ENSG00000253540.5	FAM86HP	transcribed_unprocessed_pseudogene
chr3	130110669	130112669	ENSG00000249846.7	LINC02021	lncRNA
chr3	131380656	131382656	ENSG00000250608.2	RP11-933H2.4	lncRNA
chr3	131380671	131382671	ENSG00000198585.12	NUDT16	protein_coding
chr3	132416502	132418502	ENSG00000138246.17	DNAJC13	protein_coding
chr3	133572686	133574686	ENSG00000091527.16	CDV3	protein_coding
chr3	134794260	134796260	ENSG00000154928.19	EPHB1	protein_coding
chr3	136196241	136198241	ENSG00000174579.4	MSL2	protein_coding
chr3	136751403	136753403	ENSG00000118007.13	STAG1	protein_coding
chr3	136751630	136753630	ENSG00000261758.1	STAG1-DT	lncRNA
chr3	136861208	136863208	ENSG00000158092.7	NCK1	protein_coding
chr3	136861618	136863618	ENSG00000239213.6	NCK1-DT	lncRNA
chr3	139388736	139390736	ENSG00000184432.11	COPB2	protein_coding
chr3	139388761	139390761	ENSG00000248932.6	RP11-319G6.1	lncRNA
chr3	139538829	139540829	ENSG00000114115.10	RBP1	protein_coding
chr3	14143637	14145637	ENSG00000228242.6	XPC-AS1	lncRNA
chr3	14177621	14179621	ENSG00000154767.15	XPC	protein_coding
chr3	14177817	14179817	ENSG00000170860.4	LSM3	protein_coding
chr3	142577733	142579733	ENSG00000175054.16	ATR	protein_coding
chr3	143000467	143002467	ENSG00000268129.1	RP11-91G21.1	lncRNA
chr3	14650746	14652746	ENSG00000154781.16	CCDC174	protein_coding
chr3	149811770	149813770	ENSG00000082996.20	RNF13	protein_coding
chr3	150545678	150547678	ENSG00000144895.12	EIF2A	protein_coding
chr3	150762477	150764477	ENSG00000181788.4	SIAH2	protein_coding
chr3	153160775	153162775	ENSG00000244268.1	RP11-529G21.2	lncRNA
chr3	153161226	153163226	ENSG00000181467.5	RAP2B	protein_coding
chr3	155853442	155855442	ENSG00000284952.1	RP11-674E16.5	protein_coding
chr3	155853456	155855456	ENSG00000169359.16	SLC33A1	protein_coding
chr3	155853752	155855752	ENSG00000286585.1	RP11-674E16.6	lncRNA
chr3	15600341	15602341	ENSG00000169814.16	BTD	protein_coding
chr3	15600852	15602852	ENSG00000131373.15	HACL1	protein_coding
chr3	156672235	156674235	ENSG00000163659.13	TIPARP	protein_coding
chr3	156673446	156675446	ENSG00000243926.2	TIPARP-AS1	lncRNA
chr3	157088634	157090634	ENSG00000241135.6	LINC00881	lncRNA
chr3	157173040	157175040	ENSG00000222675.1	RNA5SP146	rRNA_pseudogene
chr3	157173201	157175201	ENSG00000243176.6	RP11-550I24.2	lncRNA
chr3	158800935	158802935	ENSG00000272247.1	RP11-379F4.9	lncRNA
chr3	160564447	160566447	ENSG00000229320.3	KRT8P12	transcribed_processed_pseudogene
chr3	160564571	160566571	ENSG00000186432.10	KPNA4	protein_coding
chr3	160754142	160756142	ENSG00000260572.1	RP11-16N11.2	lncRNA
chr3	160754602	160756602	ENSG00000163590.14	PPM1L	protein_coding
chr3	16263969	16265969	ENSG00000154813.10	DPH3	protein_coding
chr3	16264160	16266160	ENSG00000154814.14	OXNAD1	protein_coding
chr3	168094087	168096087	ENSG00000286994.1	RP11-407H3.1	lncRNA
chr3	168094924	168096924	ENSG00000173905.9	GOLIM4	protein_coding
chr3	172710151	172712151	ENSG00000287012.1	RP11-816B4.3	lncRNA
chr3	172710218	172712218	ENSG00000144959.11	NCEH1	protein_coding
chr3	172749682	172751682	ENSG00000114346.14	ECT2	protein_coding
chr3	179561886	179563886	ENSG00000136518.17	ACTL6A	protein_coding
chr3	184185023	184187023	ENSG00000161204.11	ABCF3	protein_coding
chr3	184560785	184562785	ENSG00000182580.3	EPHB3	protein_coding
chr3	186109318	186111318	ENSG00000244405.8	ETV5	protein_coding
chr3	186569543	186571543	ENSG00000113838.13	TBCCD1	protein_coding
chr3	28240584	28242584	ENSG00000187118.14	CMC1	protein_coding
chr3	28347721	28349721	ENSG00000206559.8	ZCWPW2	protein_coding
chr3	28348050	28350050	ENSG00000163512.14	AZI2	protein_coding
chr3	28348178	28350178	ENSG00000283563.1	RP11-9J18.1	protein_coding
chr3	31531638	31533638	ENSG00000163527.10	STT3B	protein_coding
chr3	33440371	33442371	ENSG00000153560.12	UBP1	protein_coding
chr3	36992131	36994131	ENSG00000178567.8	EPM2AIP1	protein_coding
chr3	36992350	36994350	ENSG00000076242.16	MLH1	protein_coding
chr3	37860802	37862802	ENSG00000235257.9	ITGA9-AS1	lncRNA
chr3	38136242	38138242	ENSG00000060971.19	ACAA1	protein_coding
chr3	38137478	38139478	ENSG00000172936.16	MYD88	protein_coding
chr3	38164089	38166089	ENSG00000172939.9	OXSR1	protein_coding
chr3	38453820	38455820	ENSG00000229589.1	ACVR2B-AS1	lncRNA
chr3	39405716	39407716	ENSG00000168028.14	RPSA	protein_coding
chr3	40308698	40310698	ENSG00000280739.3	EIF1B-AS1	lncRNA
chr3	40308707	40310707	ENSG00000114784.4	EIF1B	protein_coding
chr3	40452329	40454329	ENSG00000223797.6	ENTPD3-AS1	lncRNA
chr3	41961130	41963130	ENSG00000168038.11	ULK4	protein_coding
chr3	42803490	42805490	ENSG00000181061.14	HIGD1A	protein_coding
chr3	42803518	42805518	ENSG00000280571.2	RP4-613B23.5	protein_coding
chr3	42803752	42805752	ENSG00000144648.16	ACKR2	protein_coding
chr3	4492163	4494163	ENSG00000231249.1	ITPR1-DT	lncRNA
chr3	4492345	4494345	ENSG00000150995.21	ITPR1	protein_coding
chr3	45688056	45690056	ENSG00000211456.13	SACM1L	protein_coding
chr3	45688200	45690200	ENSG00000230530.2	LIMD1-AS1	lncRNA
chr3	47512712	47514712	ENSG00000163832.16	ELP6	protein_coding
chr3	48464811	48466811	ENSG00000213689.14	TREX1	protein_coding
chr3	48988889	48990889	ENSG00000178467.18	P4HTM	protein_coding
chr3	48988988	48990988	ENSG00000223343.1	RP13-131K19.2	lncRNA
chr3	49093363	49095363	ENSG00000198218.11	QRICH1	protein_coding
chr3	49411206	49413206	ENSG00000145022.4	TCTA	protein_coding
chr3	49411998	49413998	ENSG00000067560.14	RHOA	protein_coding
chr3	50298405	50300405	ENSG00000186792.17	HYAL3	protein_coding
chr3	50298416	50300416	ENSG00000243477.6	NAA80	protein_coding
chr3	51499015	51501015	ENSG00000145041.16	DCAF1	protein_coding
chr3	51940904	51942904	ENSG00000114767.7	RRP9	protein_coding
chr3	51941345	51943345	ENSG00000041880.15	PARP3	protein_coding
chr3	52153690	52155690	ENSG00000164087.8	POC1A	protein_coding
chr3	53890962	53892962	ENSG00000113811.11	SELENOK	protein_coding
chr3	57596531	57598531	ENSG00000272146.6	ARF4-AS1	lncRNA
chr3	57597220	57599220	ENSG00000168374.11	ARF4	protein_coding
chr3	57754450	57756450	ENSG00000163681.16	SLMAP	protein_coding
chr3	66997020	66999020	ENSG00000287873.1	RP11-15B4.2	lncRNA
chr3	66997307	66999307	ENSG00000163376.11	KBTBD8	protein_coding
chr3	8500807	8502807	ENSG00000071282.12	LMCD1	protein_coding
chr3	88057216	88059216	ENSG00000288654.1	RP11-159G9.5	protein_coding
chr3	88058255	88060255	ENSG00000175105.8	ZNF654	protein_coding
chr3	9396615	9398615	ENSG00000168137.19	SETD5	protein_coding
chr3	93979003	93981003	ENSG00000184500.16	PROS1	protein_coding
chr3	93979139	93981139	ENSG00000169379.17	ARL13B	protein_coding
chr3	9730729	9732729	ENSG00000156983.17	BRPF1	protein_coding
chr3	9748944	9750944	ENSG00000114026.22	OGG1	protein_coding
chr3	98900695	98902695	ENSG00000057019.16	DCBLD2	protein_coding
chr3	98901424	98903424	ENSG00000239462.1	CTD-2021J15.1	lncRNA
chr4	101346780	101348780	ENSG00000254531.1	FLJ20021	lncRNA
chr4	101347278	101349278	ENSG00000138814.17	PPP3CA	protein_coding
chr4	102827055	102829055	ENSG00000246560.2	UBE2D3-AS1	lncRNA
chr4	103018719	103020719	ENSG00000164037.17	SLC9B1	protein_coding
chr4	105473067	105475067	ENSG00000138777.20	PPA2	protein_coding
chr4	106314544	106316544	ENSG00000164022.18	AIMP1	protein_coding
chr4	106315683	106317683	ENSG00000145348.17	TBCK	protein_coding
chr4	11428564	11430564	ENSG00000002587.10	HS3ST1	protein_coding
chr4	121822883	121824883	ENSG00000145386.11	CCNA2	protein_coding
chr4	122731482	122733482	ENSG00000224786.2	CETN4P	transcribed_unitary_pseudogene
chr4	122731702	122733702	ENSG00000181004.10	BBS12	protein_coding
chr4	128287829	128289829	ENSG00000164040.18	PGRMC2	protein_coding
chr4	140372403	140374403	ENSG00000196951.11	SCOC-AS1	lncRNA
chr4	140523168	140525168	ENSG00000179387.10	ELMOD2	protein_coding
chr4	143512702	143514702	ENSG00000153147.6	SMARCA5	protein_coding
chr4	143513635	143515635	ENSG00000245112.2	SMARCA5-AS1	lncRNA
chr4	152778730	152780730	ENSG00000169989.3	TIGD4	protein_coding
chr4	152778937	152780937	ENSG00000164144.16	ARFIP1	protein_coding
chr4	15680662	15682662	ENSG00000237765.8	FAM200B	protein_coding
chr4	15680679	15682679	ENSG00000118564.15	FBXL5	protein_coding
chr4	15680756	15682756	ENSG00000288606.1	RP11-115L11.3	lncRNA
chr4	158670968	158672968	ENSG00000171503.13	ETFDH	protein_coding
chr4	158671255	158673255	ENSG00000205208.5	C4orf46	protein_coding
chr4	165326667	165328667	ENSG00000052802.13	MSMO1	protein_coding
chr4	173333432	173335432	ENSG00000164104.12	HMGB2	protein_coding
chr4	17809758	17811758	ENSG00000163257.11	DCAF16	protein_coding
chr4	17809979	17811979	ENSG00000109805.10	NCAPG	protein_coding
chr4	18020876	18022876	ENSG00000178177.16	LCORL	protein_coding
chr4	184473550	184475550	ENSG00000168310.11	IRF2	protein_coding
chr4	184473802	184475802	ENSG00000271646.1	IRF2-DT	lncRNA
chr4	184536626	184538626	ENSG00000271538.6	LINC02427	lncRNA
chr4	184733130	184735130	ENSG00000151725.12	CENPU	protein_coding
chr4	186700579	186702579	ENSG00000287169.1	RP11-182A9.1	lncRNA
chr4	25311774	25313774	ENSG00000168228.15	ZCCHC4	protein_coding
chr4	37685376	37687376	ENSG00000181826.10	RELL1	protein_coding
chr4	39181258	39183258	ENSG00000249207.2	RP11-360F5.1	lncRNA
chr4	39181504	39183504	ENSG00000157796.18	WDR19	protein_coding
chr4	3954419	3956419	ENSG00000253917.4	AC226119.5	lncRNA
chr4	3954432	3956432	ENSG00000251669.6	FAM86EP	transcribed_unprocessed_pseudogene
chr4	48779322	48781322	ENSG00000075539.15	FRYL	protein_coding
chr4	51842000	51844000	ENSG00000109184.15	DCUN1D4	protein_coding
chr4	67700155	67702155	ENSG00000033178.13	UBA6	protein_coding
chr4	67700209	67702209	ENSG00000248049.7	UBA6-AS1	lncRNA
chr4	7067064	7069064	ENSG00000109519.13	GRPEL1	protein_coding
chr4	70687532	70689532	ENSG00000132467.4	UTP3	protein_coding
chr4	70838897	70840897	ENSG00000132463.14	GRSF1	protein_coding
chr4	76305733	76307733	ENSG00000118804.9	STBD1	protein_coding
chr4	77156207	77158207	ENSG00000138764.15	CCNG2	protein_coding
chr4	780859	782859	ENSG00000249592.6	RP11-440L14.1	lncRNA
chr4	82283971	82285971	ENSG00000284516.1	VAMP9P	transcribed_unitary_pseudogene
chr4	82429462	82431462	ENSG00000152795.18	HNRNPDL	protein_coding
chr4	82429590	82431590	ENSG00000145293.16	ENOPH1	protein_coding
chr4	82899684	82901684	ENSG00000168152.13	THAP9	protein_coding
chr4	82899960	82901960	ENSG00000251022.6	THAP9-AS1	lncRNA
chr4	82900166	82902166	ENSG00000138674.17	SEC31A	protein_coding
chr4	83011926	83013926	ENSG00000189308.11	LIN54	protein_coding
chr4	83033447	83035447	ENSG00000138663.9	COPS4	protein_coding
chr4	83454855	83456855	ENSG00000163312.11	HELQ	protein_coding
chr4	83454932	83456932	ENSG00000163319.11	MRPS18C	protein_coding
chr4	85474150	85476150	ENSG00000138639.18	ARHGAP24	protein_coding
chr4	86593315	86595315	ENSG00000163629.13	PTPN13	protein_coding
chr4	86593625	86595625	ENSG00000109339.24	MAPK10	protein_coding
chr4	88283507	88285507	ENSG00000246375.3	PPM1K-DT	lncRNA
chr4	88283769	88285769	ENSG00000163644.15	PPM1K	protein_coding
chr4	9152296	9154296	ENSG00000163612.10	FAM86KP	unprocessed_pseudogene
chr4	98928133	98930133	ENSG00000151247.13	EIF4E	protein_coding
chr5	10248897	10250897	ENSG00000150756.14	ATPSCKMT	protein_coding
chr5	10248929	10250929	ENSG00000150753.12	CCT5	protein_coding
chr5	103119138	103121138	ENSG00000145723.17	GIN1	protein_coding
chr5	103119149	103121149	ENSG00000145725.20	PPIP5K2	protein_coding
chr5	108746841	108748841	ENSG00000151422.13	FER	protein_coding
chr5	109408974	109410974	ENSG00000198961.10	PJA2	protein_coding
chr5	111511590	111513590	ENSG00000164211.13	STARD4	protein_coding
chr5	115625161	115627161	ENSG00000251201.8	TMED7-TICAM2	protein_coding
chr5	116573482	116575482	ENSG00000249167.2	SEMA6A-AS2	lncRNA
chr5	116573823	116575823	ENSG00000092421.17	SEMA6A	protein_coding
chr5	119069902	119071902	ENSG00000249494.6	CTB-161M19.4	lncRNA
chr5	123422592	123424592	ENSG00000168944.17	CEP120	protein_coding
chr5	131169944	131171944	ENSG00000186687.16	LYRM7	protein_coding
chr5	131634231	131636231	ENSG00000158987.22	RAPGEF6	protein_coding
chr5	132293394	132295394	ENSG00000197208.6	SLC22A4	protein_coding
chr5	132962634	132964634	ENSG00000072364.13	AFF4	protein_coding
chr5	132962770	132964770	ENSG00000272023.1	AFF4-DT	lncRNA
chr5	138177719	138179719	ENSG00000112984.12	KIF20A	protein_coding
chr5	138177953	138179953	ENSG00000112983.18	BRD8	protein_coding
chr5	138337355	138339355	ENSG00000158402.21	CDC25C	protein_coding
chr5	138464479	138466479	ENSG00000120738.8	EGR1	protein_coding
chr5	138542236	138544236	ENSG00000120705.13	ETF1	protein_coding
chr5	138574675	138576675	ENSG00000113013.16	HSPA9	protein_coding
chr5	139403089	139405089	ENSG00000170469.11	SPATA24	protein_coding
chr5	140400460	140402460	ENSG00000249637.2	CTC-329D1.2	lncRNA
chr5	140400814	140402814	ENSG00000131503.21	ANKHD1	protein_coding
chr5	140400908	140402908	ENSG00000254996.5	ANKHD1-EIF4EBP3	protein_coding
chr5	140546662	140548662	ENSG00000243056.2	EIF4EBP3	protein_coding
chr5	140562751	140564751	ENSG00000283717.1	MIR6831	miRNA
chr5	140563446	140565446	ENSG00000176087.16	SLC35A4	protein_coding
chr5	140563781	140565781	ENSG00000113108.20	APBB3	protein_coding
chr5	140663868	140665868	ENSG00000120314.19	WDR55	protein_coding
chr5	146181696	146183696	ENSG00000133706.19	LARS1	protein_coding
chr5	146446311	146448311	ENSG00000113649.13	TCERG1	protein_coding
chr5	149344333	149346333	ENSG00000285736.1	RP11-394O4.7	lncRNA
chr5	149344430	149346430	ENSG00000164284.15	GRPEL2	protein_coding
chr5	149959758	149961758	ENSG00000155850.8	SLC26A2	protein_coding
chr5	150758095	150760095	ENSG00000132912.13	DCTN4	protein_coding
chr5	151770045	151772045	ENSG00000145907.16	G3BP1	protein_coding
chr5	151770508	151772508	ENSG00000275765.5	RP11-54C4.3	lncRNA
chr5	151771532	151773532	ENSG00000177556.12	ATOX1	protein_coding
chr5	154444850	154446850	ENSG00000245275.8	SAP30L-AS1	lncRNA
chr5	154444997	154446997	ENSG00000164576.12	SAP30L	protein_coding
chr5	154856553	154858553	ENSG00000155508.14	CNOT8	protein_coding
chr5	154858252	154860252	ENSG00000170271.11	FAXDC2	protein_coding
chr5	157730420	157732420	ENSG00000113272.14	THG1L	protein_coding
chr5	159262290	159264290	ENSG00000164332.8	UBLCP1	protein_coding
chr5	160118450	160120450	ENSG00000170234.13	PWWP2A	protein_coding
chr5	163436326	163438326	ENSG00000254186.3	RP11-541P9.3	lncRNA
chr5	163436569	163438569	ENSG00000113328.19	CCNG1	protein_coding
chr5	163459102	163461102	ENSG00000170584.11	NUDCD2	protein_coding
chr5	163459203	163461203	ENSG00000072571.20	HMMR	protein_coding
chr5	176387751	176389751	ENSG00000146066.3	HIGD2A	protein_coding
chr5	176387927	176389927	ENSG00000048162.21	NOP16	protein_coding
chr5	176446628	176448628	ENSG00000113194.13	FAF2	protein_coding
chr5	176537025	176539025	ENSG00000146083.12	RNF44	protein_coding
chr5	177496606	177498606	ENSG00000196923.14	PDLIM7	protein_coding
chr5	177515961	177517961	ENSG00000183258.12	DDX41	protein_coding
chr5	178152894	178154894	ENSG00000145912.9	NHP2	protein_coding
chr5	181221499	181223499	ENSG00000146063.20	TRIM41	protein_coding
chr5	181221633	181223633	ENSG00000264732.1	MIR4638	miRNA
chr5	32311987	32313987	ENSG00000150712.11	MTMR12	protein_coding
chr5	33439619	33441619	ENSG00000249572.1	CTD-2203K17.1	lncRNA
chr5	33439696	33441696	ENSG00000113407.14	TARS1	protein_coding
chr5	34928559	34930559	ENSG00000168724.17	DNAJC21	protein_coding
chr5	36241279	36243279	ENSG00000152620.13	NADK2	protein_coding
chr5	37370106	37372106	ENSG00000113569.16	NUP155	protein_coding
chr5	38844829	38846829	ENSG00000249740.3	OSMR-AS1	lncRNA
chr5	38844858	38846858	ENSG00000145623.13	OSMR	protein_coding
chr5	41903188	41905188	ENSG00000205765.9	C5orf51	protein_coding
chr5	43312512	43314512	ENSG00000112972.15	HMGCS1	protein_coding
chr5	43482893	43484893	ENSG00000151881.15	TMEM267	protein_coding
chr5	43482913	43484913	ENSG00000249492.2	RP11-159F24.3	lncRNA
chr5	52786916	52788916	ENSG00000152684.11	PELO	protein_coding
chr5	52786916	52788916	ENSG00000213949.10	ITGA1	protein_coding
chr5	54309582	54311582	ENSG00000185305.11	ARL15	protein_coding
chr5	55306694	55308694	ENSG00000067248.10	DHX29	protein_coding
chr5	55306989	55308989	ENSG00000039123.16	MTREX	protein_coding
chr5	56908260	56910260	ENSG00000155542.12	SETD9	protein_coding
chr5	57172948	57174948	ENSG00000062194.16	GPBP1	protein_coding
chr5	61331258	61333258	ENSG00000130449.6	ZSWIM6	protein_coding
chr5	66143795	66145795	ENSG00000253744.1	AC025442.3	lncRNA
chr5	69092949	69094949	ENSG00000145740.19	SLC30A5	protein_coding
chr5	74797994	74799994	ENSG00000250071.1	CTD-2060C23.1	processed_pseudogene
chr5	75335329	75337329	ENSG00000113161.17	HMGCR	protein_coding
chr5	75335914	75337914	ENSG00000247372.2	CTD-2235C13.2	lncRNA
chr5	75510756	75512756	ENSG00000122008.15	POLK	protein_coding
chr5	75511138	75513138	ENSG00000113163.19	CERT1	protein_coding
chr5	78359507	78361507	ENSG00000245556.3	SCAMP1-AS1	lncRNA
chr5	78359611	78361611	ENSG00000085365.18	SCAMP1	protein_coding
chr5	80407013	80409013	ENSG00000039319.17	ZFYVE16	protein_coding
chr5	81750797	81752797	ENSG00000145687.16	SSBP2	protein_coding
chr5	83076498	83078498	ENSG00000152422.16	XRCC4	protein_coding
chr5	83076863	83078863	ENSG00000174695.10	TMEM167A	protein_coding
chr5	8455558	8457558	ENSG00000250037.1	RP11-480D4.4	unprocessed_pseudogene
chr5	8456558	8458558	ENSG00000245729.2	LINC02226	lncRNA
chr5	8456564	8458564	ENSG00000249159.6	RP11-480D4.2	lncRNA
chr5	87411342	87413342	ENSG00000285190.1	CTC-428H11.2	lncRNA
chr5	87411930	87413930	ENSG00000134480.16	CCNH	protein_coding
chr5	90528344	90530344	ENSG00000164199.18	ADGRV1	protein_coding
chr5	90528584	90530584	ENSG00000176018.13	LYSMD3	protein_coding
chr5	94110699	94112699	ENSG00000113391.19	FAM172A	protein_coding
chr5	94110720	94112720	ENSG00000286577.1	RP11-69G16.2	lncRNA
chr5	95960851	95962851	ENSG00000118985.16	ELL2	protein_coding
chr5	95961001	95963001	ENSG00000251314.2	CTD-2337A12.1	lncRNA
chr5	96246776	96248776	ENSG00000250158.1	RP11-254I22.2	lncRNA
chr5	98772469	98774469	ENSG00000246763.7	RGMB-AS1	lncRNA
chr5	98928007	98930007	ENSG00000153922.11	CHD1	protein_coding
chr5	98928171	98930171	ENSG00000248489.2	LINC02062	lncRNA
chr6	108260246	108262246	ENSG00000112335.15	SNX3	protein_coding
chr6	108260288	108262288	ENSG00000286562.1	RP1-128O3.7	lncRNA
chr6	109093819	109095819	ENSG00000080546.13	SESN1	protein_coding
chr6	109094110	109096110	ENSG00000183137.15	CEP57L1	protein_coding
chr6	109381467	109383467	ENSG00000135535.17	CD164	protein_coding
chr6	109381795	109383795	ENSG00000260273.1	RP11-425D10.10	lncRNA
chr6	109689609	109691609	ENSG00000112367.12	FIG4	protein_coding
chr6	109690217	109692217	ENSG00000155085.16	AK9	protein_coding
chr6	110873770	110875770	ENSG00000123505.19	AMD1	protein_coding
chr6	11092834	11094834	ENSG00000224531.6	SMIM13	protein_coding
chr6	111258034	111260034	ENSG00000231046.1	RP11-428F8.2	lncRNA
chr6	111258327	111260327	ENSG00000173214.7	MFSD4B	protein_coding
chr6	116570409	116572409	ENSG00000111832.13	RWDD1	protein_coding
chr6	116615479	116617479	ENSG00000111834.13	RSPH4A	protein_coding
chr6	127458389	127460389	ENSG00000189367.15	KIAA0408	protein_coding
chr6	132812339	132814339	ENSG00000146409.12	SLC18B1	protein_coding
chr6	132813569	132815569	ENSG00000112306.8	RPS12	protein_coding
chr6	132814307	132816307	ENSG00000206754.1	SNORD101	snoRNA
chr6	13614155	13616155	ENSG00000261071.1	RP1-223E5.4	lncRNA
chr6	13614335	13616335	ENSG00000225921.7	NOL7	protein_coding
chr6	136288851	136290851	ENSG00000029363.17	BCLAF1	protein_coding
chr6	143448809	143450809	ENSG00000223203.1	RNA5SP221	rRNA_pseudogene
chr6	143449695	143451695	ENSG00000189007.16	ADAT2	protein_coding
chr6	143449805	143451805	ENSG00000034693.15	PEX3	protein_coding
chr6	151451158	151453158	ENSG00000155906.20	RMND1	protein_coding
chr6	151451258	151453258	ENSG00000146476.11	ARMT1	protein_coding
chr6	15244000	15246000	ENSG00000271888.1	JARID2-DT	lncRNA
chr6	15245069	15247069	ENSG00000008083.14	JARID2	protein_coding
chr6	155313493	155315493	ENSG00000029639.11	TFB1M	protein_coding
chr6	159788703	159790703	ENSG00000120438.12	TCP1	protein_coding
chr6	159788812	159790812	ENSG00000112110.10	MRPL18	protein_coding
chr6	166341576	166343576	ENSG00000198818.10	SFT2D1	protein_coding
chr6	166341632	166343632	ENSG00000286760.1	RP1-168L15.7	lncRNA
chr6	169701047	169703047	ENSG00000285733.1	RP1-137D17.4	protein_coding
chr6	169701067	169703067	ENSG00000184465.16	WDR27	protein_coding
chr6	169701190	169703190	ENSG00000185127.6	C6orf120	protein_coding
chr6	19836370	19838370	ENSG00000172201.12	ID4	protein_coding
chr6	20211087	20213087	ENSG00000227803.2	RP11-239H6.2	lncRNA
chr6	20211469	20213469	ENSG00000172197.11	MBOAT1	protein_coding
chr6	20400879	20402879	ENSG00000112242.15	E2F3	protein_coding
chr6	24665930	24667930	ENSG00000111802.14	TDP2	protein_coding
chr6	24666035	24668035	ENSG00000112304.11	ACOT13	protein_coding
chr6	24720658	24722658	ENSG00000224164.2	LINC02828	lncRNA
chr6	26102933	26104933	ENSG00000197061.5	H4C3	protein_coding
chr6	26122926	26124926	ENSG00000180596.7	H2BC4	protein_coding
chr6	26123145	26125145	ENSG00000180573.10	H2AC6	protein_coding
chr6	27131795	27133795	ENSG00000124635.9	H2BC11	protein_coding
chr6	27132042	27134042	ENSG00000196787.3	H2AC11	protein_coding
chr6	27472118	27474118	ENSG00000096654.16	ZNF184	protein_coding
chr6	27472194	27474194	ENSG00000286652.1	XXbac-BPGBPG34I8.5	lncRNA
chr6	2764393	2766393	ENSG00000124535.16	WRNIP1	protein_coding
chr6	2986967	2988967	ENSG00000244041.7	LINC01011	lncRNA
chr6	2986987	2988987	ENSG00000124588.22	NQO2	protein_coding
chr6	3022472	3024472	ENSG00000288612.1	RP1-90J20.15	lncRNA
chr6	3022772	3024772	ENSG00000271361.1	HTATSF1P2	processed_pseudogene
chr6	36026677	36028677	ENSG00000112062.11	MAPK14	protein_coding
chr6	36593353	36595353	ENSG00000112081.17	SRSF3	protein_coding
chr6	37169152	37171152	ENSG00000137193.14	PIM1	protein_coding
chr6	38702145	38704145	ENSG00000124767.7	GLO1	protein_coding
chr6	41071974	41073974	ENSG00000001167.15	NFYA	protein_coding
chr6	42451051	42453051	ENSG00000124496.12	TRERF1	protein_coding
chr6	42983553	42985553	ENSG00000112640.16	PPP2R5D	protein_coding
chr6	43013103	43015103	ENSG00000124702.18	KLHDC3	protein_coding
chr6	43170269	43172269	ENSG00000112658.8	SRF	protein_coding
chr6	5002774	5004774	ENSG00000272142.4	LYRM4-AS1	lncRNA
chr6	5003063	5005063	ENSG00000124787.14	RPP40	protein_coding
chr6	52283881	52285881	ENSG00000112118.20	MCM3	protein_coding
chr6	52663366	52665366	ENSG00000216775.3	RP1-152L7.5	transcribed_unprocessed_pseudogene
chr6	52994304	52996304	ENSG00000170899.11	GSTA4	protein_coding
chr6	52994620	52996620	ENSG00000202198.1	7SK	misc_RNA
chr6	52994621	52996621	ENSG00000283293.1	RN7SK	snRNA
chr6	57045532	57047532	ENSG00000168116.14	KIAA1586	protein_coding
chr6	71419745	71421745	ENSG00000233237.8	LINC00472	lncRNA
chr6	75283948	75285948	ENSG00000112697.17	TMEM30A	protein_coding
chr6	75284014	75286014	ENSG00000225793.3	TMEM30A-DT	lncRNA
chr6	79536458	79538458	ENSG00000135338.14	LCA5	protein_coding
chr6	79536540	79538540	ENSG00000287811.1	RP11-342L8.3	lncRNA
chr6	80105647	80107647	ENSG00000083123.15	BCKDHB	protein_coding
chr6	81751774	81753774	ENSG00000112773.16	TENT5A	protein_coding
chr6	85643063	85645063	ENSG00000135316.19	SYNCRIP	protein_coding
chr6	87406972	87408972	ENSG00000272514.6	CFAP206	protein_coding
chr6	87407012	87409012	ENSG00000213204.8	RP3-382I10.7	protein_coding
chr6	87701233	87703233	ENSG00000135334.9	AKIRIN2	protein_coding
chr6	88962618	88964618	ENSG00000111880.16	RNGTT	protein_coding
chr6	88963527	88965527	ENSG00000280277.1	RP1-72A23.4	TEC
chr7	100427790	100429790	ENSG00000146834.14	MEPCE	protein_coding
chr7	100427992	100429992	ENSG00000078487.18	ZCWPW1	protein_coding
chr7	100538203	100540203	ENSG00000106351.13	AGFG2	protein_coding
chr7	100585129	100587129	ENSG00000077454.16	LRCH4	protein_coding
chr7	100611102	100613102	ENSG00000106330.12	MOSPD3	protein_coding
chr7	100874103	100876103	ENSG00000087087.20	SRRT	protein_coding
chr7	102362872	102364872	ENSG00000128563.13	PRKRIP1	protein_coding
chr7	102363162	102365162	ENSG00000239969.6	RP11-163E9.2	transcribed_unprocessed_pseudogene
chr7	102747695	102749695	ENSG00000286830.1	RP11-577H5.6	lncRNA
chr7	102747971	102749971	ENSG00000222011.9	FAM185A	protein_coding
chr7	106284480	106286480	ENSG00000273320.1	RP11-22N19.2	lncRNA
chr7	106284966	106286966	ENSG00000105835.13	NAMPT	protein_coding
chr7	106660158	106662158	ENSG00000253276.4	CCDC71L	protein_coding
chr7	107742949	107744949	ENSG00000105879.12	CBLL1	protein_coding
chr7	107743581	107745581	ENSG00000241764.4	AC002467.7	lncRNA
chr7	108568666	108570666	ENSG00000135241.17	PNPLA8	protein_coding
chr7	108568750	108570750	ENSG00000177683.14	THAP5	protein_coding
chr7	108568867	108570867	ENSG00000128590.5	DNAJB9	protein_coding
chr7	112205407	112207407	ENSG00000128512.23	DOCK4	protein_coding
chr7	112205695	112207695	ENSG00000198839.10	ZNF277	protein_coding
chr7	112449460	112451460	ENSG00000288640.1	CTB-163K11.1	protein_coding
chr7	112449487	112451487	ENSG00000288634.1	CTD-2252G20.1	protein_coding
chr7	112938875	112940875	ENSG00000164603.12	BMT2	protein_coding
chr7	120949763	120951763	ENSG00000071243.16	ING3	protein_coding
chr7	12210270	12212270	ENSG00000106460.19	TMEM106B	protein_coding
chr7	123534077	123536077	ENSG00000164675.11	IQUB	protein_coding
chr7	124928873	124930873	ENSG00000224897.8	POT1-AS1	lncRNA
chr7	124928983	124930983	ENSG00000128513.16	POT1	protein_coding
chr7	127651012	127653012	ENSG00000240790.1	AC073934.6	lncRNA
chr7	127651194	127653194	ENSG00000197157.11	SND1	protein_coding
chr7	130069534	130071534	ENSG00000128607.14	KLHDC10	protein_coding
chr7	130912310	130914310	ENSG00000226380.9	AC058791.1	lncRNA
chr7	133081090	133083090	ENSG00000106554.13	CHCHD3	protein_coding
chr7	133081829	133083829	ENSG00000272393.1	RNU6-92P	snRNA
chr7	134315930	134317930	ENSG00000205060.11	SLC35B4	protein_coding
chr7	134645811	134647811	ENSG00000172331.12	BPGM	protein_coding
chr7	138459259	138461259	ENSG00000122779.18	TRIM24	protein_coding
chr7	139338457	139340457	ENSG00000164898.13	FMC1	protein_coding
chr7	139339359	139341359	ENSG00000146963.18	LUC7L2	protein_coding
chr7	139340360	139342360	ENSG00000269955.2	FMC1-LUC7L2	protein_coding
chr7	139358566	139360566	ENSG00000273391.1	RP11-634H22.1	lncRNA
chr7	13990425	13992425	ENSG00000006468.14	ETV1	protein_coding
chr7	149027662	149029662	ENSG00000155660.11	PDIA4	protein_coding
chr7	151027422	151029422	ENSG00000197150.13	ABCB8	protein_coding
chr7	151056210	151058210	ENSG00000164889.15	SLC4A2	protein_coding
chr7	151056897	151058897	ENSG00000164885.13	CDK5	protein_coding
chr7	151519120	151521120	ENSG00000106615.10	RHEB	protein_coding
chr7	21427043	21429043	ENSG00000105866.15	SP4	protein_coding
chr7	23013130	23015130	ENSG00000122591.13	FAM126A	protein_coding
chr7	26200162	26202162	ENSG00000122565.19	CBX3	protein_coding
chr7	26200529	26202529	ENSG00000122566.22	HNRNPA2B1	protein_coding
chr7	30503841	30505841	ENSG00000006625.18	GGCT	protein_coding
chr7	33128143	33130143	ENSG00000228015.1	AC074338.5	processed_pseudogene
chr7	35799676	35801676	ENSG00000228878.8	SEPTIN7-DT	lncRNA
chr7	35799932	35801932	ENSG00000122545.20	SEPTIN7	protein_coding
chr7	36152254	36154254	ENSG00000122547.11	EEPD1	protein_coding
chr7	38686037	38688037	ENSG00000164556.7	FAM183BP	processed_pseudogene
chr7	39622201	39624201	ENSG00000287584.1	RP4-570D2.2	lncRNA
chr7	39622565	39624565	ENSG00000006451.8	RALA	protein_coding
chr7	39948755	39950755	ENSG00000259826.1	RP11-467D6.1	lncRNA
chr7	39949121	39951121	ENSG00000065883.16	CDK13	protein_coding
chr7	44081530	44083530	ENSG00000122678.17	POLM	protein_coding
chr7	44103345	44105345	ENSG00000106624.11	AEBP1	protein_coding
chr7	44847087	44849087	ENSG00000105968.19	H2AZ2	protein_coding
chr7	44847416	44849416	ENSG00000234183.1	LINC01952	lncRNA
chr7	56105476	56107476	ENSG00000106153.13	CHCHD2	protein_coding
chr7	63924832	63926832	ENSG00000287588.1	RP11-340I6.14	lncRNA
chr7	63925306	63927306	ENSG00000227910.1	RP11-73B2.6	transcribed_processed_pseudogene
chr7	66994587	66996587	ENSG00000126524.10	SBDS	protein_coding
chr7	72827200	72829200	ENSG00000277149.5	TYW1B	protein_coding
chr7	72828425	72830425	ENSG00000225648.5	SBDSP1	transcribed_unprocessed_pseudogene
chr7	73521293	73523293	ENSG00000009954.11	BAZ1B	protein_coding
chr7	7639711	7641711	ENSG00000219545.12	UMAD1	protein_coding
chr7	7639752	7641752	ENSG00000283549.1	RP11-505D17.1	lncRNA
chr7	77797434	77799434	ENSG00000135211.6	TMEM60	protein_coding
chr7	77797792	77799792	ENSG00000006576.16	PHTF2	protein_coding
chr7	87151409	87153409	ENSG00000135164.19	DMTF1	protein_coding
chr7	87151420	87153420	ENSG00000224046.2	AC005076.5	lncRNA
chr7	91263433	91265433	ENSG00000157240.4	FZD1	protein_coding
chr7	92527520	92529520	ENSG00000127980.16	PEX1	protein_coding
chr7	92527773	92529773	ENSG00000127993.16	RBM48	protein_coding
chr7	94003382	94005382	ENSG00000105829.13	BET1	protein_coding
chr7	95595516	95597516	ENSG00000004799.8	PDK4	protein_coding
chr7	99918531	99920531	ENSG00000146833.16	TRIM4	protein_coding
chr8	102237961	102239961	ENSG00000048392.12	RRM2B	protein_coding
chr8	102238394	102240394	ENSG00000246263.3	UBR5-AS1	lncRNA
chr8	102411759	102413759	ENSG00000104517.13	UBR5	protein_coding
chr8	108442496	108444496	ENSG00000104408.11	EIF3E	protein_coding
chr8	108442601	108444601	ENSG00000104412.8	EMC2	protein_coding
chr8	109333121	109335121	ENSG00000120526.12	NUDCD1	protein_coding
chr8	109333324	109335324	ENSG00000120533.13	ENY2	protein_coding
chr8	123040968	123042968	ENSG00000156787.17	TBC1D31	protein_coding
chr8	123041302	123043302	ENSG00000136986.10	DERL1	protein_coding
chr8	123273284	123275284	ENSG00000259305.6	ZHX1-C8orf76	protein_coding
chr8	123274541	123276541	ENSG00000165156.15	ZHX1	protein_coding
chr8	123415350	123417350	ENSG00000156802.13	ATAD2	protein_coding
chr8	123415726	123417726	ENSG00000156795.8	NTAQ1	protein_coding
chr8	124473582	124475582	ENSG00000245149.4	RNF139-AS1	lncRNA
chr8	124473880	124475880	ENSG00000170881.5	RNF139	protein_coding
chr8	127947723	127949723	ENSG00000280055.2	TMEM75	lncRNA
chr8	129938844	129940844	ENSG00000253720.2	RP11-473O4.3	lncRNA
chr8	133407006	133409006	ENSG00000225259.4	ST13P6	processed_pseudogene
chr8	134831747	134833747	ENSG00000254028.1	AC083843.2	lncRNA
chr8	140510311	140512311	ENSG00000104472.10	CHRAC1	protein_coding
chr8	144901168	144903168	ENSG00000196150.14	ZNF250	protein_coding
chr8	17921840	17923840	ENSG00000078674.18	PCM1	protein_coding
chr8	18083386	18085386	ENSG00000245281.8	CTD-2547L16.1	lncRNA
chr8	18083998	18085998	ENSG00000104763.20	ASAH1	protein_coding
chr8	19816391	19818391	ENSG00000104613.12	INTS10	protein_coding
chr8	25457476	25459476	ENSG00000104756.16	KCTD9	protein_coding
chr8	25458199	25460199	ENSG00000184661.14	CDCA2	protein_coding
chr8	27310272	27312272	ENSG00000104228.13	TRIM35	protein_coding
chr8	27310482	27312482	ENSG00000120899.18	PTK2B	protein_coding
chr8	27772645	27774645	ENSG00000202242.1	RNU6-1276P	snRNA
chr8	28889242	28891242	ENSG00000104299.15	INTS9	protein_coding
chr8	28889395	28891395	ENSG00000147421.18	HMBOX1	protein_coding
chr8	30081758	30083758	ENSG00000272256.1	RP11-489E7.4	lncRNA
chr8	30082208	30084208	ENSG00000133872.14	SARAF	protein_coding
chr8	37735601	37737601	ENSG00000147475.17	ERLIN2	protein_coding
chr8	37736426	37738426	ENSG00000183154.1	RP11-863K10.7	lncRNA
chr8	37761595	37763595	ENSG00000147471.12	PLPBP	protein_coding
chr8	38995754	38997754	ENSG00000168615.13	ADAM9	protein_coding
chr8	38995824	38997824	ENSG00000169490.17	TM2D2	protein_coding
chr8	40152482	40154482	ENSG00000176907.5	TCIM	protein_coding
chr8	41489396	41491396	ENSG00000147533.17	GOLGA7	protein_coding
chr8	42151763	42153763	ENSG00000261449.1	RP11-589C21.5	lncRNA
chr8	42151946	42153946	ENSG00000070718.12	AP3M2	protein_coding
chr8	42841989	42843989	ENSG00000286837.1	RP11-89A4.6	lncRNA
chr8	42842325	42844325	ENSG00000131931.8	THAP1	protein_coding
chr8	48430041	48432041	ENSG00000279881.1	RP11-513O13.1	TEC
chr8	54021456	54023456	ENSG00000187735.14	TCEA1	protein_coding
chr8	55772407	55774407	ENSG00000167904.15	TMEM68	protein_coding
chr8	55772446	55774446	ENSG00000137574.11	TGS1	protein_coding
chr8	65841322	65843322	ENSG00000205268.11	PDE7A	protein_coding
chr8	65841752	65843752	ENSG00000272192.1	PDE7A-DT	lncRNA
chr8	66111667	66113667	ENSG00000253190.4	AC084082.3	lncRNA
chr8	66427977	66429977	ENSG00000246145.1	RRS1-AS1	lncRNA
chr8	66428014	66430014	ENSG00000179041.4	RRS1	protein_coding
chr8	66666231	66668231	ENSG00000175073.8	VCPIP1	protein_coding
chr8	66666596	66668596	ENSG00000288602.1	C8orf44-SGK3	protein_coding
chr8	66666615	66668615	ENSG00000288596.2	C8orf44	lncRNA
chr8	73293602	73295602	ENSG00000121039.10	RDH10	protein_coding
chr8	73877854	73879854	ENSG00000258677.2	RP11-463D19.2	protein_coding
chr8	73877910	73879910	ENSG00000104343.21	UBE2W	protein_coding
chr8	73878046	73880046	ENSG00000286113.1	LINC01617	lncRNA
chr8	77000044	77002044	ENSG00000164751.15	PEX2	protein_coding
chr8	80029289	80031289	ENSG00000147586.10	MRPS28	protein_coding
chr8	85106215	85108215	ENSG00000133739.16	LRRCC1	protein_coding
chr8	91069196	91071196	ENSG00000155100.11	OTUD6B	protein_coding
chr8	91069583	91071583	ENSG00000253738.2	OTUD6B-AS1	lncRNA
chr8	94474115	94476115	ENSG00000197275.14	RAD54B	protein_coding
chr9	100098000	100100000	ENSG00000023318.8	ERP44	protein_coding
chr9	100098243	100100243	ENSG00000119509.13	INVS	protein_coding
chr9	101397618	101399618	ENSG00000136897.8	MRPL50	protein_coding
chr9	101397851	101399851	ENSG00000136870.11	ZNF189	protein_coding
chr9	101532537	101534537	ENSG00000165152.9	PGAP4	protein_coding
chr9	101532853	101534853	ENSG00000155827.12	RNF20	protein_coding
chr9	1048858	1050858	ENSG00000173253.16	DMRT2	protein_coding
chr9	112717149	112719149	ENSG00000148153.14	INIP	protein_coding
chr9	113055759	113057759	ENSG00000136866.14	ZFP37	protein_coding
chr9	113220318	113222318	ENSG00000119321.9	FKBP15	protein_coding
chr9	113220544	113222544	ENSG00000136868.11	SLC31A1	protein_coding
chr9	113400290	113402290	ENSG00000148218.16	ALAD	protein_coding
chr9	113409054	113411054	ENSG00000157653.12	C9orf43	protein_coding
chr9	113409675	113411675	ENSG00000148229.13	POLE3	protein_coding
chr9	125240382	125242382	ENSG00000044574.9	HSPA5	protein_coding
chr9	125240663	125242663	ENSG00000239705.2	RP11-65N13.8	lncRNA
chr9	125745552	125747552	ENSG00000229582.3	RP11-423C15.3	lncRNA
chr9	125746345	125748345	ENSG00000167081.18	PBX3	protein_coding
chr9	127396138	127398138	ENSG00000136856.18	SLC2A8	protein_coding
chr9	128067201	128069201	ENSG00000148339.13	SLC25A25	protein_coding
chr9	128067206	128069206	ENSG00000171169.9	NAIF1	protein_coding
chr9	128093457	128095457	ENSG00000230536.1	RP11-379C10.4	lncRNA
chr9	128321447	128323447	ENSG00000167112.10	TRUB2	protein_coding
chr9	128321544	128323544	ENSG00000167113.11	COQ4	protein_coding
chr9	130712016	130714016	ENSG00000097007.19	ABL1	protein_coding
chr9	130712626	130714626	ENSG00000288570.1	RP11-57C19.8	protein_coding
chr9	131372636	131374636	ENSG00000288701.1	PRRC2B	protein_coding
chr9	133029675	133031675	ENSG00000148308.18	GTF3C5	protein_coding
chr9	134163564	134165564	ENSG00000221676.1	RNU6ATAC	snRNA
chr9	136790344	136792344	ENSG00000244187.8	TMEM141	protein_coding
chr9	136790379	136792379	ENSG00000272896.1	RP11-216L13.17	protein_coding
chr9	136847724	136849724	ENSG00000054148.18	PHPT1	protein_coding
chr9	15421704	15423704	ENSG00000164975.15	SNAPC3	protein_coding
chr9	19048358	19050358	ENSG00000155875.15	SAXO1	protein_coding
chr9	19048427	19050427	ENSG00000155876.6	RRAGA	protein_coding
chr9	19407532	19409532	ENSG00000285911.1	RP11-513M16.9	lncRNA
chr9	19408009	19410009	ENSG00000177076.6	ACER2	protein_coding
chr9	2843095	2845095	ENSG00000080608.10	PUM3	protein_coding
chr9	32525208	32527208	ENSG00000107201.11	DDX58	protein_coding
chr9	33289512	33291512	ENSG00000086102.19	NFX1	protein_coding
chr9	34178005	34180005	ENSG00000165006.14	UBAP1	protein_coding
chr9	34328268	34330268	ENSG00000186638.17	KIF24	protein_coding
chr9	34328506	34330506	ENSG00000164978.18	NUDT2	protein_coding
chr9	34457570	34459570	ENSG00000164970.15	FAM219A	protein_coding
chr9	35071668	35073668	ENSG00000165280.18	VCP	protein_coding
chr9	35078942	35080942	ENSG00000221829.10	FANCG	protein_coding
chr9	35160992	35162992	ENSG00000198722.14	UNC13B	protein_coding
chr9	35604139	35606139	ENSG00000288586.1	RP11-331F9.11	lncRNA
chr9	35657017	35659017	ENSG00000277027.1	RMRP	ribozyme
chr9	35657018	35659018	ENSG00000269900.3	RMRP	lncRNA
chr9	35657290	35659290	ENSG00000159884.12	CCDC107	protein_coding
chr9	35731195	35733195	ENSG00000137076.21	TLN1	protein_coding
chr9	35731598	35733598	ENSG00000107175.12	CREB3	protein_coding
chr9	35731922	35733922	ENSG00000273945.1	MIR6853	miRNA
chr9	35813451	35815451	ENSG00000137103.20	TMEM8B	protein_coding
chr9	35814354	35816354	ENSG00000137133.11	HINT2	protein_coding
chr9	37464450	37466450	ENSG00000168795.5	ZBTB5	protein_coding
chr9	37903353	37905353	ENSG00000122696.14	SLC25A51	protein_coding
chr9	40991249	40993249	ENSG00000276291.5	FRG1HP	transcribed_unprocessed_pseudogene
chr9	71910193	71912193	ENSG00000107362.14	ABHD17B	protein_coding
chr9	71910510	71912510	ENSG00000155621.15	C9orf85	protein_coding
chr9	72364235	72366235	ENSG00000107372.13	ZFAND5	protein_coding
chr9	79570773	79572773	ENSG00000106829.20	TLE4	protein_coding
chr9	85940146	85942146	ENSG00000135040.16	NAA35	protein_coding
chr9	87147644	87149644	ENSG00000204446.4	LINC02872	lncRNA
chr9	89310195	89312195	ENSG00000123975.5	CKS2	protein_coding
chr9	89317500	89319500	ENSG00000187742.15	SECISBP2	protein_coding
chr9	92292854	92294854	ENSG00000196305.19	IARS1	protein_coding
chr9	94165258	94167258	ENSG00000269929.3	MIRLET7A1HG	lncRNA
chr9	95875049	95877049	ENSG00000175611.12	LINC00476	lncRNA
chr9	97632368	97634368	ENSG00000136925.15	TSTD2	protein_coding
chr9	97632668	97634668	ENSG00000136937.13	NCBP1	protein_coding
chr9	99220942	99222942	ENSG00000119523.10	ALG2	protein_coding
chr9	99221064	99223064	ENSG00000106803.10	SEC61B	protein_coding
chr9	99820855	99822855	ENSG00000119508.18	NR4A3	protein_coding
chrM	11138	13138	ENSG00000210176.1	MT-TH	Mt_tRNA
chrM	11207	13207	ENSG00000210184.1	MT-TS2	Mt_tRNA
chrM	11266	13266	ENSG00000210191.1	MT-TL2	Mt_tRNA
chrM	11337	13337	ENSG00000198786.2	MT-ND5	protein_coding
[truncated: 72 more rows]

## Sheet: mASC G4 promoters
Table S2: G4-containing promoters in MuSCs.
G4 containing promoters in mASCs
Chr	Start	End	ENSG	Genename	Type
chr10	100485350	100489350	ENSMUSG00000036676.14	Tmtc3	protein_coding
chr10	100485558	100489558	ENSMUSG00000019971.10	Cep290	protein_coding
chr10	105571953	105575953	ENSMUSG00000085282.8	Gm15663	processed_transcript
chr10	105572451	105576451	ENSMUSG00000036019.8	Tmtc2	protein_coding
chr10	105839067	105843067	ENSMUSG00000019897.8	Ccdc59	protein_coding
chr10	105839380	105843380	ENSMUSG00000036009.16	Mettl25	protein_coding
chr10	107269686	107273686	ENSMUSG00000019906.15	Lin7a	protein_coding
chr10	108160193	108164193	ENSMUSG00000019907.10	Ppp1r12a	protein_coding
chr10	110917789	110921789	ENSMUSG00000020186.7	Csrp2	protein_coding
chr10	111008140	111012140	ENSMUSG00000035798.14	Zdhhc17	protein_coding
chr10	111162752	111166752	ENSMUSG00000020189.15	Osbpl8	protein_coding
chr10	111296679	111300679	ENSMUSG00000035759.4	Bbs10	protein_coding
chr10	111471223	111475223	ENSMUSG00000058799.16	Nap1l1	protein_coding
chr10	11147427	11151427	ENSMUSG00000090112.8	Shprh	protein_coding
chr10	111504286	111508286	ENSMUSG00000020205.8	Phlda1	protein_coding
chr10	111505662	111509662	ENSMUSG00000100113.1	Gm28592	lincRNA
chr10	11279221	11283221	ENSMUSG00000097007.3	4930432B10Rik	bidirectional_promoter_lncRNA
chr10	11279330	11283330	ENSMUSG00000047648.13	Fbxo30	protein_coding
chr10	112926501	112930501	ENSMUSG00000097185.1	Gm26596	TEC
chr10	112927001	112931001	ENSMUSG00000074748.3	Atxn7l3b	protein_coding
chr10	11341404	11345404	ENSMUSG00000055493.4	Epm2a	protein_coding
chr10	115249467	115253467	ENSMUSG00000020130.9	Tbc1d15	protein_coding
chr10	115313594	115317594	ENSMUSG00000020132.10	Rab21	protein_coding
chr10	115313646	115317646	ENSMUSG00000112301.1	Gm10752	TEC
chr10	115360501	115364501	ENSMUSG00000069520.6	Tmem19	protein_coding
chr10	115382443	115386443	ENSMUSG00000020137.5	Thap2	protein_coding
chr10	115382959	115386959	ENSMUSG00000034163.10	Zfc3h1	protein_coding
chr10	116579511	116583511	ENSMUSG00000020166.15	Cnot2	protein_coding
chr10	116947757	116951757	ENSMUSG00000112627.1	4933412E12Rik	bidirectional_promoter_lncRNA
chr10	116948769	116952769	ENSMUSG00000064181.6	Rab3ip	protein_coding
chr10	117061814	117065814	ENSMUSG00000034024.8	Cct2	protein_coding
chr10	117146534	117150534	ENSMUSG00000020170.4	Frs2	protein_coding
chr10	117222507	117226507	ENSMUSG00000020171.8	Yeats4	protein_coding
chr10	117222589	117226589	ENSMUSG00000112462.1	Gm48772	bidirectional_promoter_lncRNA
chr10	117627500	117631500	ENSMUSG00000020183.11	Cpm	protein_coding
chr10	117708758	117712758	ENSMUSG00000020184.15	Mdm2	protein_coding
chr10	117790705	117794705	ENSMUSG00000052798.13	Nup107	protein_coding
chr10	117844035	117848035	ENSMUSG00000052681.8	Rap1b	protein_coding
chr10	118139811	118143811	ENSMUSG00000020212.14	Mdm1	protein_coding
chr10	118868209	118872209	ENSMUSG00000028630.9	Dyrk2	protein_coding
chr10	119238055	119242055	ENSMUSG00000020114.12	Cand1	protein_coding
chr10	120110987	120114987	ENSMUSG00000020228.11	Helb	protein_coding
chr10	120199590	120203590	ENSMUSG00000020225.10	Tmbim4	protein_coding
chr10	120200130	120204130	ENSMUSG00000020227.10	Irak3	protein_coding
chr10	120977332	120981332	ENSMUSG00000048661.14	Lemd3	protein_coding
chr10	121363090	121367090	ENSMUSG00000034707.7	Gns	protein_coding
chr10	121474347	121478347	ENSMUSG00000025795.8	Rassf3	protein_coding
chr10	121584787	121588787	ENSMUSG00000020115.3	Tbk1	protein_coding
chr10	121624332	121628332	ENSMUSG00000034667.8	Xpot	protein_coding
chr10	122095371	122099371	ENSMUSG00000034620.17	Rxylt1	protein_coding
chr10	122983724	122987724	ENSMUSG00000065406.3	Mirlet7i	miRNA
chr10	122984555	122988555	ENSMUSG00000112237.1	D630033A02Rik	transcribed_processed_pseudogene
chr10	123074505	123078505	ENSMUSG00000034602.15	Mon2	protein_coding
chr10	123194695	123198695	ENSMUSG00000112294.1	Gm4129	bidirectional_promoter_lncRNA
chr10	123194971	123198971	ENSMUSG00000099088.1	Gm27920	miRNA
chr10	123194995	123198995	ENSMUSG00000020124.10	Usp15	protein_coding
chr10	126899355	126903355	ENSMUSG00000025436.12	Atp23	protein_coding
chr10	126976717	126980717	ENSMUSG00000078429.9	Ctdsp2	protein_coding
chr10	127028840	127032840	ENSMUSG00000040521.11	Tsfm	protein_coding
chr10	127039414	127043414	ENSMUSG00000006732.14	Mettl1	protein_coding
chr10	127039513	127043513	ENSMUSG00000080115.3	Eef1akmt3	protein_coding
chr10	127061534	127065534	ENSMUSG00000006728.12	Cdk4	protein_coding
chr10	127188083	127192083	ENSMUSG00000019467.15	Arhgef25	protein_coding
chr10	127264368	127268368	ENSMUSG00000025410.10	Dctn2	protein_coding
chr10	127287018	127291018	ENSMUSG00000025409.14	Mbd6	protein_coding
chr10	127288774	127292774	ENSMUSG00000025408.15	Ddit3	protein_coding
chr10	127288788	127292788	ENSMUSG00000092384.7	Gm4189	processed_transcript
chr10	127288829	127292829	ENSMUSG00000116429.1	Ddit3	protein_coding
chr10	127309786	127313786	ENSMUSG00000040354.14	Mars1	protein_coding
chr10	127311149	127315149	ENSMUSG00000098057.1	Gm6283	processed_pseudogene
chr10	127512967	127516967	ENSMUSG00000040280.10	Ndufa4l2	protein_coding
chr10	127594548	127598548	ENSMUSG00000086499.1	Gm16217	antisense
chr10	127619148	127623148	ENSMUSG00000040249.15	Lrp1	protein_coding
chr10	127640986	127644986	ENSMUSG00000002147.18	Stat6	protein_coding
chr10	127664901	127668901	ENSMUSG00000040195.11	Nemp1	protein_coding
chr10	127666568	127670568	ENSMUSG00000025402.12	Nab2	protein_coding
chr10	127674724	127678724	ENSMUSG00000087163.1	Gm16230	antisense
chr10	128033575	128037575	ENSMUSG00000061315.14	Naca	protein_coding
chr10	128056954	128060954	ENSMUSG00000071072.12	Ptges3	protein_coding
chr10	128080970	128084970	ENSMUSG00000111947.1	Gm47438	lincRNA
chr10	128081273	128085273	ENSMUSG00000025393.12	Atp5b	protein_coding
chr10	128082143	128086143	ENSMUSG00000064778.1	Snord59a	snoRNA
chr10	128083286	128087286	ENSMUSG00000104755.1	Mir677	miRNA
chr10	128083289	128087289	ENSMUSG00000093245.1	Gm50449	snoRNA
chr10	128192457	128196457	ENSMUSG00000044005.13	Gls2	protein_coding
chr10	128194071	128198071	ENSMUSG00000118550.1	AC135859.1	sense_intronic
chr10	128209807	128213807	ENSMUSG00000051346.9	Spryd4	protein_coding
chr10	128268559	128272559	ENSMUSG00000040033.16	Stat2	protein_coding
chr10	128301335	128305335	ENSMUSG00000005682.9	Pan2	protein_coding
chr10	128335734	128339734	ENSMUSG00000005683.8	Cs	protein_coding
chr10	128366997	128370997	ENSMUSG00000039914.6	Coq10a	protein_coding
chr10	128375115	128379115	ENSMUSG00000014498.9	Ankrd52	protein_coding
chr10	128375899	128379899	ENSMUSG00000088393.1	Gm26308	miRNA
chr10	128409492	128413492	ENSMUSG00000025374.13	Nabp2	protein_coding
chr10	128409657	128413657	ENSMUSG00000025373.14	Rnf41	protein_coding
chr10	128456680	128460680	ENSMUSG00000098957.1	Mir8105	miRNA
chr10	128457248	128461248	ENSMUSG00000025369.15	Smarcc2	protein_coding
chr10	128492145	128496145	ENSMUSG00000090841.2	Myl6	protein_coding
chr10	128523871	128527871	ENSMUSG00000025366.8	Esyt1	protein_coding
chr10	128545774	128549774	ENSMUSG00000039810.11	Zc3h10	protein_coding
chr10	128547305	128551305	ENSMUSG00000093674.7	Rpl41	protein_coding
chr10	128563987	128567987	ENSMUSG00000025364.13	Pa2g4	protein_coding
chr10	128624747	128628747	ENSMUSG00000025362.6	Rps26	protein_coding
chr10	128672073	128676073	ENSMUSG00000049858.8	Suox	protein_coding
chr10	12867365	12871365	ENSMUSG00000019820.11	Utrn	protein_coding
chr10	128674649	128678649	ENSMUSG00000118400.1	Gm6336	processed_pseudogene
chr10	128694264	128698264	ENSMUSG00000000711.3	Rab5b	protein_coding
chr10	128702195	128706195	ENSMUSG00000025359.10	Pmel	protein_coding
chr10	128703031	128707031	ENSMUSG00000025358.16	Cdk2	protein_coding
chr10	128745889	128749889	ENSMUSG00000064030.15	Pym1	protein_coding
chr10	128802062	128806062	ENSMUSG00000025354.5	Dnajc14	protein_coding
chr10	128802370	128806370	ENSMUSG00000047090.13	Tmem198b	protein_coding
chr10	128819645	128823645	ENSMUSG00000025353.5	Ormdl2	protein_coding
chr10	128920888	128924888	ENSMUSG00000025350.15	Rdh5	protein_coding
chr10	128922035	128926035	ENSMUSG00000090247.7	Bloc1s1	protein_coding
chr10	12921090	12925090	ENSMUSG00000097378.8	B230208H11Rik	lincRNA
chr10	12962298	12966298	ENSMUSG00000039232.12	Stx11	protein_coding
chr10	13089817	13093817	ENSMUSG00000098635.1	Gm27741	misc_RNA
chr10	13191168	13195168	ENSMUSG00000019814.5	Ltv1	protein_coding
chr10	13550894	13554894	ENSMUSG00000019808.8	Adat2	protein_coding
chr10	13551142	13555142	ENSMUSG00000019809.16	Pex3	protein_coding
chr10	13866980	13870980	ENSMUSG00000019806.13	Aig1	protein_coding
chr10	13964075	13968075	ENSMUSG00000015501.10	Hivep2	protein_coding
chr10	14542490	14546490	ENSMUSG00000111888.1	Gm46212	antisense
chr10	14543659	14547659	ENSMUSG00000039116.7	Adgrg6	protein_coding
chr10	14703560	14707560	ENSMUSG00000019868.16	Vta1	protein_coding
chr10	14703591	14707591	ENSMUSG00000019865.9	Nmbr	protein_coding
chr10	17721218	17725218	ENSMUSG00000039910.10	Cited2	protein_coding
chr10	18021288	18025288	ENSMUSG00000078453.3	Abracl	protein_coding
chr10	18053861	18057861	ENSMUSG00000019854.17	Reps1	protein_coding
chr10	18232998	18236998	ENSMUSG00000059554.12	Ccdc28a	protein_coding
chr10	18233053	18237053	ENSMUSG00000096977.2	Gm10827	lincRNA
chr10	18316985	18320985	ENSMUSG00000039835.16	Nhsl1	protein_coding
chr10	19013657	19017657	ENSMUSG00000019850.11	Tnfaip3	protein_coding
chr10	19589949	19593949	ENSMUSG00000020009.13	Ifngr1	protein_coding
chr10	19932472	19936472	ENSMUSG00000071369.11	Map3k5	protein_coding
chr10	20146471	20150471	ENSMUSG00000019996.17	Map7	protein_coding
chr10	20310294	20314294	ENSMUSG00000069713.2	4933406P04Rik	lincRNA
chr10	20310469	20314469	ENSMUSG00000037608.16	Bclaf1	protein_coding
chr10	20345770	20349770	ENSMUSG00000019992.8	Mtfr2	protein_coding
chr10	20950547	20954547	ENSMUSG00000019986.17	Ahi1	protein_coding
chr10	21293979	21297979	ENSMUSG00000019977.16	Hbs1l	protein_coding
chr10	22727432	22731432	ENSMUSG00000098714.1	Mir7663	miRNA
chr10	22729237	22733237	ENSMUSG00000118528.1	AC166256.1	protein_coding
chr10	22729938	22733938	ENSMUSG00000071359.13	Tbpl1	protein_coding
chr10	23783823	23787823	ENSMUSG00000080486.1	Snord100	snoRNA
chr10	23784543	23788543	ENSMUSG00000077440.1	Gm23130	snoRNA
chr10	23785275	23789275	ENSMUSG00000061983.7	Rps12	protein_coding
chr10	24593442	24597442	ENSMUSG00000019997.11	Ccn2	protein_coding
chr10	24595108	24599108	ENSMUSG00000087400.8	Gm15270	processed_transcript
chr10	24710159	24714159	ENSMUSG00000037370.13	Enpp1	protein_coding
chr10	24867986	24871986	ENSMUSG00000019984.16	Med23	protein_coding
chr10	25296609	25300609	ENSMUSG00000112352.1	Gm40617	antisense
chr10	25357798	25361798	ENSMUSG00000019978.16	Epb41l2	protein_coding
chr10	28072820	28076820	ENSMUSG00000019889.10	Ptprk	protein_coding
chr10	29311166	29315166	ENSMUSG00000019883.11	Echdc1	protein_coding
chr10	29311825	29315825	ENSMUSG00000110830.1	Gm46218	antisense
chr10	29360148	29364148	ENSMUSG00000111090.1	Gm30698	TEC
chr10	29360442	29364442	ENSMUSG00000038876.12	Rnf146	protein_coding
chr10	30198560	30202560	ENSMUSG00000075266.5	Cenpw	protein_coding
chr10	30801326	30805326	ENSMUSG00000039697.16	Ncoa7	protein_coding
chr10	30840801	30844801	ENSMUSG00000019789.9	Hey2	protein_coding
chr10	31311383	31315383	ENSMUSG00000000295.13	Hddc2	protein_coding
chr10	31607184	31611184	ENSMUSG00000063760.9	Rnf217	protein_coding
chr10	33949269	33953269	ENSMUSG00000039531.8	Zup1	protein_coding
chr10	34016815	34020815	ENSMUSG00000111905.1	Gm48045	antisense
chr10	34017624	34021624	ENSMUSG00000019782.10	Rwdd1	protein_coding
chr10	34205715	34209715	ENSMUSG00000039497.8	Dse	protein_coding
chr10	34280190	34284190	ENSMUSG00000047514.6	Tspyl1	protein_coding
chr10	34416552	34420552	ENSMUSG00000039480.14	Nt5dc1	protein_coding
chr10	36972544	36976544	ENSMUSG00000019777.16	Hdac2	protein_coding
chr10	37136920	37140920	ENSMUSG00000069662.5	Marcks	protein_coding
chr10	39366855	39370855	ENSMUSG00000019843.14	Fyn	protein_coding
chr10	3971118	3975118	ENSMUSG00000040675.17	Mthfd1l	protein_coding
chr10	39730007	39734007	ENSMUSG00000087177.7	E130307A14Rik	antisense
chr10	39730118	39734118	ENSMUSG00000019841.15	Rev3l	protein_coding
chr10	39897238	39901238	ENSMUSG00000096687.8	Mfsd4b4	protein_coding
chr10	39897329	39901329	ENSMUSG00000097890.2	4930547M16Rik	bidirectional_promoter_lncRNA
chr10	40023268	40027268	ENSMUSG00000038522.7	Mfsd4b1	protein_coding
chr10	40256108	40260108	ENSMUSG00000019837.8	Gtf3c6	protein_coding
chr10	40256467	40260467	ENSMUSG00000065870.2	Rnu3a	snoRNA
chr10	40256467	40260467	ENSMUSG00000106147.1	Rnu3a	snoRNA
chr10	40300188	40304188	ENSMUSG00000075232.6	Amd1	protein_coding
chr10	40348103	40352103	ENSMUSG00000038491.9	Cdk19os	antisense
chr10	40881311	40885311	ENSMUSG00000038446.8	Cdc40	protein_coding
chr10	40881475	40885475	ENSMUSG00000019831.14	Wasf1	protein_coding
chr10	41301260	41305260	ENSMUSG00000038417.4	Fig4	protein_coding
chr10	41301980	41305980	ENSMUSG00000091415.5	Ak9	protein_coding
chr10	41448383	41452383	ENSMUSG00000019826.11	Zbtb24	protein_coding
chr10	41474314	41478314	ENSMUSG00000019823.17	Mical1	protein_coding
chr10	41517414	41521414	ENSMUSG00000019818.15	Cd164	protein_coding
chr10	41714634	41718634	ENSMUSG00000075225.15	Ccdc162	protein_coding
chr10	41807871	41811871	ENSMUSG00000019813.16	Cep57l1	protein_coding
chr10	41807935	41811935	ENSMUSG00000038332.13	Sesn1	protein_coding
chr10	42274755	42278755	ENSMUSG00000048756.11	Foxo3	protein_coding
chr10	42476565	42480565	ENSMUSG00000038302.14	Afg1l	protein_coding
chr10	42500030	42504030	ENSMUSG00000019804.12	Snx3	protein_coding
chr10	42759496	42763496	ENSMUSG00000019802.13	Sec63	protein_coding
chr10	42884892	42888892	ENSMUSG00000111333.1	Gm48670	processed_pseudogene
chr10	42886797	42890797	ENSMUSG00000111086.1	Gm48671	lincRNA
chr10	43219486	43223486	ENSMUSG00000038240.13	Pdss2	protein_coding
chr10	43476831	43480831	ENSMUSG00000038214.15	Bend3	protein_coding
chr10	43538994	43542994	ENSMUSG00000019797.11	Mtres1	protein_coding
chr10	4386108	4390108	ENSMUSG00000075327.10	Zbtb2	protein_coding
chr10	44002154	44006154	ENSMUSG00000075162.3	Gm10812	pseudogene
chr10	44266358	44270358	ENSMUSG00000038160.7	Atg5	protein_coding
chr10	44526501	44530501	ENSMUSG00000038151.13	Prdm1	protein_coding
chr10	45065203	45069203	ENSMUSG00000019849.11	Prep	protein_coding
chr10	50590669	50594669	ENSMUSG00000038774.9	Ascc3	protein_coding
chr10	50892754	50896754	ENSMUSG00000019913.4	Sim1	protein_coding
chr10	52231619	52235619	ENSMUSG00000019891.15	Dcbld1	protein_coding
chr10	52379226	52383226	ENSMUSG00000112317.1	Gm47580	TEC
chr10	52380124	52384124	ENSMUSG00000019861.15	Gopc	protein_coding
chr10	52415547	52419547	ENSMUSG00000023068.16	Nus1	protein_coding
chr10	52688533	52692533	ENSMUSG00000038602.7	Slc35f1	protein_coding
chr10	53377452	53381452	ENSMUSG00000111892.1	Gm47641	TEC
chr10	53377947	53381947	ENSMUSG00000038594.9	Cep85l	protein_coding
chr10	53594757	53598757	ENSMUSG00000019857.7	Asf1a	protein_coding
chr10	53628439	53632439	ENSMUSG00000058298.10	Mcm9	protein_coding
chr10	54073922	54077922	ENSMUSG00000097069.1	Gm16998	bidirectional_promoter_lncRNA
chr10	54074609	54078609	ENSMUSG00000003746.16	Man1a	protein_coding
chr10	56226689	56230689	ENSMUSG00000038122.9	Tbc1d32	protein_coding
chr10	57484351	57488351	ENSMUSG00000097370.2	4930467K11Rik	lincRNA
chr10	57484385	57488385	ENSMUSG00000019878.8	Hsf2	protein_coding
chr10	5803600	5807600	ENSMUSG00000019773.7	Fbxo5	protein_coding
chr10	5821910	5825910	ENSMUSG00000019774.8	Mtrf1l	protein_coding
chr10	58321466	58325466	ENSMUSG00000019920.18	Lims1	protein_coding
chr10	58444920	58448920	ENSMUSG00000003226.7	Ranbp2	protein_coding
chr10	58495948	58499948	ENSMUSG00000038010.9	Ccdc138	protein_coding
chr10	59218310	59222310	ENSMUSG00000118557.1	AC153941.1	processed_pseudogene
chr10	59219847	59223847	ENSMUSG00000019917.10	Septin10	protein_coding
chr10	59219953	59223953	ENSMUSG00000098188.1	Sowahc	protein_coding
chr10	59321296	59325296	ENSMUSG00000019916.14	P4ha1	protein_coding
chr10	59614063	59618063	ENSMUSG00000071280.2	Gm10322	antisense
chr10	59614692	59618692	ENSMUSG00000009647.13	Mcu	protein_coding
chr10	59700477	59704477	ENSMUSG00000020111.15	Micu1	protein_coding
chr10	59877556	59881556	ENSMUSG00000020109.13	Dnajb12	protein_coding
chr10	59949834	59953834	ENSMUSG00000020108.4	Ddit4	protein_coding
chr10	60000805	60004805	ENSMUSG00000044475.14	Ascc1	protein_coding
chr10	60001135	60005135	ENSMUSG00000020107.10	Anapc16	protein_coding
chr10	60104219	60108219	ENSMUSG00000058297.16	Spock2	protein_coding
chr10	60209251	60213251	ENSMUSG00000077090.1	Gm22117	miRNA
chr10	60344851	60348851	ENSMUSG00000020101.14	Vsir	protein_coding
chr10	60750794	60754794	ENSMUSG00000020100.15	Slc29a3	protein_coding
chr10	60829581	60833581	ENSMUSG00000020099.8	Unc5b	protein_coding
chr10	61145703	61149703	ENSMUSG00000020097.14	Sgpl1	protein_coding
chr10	61448717	61452717	ENSMUSG00000112229.1	Gm48086	sense_intronic
chr10	61450661	61454661	ENSMUSG00000020091.15	Eif4ebp2	protein_coding
chr10	61473801	61477801	ENSMUSG00000037151.8	Lrrc20	protein_coding
chr10	61474937	61478937	ENSMUSG00000043126.5	D830039M14Rik	antisense
chr10	61678255	61682255	ENSMUSG00000112581.1	1700022H01Rik	bidirectional_promoter_lncRNA
chr10	61678299	61682299	ENSMUSG00000020088.10	Sar1a	protein_coding
chr10	61693514	61697514	ENSMUSG00000020087.5	Tysnd1	protein_coding
chr10	62229251	62233251	ENSMUSG00000037031.10	Tspan15	protein_coding
chr10	62338256	62342256	ENSMUSG00000085347.1	Hk1os	antisense
chr10	62447489	62451489	ENSMUSG00000097129.2	4930507D05Rik	bidirectional_promoter_lncRNA
chr10	62447738	62451738	ENSMUSG00000020079.15	Supv3l1	protein_coding
chr10	62484805	62488805	ENSMUSG00000020078.16	Vps26a	protein_coding
chr10	62575694	62579694	ENSMUSG00000105203.1	4933428P19Rik	antisense
chr10	62576457	62580457	ENSMUSG00000036955.16	Kifbp	protein_coding
chr10	62600281	62604281	ENSMUSG00000020075.8	Ddx21	protein_coding
chr10	62600350	62604350	ENSMUSG00000112347.1	Gm47257	bidirectional_promoter_lncRNA
chr10	62649218	62653218	ENSMUSG00000020076.7	Ddx50	protein_coding
chr10	62790286	62794286	ENSMUSG00000020074.7	Ccar1	protein_coding
chr10	62978223	62982223	ENSMUSG00000020070.18	Rufy2	protein_coding
chr10	63022217	63026217	ENSMUSG00000020069.16	Hnrnph3	protein_coding
chr10	63022315	63026315	ENSMUSG00000020072.15	Pbld2	protein_coding
chr10	63241810	63245810	ENSMUSG00000020064.9	Herc4	protein_coding
chr10	63242153	63246153	ENSMUSG00000045391.4	1700120B22Rik	bidirectional_promoter_lncRNA
chr10	63428098	63432098	ENSMUSG00000060843.11	Ctnna3	protein_coding
chr10	67094125	67098125	ENSMUSG00000037876.17	Jmjd1c	protein_coding
chr10	67094945	67098945	ENSMUSG00000019873.8	Reep3	protein_coding
chr10	67783735	67787735	ENSMUSG00000112537.1	4930543I11Rik	TEC
chr10	67783749	67787749	ENSMUSG00000116971.1	Gm49766	lincRNA
chr10	69211098	69215098	ENSMUSG00000090622.1	A930033H14Rik	protein_coding
chr10	70243100	70247100	ENSMUSG00000037762.6	Slc16a9	protein_coding
chr10	71236280	71240280	ENSMUSG00000003923.14	Tfam	protein_coding
chr10	71345763	71349763	ENSMUSG00000060733.13	Ipmk	protein_coding
chr10	7210237	7214237	ENSMUSG00000015202.13	Cnksr3	protein_coding
chr10	72652845	72656845	ENSMUSG00000019923.14	Zwint	protein_coding
chr10	74965177	74969177	ENSMUSG00000040009.6	Gnaz	protein_coding
chr10	75210073	75214073	ENSMUSG00000033444.14	Specc1l	protein_coding
chr10	75515551	75519551	ENSMUSG00000020180.10	Snrpd3	protein_coding
chr10	75515972	75519972	ENSMUSG00000033416.15	Gucd1	protein_coding
chr10	75858240	75862240	ENSMUSG00000033307.7	Mif	protein_coding
chr10	75891413	75895413	ENSMUSG00000009092.5	Derl3	protein_coding
chr10	75919617	75923617	ENSMUSG00000000902.13	Smarcb1	protein_coding
chr10	76030650	76034650	ENSMUSG00000049764.8	Zfp280b	protein_coding
chr10	76343291	76347291	ENSMUSG00000020231.15	Dip2a	protein_coding
chr10	76440786	76444786	ENSMUSG00000001151.10	Pcnt	protein_coding
chr10	76529588	76533588	ENSMUSG00000033105.12	Lss	protein_coding
chr10	76959887	76963887	ENSMUSG00000001120.15	Pcbp3	protein_coding
chr10	77030241	77034241	ENSMUSG00000001436.15	Slc19a1	protein_coding
chr10	77257218	77261218	ENSMUSG00000020260.9	Pofut2	protein_coding
chr10	77257223	77261223	ENSMUSG00000078444.3	Gm10941	bidirectional_promoter_lncRNA
chr10	77416270	77420270	ENSMUSG00000020262.15	Adarb1	protein_coding
chr10	77513785	77517785	ENSMUSG00000032977.9	Fam207a	protein_coding
chr10	77579720	77583720	ENSMUSG00000009291.13	Pttg1ip	protein_coding
chr10	77604097	77608097	ENSMUSG00000020265.16	Sumo3	protein_coding
chr10	77604197	77608197	ENSMUSG00000112241.1	Gm49325	protein_coding
chr10	77620275	77624275	ENSMUSG00000009293.17	Ube2g2	protein_coding
chr10	77740638	77744638	ENSMUSG00000112864.1	Gm18596	protein_coding
chr10	77747580	77751580	ENSMUSG00000111976.1	Gm48178	unprocessed_pseudogene
chr10	77749354	77753354	ENSMUSG00000112380.1	Gm9736	protein_coding
chr10	7778185	7782185	ENSMUSG00000085211.2	B430219N15Rik	antisense
chr10	77976524	77980524	ENSMUSG00000020284.16	Cfap410	protein_coding
chr10	78008083	78012083	ENSMUSG00000020277.10	Pfkl	protein_coding
chr10	78067302	78071302	ENSMUSG00000000732.9	Icosl	protein_coding
chr10	78167782	78171782	ENSMUSG00000053329.7	Gatd3a	protein_coding
chr10	78242641	78246641	ENSMUSG00000000374.8	Trappc10	protein_coding
chr10	78411043	78415043	ENSMUSG00000061032.9	Rrp1	protein_coding
chr10	78462975	78466975	ENSMUSG00000032788.15	Pdxk	protein_coding
chr10	7846481	7850481	ENSMUSG00000088857.1	Gm24726	snoRNA
chr10	78572346	78576346	ENSMUSG00000032763.11	Ilvbl	protein_coding
chr10	79095600	79099600	ENSMUSG00000060301.6	2610008E11Rik	protein_coding
chr10	79667369	79671369	ENSMUSG00000020308.7	Tpgs1	protein_coding
chr10	79680195	79684195	ENSMUSG00000020307.15	Cdc34	protein_coding
chr10	79701590	79705590	ENSMUSG00000065220.1	Gm25794	snRNA
chr10	79702491	79706491	ENSMUSG00000023175.15	Bsg	protein_coding
chr10	79744581	79748581	ENSMUSG00000020329.12	Polrmt	protein_coding
chr10	79764952	79768952	ENSMUSG00000035890.9	Rnf126	protein_coding
chr10	79791572	79795572	ENSMUSG00000035863.14	Palm	protein_coding
chr10	79792656	79796656	ENSMUSG00000112828.1	Gm48495	antisense
chr10	79852427	79856427	ENSMUSG00000006498.16	Ptbp1	protein_coding
chr10	79852971	79856971	ENSMUSG00000091994.2	E130317F20Rik	bidirectional_promoter_lncRNA
chr10	79906923	79910923	ENSMUSG00000013833.15	Med16	protein_coding
chr10	79907195	79911195	ENSMUSG00000095023.1	Gm24019	snRNA
chr10	79908856	79912856	ENSMUSG00000097854.1	Gm26602	protein_coding
chr10	79925043	79929043	ENSMUSG00000019564.12	Arid3a	protein_coding
chr10	79982330	79986330	ENSMUSG00000013858.14	Tmem259	protein_coding
chr10	79983506	79987506	ENSMUSG00000095615.1	Gm26243	snRNA
chr10	80113803	80117803	ENSMUSG00000003068.17	Stk11	protein_coding
chr10	80138835	80142835	ENSMUSG00000035640.18	Cbarp	protein_coding
chr10	80146272	80150272	ENSMUSG00000035621.13	Midn	protein_coding
chr10	80163985	80167985	ENSMUSG00000045193.13	Cirbp	protein_coding
chr10	80224434	80228434	ENSMUSG00000020156.16	Pwwp3a	protein_coding
chr10	80247121	80251121	ENSMUSG00000020153.14	Ndufs7	protein_coding
chr10	80259012	80263012	ENSMUSG00000020150.13	Gamt	protein_coding
chr10	80259486	80263486	ENSMUSG00000069565.12	Dazap1	protein_coding
chr10	80290453	80294453	ENSMUSG00000063457.14	Rps15	protein_coding
chr10	80327498	80331498	ENSMUSG00000020131.14	Pcsk4	protein_coding
chr10	80327953	80331953	ENSMUSG00000035504.16	Reep6	protein_coding
chr10	80397550	80401550	ENSMUSG00000035478.14	Mbd3	protein_coding
chr10	80431647	80435647	ENSMUSG00000020167.14	Tcf3	protein_coding
chr10	80474352	80478352	ENSMUSG00000089228.1	Gm25044	snRNA
chr10	80575321	80579321	ENSMUSG00000035397.8	Klf16	protein_coding
chr10	80587790	80591790	ENSMUSG00000100201.1	Gm29093	sense_intronic
chr10	80588341	80592341	ENSMUSG00000003346.14	Abhd17a	protein_coding
chr10	80600872	80604872	ENSMUSG00000113949.1	Scamp4	protein_coding
chr10	80600880	80604880	ENSMUSG00000113640.1	Adat3	protein_coding
chr10	80620838	80624838	ENSMUSG00000003345.16	Csnk1g2	protein_coding
chr10	80655071	80659071	ENSMUSG00000003344.14	Btbd2	protein_coding
chr10	80676112	80680112	ENSMUSG00000020190.13	Mknk2	protein_coding
chr10	80699977	80703977	ENSMUSG00000003348.10	Mob3a	protein_coding
chr10	80700184	80704184	ENSMUSG00000055862.7	Izumo4	protein_coding
chr10	80740264	80744264	ENSMUSG00000020198.8	Ap3d1	protein_coding
chr10	80753206	80757206	ENSMUSG00000061589.14	Dot1l	protein_coding
chr10	80796198	80800198	ENSMUSG00000020211.15	Sf3a2	protein_coding
chr10	80796626	80800626	ENSMUSG00000035278.9	Plekhj1	protein_coding
chr10	80824656	80828656	ENSMUSG00000035242.15	Oaz1	protein_coding
chr10	80826797	80830797	ENSMUSG00000087993.1	Mir1982	miRNA
chr10	80853209	80857209	ENSMUSG00000035215.9	Lsm7	protein_coding
chr10	80853275	80857275	ENSMUSG00000035206.10	Sppl2b	protein_coding
chr10	80898969	80902969	ENSMUSG00000020219.7	Timm13	protein_coding
chr10	80928073	80932073	ENSMUSG00000015312.9	Gadd45b	protein_coding
chr10	81012945	81016945	ENSMUSG00000048240.14	Gng7	protein_coding
chr10	81102616	81106616	ENSMUSG00000093498.1	Mir5615-2	miRNA
chr10	81102673	81106673	ENSMUSG00000106347.1	Mir5615-1	miRNA
chr10	81103915	81107915	ENSMUSG00000035027.18	Map2k2	protein_coding
chr10	81165923	81169923	ENSMUSG00000004934.14	Pias4	protein_coding
chr10	81181005	81185005	ENSMUSG00000034974.13	Dapk3	protein_coding
chr10	81181849	81185849	ENSMUSG00000053603.4	4930442H23Rik	TEC
chr10	81289581	81293581	ENSMUSG00000034917.8	Tjp3	protein_coding
chr10	81290963	81294963	ENSMUSG00000034902.17	Pip5k1c	protein_coding
chr10	81319103	81323103	ENSMUSG00000034889.8	Cactin	protein_coding
chr10	81348480	81352480	ENSMUSG00000020232.17	Hmg20b	protein_coding
chr10	81355491	81359491	ENSMUSG00000034854.8	Mfsd12	protein_coding
chr10	81376516	81380516	ENSMUSG00000020235.16	Fzr1	protein_coding
chr10	81382428	81386428	ENSMUSG00000078440.10	Dohh	protein_coding
chr10	81382466	81386466	ENSMUSG00000113262.1	Gm48551	protein_coding
chr10	81384347	81388347	ENSMUSG00000098811.1	Mir6913	miRNA
chr10	81407575	81411575	ENSMUSG00000085327.1	Gm16104	antisense
chr10	81494392	81498392	ENSMUSG00000020238.14	Ncln	protein_coding
chr10	81543190	81547190	ENSMUSG00000034781.5	Gna11	protein_coding
chr10	81599073	81603073	ENSMUSG00000034758.12	Tle6	protein_coding
chr10	82176235	82180235	ENSMUSG00000112110.1	Gm15608	lincRNA
chr10	82627828	82631828	ENSMUSG00000034674.18	Tdg	protein_coding
chr10	82762144	82766144	ENSMUSG00000020248.18	Nfyb	protein_coding
chr10	82857008	82861008	ENSMUSG00000112375.1	Gm38560	bidirectional_promoter_lncRNA
chr10	83358221	83362221	ENSMUSG00000020255.8	D10Wsu102e	protein_coding
chr10	83541752	83545752	ENSMUSG00000034560.6	Washc4	protein_coding
chr10	84438597	84442597	ENSMUSG00000020032.14	Nuak1	protein_coding
chr10	84438826	84442826	ENSMUSG00000111583.1	Gm47962	bidirectional_promoter_lncRNA
chr10	84532062	84536062	ENSMUSG00000046841.5	Ckap4	protein_coding
chr10	84574626	84578626	ENSMUSG00000020034.7	Tcp11l2	protein_coding
chr10	84620292	84624292	ENSMUSG00000034453.8	Polr3b	protein_coding
chr10	84620578	84624578	ENSMUSG00000097309.2	Gm17249	bidirectional_promoter_lncRNA
chr10	84915616	84919616	ENSMUSG00000035620.15	Ric8b	protein_coding
chr10	85100495	85104495	ENSMUSG00000050035.7	Fhl4	protein_coding
chr10	85100627	85104627	ENSMUSG00000060935.6	Tmem263	protein_coding
chr10	8516825	8520825	ENSMUSG00000047712.8	Ust	protein_coding
chr10	85183064	85187064	ENSMUSG00000020038.10	Cry1	protein_coding
chr10	85331901	85335901	ENSMUSG00000087895.1	Gm25281	miRNA
chr10	85384814	85388814	ENSMUSG00000020042.15	Btbd11	protein_coding
chr10	85915142	85919142	ENSMUSG00000035529.10	Prdm4	protein_coding
chr10	86019972	86023972	ENSMUSG00000001786.14	Fbxo7	protein_coding
chr10	86020329	86024329	ENSMUSG00000097692.2	A230060F14Rik	antisense
chr10	86703448	86707448	ENSMUSG00000092686.1	Gm25745	miRNA
chr10	86703509	86707509	ENSMUSG00000020048.13	Hsp90b1	protein_coding
chr10	86703811	86707811	ENSMUSG00000044937.15	Ttc41	protein_coding
chr10	86777005	86781005	ENSMUSG00000054027.8	Nt5dc3	protein_coding
chr10	88377080	88381080	ENSMUSG00000020057.2	Dram1	protein_coding
chr10	88377132	88381132	ENSMUSG00000035311.16	Gnptab	protein_coding
chr10	88457569	88461569	ENSMUSG00000020059.9	Sycp3	protein_coding
chr10	88502073	88506073	ENSMUSG00000060002.14	Chpt1	protein_coding
chr10	88728858	88732858	ENSMUSG00000060904.14	Arl1	protein_coding
chr10	88729101	88733101	ENSMUSG00000069540.4	Gm4925	transcribed_processed_pseudogene
chr10	8882637	8886637	ENSMUSG00000097597.2	Gm26674	antisense
chr10	8884070	8888070	ENSMUSG00000015305.6	Sash1	protein_coding
chr10	89441967	89445967	ENSMUSG00000074802.11	Gas2l3	protein_coding
chr10	91080770	91084770	ENSMUSG00000019979.12	Apaf1	protein_coding
chr10	91080940	91084940	ENSMUSG00000019975.12	Ikbip	protein_coding
chr10	91122059	91126059	ENSMUSG00000061904.12	Slc25a3	protein_coding
chr10	91179315	91183315	ENSMUSG00000019961.17	Tmpo	protein_coding
chr10	92720420	92724420	ENSMUSG00000019988.7	Nedd1	protein_coding
chr10	92721688	92725688	ENSMUSG00000111740.1	Gm49783	TEC
chr10	93158875	93162875	ENSMUSG00000020015.10	Cdk17	protein_coding
chr10	93160785	93164785	ENSMUSG00000089214.1	Mir1931	miRNA
chr10	93309135	93313135	ENSMUSG00000008398.16	Elk3	protein_coding
chr10	93451411	93455411	ENSMUSG00000015889.8	Lta4h	protein_coding
chr10	94033801	94037801	ENSMUSG00000110869.1	Gm49628	TEC
chr10	94033817	94037817	ENSMUSG00000036099.16	Vezt	protein_coding
chr10	94034001	94038001	ENSMUSG00000020021.4	Fgd6	protein_coding
chr10	94146023	94150023	ENSMUSG00000005897.14	Nr2c1	protein_coding
chr10	94196720	94200720	ENSMUSG00000020022.17	Ndufa12	protein_coding
chr10	94686576	94690576	ENSMUSG00000097164.2	Cep83os	bidirectional_promoter_lncRNA
chr10	94686654	94690654	ENSMUSG00000020024.7	Cep83	protein_coding
chr10	94942835	94946835	ENSMUSG00000074785.5	Plxnc1	protein_coding
chr10	95415180	95419180	ENSMUSG00000020027.18	Socs2	protein_coding
chr10	95415375	95419375	ENSMUSG00000097766.1	5730420D15Rik	bidirectional_promoter_lncRNA
chr10	95513145	95517145	ENSMUSG00000074781.5	Ube2n	protein_coding
chr10	95562146	95566146	ENSMUSG00000020029.6	Nudt4	protein_coding
chr10	95938650	95942650	ENSMUSG00000036499.9	Eea1	protein_coding
chr10	96615006	96619006	ENSMUSG00000036478.8	Btg1	protein_coding
chr10	98912406	98916406	ENSMUSG00000019943.10	Atp2b1	protein_coding
chr10	9899079	9903079	ENSMUSG00000019790.17	Stxbp5	protein_coding
chr10	9899313	9903313	ENSMUSG00000112146.1	Gm46210	lincRNA
chr10	99105036	99109036	ENSMUSG00000019952.15	Poc1b	protein_coding
chr10	99106080	99110080	ENSMUSG00000112346.1	Gm48768	bidirectional_promoter_lncRNA
chr10	99106159	99110159	ENSMUSG00000090035.3	Galnt4	protein_coding
chr1	10035987	10039987	ENSMUSG00000056763.16	Cspp1	protein_coding
chr1	10036168	10040168	ENSMUSG00000025917.9	Cops5	protein_coding
chr1	10230670	10234670	ENSMUSG00000067851.11	Arfgef1	protein_coding
chr1	105354007	105358007	ENSMUSG00000097482.2	Gm17634	antisense
chr1	105354710	105358710	ENSMUSG00000047496.6	Rnf152	protein_coding
chr1	105661677	105665677	ENSMUSG00000056536.14	Pign	protein_coding
chr1	105661861	105665861	ENSMUSG00000026319.13	Relch	protein_coding
chr1	105988282	105992282	ENSMUSG00000099843.1	Gm7160	lincRNA
chr1	105988406	105992406	ENSMUSG00000038866.15	Zcchc2	protein_coding
chr1	106169524	106173524	ENSMUSG00000101583.1	Gm20753	lincRNA
chr1	106169752	106173752	ENSMUSG00000044340.7	Phlpp1	protein_coding
chr1	106712274	106716274	ENSMUSG00000057329.7	Bcl2	protein_coding
chr1	106757727	106761727	ENSMUSG00000009905.5	Kdsr	protein_coding
chr1	106794728	106798728	ENSMUSG00000009907.17	Vps4b	protein_coding
chr1	10991465	10995465	ENSMUSG00000048960.13	Prex2	protein_coding
chr11	100317885	100321885	ENSMUSG00000035530.13	Eif1	protein_coding
chr11	100395763	100399763	ENSMUSG00000001552.14	Jup	protein_coding
chr11	100526000	100530000	ENSMUSG00000020917.17	Acly	protein_coding
chr11	100617244	100621244	ENSMUSG00000017837.12	Nkiras2	protein_coding
chr11	100618188	100622188	ENSMUSG00000014195.16	Dnajc7	protein_coding
chr11	100736215	100740215	ENSMUSG00000019173.11	Rab5c	protein_coding
chr11	100848724	100852724	ENSMUSG00000020919.11	Stat5b	protein_coding
chr11	100937540	100941540	ENSMUSG00000004040.16	Stat3	protein_coding
chr11	100968887	100972887	ENSMUSG00000004044.9	Cavin1	protein_coding
chr11	101007452	101011452	ENSMUSG00000019302.16	Atp6v0a1	protein_coding
chr11	101068012	101072012	ENSMUSG00000001751.9	Naglu	protein_coding
chr11	101080565	101084565	ENSMUSG00000001755.12	Coasy	protein_coding
chr11	101117893	101121893	ENSMUSG00000017802.14	Retreg3	protein_coding
chr11	101117938	101121938	ENSMUSG00000035198.9	Tubg1	protein_coding
chr11	101244028	101248028	ENSMUSG00000001240.13	Ramp2	protein_coding
chr11	101277012	101281012	ENSMUSG00000078653.4	Cntd1	protein_coding
chr11	101277114	101281114	ENSMUSG00000017188.3	Coa3	protein_coding
chr11	101300286	101304286	ENSMUSG00000035086.13	Becn1	protein_coding
chr11	101314213	101318213	ENSMUSG00000078652.9	Psme3	protein_coding
chr11	101422796	101426796	ENSMUSG00000097239.7	Gm27029	protein_coding
chr11	101423085	101427085	ENSMUSG00000035007.5	Rundc1	protein_coding
chr11	101423333	101427333	ENSMUSG00000097487.7	Ptges3l	protein_coding
chr11	101440298	101444298	ENSMUSG00000063316.13	Rpl27	protein_coding
chr11	101462999	101466999	ENSMUSG00000001313.12	Rnd2	protein_coding
chr11	101464230	101468230	ENSMUSG00000034993.7	Vat1	protein_coding
chr11	101549955	101553955	ENSMUSG00000017146.12	Brca1	protein_coding
chr11	101550149	101554149	ENSMUSG00000017119.19	Nbr1	protein_coding
chr11	101625195	101629195	ENSMUSG00000010362.9	Rdm1	protein_coding
chr11	101625366	101629366	ENSMUSG00000065767.1	Gm23849	snRNA
chr11	101639748	101643748	ENSMUSG00000064702.1	Gm24950	snRNA
chr11	101663541	101667541	ENSMUSG00000034936.2	Arl4d	protein_coding
chr11	101730919	101734919	ENSMUSG00000034931.15	Dhx8	protein_coding
chr11	101892374	101896374	ENSMUSG00000001493.9	Meox1	protein_coding
chr11	101982279	101986279	ENSMUSG00000010841.13	Cfap97d1	protein_coding
chr11	101985013	101989013	ENSMUSG00000003518.13	Dusp3	protein_coding
chr11	102086515	102090515	ENSMUSG00000017314.12	Mpp2	protein_coding
chr11	102228150	102232150	ENSMUSG00000098863.1	Mir8101	miRNA
chr11	102228166	102232166	ENSMUSG00000008855.17	Hdac5	protein_coding
chr11	102282931	102286931	ENSMUSG00000034757.15	Tmub2	protein_coding
chr11	102294631	102298631	ENSMUSG00000059995.12	Atxn7l3	protein_coding
chr11	102317742	102321742	ENSMUSG00000020923.17	Ubtf	protein_coding
chr11	102405946	102409946	ENSMUSG00000018677.9	Slc25a39	protein_coding
chr11	102554392	102558392	ENSMUSG00000034621.14	Gpatch8	protein_coding
chr11	102602396	102606396	ENSMUSG00000050288.6	Fzd2	protein_coding
chr11	102817700	102821700	ENSMUSG00000034520.14	Gjc1	protein_coding
chr11	102878985	102882985	ENSMUSG00000020929.14	Eftud2	protein_coding
chr11	102879204	102883204	ENSMUSG00000020930.9	Ccdc103	protein_coding
chr11	102923124	102927124	ENSMUSG00000051378.10	Kif18b	protein_coding
chr11	103026190	103030190	ENSMUSG00000020936.8	Nmt1	protein_coding
chr11	103026333	103030333	ENSMUSG00000020935.8	Dcakd	protein_coding
chr11	103099658	103103658	ENSMUSG00000020937.14	Plcd3	protein_coding
chr11	103099682	103103682	ENSMUSG00000056938.16	Acbd4	protein_coding
chr11	103114231	103118231	ENSMUSG00000048878.6	Hexim1	protein_coding
chr11	103130429	103134429	ENSMUSG00000043372.12	Hexim2	protein_coding
chr11	103265472	103269472	ENSMUSG00000020941.7	Map3k14	protein_coding
chr11	103265745	103269745	ENSMUSG00000078635.3	1700028N14Rik	processed_transcript
chr11	103410687	103414687	ENSMUSG00000034247.9	Plekhm1	protein_coding
chr11	103695724	103699724	ENSMUSG00000085154.7	C130046K22Rik	processed_transcript
chr11	103695898	103699898	ENSMUSG00000020946.13	Gosr2	protein_coding
chr11	103952056	103956056	ENSMUSG00000034187.18	Nsf	protein_coding
chr11	103964739	103968739	ENSMUSG00000062421.13	Arf2	protein_coding
chr11	104229390	104233390	ENSMUSG00000018411.17	Mapt	protein_coding
chr11	104548620	104552620	ENSMUSG00000020687.13	Cdc27	protein_coding
chr11	104548663	104552663	ENSMUSG00000061086.12	Myl4	protein_coding
chr11	104569557	104573557	ENSMUSG00000082706.1	Gm11663	processed_pseudogene
chr11	105124425	105128425	ENSMUSG00000020691.13	Mettl2	protein_coding
chr11	105176807	105180807	ENSMUSG00000020694.17	Tlk2	protein_coding
chr11	105179433	105183433	ENSMUSG00000099681.1	1700052K11Rik	antisense
chr11	105290643	105294643	ENSMUSG00000020695.14	Mrc2	protein_coding
chr11	105587986	105591986	ENSMUSG00000053580.16	Tanc2	protein_coding
chr11	106034872	106038872	ENSMUSG00000049354.8	Dcaf7	protein_coding
chr11	106082613	106086613	ENSMUSG00000020700.11	Map3k3	protein_coding
chr11	106214344	106218344	ENSMUSG00000078622.8	Ccdc47	protein_coding
chr11	106214926	106218926	ENSMUSG00000020705.6	Ddx42	protein_coding
chr11	106254079	106258079	ENSMUSG00000020706.13	Ftsj3	protein_coding
chr11	106254154	106258154	ENSMUSG00000020708.12	Psmc5	protein_coding
chr11	106270972	106274972	ENSMUSG00000078619.10	Smarcd2	protein_coding
chr11	106485852	106489852	ENSMUSG00000020715.9	Ern1	protein_coding
chr11	106498993	106502993	ENSMUSG00000065126.1	Snord104	snoRNA
chr11	106499243	106503243	ENSMUSG00000105884.1	Gm22711	snoRNA
chr11	106499245	106503245	ENSMUSG00000080540.2	Gm22711	snoRNA
chr11	106611423	106615423	ENSMUSG00000040548.16	Tex2	protein_coding
chr11	106777537	106781537	ENSMUSG00000020718.12	Polg2	protein_coding
chr11	106787185	106791185	ENSMUSG00000020719.14	Ddx5	protein_coding
chr11	106787252	106791252	ENSMUSG00000018372.13	Cep95	protein_coding
chr11	106918715	106922715	ENSMUSG00000018363.16	Smurf2	protein_coding
chr11	106918761	106922761	ENSMUSG00000099125.1	Gm27322	miRNA
chr11	107130127	107134127	ENSMUSG00000040481.17	Bptf	protein_coding
chr11	107187381	107191381	ENSMUSG00000018433.14	Nol11	protein_coding
chr11	107189094	107193094	ENSMUSG00000081360.1	Gm11718	processed_pseudogene
chr11	107468699	107472699	ENSMUSG00000040430.18	Pitpnc1	protein_coding
chr11	107477484	107481484	ENSMUSG00000020720.13	Psmd12	protein_coding
chr11	108341354	108345354	ENSMUSG00000000049.11	Apoh	protein_coding
chr11	108341928	108345928	ENSMUSG00000050965.14	Prkca	protein_coding
chr11	108421273	108425273	ENSMUSG00000082544.1	Gm11667	processed_pseudogene
chr11	108423192	108427192	ENSMUSG00000020728.17	Cep112	protein_coding
chr11	109360831	109364831	ENSMUSG00000020611.14	Gna13	protein_coding
chr11	109361654	109365654	ENSMUSG00000056687.9	Gm11696	antisense
chr11	109423946	109427946	ENSMUSG00000020610.17	Amz2	protein_coding
chr11	109609967	109613967	ENSMUSG00000041895.15	Wipi1	protein_coding
chr11	109647405	109651405	ENSMUSG00000020612.16	Prkar1a	protein_coding
chr11	109843878	109847878	ENSMUSG00000087393.1	1700023C21Rik	lincRNA
chr11	110335716	110339716	ENSMUSG00000018800.14	Abca5	protein_coding
chr11	110397122	110401122	ENSMUSG00000020623.11	Map2k6	protein_coding
chr11	112779976	112783976	ENSMUSG00000041674.16	BC006965	processed_transcript
chr11	112780224	112784224	ENSMUSG00000000567.5	Sox9	protein_coding
chr11	113199838	113203838	ENSMUSG00000087259.7	2610035D17Rik	lincRNA
chr11	113682155	113686155	ENSMUSG00000041629.7	Fam104a	protein_coding
chr11	113682412	113686412	ENSMUSG00000041623.17	D11Wsu47e	protein_coding
chr11	113749881	113753881	ENSMUSG00000041598.7	Cdc42ep4	protein_coding
chr11	114666524	114670524	ENSMUSG00000057322.12	Rpl38	protein_coding
chr11	114849152	114853152	ENSMUSG00000051043.16	Gprc5c	protein_coding
chr11	115161341	115165341	ENSMUSG00000020733.3	Slc9a3r1	protein_coding
chr11	115275050	115279050	ENSMUSG00000018861.8	Fdxr	protein_coding
chr11	115295663	115299663	ENSMUSG00000044788.10	Fads6	protein_coding
chr11	115379916	115383916	ENSMUSG00000050910.5	Cdr2l	protein_coding
chr11	115417962	115421962	ENSMUSG00000034566.10	Atp5h	protein_coding
chr11	115418128	115422128	ENSMUSG00000016940.18	Kctd2	protein_coding
chr11	115473667	115477667	ENSMUSG00000057219.11	Armc7	protein_coding
chr11	115489862	115493862	ENSMUSG00000020736.12	Nt5c	protein_coding
chr11	115491024	115495024	ENSMUSG00000081376.1	Gm11694	processed_pseudogene
chr11	115512387	115516387	ENSMUSG00000020737.12	Jpt1	protein_coding
chr11	115534276	115538276	ENSMUSG00000020738.16	Sumo2	protein_coding
chr11	115601925	115605925	ENSMUSG00000046756.10	Mrps7	protein_coding
chr11	115602051	115606051	ENSMUSG00000020740.13	Gga3	protein_coding
chr11	115610969	115614969	ENSMUSG00000020743.15	Mif4gd	protein_coding
chr11	115722808	115726808	ENSMUSG00000083394.2	Gm11703	processed_pseudogene
chr11	115763433	115767433	ENSMUSG00000020747.18	Tmem94	protein_coding
chr11	115811639	115815639	ENSMUSG00000034471.12	Caskin2	protein_coding
chr11	115812724	115816724	ENSMUSG00000020781.14	Tsen54	protein_coding
chr11	115822049	115826049	ENSMUSG00000020782.18	Llgl2	protein_coding
chr11	115856406	115860406	ENSMUSG00000034427.17	Myo15b	protein_coding
chr11	115931282	115935282	ENSMUSG00000020755.9	Sap30bp	protein_coding
chr11	115931477	115935477	ENSMUSG00000020752.11	Recql5	protein_coding
chr11	116028322	116032322	ENSMUSG00000020770.13	Unk	protein_coding
chr11	116084995	116088995	ENSMUSG00000034341.17	Wbp2	protein_coding
chr11	116129128	116133128	ENSMUSG00000054517.9	Trim65	protein_coding
chr11	116136868	116140868	ENSMUSG00000020775.13	Mrpl38	protein_coding
chr11	116196855	116200855	ENSMUSG00000020778.12	Ten1	protein_coding
chr11	116197045	116201045	ENSMUSG00000020777.16	Acox1	protein_coding
chr11	116272217	116276217	ENSMUSG00000020780.15	Srp68	protein_coding
chr11	116305233	116309233	ENSMUSG00000020792.15	Exoc7	protein_coding
chr11	116411032	116415032	ENSMUSG00000052949.14	Rnf157	protein_coding
chr11	116432094	116436094	ENSMUSG00000050628.6	Ubald2	protein_coding
chr11	116579447	116583447	ENSMUSG00000020802.8	Ube2o	protein_coding
chr11	116584432	116588432	ENSMUSG00000020804.12	Aanat	protein_coding
chr11	116669604	116673604	ENSMUSG00000020812.18	Snhg16	antisense
chr11	116670506	116674506	ENSMUSG00000065640.1	Snord1c	snoRNA
chr11	116826046	116830046	ENSMUSG00000020814.13	Mxra7	protein_coding
chr11	116841278	116845278	ENSMUSG00000090266.10	Mettl23	protein_coding
chr11	116841449	116845449	ENSMUSG00000056962.11	Jmjd6	protein_coding
chr11	116850440	116854440	ENSMUSG00000020818.16	Mfsd11	protein_coding
chr11	116851094	116855094	ENSMUSG00000034120.18	Srsf2	protein_coding
chr11	117113168	117117168	ENSMUSG00000020823.16	Sec14l1	protein_coding
chr11	117652289	117656289	ENSMUSG00000025571.13	Tnrc6c	protein_coding
chr11	117847251	117851251	ENSMUSG00000017716.15	Birc5	protein_coding
chr11	117968047	117972047	ENSMUSG00000053113.3	Socs3	protein_coding
chr11	117984292	117988292	ENSMUSG00000017715.11	Pgs1	protein_coding
chr11	11806962	11810962	ENSMUSG00000035455.12	Fignl1	protein_coding
chr11	118246592	118250592	ENSMUSG00000017132.17	Cyth1	protein_coding
chr11	118288244	118292244	ENSMUSG00000033909.17	Usp36	protein_coding
chr11	118417086	118421086	ENSMUSG00000025575.14	Cant1	protein_coding
chr1	111862918	111866918	ENSMUSG00000038702.6	Dsel	protein_coding
chr11	119020962	119024962	ENSMUSG00000025577.7	Cbx2	protein_coding
chr11	119038969	119042969	ENSMUSG00000025578.9	Cbx8	protein_coding
chr11	119084221	119088221	ENSMUSG00000039989.7	Cbx4	protein_coding
chr11	119265887	119269887	ENSMUSG00000025579.14	Gaa	protein_coding
chr11	119298089	119302089	ENSMUSG00000025580.15	Eif4a3	protein_coding
chr11	119305768	119309768	ENSMUSG00000013483.14	Card14	protein_coding
chr11	119353536	119357536	ENSMUSG00000005043.13	Sgsh	protein_coding
chr11	119353557	119357557	ENSMUSG00000039908.14	Slc26a11	protein_coding
chr11	119388472	119392472	ENSMUSG00000088015.1	Mir1932	miRNA
chr11	119489298	119493298	ENSMUSG00000109408.1	A930037H05Rik	processed_transcript
chr11	119489347	119493347	ENSMUSG00000039850.16	Endov	protein_coding
chr11	119600905	119604905	ENSMUSG00000025583.15	Rptor	protein_coding
chr11	119940698	119944698	ENSMUSG00000085207.1	Gm11767	antisense
chr11	119940763	119944763	ENSMUSG00000025372.16	Baiap2	protein_coding
chr11	120084827	120088827	ENSMUSG00000039781.14	Cep131	protein_coding
chr11	120096731	120100731	ENSMUSG00000025377.14	Tepsin	protein_coding
chr11	120096928	120100928	ENSMUSG00000078572.3	Ndufaf8	protein_coding
chr11	120148562	120152562	ENSMUSG00000085636.1	Gm11769	processed_transcript
chr11	120149346	120153346	ENSMUSG00000061306.16	Slc38a10	protein_coding
chr11	120187852	120191852	ENSMUSG00000075389.3	2810410L24Rik	processed_transcript
chr11	120344819	120348819	ENSMUSG00000093264.1	Gm23419	miRNA
chr11	120345413	120349413	ENSMUSG00000098955.1	Mir6935	miRNA
chr11	120346542	120350542	ENSMUSG00000062825.15	Actg1	protein_coding
chr11	120346678	120350678	ENSMUSG00000043644.4	0610009L18Rik	bidirectional_promoter_lncRNA
chr11	120376764	120380764	ENSMUSG00000025384.15	Faap100	protein_coding
chr11	120456068	120460068	ENSMUSG00000039670.2	Oxld1	protein_coding
chr11	120456115	120460115	ENSMUSG00000049957.14	Ccdc137	protein_coding
chr11	120465607	120469607	ENSMUSG00000057594.12	Arl16	protein_coding
chr11	120465635	120469635	ENSMUSG00000025793.17	Hgs	protein_coding
chr11	120482613	120486613	ENSMUSG00000039640.7	Mrpl12	protein_coding
chr11	120547727	120551727	ENSMUSG00000061111.8	Mcrip1	protein_coding
chr11	120549132	120553132	ENSMUSG00000025129.2	Ppp1r27	protein_coding
chr11	120571253	120575253	ENSMUSG00000025130.11	P4hb	protein_coding
chr11	120596365	120600365	ENSMUSG00000025134.2	Alyref	protein_coding
chr11	120596421	120600421	ENSMUSG00000025135.12	Anapc11	protein_coding
chr11	120615936	120619936	ENSMUSG00000025137.15	Pcyt2	protein_coding
chr11	120631600	120635600	ENSMUSG00000051510.13	Mafg	protein_coding
chr11	120670973	120674973	ENSMUSG00000025142.18	Aspscr1	protein_coding
chr11	120711738	120715738	ENSMUSG00000025144.17	Cenpx	protein_coding
chr11	120711925	120715925	ENSMUSG00000025145.13	Lrrc45	protein_coding
chr11	120719470	120723470	ENSMUSG00000018012.11	Rac3	protein_coding
chr11	120794403	120798403	ENSMUSG00000025155.15	Dus1l	protein_coding
chr11	120822547	120826547	ENSMUSG00000025153.9	Fasn	protein_coding
chr11	120989330	120993330	ENSMUSG00000025162.18	Csnk1d	protein_coding
chr11	121202433	121206433	ENSMUSG00000039307.16	Hexdc	protein_coding
chr11	121202711	121206711	ENSMUSG00000025169.6	Ogfod3	protein_coding
chr11	121235253	121239253	ENSMUSG00000000056.7	Narf	protein_coding
chr11	121257990	121261990	ENSMUSG00000039275.9	Foxk2	protein_coding
chr11	121385204	121389204	ENSMUSG00000098981.1	Mir7236	miRNA
chr11	121386251	121390251	ENSMUSG00000025170.13	Rab40b	protein_coding
chr11	121419401	121423401	ENSMUSG00000039253.7	Fn3krp	protein_coding
chr11	121432913	121436913	ENSMUSG00000025175.12	Fn3k	protein_coding
chr11	121449949	121453949	ENSMUSG00000039230.14	Tbcd	protein_coding
chr11	121671153	121675153	ENSMUSG00000046605.14	B3gntl1	protein_coding
chr11	121699544	121703544	ENSMUSG00000039208.15	Metrnl	protein_coding
chr11	16750203	16754203	ENSMUSG00000020122.16	Egfr	protein_coding
chr11	16949282	16953282	ENSMUSG00000087060.7	Eldr	processed_transcript
chr11	16949375	16953375	ENSMUSG00000044966.4	Fbxo48	protein_coding
chr11	17157263	17161263	ENSMUSG00000033953.10	Ppp3r1	protein_coding
chr11	17209568	17213568	ENSMUSG00000020116.7	Pno1	protein_coding
chr11	17951875	17955875	ENSMUSG00000016984.7	Etaa1	protein_coding
chr11	17951970	17955970	ENSMUSG00000086468.1	Etaa1os	antisense
chr1	118309739	118313739	ENSMUSG00000026374.14	Tsn	protein_coding
chr1	118319839	118323839	ENSMUSG00000026377.12	Nifk	protein_coding
chr1	118387058	118391058	ENSMUSG00000064302.13	Clasp1	protein_coding
chr1	118457265	118461265	ENSMUSG00000080542.1	Gm22710	snRNA
chr1	118457267	118461267	ENSMUSG00000107722.1	2900060B14Rik	antisense
chr1	119051619	119055619	ENSMUSG00000048402.14	Gli2	protein_coding
chr1	119502794	119506794	ENSMUSG00000004451.14	Ralb	protein_coding
chr1	119524160	119528160	ENSMUSG00000098923.1	Tmem185b	protein_coding
chr1	119524359	119528359	ENSMUSG00000098447.2	Gm27184	antisense
chr1	119647000	119651000	ENSMUSG00000026383.14	Epb41l5	protein_coding
chr1	119835613	119839613	ENSMUSG00000026384.13	Ptpn4	protein_coding
chr1	119911208	119915208	ENSMUSG00000036975.5	Tmem177	protein_coding
chr11	19922375	19926375	ENSMUSG00000045671.17	Spred2	protein_coding
chr11	20110913	20114913	ENSMUSG00000020152.7	Actr2	protein_coding
chr1	120119078	120123078	ENSMUSG00000026385.16	Dbi	protein_coding
chr1	120119187	120123187	ENSMUSG00000026388.15	3110009E18Rik	protein_coding
chr11	20199432	20203432	ENSMUSG00000020149.17	Rab1a	protein_coding
chr11	20247429	20251429	ENSMUSG00000044066.14	Cep68	protein_coding
chr11	20330713	20334713	ENSMUSG00000020142.12	Slc1a4	protein_coding
chr11	20541253	20545253	ENSMUSG00000049800.13	Sertad2	protein_coding
chr11	20739589	20743589	ENSMUSG00000049659.15	Aftph	protein_coding
chr1	120756443	120760443	ENSMUSG00000101386.1	Gm29346	lincRNA
chr11	21089291	21093291	ENSMUSG00000020134.13	Peli1	protein_coding
chr11	21237281	21241281	ENSMUSG00000020128.15	Vps54	protein_coding
chr1	121326092	121330092	ENSMUSG00000104253.1	Gm37174	TEC
chr11	21368400	21372400	ENSMUSG00000087253.1	Gm12043	processed_transcript
chr11	21369201	21373201	ENSMUSG00000001891.16	Ugp2	protein_coding
chr1	121565989	121569989	ENSMUSG00000001674.11	Ddx18	protein_coding
chr11	21570235	21574235	ENSMUSG00000020319.9	Wdpcp	protein_coding
chr11	21570367	21574367	ENSMUSG00000020321.16	Mdh1	protein_coding
chr11	22510088	22514088	ENSMUSG00000049904.7	Tmem17	protein_coding
chr11	22615408	22619408	ENSMUSG00000086256.1	Gm12052	lincRNA
chr11	22856931	22860931	ENSMUSG00000092626.1	9130230N09Rik	processed_transcript
chr11	22858961	22862961	ENSMUSG00000051650.11	B3gnt2	protein_coding
chr11	22970005	22974005	ENSMUSG00000044068.7	Zrsr1	protein_coding
chr11	22980090	22984090	ENSMUSG00000098650.1	Commd1b	protein_coding
chr11	22980382	22984382	ENSMUSG00000051355.18	Commd1	protein_coding
chr11	22988519	22992519	ENSMUSG00000007739.10	Cct4	protein_coding
chr11	23005531	23009531	ENSMUSG00000049811.17	Fam161a	protein_coding
chr11	23065998	23069998	ENSMUSG00000085665.1	Gm12059	processed_transcript
chr11	23254041	23258041	ENSMUSG00000020290.14	Xpo1	protein_coding
chr11	23304895	23308895	ENSMUSG00000056342.16	Usp34	protein_coding
chr11	23495753	23499753	ENSMUSG00000086459.2	1700030C12Rik	processed_transcript
chr11	23495839	23499839	ENSMUSG00000106362.1	Gm47279	miRNA
chr11	23496030	23500030	ENSMUSG00000020288.13	Ahsa2	protein_coding
chr11	23631639	23635639	ENSMUSG00000042208.15	0610010F05Rik	protein_coding
chr11	23663674	23667674	ENSMUSG00000020280.12	Pus10	protein_coding
chr11	23663959	23667959	ENSMUSG00000020283.5	Pex13	protein_coding
chr11	23768970	23772970	ENSMUSG00000020275.9	Rel	protein_coding
chr11	23892560	23896560	ENSMUSG00000084769.1	Gm12061	antisense
chr11	23893253	23897253	ENSMUSG00000020273.13	Papolg	protein_coding
chr1	125433727	125437727	ENSMUSG00000026341.16	Actr3	protein_coding
chr1	125558595	125562595	ENSMUSG00000026342.10	Slc35f5	protein_coding
chr11	26384135	26388135	ENSMUSG00000004018.9	Fancl	protein_coding
chr11	26591226	26595226	ENSMUSG00000068314.5	Gm6899	TEC
chr11	26591999	26595999	ENSMUSG00000064090.14	Vrk2	protein_coding
chr1	127203015	127207015	ENSMUSG00000036155.13	Mgat5	protein_coding
chr1	127772092	127776092	ENSMUSG00000102014.1	2900009J06Rik	antisense
chr1	127772164	127776164	ENSMUSG00000026349.14	Ccnt2	protein_coding
chr1	127866773	127870773	ENSMUSG00000036104.12	Rab3gap1	protein_coding
chr11	27881112	27885112	ENSMUSG00000084064.1	Gm12079	processed_pseudogene
chr1	128099470	128103470	ENSMUSG00000103999.1	Gm38026	TEC
chr1	128101047	128105047	ENSMUSG00000036086.16	Zranb3	protein_coding
chr1	128101301	128105301	ENSMUSG00000056211.13	R3hdm1	protein_coding
chr1	128241964	128245964	ENSMUSG00000026353.9	Ubxn4	protein_coding
chr1	128415368	128419368	ENSMUSG00000026356.15	Dars	protein_coding
chr1	128590293	128594293	ENSMUSG00000045382.6	Cxcr4	protein_coding
chr11	29170890	29174890	ENSMUSG00000020463.15	Ppp4r3b	protein_coding
chr11	29171558	29175558	ENSMUSG00000086725.1	A630052C17Rik	processed_transcript
chr11	29245409	29249409	ENSMUSG00000020462.14	Cfap36	protein_coding
chr11	29371658	29375658	ENSMUSG00000032740.17	Ccdc88a	protein_coding
chr11	29545950	29549950	ENSMUSG00000020461.10	Clhc1	protein_coding
chr11	29546109	29550109	ENSMUSG00000020460.15	Rps27a	protein_coding
chr11	29690947	29694947	ENSMUSG00000020458.16	Rtn4	protein_coding
chr1	12990650	12994650	ENSMUSG00000025938.16	Slco5a1	protein_coding
chr11	30024033	30028033	ENSMUSG00000044072.14	Eml6	protein_coding
chr11	30265464	30269464	ENSMUSG00000073073.4	Gm8098	processed_transcript
chr11	30266175	30270175	ENSMUSG00000020315.18	Sptbn1	protein_coding
chr1	130460576	130464576	ENSMUSG00000085526.1	Gm16083	antisense
chr1	130460744	130464744	ENSMUSG00000026399.12	Cd55	protein_coding
chr1	130713799	130717799	ENSMUSG00000101904.1	Gm29427	protein_coding
chr1	130715327	130719327	ENSMUSG00000046404.5	Yod1	protein_coding
chr11	30769726	30773726	ENSMUSG00000040850.17	Psme4	protein_coding
chr1	131095826	131099826	ENSMUSG00000016528.10	Mapkapk2	protein_coding
chr1	131136340	131140340	ENSMUSG00000016526.8	Dyrk3	protein_coding
chr11	3123904	3127904	ENSMUSG00000082286.11	Pisd-ps1	transcribed_unprocessed_pseudogene
chr11	31368074	31372074	ENSMUSG00000020303.2	Stc2	protein_coding
chr1	131525352	131529352	ENSMUSG00000026425.15	Srgap2	protein_coding
chr1	131525903	131529903	ENSMUSG00000055184.4	Fam72a	protein_coding
chr11	31822524	31826524	ENSMUSG00000085772.7	D630024D03Rik	lincRNA
chr1	131825493	131829493	ENSMUSG00000013275.9	Slc41a1	protein_coding
chr11	31870211	31874211	ENSMUSG00000020300.14	Cpeb4	protein_coding
chr1	131908534	131912534	ENSMUSG00000026434.12	Nucks1	protein_coding
chr11	3200392	3204392	ENSMUSG00000020454.17	Eif4enif1	protein_coding
chr1	132005607	132009607	ENSMUSG00000026436.15	Elk4	protein_coding
chr11	32203415	32207415	ENSMUSG00000040767.10	Snrnp25	protein_coding
chr11	32220300	32224300	ENSMUSG00000020282.18	Rhbdf1	protein_coding
chr11	32224505	32228505	ENSMUSG00000020287.15	Mpg	protein_coding
chr1	132415555	132419555	ENSMUSG00000042046.15	Dstyk	protein_coding
chr11	32453370	32457370	ENSMUSG00000044949.4	Ubtd2	protein_coding
chr1	132541256	132545256	ENSMUSG00000053024.14	Cntn2	protein_coding
chr11	32640724	32644724	ENSMUSG00000020271.17	Fbxw11	protein_coding
chr11	3264415	3268415	ENSMUSG00000020457.13	Drg1	protein_coding
chr11	3286874	3290874	ENSMUSG00000020453.17	Patz1	protein_coding
chr1	133023801	133027801	ENSMUSG00000100228.1	Gm29257	processed_pseudogene
chr1	133129143	133133143	ENSMUSG00000046062.5	Ppp1r15b	protein_coding
chr1	133129782	133133782	ENSMUSG00000102425.1	Gm26616	TEC
chr11	33161206	33165206	ENSMUSG00000057113.13	Npm1	protein_coding
chr11	3328401	3332401	ENSMUSG00000034614.14	Pik3ip1	protein_coding
chr11	3329178	3333178	ENSMUSG00000053263.3	Gm12592	processed_transcript
chr1	133361572	133365572	ENSMUSG00000070644.13	Etnk2	protein_coding
chr1	133422377	133426377	ENSMUSG00000070643.11	Sox13	protein_coding
chr1	133608291	133612291	ENSMUSG00000090553.8	Snrpe	protein_coding
chr1	13372083	13376083	ENSMUSG00000005886.14	Ncoa2	protein_coding
chr1	133833189	133837189	ENSMUSG00000100830.1	Gm28441	lincRNA
chr11	3407189	3411189	ENSMUSG00000020451.17	Limk2	protein_coding
chr1	134077120	134081120	ENSMUSG00000020423.6	Btg2	protein_coding
chr1	134097159	134101159	ENSMUSG00000102380.1	Gm38140	TEC
chr1	134233431	134237431	ENSMUSG00000042429.8	Adora1	protein_coding
chr1	134403559	134407559	ENSMUSG00000026456.18	Cyb5r1	protein_coding
chr1	134413378	134417378	ENSMUSG00000026457.14	Adipor1	protein_coding
chr1	134453473	134457473	ENSMUSG00000102722.1	Gm37935	TEC
chr1	134453531	134457531	ENSMUSG00000026455.14	Klhl12	protein_coding
chr1	134492648	134496648	ENSMUSG00000042229.9	Rabif	protein_coding
chr11	3450363	3454363	ENSMUSG00000020448.16	Rnf185	protein_coding
chr11	3450365	3454365	ENSMUSG00000034587.8	8430429K09Rik	processed_transcript
chr1	134953942	134957942	ENSMUSG00000073557.12	Ppp1r12b	protein_coding
chr1	134960565	134964565	ENSMUSG00000026429.9	Ube2t	protein_coding
chr11	3512684	3516684	ENSMUSG00000075702.9	Selenom	protein_coding
chr1	135144824	135148824	ENSMUSG00000026426.10	Arl8a	protein_coding
chr1	135150963	135154963	ENSMUSG00000085311.1	Gm15445	antisense
chr1	135311778	135315778	ENSMUSG00000062580.9	Timm17a	protein_coding
chr11	3532238	3536238	ENSMUSG00000084962.1	Gm11947	processed_transcript
chr1	135428499	135432499	ENSMUSG00000041879.13	Ipo9	protein_coding
chr1	135686105	135690105	ENSMUSG00000009418.16	Nav1	protein_coding
chr1	135764119	135768119	ENSMUSG00000041801.5	Phlda3	protein_coding
chr11	35767484	35771484	ENSMUSG00000018846.8	Pank3	protein_coding
chr1	13587910	13591910	ENSMUSG00000025935.10	Tram1	protein_coding
chr1	136257407	136261407	ENSMUSG00000097433.1	Gm26781	antisense
chr1	136258873	136262873	ENSMUSG00000052759.7	Gpr25	protein_coding
chr1	136344104	136348104	ENSMUSG00000041570.14	Camsap2	protein_coding
chr1	136413271	136417271	ENSMUSG00000026404.12	Ddx59	protein_coding
chr1	136413519	136417519	ENSMUSG00000097403.2	9230116N13Rik	processed_transcript
chr11	3645325	3649325	ENSMUSG00000098948.1	Gm27640	misc_RNA
chr1	136464343	136468343	ENSMUSG00000041498.13	Kif14	protein_coding
chr11	3647191	3651191	ENSMUSG00000034543.15	Morc2a	protein_coding
chr11	3647673	3651673	ENSMUSG00000056579.18	Tug1	protein_coding
chr1	13658546	13662546	ENSMUSG00000025937.6	Lactb2	protein_coding
chr1	136622650	136626650	ENSMUSG00000097229.1	Platr23	lincRNA
chr1	136622901	136626901	ENSMUSG00000041483.14	Zfp281	protein_coding
chr1	137896595	137900595	ENSMUSG00000098243.3	Gm4258	processed_transcript
chr1	138618141	138622141	ENSMUSG00000026393.10	Nek7	protein_coding
chr11	3912664	3916664	ENSMUSG00000048807.2	Slc35e4	protein_coding
chr1	139420288	139424288	ENSMUSG00000033964.12	Zbtb41	protein_coding
chr1	139452772	139456772	ENSMUSG00000033952.14	Aspm	protein_coding
chr11	40693203	40697203	ENSMUSG00000042032.13	Mat2b	protein_coding
chr11	40731422	40735422	ENSMUSG00000020330.16	Hmmr	protein_coding
chr11	40731667	40735667	ENSMUSG00000020328.10	Nudcd2	protein_coding
chr11	40753311	40757311	ENSMUSG00000020326.7	Ccng1	protein_coding
chr11	4093445	4097445	ENSMUSG00000004748.5	Mtfp1	protein_coding
chr11	4133202	4137202	ENSMUSG00000003581.14	Rnf215	protein_coding
chr11	4158293	4162293	ENSMUSG00000051427.14	Ccdc157	protein_coding
chr11	4158350	4162350	ENSMUSG00000002129.11	Sf3a1	protein_coding
chr11	4184789	4188789	ENSMUSG00000034412.13	Tbc1d10a	protein_coding
chr11	4216225	4220225	ENSMUSG00000020424.3	Castor1	protein_coding
chr1	143092616	143096616	ENSMUSG00000101795.2	Gm5835	processed_pseudogene
chr11	43526784	43530784	ENSMUSG00000044707.7	Ccnjl	protein_coding
chr11	43679998	43683998	ENSMUSG00000044950.7	Pwwp2a	protein_coding
chr1	143700893	143704893	ENSMUSG00000026361.9	Cdc73	protein_coding
chr11	43746008	43750008	ENSMUSG00000041278.10	Ttc1	protein_coding
chr1	143775068	143779068	ENSMUSG00000018199.9	Ro60	protein_coding
chr1	143775272	143779272	ENSMUSG00000018189.12	Uchl5	protein_coding
chr1	143775642	143779642	ENSMUSG00000100455.1	Gm29170	sense_intronic
chr1	143776928	143780928	ENSMUSG00000088323.1	Gm25663	snoRNA
chr1	144002161	144006161	ENSMUSG00000026360.9	Rgs2	protein_coding
chr11	44467013	44471013	ENSMUSG00000092889.1	Gm22121	miRNA
chr11	44468498	44472498	ENSMUSG00000041231.15	Ublcp1	protein_coding
chr11	44516964	44520964	ENSMUSG00000019189.13	Rnf145	protein_coding
chr11	4592863	4596863	ENSMUSG00000034354.17	Mtmr3	protein_coding
chr11	45942935	45946935	ENSMUSG00000044847.13	Lsm11	protein_coding
chr11	46310859	46314859	ENSMUSG00000020340.16	Cyfip2	protein_coding
chr11	4635747	4639747	ENSMUSG00000020412.16	Ascc2	protein_coding
chr11	46434925	46438925	ENSMUSG00000020397.15	Med7	protein_coding
chr1	14753992	14757992	ENSMUSG00000025930.6	Msc	protein_coding
chr11	4847536	4851536	ENSMUSG00000009073.16	Nf2	protein_coding
chr11	48798332	48802332	ENSMUSG00000020372.15	Rack1	protein_coding
chr11	48798866	48802866	ENSMUSG00000064500.1	Gm25296	snoRNA
chr11	48800032	48804032	ENSMUSG00000064725.1	Snord96a	snoRNA
chr11	48815353	48819353	ENSMUSG00000040365.14	Trim41	protein_coding
chr11	49201292	49205292	ENSMUSG00000046311.13	Zfp62	protein_coding
chr11	49242191	49246191	ENSMUSG00000020346.16	Mgat1	protein_coding
chr11	49710723	49714723	ENSMUSG00000020362.13	Cnot6	protein_coding
chr11	49844751	49848751	ENSMUSG00000020366.18	Mapk9	protein_coding
chr11	4984824	4988824	ENSMUSG00000009090.17	Ap1b1	protein_coding
chr11	49899835	49903835	ENSMUSG00000020374.16	Rasgef1c	protein_coding
chr11	50023346	50027346	ENSMUSG00000020376.17	Rnf130	protein_coding
chr11	50129396	50133396	ENSMUSG00000036644.15	Tbc1d9b	protein_coding
chr11	50208827	50212827	ENSMUSG00000015837.15	Sqstm1	protein_coding
chr11	50208890	50212890	ENSMUSG00000036620.14	Mgat4b	protein_coding
chr11	50234953	50238953	ENSMUSG00000097887.2	Gm26542	antisense
chr11	50236616	50240616	ENSMUSG00000020377.15	Ltc4s	protein_coding
chr11	50290311	50294311	ENSMUSG00000050567.16	Maml1	protein_coding
chr11	50323673	50327673	ENSMUSG00000020368.15	Canx	protein_coding
chr11	50374990	50378990	ENSMUSG00000007850.16	Hnrnph1	protein_coding
chr1	150390838	150394838	ENSMUSG00000006005.18	Tpr	protein_coding
chr1	150391080	150395080	ENSMUSG00000006010.14	Odr4	protein_coding
chr11	50429125	50433125	ENSMUSG00000020375.9	Rufy1	protein_coding
chr11	50600084	50604084	ENSMUSG00000036545.9	Adamts2	protein_coding
chr11	50600448	50604448	ENSMUSG00000085564.1	Gm12198	processed_transcript
chr11	50885651	50889651	ENSMUSG00000048728.15	Zfp454	protein_coding
chr11	50929633	50933633	ENSMUSG00000020335.13	Zfp354b	protein_coding
chr11	5096926	5100926	ENSMUSG00000034175.13	Rhbdd3	protein_coding
chr11	5097266	5101266	ENSMUSG00000009079.16	Ewsr1	protein_coding
chr11	51259730	51263730	ENSMUSG00000020385.16	Clk4	protein_coding
chr11	51261046	51265046	ENSMUSG00000045942.13	BC049762	protein_coding
chr1	151342477	151346477	ENSMUSG00000023150.14	Ivns1abp	protein_coding
chr1	151343231	151347231	ENSMUSG00000100954.4	Gm10138	antisense
chr1	151426455	151430455	ENSMUSG00000052748.14	Swt1	protein_coding
chr1	151426542	151430542	ENSMUSG00000053286.11	Trmt1l	protein_coding
chr1	151497585	151501585	ENSMUSG00000103238.1	Gm36527	TEC
chr1	151498955	151502955	ENSMUSG00000026484.13	Rnf2	protein_coding
chr11	51582757	51586757	ENSMUSG00000020359.13	Phykpl	protein_coding
chr11	51604847	51608847	ENSMUSG00000020358.17	Hnrnpab	protein_coding
chr11	51617735	51621735	ENSMUSG00000001056.3	Nhp2	protein_coding
chr11	51633896	51637896	ENSMUSG00000001054.9	Rmnd5b	protein_coding
chr11	51686874	51690874	ENSMUSG00000007777.9	0610009B22Rik	protein_coding
chr1	151753018	151757018	ENSMUSG00000100594.1	2810414N06Rik	lincRNA
chr1	151753371	151757371	ENSMUSG00000043019.12	Edem3	protein_coding
chr11	51965661	51969661	ENSMUSG00000020392.8	Cdkn2aipnl	protein_coding
chr11	51998762	52002762	ENSMUSG00000020390.12	Ube2b	protein_coding
chr11	51998853	52002853	ENSMUSG00000086493.1	Gm12204	antisense
chr1	152088125	152092125	ENSMUSG00000032666.16	1700025G04Rik	protein_coding
chr11	52096681	52100681	ENSMUSG00000020349.4	Ppp2ca	protein_coding
chr11	52097153	52101153	ENSMUSG00000093006.2	Gm24157	miRNA
chr11	52229995	52233995	ENSMUSG00000036309.14	Skp1a	protein_coding
chr11	52231724	52235724	ENSMUSG00000086920.1	Gm12207	antisense
chr11	52358860	52362860	ENSMUSG00000020402.11	Vdac1	protein_coding
chr11	52394428	52398428	ENSMUSG00000036275.13	9530068E07Rik	protein_coding
chr1	152397830	152401830	ENSMUSG00000032649.14	Colgalt2	protein_coding
chr1	152764351	152768351	ENSMUSG00000026482.13	Rgl1	protein_coding
chr1	152764542	152768542	ENSMUSG00000008475.13	Arpc5	protein_coding
chr1	152900646	152904646	ENSMUSG00000042772.15	Smg7	protein_coding
chr1	153184447	153188447	ENSMUSG00000026479.13	Lamc2	protein_coding
chr11	53298457	53302457	ENSMUSG00000020361.13	Hspa4	protein_coding
chr1	153330786	153334786	ENSMUSG00000026478.14	Lamc1	protein_coding
chr11	53348833	53352833	ENSMUSG00000049470.13	Aff4	protein_coding
chr11	53428831	53432831	ENSMUSG00000044894.14	Uqcrq	protein_coding
chr11	53429023	53433023	ENSMUSG00000018238.6	Gdf9	protein_coding
chr1	153485660	153489660	ENSMUSG00000042699.11	Dhx9	protein_coding
chr11	53565313	53569313	ENSMUSG00000086851.1	A430108G06Rik	processed_transcript
chr11	53565379	53569379	ENSMUSG00000018395.19	Kif3a	protein_coding
chr11	53761654	53765654	ENSMUSG00000099153.1	Mir7671	miRNA
chr11	53768014	53772014	ENSMUSG00000018899.16	Irf1	protein_coding
chr11	53857256	53861256	ENSMUSG00000081769.9	Gm12216	protein_coding
chr11	53889660	53893660	ENSMUSG00000018900.7	Slc22a5	protein_coding
chr1	153897926	153901926	ENSMUSG00000099227.1	Mir8114	miRNA
chr1	153897944	153901944	ENSMUSG00000026473.16	Glul	protein_coding
chr1	153898228	153902228	ENSMUSG00000045968.7	Teddm2	protein_coding
chr11	53978332	53982332	ENSMUSG00000063652.10	Slc22a21	protein_coding
chr11	54026090	54030090	ENSMUSG00000020334.6	Slc22a4	protein_coding
chr11	54211285	54215285	ENSMUSG00000086209.1	4933405E24Rik	lincRNA
chr11	5442847	5446847	ENSMUSG00000041961.14	Znrf3	protein_coding
chr11	54520847	54524847	ENSMUSG00000037533.20	Rapgef6	protein_coding
chr11	54785675	54789675	ENSMUSG00000052298.12	Cdc42se2	protein_coding
chr11	54858916	54862916	ENSMUSG00000020268.14	Lyrm7	protein_coding
chr11	55031445	55035445	ENSMUSG00000018340.13	Anxa6	protein_coding
chr11	55096115	55100115	ENSMUSG00000000594.7	Gm2a	protein_coding
chr1	155097636	155101636	ENSMUSG00000056708.5	Ier5	protein_coding
chr1	155156715	155160715	ENSMUSG00000026470.14	Stx6	protein_coding
chr11	5518659	5522659	ENSMUSG00000020484.19	Xbp1	protein_coding
chr11	5540187	5544187	ENSMUSG00000020482.4	Ccdc117	protein_coding
chr1	155415415	155419415	ENSMUSG00000026469.14	Xpr1	protein_coding
chr11	55459239	55463239	ENSMUSG00000018585.9	Atox1	protein_coding
chr11	55467685	55471685	ENSMUSG00000018583.5	G3bp1	protein_coding
chr1	155556120	155560120	ENSMUSG00000033701.13	Acbd6	protein_coding
chr1	155810889	155814889	ENSMUSG00000033684.14	Qsox1	protein_coding
chr1	155971255	155975255	ENSMUSG00000033671.18	Cep350	protein_coding
chr1	155971318	155975318	ENSMUSG00000102833.1	Gm9694	TEC
chr1	156033403	156037403	ENSMUSG00000050565.16	Tor1aip2	protein_coding
chr1	156034480	156038480	ENSMUSG00000026466.16	Tor1aip1	protein_coding
chr1	156556786	156560786	ENSMUSG00000026596.13	Abl2	protein_coding
chr1	156672356	156676356	ENSMUSG00000060519.11	Tor3a	protein_coding
chr1	156717086	156721086	ENSMUSG00000033557.17	Fam20b	protein_coding
chr1	156835924	156839924	ENSMUSG00000101964.1	Gm28693	transcribed_processed_pseudogene
chr1	156836562	156840562	ENSMUSG00000033544.6	Angptl1	protein_coding
chr1	156937626	156941626	ENSMUSG00000026594.14	Ralgps2	protein_coding
chr1	156937838	156941838	ENSMUSG00000101905.1	4930439D14Rik	antisense
chr1	157410352	157414352	ENSMUSG00000049881.13	2810025M15Rik	transcribed_processed_pseudogene
chr1	157410595	157414595	ENSMUSG00000070565.11	Rasal2	protein_coding
chr1	157504728	157508728	ENSMUSG00000026589.14	Sec16b	protein_coding
chr11	5760129	5764129	ENSMUSG00000083844.8	Ube2d-ps	transcribed_unprocessed_pseudogene
chr11	5760376	5764376	ENSMUSG00000049680.17	Urgcp	protein_coding
chr11	57643442	57647442	ENSMUSG00000020520.14	Galnt10	protein_coding
chr11	57799417	57803417	ENSMUSG00000087165.7	2010001A14Rik	processed_transcript
chr11	57799637	57803637	ENSMUSG00000020519.5	Sap30l	protein_coding
chr11	5786488	5790488	ENSMUSG00000020476.14	Dbnl	protein_coding
chr11	58007064	58011064	ENSMUSG00000037331.15	Larp1	protein_coding
chr1	15803646	15807646	ENSMUSG00000025925.14	Terf1	protein_coding
chr11	58102153	58106153	ENSMUSG00000020515.13	Cnot8	protein_coding
chr11	58166539	58170539	ENSMUSG00000037275.14	Gemin5	protein_coding
chr11	58197556	58201556	ENSMUSG00000078853.8	Igtp	protein_coding
chr11	58197618	58201618	ENSMUSG00000069874.7	Irgm2	protein_coding
chr11	58320988	58324988	ENSMUSG00000087347.1	1700047K16Rik	processed_transcript
chr11	58328339	58332339	ENSMUSG00000049755.14	Zfp672	protein_coding
chr11	58328724	58332724	ENSMUSG00000013646.17	Sh3bp5l	protein_coding
chr11	5876292	5880292	ENSMUSG00000020471.11	Pold2	protein_coding
chr11	58863965	58867965	ENSMUSG00000085744.1	Gm12259	lincRNA
chr11	58865216	58869216	ENSMUSG00000020491.15	2810021J22Rik	protein_coding
chr11	58915908	58919908	ENSMUSG00000020490.16	Btnl10	protein_coding
chr11	58936916	58940916	ENSMUSG00000020496.10	Rnf187	protein_coding
chr11	58952512	58956512	ENSMUSG00000080712.3	H2bu1-ps	processed_pseudogene
chr11	58952685	58956685	ENSMUSG00000036964.14	Trim17	protein_coding
chr11	58952685	58956685	ENSMUSG00000078851.4	H2aw	protein_coding
chr11	58953120	58957120	ENSMUSG00000106175.1	Gm44313	miRNA
chr11	59161739	59165739	ENSMUSG00000049287.5	Iba57	protein_coding
chr11	59226270	59230270	ENSMUSG00000048076.14	Arf1	protein_coding
chr1	159230320	159234320	ENSMUSG00000040782.12	Cop1	protein_coding
chr11	59304928	59308928	ENSMUSG00000000126.11	Wnt9a	protein_coding
chr11	59503662	59507662	ENSMUSG00000072893.12	4933439C10Rik	processed_transcript
chr11	5953693	5957693	ENSMUSG00000002741.9	Ykt6	protein_coding
chr11	59659305	59663305	ENSMUSG00000005417.17	Mprip	protein_coding
chr11	59837447	59841447	ENSMUSG00000032615.14	Nt5m	protein_coding
chr11	59837838	59841838	ENSMUSG00000019373.11	Cops3	protein_coding
chr1	160042331	160046331	ENSMUSG00000104111.1	Gm37294	lincRNA
chr1	160042382	160046382	ENSMUSG00000090394.8	4930523C07Rik	protein_coding
chr11	60044489	60048489	ENSMUSG00000000301.16	Pemt	protein_coding
chr11	60103013	60107013	ENSMUSG00000062115.15	Rai1	protein_coding
chr11	60113230	60117230	ENSMUSG00000051008.5	4930412M03Rik	lincRNA
chr1	160193215	160197215	ENSMUSG00000058267.13	Mrps14	protein_coding
chr1	160210875	160214875	ENSMUSG00000014226.10	Cacybp	protein_coding
chr1	160210943	160214943	ENSMUSG00000103006.1	4933417C20Rik	TEC
chr11	60220581	60224581	ENSMUSG00000020538.15	Srebf1	protein_coding
chr11	60350905	60354905	ENSMUSG00000000538.18	Tom1l2	protein_coding
chr11	60351329	60355329	ENSMUSG00000056598.16	Drc3	protein_coding
chr11	60415145	60419145	ENSMUSG00000018415.14	Gid4	protein_coding
chr11	60416457	60420457	ENSMUSG00000042709.15	Atpaf2	protein_coding
chr11	60534381	60538381	ENSMUSG00000042650.3	Alkbh5	protein_coding
chr11	60570210	60574210	ENSMUSG00000084273.1	Gm12628	unprocessed_pseudogene
chr11	60725263	60729263	ENSMUSG00000002812.4	Flii	protein_coding
chr11	60726398	60730398	ENSMUSG00000018599.5	Mief2	protein_coding
chr11	60726663	60730663	ENSMUSG00000092734.1	Mir5100	miRNA
chr11	60775365	60779365	ENSMUSG00000002814.15	Top3a	protein_coding
chr11	60775524	60779524	ENSMUSG00000049323.8	Smcr8	protein_coding
chr1	160791211	160795211	ENSMUSG00000026721.16	Rabgap1l	protein_coding
chr11	60809718	60813718	ENSMUSG00000020534.14	Shmt1	protein_coding
chr11	60877272	60881272	ENSMUSG00000043284.12	Tmem11	protein_coding
chr1	160904418	160908418	ENSMUSG00000040423.11	Rc3h1	protein_coding
chr11	60912750	60916750	ENSMUSG00000018931.3	Natd1	protein_coding
chr11	60929867	60933867	ENSMUSG00000042549.10	Map2k3os	antisense
chr11	60930033	60934033	ENSMUSG00000018932.9	Map2k3	protein_coding
chr1	16102662	16106662	ENSMUSG00000043716.13	Rpl7	protein_coding
chr1	161032422	161036422	ENSMUSG00000053332.13	Gas5	processed_transcript
chr1	161032849	161036849	ENSMUSG00000043467.19	Zbtb37	protein_coding
chr1	161033394	161037394	ENSMUSG00000064440.1	Gm26224	snoRNA
chr1	161033850	161037850	ENSMUSG00000080463.1	Gm22489	snoRNA
chr1	161034057	161038057	ENSMUSG00000064816.1	Gm22357	snoRNA
chr1	161034682	161038682	ENSMUSG00000084667.1	Gm23212	snoRNA
chr1	161034984	161038984	ENSMUSG00000077220.1	Snord78	snoRNA
chr1	16103774	16107774	ENSMUSG00000025921.7	Rdh10	protein_coding
chr1	161068658	161072658	ENSMUSG00000026709.10	Dars2	protein_coding
chr1	161068713	161072713	ENSMUSG00000026708.16	Cenpl	protein_coding
chr11	61173055	61177055	ENSMUSG00000042506.15	Usp22	protein_coding
chr1	161249219	161253219	ENSMUSG00000026701.15	Prdx6	protein_coding
chr11	61265464	61269464	ENSMUSG00000010025.19	Aldh3a2	protein_coding
chr11	61492406	61496406	ENSMUSG00000001034.17	Mapk7	protein_coding
chr11	61503059	61507059	ENSMUSG00000060808.4	B9d1os	antisense
chr11	61503144	61507144	ENSMUSG00000001039.12	B9d1	protein_coding
chr11	61525755	61529755	ENSMUSG00000085459.1	Gm12272	antisense
chr11	61577687	61581687	ENSMUSG00000001036.17	Epn2	protein_coding
chr11	61760088	61764088	ENSMUSG00000020528.14	Prpsap2	protein_coding
chr11	61853073	61857073	ENSMUSG00000004798.14	Ulk2	protein_coding
chr1	161874682	161878682	ENSMUSG00000040297.12	Suco	protein_coding
chr11	61928252	61932252	ENSMUSG00000047804.15	Akap10	protein_coding
chr1	161967186	161971186	ENSMUSG00000026698.8	Pigc	protein_coding
chr1	161967200	161971200	ENSMUSG00000103393.1	Gm38304	antisense
chr11	6198029	6202029	ENSMUSG00000096923.1	A730071L15Rik	protein_coding
chr11	6198415	6202415	ENSMUSG00000053838.14	Nudcd3	protein_coding
chr1	162215623	162219623	ENSMUSG00000078190.7	Dnm3os	antisense
chr1	162215814	162219814	ENSMUSG00000070126.1	Mir199a-2	miRNA
chr11	62246984	62250984	ENSMUSG00000018500.2	Adora2b	protein_coding
chr11	62279375	62283375	ENSMUSG00000014243.5	Zswim7	protein_coding
chr11	62279473	62283473	ENSMUSG00000042298.18	Ttc19	protein_coding
chr11	62456460	62460460	ENSMUSG00000014245.8	Pigl	protein_coding
chr11	62456541	62460541	ENSMUSG00000018501.17	Ncor1	protein_coding
chr1	162475680	162479680	ENSMUSG00000066752.4	Gm10176	TEC
chr1	162476034	162480034	ENSMUSG00000040265.16	Dnm3	protein_coding
chr11	62537261	62541261	ENSMUSG00000018509.8	Cenpv	protein_coding
chr11	62549041	62553041	ENSMUSG00000087120.1	Gm12279	antisense
chr11	62549171	62553171	ENSMUSG00000019505.7	Ubb	protein_coding
chr1	162568515	162572515	ENSMUSG00000026696.15	Vamp4	protein_coding
chr11	62600877	62604877	ENSMUSG00000086841.1	2410006H16Rik	processed_transcript
chr11	62601079	62605079	ENSMUSG00000064437.1	Snord49b	snoRNA
chr11	62601450	62605450	ENSMUSG00000065734.1	Snord49a	snoRNA
chr11	62602515	62606515	ENSMUSG00000077457.1	Snord65	snoRNA
chr11	6265772	6269772	ENSMUSG00000004393.10	Ddx56	protein_coding
chr11	6271311	6275311	ENSMUSG00000077524.1	n-R5s67	rRNA
chr11	6272870	6276870	ENSMUSG00000004394.12	Tmed4	protein_coding
chr1	162738556	162742556	ENSMUSG00000040225.15	Prrc2c	protein_coding
chr11	62877455	62881455	ENSMUSG00000014177.10	Tvp23b	protein_coding
chr11	6289633	6293633	ENSMUSG00000020456.17	Ogdh	protein_coding
chr1	163400283	163404283	ENSMUSG00000088951.1	Gm24940	snRNA
chr1	163401669	163405669	ENSMUSG00000040124.5	Gorab	protein_coding
chr1	163777583	163781583	ENSMUSG00000026585.13	Kifap3	protein_coding
chr11	63920290	63924290	ENSMUSG00000070407.5	Hs3st3b1	protein_coding
chr1	163927100	163931100	ENSMUSG00000026584.14	Scyl3	protein_coding
chr1	163992796	163996796	ENSMUSG00000041406.14	BC055324	protein_coding
chr1	163992889	163996889	ENSMUSG00000041396.13	Mettl18	protein_coding
chr11	6413443	6417443	ENSMUSG00000071866.12	Ppia	protein_coding
chr1	164247046	164251046	ENSMUSG00000040918.12	Slc19a2	protein_coding
chr1	164305489	164309489	ENSMUSG00000026577.13	Blzf1	protein_coding
chr11	6442443	6446443	ENSMUSG00000041126.16	H2az2	protein_coding
chr11	64433332	64437332	ENSMUSG00000047759.6	Hs3st3a1	protein_coding
chr11	6444218	6448218	ENSMUSG00000079988.2	Gm11970	processed_pseudogene
chr1	164794644	164798644	ENSMUSG00000026574.5	Dpt	protein_coding
chr1	164861133	164865133	ENSMUSG00000104117.5	Gm20743	processed_transcript
chr11	64977038	64981038	ENSMUSG00000020549.14	Elac2	protein_coding
chr1	165192438	165196438	ENSMUSG00000040848.11	Sft2d2	protein_coding
chr1	165233125	165237125	ENSMUSG00000102302.1	Gm38190	sense_intronic
chr1	165234996	165238996	ENSMUSG00000040843.10	Tiprl	protein_coding
chr11	6526165	6530165	ENSMUSG00000064513.1	Snora9	snoRNA
chr11	6526779	6530779	ENSMUSG00000085156.8	Snhg15	lincRNA
chr11	6544235	6548235	ENSMUSG00000088688.1	Gm24000	snoRNA
chr11	6544887	6548887	ENSMUSG00000000378.15	Ccm2	protein_coding
chr1	165458475	165462475	ENSMUSG00000026571.12	Dcaf6	protein_coding
chr1	165458637	165462637	ENSMUSG00000026568.6	Mpc2	protein_coding
chr1	165632538	165636538	ENSMUSG00000026566.15	Mpzl1	protein_coding
chr1	165642688	165646688	ENSMUSG00000104517.1	Gm18407	processed_pseudogene
chr1	165761746	165765746	ENSMUSG00000040713.12	Creg1	protein_coding
chr1	165779075	165783075	ENSMUSG00000089829.2	Gm16565	processed_transcript
chr11	65786297	65790297	ENSMUSG00000033352.11	Map2k4	protein_coding
chr1	166000678	166004678	ENSMUSG00000026565.18	Pou2f1	protein_coding
chr1	166000960	166004960	ENSMUSG00000097196.2	Gm26665	lincRNA
chr1	16616560	16620560	ENSMUSG00000102457.1	Gm38342	TEC
chr11	66166035	66170035	ENSMUSG00000084967.1	Gm12296	processed_transcript
chr11	66166551	66170551	ENSMUSG00000056752.16	Dnah9	protein_coding
chr1	16617489	16621489	ENSMUSG00000025939.19	Ube2w	protein_coding
chr11	6624067	6628067	ENSMUSG00000000384.15	Tbrg4	protein_coding
chr1	166377097	166381097	ENSMUSG00000026563.13	Tada1	protein_coding
chr1	166378493	166382493	ENSMUSG00000103400.2	Gm15853	antisense
chr1	166407863	166411863	ENSMUSG00000040596.15	Pogk	protein_coding
chr1	16655042	16659042	ENSMUSG00000079658.9	Eloc	protein_coding
chr1	16655552	16659552	ENSMUSG00000097744.1	D030040B21Rik	lincRNA
chr1	16661662	16665662	ENSMUSG00000100959.1	Gm7654	processed_pseudogene
chr1	16663207	16667207	ENSMUSG00000025940.6	Tmem70	protein_coding
chr1	166998841	167002841	ENSMUSG00000097823.2	Gm16701	lincRNA
chr1	166999417	167003417	ENSMUSG00000060568.14	Fam78b	protein_coding
chr11	67050594	67054594	ENSMUSG00000020910.16	Adprm	protein_coding
chr11	67050670	67054670	ENSMUSG00000069844.12	Sco1	protein_coding
chr11	67169027	67173027	ENSMUSG00000033196.17	Myh2	protein_coding
chr1	167240457	167244457	ENSMUSG00000103139.1	Gm37982	antisense
chr1	167306378	167310378	ENSMUSG00000052428.10	Tmco1	protein_coding
chr1	167347025	167351025	ENSMUSG00000095752.1	Gm24182	snRNA
chr1	167347991	167351991	ENSMUSG00000026687.14	Aldh9a1	protein_coding
chr1	168430270	168434270	ENSMUSG00000052534.15	Pbx1	protein_coding
chr11	68689559	68693559	ENSMUSG00000020900.15	Myh10	protein_coding
chr11	68899583	68903583	ENSMUSG00000060938.14	Rpl26	protein_coding
chr11	68966131	68970131	ENSMUSG00000018740.14	Slc25a35	protein_coding
chr11	69013911	69017911	ENSMUSG00000020898.18	Ctc1	protein_coding
chr11	69043647	69047647	ENSMUSG00000020897.12	Aurkb	protein_coding
chr11	69057717	69061717	ENSMUSG00000045176.3	Borcs6	protein_coding
chr11	69058483	69062483	ENSMUSG00000072809.2	9330160F10Rik	antisense
chr11	69086490	69090490	ENSMUSG00000020894.16	Vamp2	protein_coding
chr11	69093217	69097217	ENSMUSG00000020893.17	Per1	protein_coding
chr11	69321775	69325775	ENSMUSG00000032782.19	Cntrob	protein_coding
chr11	69321980	69325980	ENSMUSG00000049299.14	Trappc1	protein_coding
chr11	69393487	69397487	ENSMUSG00000059278.9	Naa38	protein_coding
chr11	69393631	69397631	ENSMUSG00000044795.12	Cyb5d1	protein_coding
chr11	69396234	69400234	ENSMUSG00000045377.5	Tmem88	protein_coding
chr11	69411675	69415675	ENSMUSG00000018476.7	Kdm6b	protein_coding
chr1	169529464	169533464	ENSMUSG00000026683.14	Nuf2	protein_coding
chr11	69578255	69582255	ENSMUSG00000041346.11	Wrap53	protein_coding
chr11	69578359	69582359	ENSMUSG00000059552.13	Trp53	protein_coding
chr11	69620024	69624024	ENSMUSG00000069835.10	Sat2	protein_coding
chr11	69629312	69633312	ENSMUSG00000083485.1	Gm12308	processed_pseudogene
chr11	69629703	69633703	ENSMUSG00000083300.1	Gm12309	processed_pseudogene
chr11	69630990	69634990	ENSMUSG00000018765.5	Fxr2	protein_coding
chr11	69667778	69671778	ENSMUSG00000084708.1	Gm22988	snoRNA
chr11	69670423	69674423	ENSMUSG00000059796.16	Eif4a1	protein_coding
chr11	69680084	69684084	ENSMUSG00000005204.12	Senp3	protein_coding
chr11	69680138	69684138	ENSMUSG00000085890.7	Tnfsf13os	antisense
chr11	69693849	69697849	ENSMUSG00000097328.7	Tnfsf12	protein_coding
chr11	69694098	69698098	ENSMUSG00000018752.19	Tnfsfm13	protein_coding
chr11	69756637	69760637	ENSMUSG00000005198.15	Polr2a	protein_coding
chr11	69793943	69797943	ENSMUSG00000041189.9	Chrnb1	protein_coding
chr11	69835784	69839784	ENSMUSG00000051790.15	Nlgn2	protein_coding
chr11	69836514	69840514	ENSMUSG00000070394.10	Tmem256	protein_coding
chr11	69844376	69848376	ENSMUSG00000019461.12	Plscr3	protein_coding
chr11	69879406	69883406	ENSMUSG00000046731.5	Kctd11	protein_coding
chr11	69880094	69884094	ENSMUSG00000104996.1	Mir6924	miRNA
chr11	69898987	69902987	ENSMUSG00000018570.17	2810408A11Rik	protein_coding
chr11	69899072	69903072	ENSMUSG00000047284.14	Neurl4	protein_coding
chr11	69919958	69923958	ENSMUSG00000078812.10	Eif5a	protein_coding
chr11	69946188	69950188	ENSMUSG00000018566.14	Slc2a4	protein_coding
chr1	169967241	169971241	ENSMUSG00000026675.12	Hsd17b7	protein_coding
chr1	169967409	169971409	ENSMUSG00000097503.2	3110045C21Rik	antisense
chr11	69978692	69982692	ENSMUSG00000105100.1	Gm44349	miRNA
chr11	69979156	69983156	ENSMUSG00000018559.16	Ctdnep1	protein_coding
chr11	69980517	69984517	ENSMUSG00000018565.17	Elp5	protein_coding
chr1	170108762	170112762	ENSMUSG00000026674.9	Ddr2	protein_coding
chr1	170172957	170176957	ENSMUSG00000026670.15	Uap1	protein_coding
chr1	170173180	170177180	ENSMUSG00000104266.1	Gm37748	lincRNA
chr11	70235914	70239914	ENSMUSG00000020831.18	0610010K14Rik	protein_coding
chr11	70237830	70241830	ENSMUSG00000040904.10	Gm21988	protein_coding
chr11	70237842	70241842	ENSMUSG00000093989.1	Rnasek	protein_coding
chr11	70408031	70412031	ENSMUSG00000018921.11	Pelp1	protein_coding
chr11	70430635	70434635	ENSMUSG00000060216.15	Arrb2	protein_coding
chr11	70449919	70453919	ENSMUSG00000018923.13	Med11	protein_coding
chr11	70560881	70564881	ENSMUSG00000020827.18	Mink1	protein_coding
chr1	170642532	170646532	ENSMUSG00000038463.8	Olfml2b	protein_coding
chr11	70645235	70649235	ENSMUSG00000040746.15	Rnf167	protein_coding
chr11	70645479	70649479	ENSMUSG00000014606.14	Slc25a11	protein_coding
chr11	70652644	70656644	ENSMUSG00000018293.4	Pfn1	protein_coding
chr11	70654493	70658493	ENSMUSG00000087523.1	Gm12319	lincRNA
chr11	70655202	70659202	ENSMUSG00000060600.15	Eno3	protein_coding
chr11	70667416	70671416	ENSMUSG00000018287.12	Spag7	protein_coding
chr11	70686105	70690105	ENSMUSG00000040712.16	Camta2	protein_coding
chr11	70698155	70702155	ENSMUSG00000057054.11	Inca1	protein_coding
chr11	70698548	70702548	ENSMUSG00000020821.17	Kif1c	protein_coding
chr11	70760232	70764232	ENSMUSG00000076232.1	Gm22760	miRNA
chr11	70760379	70764379	ENSMUSG00000082983.1	Gm12318	processed_pseudogene
chr11	70762209	70766209	ENSMUSG00000043602.5	Zfp3	protein_coding
chr11	70842778	70846778	ENSMUSG00000020817.16	Rabep1	protein_coding
chr1	17095889	17099889	ENSMUSG00000042686.5	Jph1	protein_coding
chr11	70967973	70971973	ENSMUSG00000040667.11	Nup88	protein_coding
chr11	70968213	70972213	ENSMUSG00000018449.12	Rpain	protein_coding
chr11	71002437	71006437	ENSMUSG00000040620.15	Dhx33	protein_coding
chr11	71017611	71021611	ENSMUSG00000040599.13	Mis12	protein_coding
chr11	71017841	71021841	ENSMUSG00000018442.13	Derl2	protein_coding
chr1	171111918	171115918	ENSMUSG00000026649.14	Cfap126	protein_coding
chr1	171148603	171152603	ENSMUSG00000058076.12	Sdhc	protein_coding
chr1	171148711	171152711	ENSMUSG00000056569.11	Mpz	protein_coding
chr1	171220514	171224514	ENSMUSG00000005674.9	Tomm40l	protein_coding
chr1	171268328	171272328	ENSMUSG00000052423.14	B4galt3	protein_coding
chr1	171279186	171283186	ENSMUSG00000062729.11	Ppox	protein_coding
chr1	171327145	171331145	ENSMUSG00000013973.12	Dedd	protein_coding
chr1	171343646	171347646	ENSMUSG00000013997.10	Nit1	protein_coding
chr1	171343670	171347670	ENSMUSG00000006412.10	Pfdn2	protein_coding
chr1	171409313	171413313	ENSMUSG00000026641.13	Usf1	protein_coding
chr1	171501163	171505163	ENSMUSG00000094668.1	Gm24871	snRNA
chr1	171501478	171505478	ENSMUSG00000060244.1	Alyref2	protein_coding
chr1	171502111	171506111	ENSMUSG00000091993.2	B930036N10Rik	antisense
chr1	171539692	171543692	ENSMUSG00000103980.1	Gm37450	processed_pseudogene
chr1	172080529	172084529	ENSMUSG00000026553.17	Copa	protein_coding
chr1	172080795	172084795	ENSMUSG00000003458.12	Ncstn	protein_coding
chr1	172124755	172128755	ENSMUSG00000003464.13	Pex19	protein_coding
chr1	172146084	172150084	ENSMUSG00000026554.15	Dcaf8	protein_coding
chr11	72213138	72217138	ENSMUSG00000053574.5	4930563E22Rik	protein_coding
chr11	72213592	72217592	ENSMUSG00000020801.8	Med31	protein_coding
chr1	172296064	172300064	ENSMUSG00000007097.14	Atp1a2	protein_coding
chr1	172374546	172378546	ENSMUSG00000050229.3	Pigm	protein_coding
chr1	172479788	172483788	ENSMUSG00000037995.15	Igsf9	protein_coding
chr11	72487904	72491904	ENSMUSG00000040447.15	Spns2	protein_coding
chr1	172498047	172502047	ENSMUSG00000026547.15	Tagln2	protein_coding
chr11	72605283	72609283	ENSMUSG00000020794.13	Ube2g1	protein_coding
chr1	172630962	172634962	ENSMUSG00000026544.6	Dusp23	protein_coding
chr11	72688006	72692006	ENSMUSG00000020790.14	Ankfy1	protein_coding
chr11	72794142	72798142	ENSMUSG00000057778.14	Cyb5d2	protein_coding
chr11	72794226	72798226	ENSMUSG00000055670.14	Zzef1	protein_coding
chr11	73045783	73049783	ENSMUSG00000020783.14	Ncbp3	protein_coding
chr11	73175037	73179037	ENSMUSG00000047260.4	Emc6	protein_coding
chr11	73175083	73179083	ENSMUSG00000040158.12	Tax1bp3	protein_coding
chr11	73197042	73201042	ENSMUSG00000005949.9	Ctns	protein_coding
chr11	73197460	73201460	ENSMUSG00000005951.13	Shpk	protein_coding
chr1	173830254	173834254	ENSMUSG00000102187.1	Gm7897	unprocessed_pseudogene
chr11	74647495	74651495	ENSMUSG00000020741.17	Cluh	protein_coding
chr11	74722670	74726670	ENSMUSG00000020745.15	Pafah1b1	protein_coding
chr11	74768830	74772830	ENSMUSG00000010554.14	Mettl16	protein_coding
chr11	74828920	74832920	ENSMUSG00000000282.12	Mnt	protein_coding
chr11	74895060	74899060	ENSMUSG00000038351.14	Sgsm2	protein_coding
chr11	74896071	74900071	ENSMUSG00000038335.13	Tsr1	protein_coding
chr11	74923823	74927823	ENSMUSG00000038290.15	Smg6	protein_coding
chr11	74923948	74927948	ENSMUSG00000001323.17	Srr	protein_coding
chr11	75170560	75174560	ENSMUSG00000085609.1	1700016P03Rik	processed_transcript
chr11	75171388	75175388	ENSMUSG00000065590.1	Mir212	miRNA
chr11	75171682	75175682	ENSMUSG00000065537.2	Mir132	miRNA
chr11	75176835	75180835	ENSMUSG00000038268.4	Ovca2	protein_coding
chr11	75189241	75193241	ENSMUSG00000078789.9	Dph1	protein_coding
chr11	75346324	75350324	ENSMUSG00000000751.13	Rpa1	protein_coding
chr11	75346433	75350433	ENSMUSG00000018809.2	Smyd4	protein_coding
chr11	75459539	75463539	ENSMUSG00000085148.1	Mir22hg	processed_transcript
chr11	75459715	75463715	ENSMUSG00000038217.13	Tlcd2	protein_coding
chr11	75461716	75465716	ENSMUSG00000065529.1	Mir22	miRNA
chr11	75484816	75488816	ENSMUSG00000020850.14	Prpf8	protein_coding
chr11	75508094	75512094	ENSMUSG00000038195.6	Rilp	protein_coding
chr11	75529694	75533694	ENSMUSG00000038178.16	Slc43a2	protein_coding
chr11	75531071	75535071	ENSMUSG00000109715.1	Gm45606	antisense
chr11	75586097	75590097	ENSMUSG00000017781.17	Pitpna	protein_coding
chr1	175623635	175627635	ENSMUSG00000026526.14	Fh1	protein_coding
chr11	75628988	75632988	ENSMUSG00000006127.9	Inpp5k	protein_coding
chr11	75677259	75681259	ENSMUSG00000017776.15	Crk	protein_coding
chr1	175690776	175694776	ENSMUSG00000026525.9	Opn3	protein_coding
chr1	175690901	175694901	ENSMUSG00000078185.3	Chml	protein_coding
chr11	75730869	75734869	ENSMUSG00000020849.13	Ywhae	protein_coding
chr11	76215608	76219608	ENSMUSG00000038057.4	Dbil5	protein_coding
chr11	76215664	76219664	ENSMUSG00000049396.6	Gemin4	protein_coding
chr11	76241715	76245715	ENSMUSG00000038046.4	Mrm3	protein_coding
chr11	76241725	76245725	ENSMUSG00000017286.15	Glod4	protein_coding
chr11	76397140	76401140	ENSMUSG00000020844.6	Nxn	protein_coding
chr11	76404952	76408952	ENSMUSG00000020843.15	Timm22	protein_coding
chr11	76761579	76765579	ENSMUSG00000010392.8	Gosr1	protein_coding
chr1	176812067	176816067	ENSMUSG00000057335.11	Cep170	protein_coding
chr1	176812660	176816660	ENSMUSG00000026504.17	Sdccag8	protein_coding
chr11	76845018	76849018	ENSMUSG00000020841.5	Cpd	protein_coding
chr11	77076172	77080172	ENSMUSG00000065518.2	Mir423	miRNA
chr11	77076435	77080435	ENSMUSG00000037958.13	Nsrp1	protein_coding
chr11	77214287	77218287	ENSMUSG00000037926.15	Ssh2	protein_coding
chr1	177256203	177260203	ENSMUSG00000019699.16	Akt3	protein_coding
chr1	177440351	177444351	ENSMUSG00000063659.11	Zbtb18	protein_coding
chr1	177441270	177445270	ENSMUSG00000097892.2	Gm26801	antisense
chr11	77460411	77464411	ENSMUSG00000020836.15	Coro6	protein_coding
chr11	77491562	77495562	ENSMUSG00000011877.13	Git1	protein_coding
chr11	77513121	77517121	ENSMUSG00000000686.11	Abhd15	protein_coding
chr11	77605815	77609815	ENSMUSG00000017291.13	Taok1	protein_coding
chr11	77684155	77688155	ENSMUSG00000037857.16	Nufip2	protein_coding
chr11	77761246	77765246	ENSMUSG00000000631.20	Myo18a	protein_coding
chr1	177794511	177798511	ENSMUSG00000015961.8	Adss	protein_coding
chr11	77980754	77984754	ENSMUSG00000037791.15	Phf12	protein_coding
chr11	78030280	78034280	ENSMUSG00000020834.17	Dhrs13	protein_coding
chr11	78030665	78034665	ENSMUSG00000087050.1	Dhrs13os	antisense
chr11	78035931	78039931	ENSMUSG00000061981.14	Flot2	protein_coding
chr11	78078383	78082383	ENSMUSG00000020832.14	Eral1	protein_coding
chr11	78174675	78178675	ENSMUSG00000017405.14	Nek8	protein_coding
chr11	78174711	78178711	ENSMUSG00000019437.17	Tlcd1	protein_coding
chr11	78176827	78180827	ENSMUSG00000099101.1	Mir7653	miRNA
chr11	78243746	78247746	ENSMUSG00000002064.10	Sdf2	protein_coding
chr11	78243987	78247987	ENSMUSG00000002052.6	Supt6	protein_coding
chr11	78259752	78263752	ENSMUSG00000010277.7	2610507B11Rik	protein_coding
chr11	78326415	78330415	ENSMUSG00000041958.10	Pigs	protein_coding
chr1	178404085	178408085	ENSMUSG00000026495.8	Efcab2	protein_coding
chr11	78495754	78499754	ENSMUSG00000050132.13	Sarm1	protein_coding
chr11	78497091	78501091	ENSMUSG00000017344.4	Vtn	protein_coding
chr11	78534332	78538332	ENSMUSG00000017615.12	Tnfaip1	protein_coding
chr11	78534361	78538361	ENSMUSG00000001105.15	Ift20	protein_coding
chr11	78548777	78552777	ENSMUSG00000037278.9	Tmem97	protein_coding
chr11	78695373	78699373	ENSMUSG00000017376.15	Nlk	protein_coding
chr11	79144407	79148407	ENSMUSG00000018334.18	Ksr1	protein_coding
chr11	79210796	79214796	ENSMUSG00000081000.1	Gm11200	processed_pseudogene
chr11	79252671	79256671	ENSMUSG00000017677.11	Wsb1	protein_coding
chr11	79337693	79341693	ENSMUSG00000020716.16	Nf1	protein_coding
chr1	179544267	179548267	ENSMUSG00000026492.11	Tfb2m	protein_coding
chr1	179544370	179548370	ENSMUSG00000038949.8	Cnst	protein_coding
chr1	179666210	179670210	ENSMUSG00000038936.13	Sccpdh	protein_coding
chr11	79702630	79706630	ENSMUSG00000084969.1	Gm11205	lincRNA
chr1	179801376	179805376	ENSMUSG00000073486.2	Gm10518	antisense
chr1	179801680	179805680	ENSMUSG00000026491.13	Ahctf1	protein_coding
chr1	179958472	179962472	ENSMUSG00000026490.18	Cdc42bpa	protein_coding
chr11	79960390	79964390	ENSMUSG00000035575.11	Utp6	protein_coding
chr11	79991106	79995106	ENSMUSG00000017548.15	Suz12	protein_coding
chr11	80181851	80185851	ENSMUSG00000020707.6	Rnf135	protein_coding
chr11	80207019	80211019	ENSMUSG00000017686.17	Rhot1	protein_coding
chr1	180254429	180258429	ENSMUSG00000102923.1	Gm31728	antisense
chr11	80298912	80302912	ENSMUSG00000017692.8	Rhbdl3	protein_coding
chr1	180328485	180332485	ENSMUSG00000038855.10	Itpkb	protein_coding
chr1	180328550	180332550	ENSMUSG00000055676.4	Gm5069	transcribed_processed_pseudogene
chr11	80381279	80385279	ENSMUSG00000017421.18	Zfp207	protein_coding
chr11	80426615	80430615	ENSMUSG00000017428.16	Psmd11	protein_coding
chr11	80475023	80479023	ENSMUSG00000048895.13	Cdk5r1	protein_coding
chr1	180566924	180570924	ENSMUSG00000026496.11	Parp1	protein_coding
chr1	180639150	180643150	ENSMUSG00000058729.13	Lin9	protein_coding
chr1	180724043	180728043	ENSMUSG00000026499.5	Acbd3	protein_coding
chr1	180811776	180815776	ENSMUSG00000073485.3	H3f3aos	antisense
chr1	180811943	180815943	ENSMUSG00000060743.12	H3f3a	protein_coding
chr1	180849127	180853127	ENSMUSG00000038806.7	Sde2	protein_coding
chr1	180872878	180876878	ENSMUSG00000104251.1	Gm18036	processed_pseudogene
chr1	180902293	180906293	ENSMUSG00000026520.8	Pycr2	protein_coding
chr1	181142204	181146204	ENSMUSG00000026516.8	Nvl	protein_coding
chr1	181142693	181146693	ENSMUSG00000062169.13	Cnih4	protein_coding
chr1	181210001	181214001	ENSMUSG00000038733.14	Wdr26	protein_coding
chr1	181838568	181842568	ENSMUSG00000089429.1	Gm26004	rRNA
chr1	181841046	181845046	ENSMUSG00000004880.11	Lbr	protein_coding
chr1	182017990	182021990	ENSMUSG00000022995.16	Enah	protein_coding
chr1	182122737	182126737	ENSMUSG00000026511.7	Srp9	protein_coding
chr1	182280804	182284804	ENSMUSG00000038633.5	Degs1	protein_coding
chr1	182339629	182343629	ENSMUSG00000047539.9	Fbxo28	protein_coding
chr1	182407021	182411021	ENSMUSG00000073482.2	Gm10517	TEC
chr1	182407172	182411172	ENSMUSG00000026510.10	Trp53bp2	protein_coding
chr1	182515608	182519608	ENSMUSG00000026509.15	Capn2	protein_coding
chr1	182761860	182765860	ENSMUSG00000038576.15	Susd4	protein_coding
chr11	82762321	82766321	ENSMUSG00000020698.11	Cct6b	protein_coding
chr11	82762345	82766345	ENSMUSG00000046010.7	Zfp830	protein_coding
chr11	82869210	82873210	ENSMUSG00000020696.18	Rffl	protein_coding
chr11	82888614	82892614	ENSMUSG00000018841.17	Rad51d	protein_coding
chr11	82890124	82894124	ENSMUSG00000018844.6	Fndc8	protein_coding
chr1	183294590	183298590	ENSMUSG00000042901.10	Aida	protein_coding
chr1	183295269	183299269	ENSMUSG00000046836.13	Brox	protein_coding
chr1	183367553	183371553	ENSMUSG00000056050.13	Mia3	protein_coding
chr1	183369076	183373076	ENSMUSG00000103415.1	Gm37339	processed_pseudogene
chr11	83471086	83475086	ENSMUSG00000020680.15	Taf15	protein_coding
chr11	83751696	83755696	ENSMUSG00000000976.13	Heatr6	protein_coding
chr1	184032301	184036301	ENSMUSG00000044854.7	1700056E22Rik	protein_coding
chr11	84127600	84131600	ENSMUSG00000018651.14	Tada2a	protein_coding
chr11	84127672	84131672	ENSMUSG00000020532.18	Acaca	protein_coding
chr11	84511522	84515522	ENSMUSG00000018697.14	Aatf	protein_coding
chr1	184730619	184734619	ENSMUSG00000039377.7	Hlx	protein_coding
chr11	84817515	84821515	ENSMUSG00000018405.7	Mrm1	protein_coding
chr11	84826994	84830994	ENSMUSG00000034449.7	Dhrs11	protein_coding
chr11	84827178	84831178	ENSMUSG00000086799.1	4930502E09Rik	processed_transcript
chr1	184844451	184848451	ENSMUSG00000073481.9	Mtarc2	protein_coding
chr11	84868817	84872817	ENSMUSG00000020530.14	Ggnbp2	protein_coding
chr11	84878148	84882148	ENSMUSG00000020527.14	Myo19	protein_coding
chr11	84878285	84882285	ENSMUSG00000045140.8	Pigw	protein_coding
chr11	85138161	85142161	ENSMUSG00000000804.14	Usp32	protein_coding
chr1	185202117	185206117	ENSMUSG00000039318.12	Rab3gap2	protein_coding
chr11	85232775	85236775	ENSMUSG00000085628.4	Appbp2os	antisense
chr11	85233130	85237130	ENSMUSG00000018481.9	Appbp2	protein_coding
chr11	85309244	85313244	ENSMUSG00000020525.17	Ppm1d	protein_coding
chr1	185327396	185331396	ENSMUSG00000026618.11	Iars2	protein_coding
chr1	185327451	185331451	ENSMUSG00000102526.1	Gm37785	TEC
chr11	85351167	85355167	ENSMUSG00000059439.15	Bcas3	protein_coding
chr1	185360865	185364865	ENSMUSG00000097261.2	4930532G15Rik	lincRNA
chr1	185361044	185365044	ENSMUSG00000026615.14	Eprs	protein_coding
chr11	85758702	85762702	ENSMUSG00000093278.1	Mir5110	miRNA
chr11	86199193	86203193	ENSMUSG00000034329.16	Brip1	protein_coding
chr11	86199370	86203370	ENSMUSG00000085208.3	Brip1os	antisense
chr11	86355602	86359602	ENSMUSG00000034297.14	Med13	protein_coding
chr11	86482657	86486657	ENSMUSG00000020521.7	Rnft1	protein_coding
chr11	86542805	86546805	ENSMUSG00000020516.15	Rps6kb1	protein_coding
chr11	86542991	86546991	ENSMUSG00000020513.15	Tubd1	protein_coding
chr11	86681836	86685836	ENSMUSG00000018171.9	Vmp1	protein_coding
chr11	86681985	86685985	ENSMUSG00000072582.9	Ptrh2	protein_coding
chr1	186703695	186707695	ENSMUSG00000100393.1	Gm29491	antisense
chr1	186703989	186707989	ENSMUSG00000039239.14	Tgfb2	protein_coding
chr1	186747358	186751358	ENSMUSG00000001305.5	Rrp15	protein_coding
chr1	186747396	186751396	ENSMUSG00000097784.1	A430105J06Rik	lincRNA
chr11	86755565	86759565	ENSMUSG00000047126.17	Cltc	protein_coding
chr11	86805746	86809746	ENSMUSG00000018425.18	Dhx40	protein_coding
chr11	86991707	86995707	ENSMUSG00000018427.8	Ypel2	protein_coding
chr11	87084774	87088774	ENSMUSG00000020495.13	Smg8	protein_coding
chr11	87106708	87110708	ENSMUSG00000020493.8	Prr11	protein_coding
chr11	87107234	87111234	ENSMUSG00000020492.11	Ska2	protein_coding
chr11	87124958	87128958	ENSMUSG00000085310.7	Gm11491	antisense
chr11	87125077	87129077	ENSMUSG00000018548.15	Trim37	protein_coding
chr1	187213465	187217465	ENSMUSG00000026611.17	Spata17	protein_coding
chr1	187213508	187217508	ENSMUSG00000039210.16	Gpatch2	protein_coding
chr11	87402954	87406954	ENSMUSG00000007646.13	Rad51c	protein_coding
chr11	87403065	87407065	ENSMUSG00000010342.16	Tex14	protein_coding
chr11	87420867	87424867	ENSMUSG00000095969.1	Rnu1a1	snRNA
chr11	87441237	87445237	ENSMUSG00000098943.1	Rnu3b1	snoRNA
chr11	87441237	87445237	ENSMUSG00000105025.1	Rnu3b1	snoRNA
chr11	87442580	87446580	ENSMUSG00000088184.1	Gm23137	snRNA
chr11	87590162	87594162	ENSMUSG00000018401.17	Mtmr4	protein_coding
chr11	87851215	87855215	ENSMUSG00000034121.12	Mks1	protein_coding
chr11	87985533	87989533	ENSMUSG00000020483.14	Dynll2	protein_coding
chr11	88716513	88720513	ENSMUSG00000069769.13	Msi2	protein_coding
chr11	88716645	88720645	ENSMUSG00000087574.1	C030037D09Rik	lincRNA
chr11	88862586	88866586	ENSMUSG00000018428.15	Akap1	protein_coding
chr11	88953465	88957465	ENSMUSG00000000278.10	Scpep1	protein_coding
chr11	88968252	88972252	ENSMUSG00000033983.14	Coil	protein_coding
chr11	88970657	88974657	ENSMUSG00000081766.3	2210409E12Rik	transcribed_processed_pseudogene
chr1	189686086	189690086	ENSMUSG00000026605.14	Cenpf	protein_coding
chr1	189726268	189730268	ENSMUSG00000026604.17	Ptpn14	protein_coding
chr11	90247456	90251456	ENSMUSG00000003948.17	Mmd	protein_coding
chr11	90636084	90640084	ENSMUSG00000020546.14	Stxbp4	protein_coding
chr11	90636173	90640173	ENSMUSG00000020544.14	Cox11	protein_coding
chr1	190909770	190913770	ENSMUSG00000089872.10	Rps6kc1	protein_coding
chr1	190977296	190981296	ENSMUSG00000037568.12	Vash2	protein_coding
chr1	191023350	191027350	ENSMUSG00000097845.2	A230020J21Rik	antisense
chr1	191024158	191028158	ENSMUSG00000066595.9	Flvcr1	protein_coding
chr1	191222454	191226454	ENSMUSG00000073478.6	D730003I15Rik	lincRNA
chr1	191323912	191327912	ENSMUSG00000026627.7	Pacc1	protein_coding
chr1	191573544	191577544	ENSMUSG00000037474.13	Dtl	protein_coding
chr1	191573636	191577636	ENSMUSG00000037461.10	Ints7	protein_coding
chr1	191715834	191719834	ENSMUSG00000026623.16	Lpgat1	protein_coding
chr1	192134689	192138689	ENSMUSG00000102755.1	Gm37055	TEC
chr1	192134896	192138896	ENSMUSG00000097316.2	Gm10516	antisense
chr1	192136062	192140062	ENSMUSG00000037395.15	Rcor3	protein_coding
chr1	193128272	193132272	ENSMUSG00000016181.9	Utp25	protein_coding
chr11	93883766	93887766	ENSMUSG00000054079.12	Utp18	protein_coding
chr11	93883852	93887852	ENSMUSG00000059474.13	Mbtd1	protein_coding
chr11	93954259	93958259	ENSMUSG00000020857.11	Nme2	protein_coding
chr11	93966293	93970293	ENSMUSG00000091228.1	Gm20390	protein_coding
chr11	93966521	93970521	ENSMUSG00000037601.11	Nme1	protein_coding
chr11	93994091	93998091	ENSMUSG00000020859.16	Spag9	protein_coding
chr11	94209454	94213454	ENSMUSG00000037573.5	Tob1	protein_coding
chr11	94319988	94323988	ENSMUSG00000020863.15	Luc7l3	protein_coding
chr11	94326001	94330001	ENSMUSG00000020864.13	Ankrd40	protein_coding
chr11	94547255	94551255	ENSMUSG00000039096.10	Rsad1	protein_coding
chr1	194616218	194620218	ENSMUSG00000026640.12	Plxna2	protein_coding
chr11	94627767	94631767	ENSMUSG00000020869.8	Lrrc59	protein_coding
chr11	94675515	94679515	ENSMUSG00000020868.15	Xylt2	protein_coding
chr11	94675565	94679565	ENSMUSG00000085051.1	Gm11542	processed_transcript
chr1	194936819	194940819	ENSMUSG00000016494.9	Cd34	protein_coding
chr1	194974375	194978375	ENSMUSG00000096929.7	A330023F24Rik	processed_transcript
chr1	194974960	194978960	ENSMUSG00000097325.2	Gm16897	antisense
chr11	94989035	94993035	ENSMUSG00000038976.12	Ppp1r9b	protein_coding
chr11	95039354	95043354	ENSMUSG00000038967.13	Pdk2	protein_coding
chr1	195129586	195133586	ENSMUSG00000016481.15	Cr1l	protein_coding
chr11	95308246	95312246	ENSMUSG00000038909.16	Kat7	protein_coding
chr11	95308429	95312429	ENSMUSG00000085143.1	Gm11520	antisense
chr11	95335018	95339018	ENSMUSG00000038893.12	Fam117a	protein_coding
chr11	95335408	95339408	ENSMUSG00000085509.1	Gm11521	antisense
chr11	95382507	95386507	ENSMUSG00000101258.1	Gm29477	antisense
chr11	95382692	95386692	ENSMUSG00000020873.15	Slc35b1	protein_coding
chr11	95412080	95416080	ENSMUSG00000057522.15	Spop	protein_coding
chr11	95664957	95668957	ENSMUSG00000038845.11	Phb	protein_coding
chr11	95710673	95714673	ENSMUSG00000075595.9	Zfp652	protein_coding
chr11	95710754	95714754	ENSMUSG00000086191.1	Zfp652os	antisense
chr11	95822499	95826499	ENSMUSG00000050860.6	Phospho1	protein_coding
chr11	95856865	95860865	ENSMUSG00000086015.1	4833417C18Rik	processed_transcript
chr11	95857174	95861174	ENSMUSG00000085578.1	Gm11527	lincRNA
chr11	96063388	96067388	ENSMUSG00000014349.7	Ube2z	protein_coding
chr11	96073670	96077670	ENSMUSG00000006057.15	Atp5g1	protein_coding
chr11	96775559	96779559	ENSMUSG00000020876.14	Snx11	protein_coding
chr11	96787127	96791127	ENSMUSG00000018666.13	Cbx1	protein_coding
chr11	96827968	96831968	ENSMUSG00000038615.17	Nfe2l1	protein_coding
chr11	96914270	96918270	ENSMUSG00000078700.10	D030028A08Rik	processed_transcript
chr11	96914496	96918496	ENSMUSG00000018669.14	Cdk5rap3	protein_coding
chr11	97185881	97189881	ENSMUSG00000001440.5	Kpnb1	protein_coding
chr11	97278128	97282128	ENSMUSG00000086680.2	Gm11592	antisense
chr11	97278638	97282638	ENSMUSG00000001441.13	Npepps	protein_coding
chr11	97313716	97317716	ENSMUSG00000018882.12	Mrpl45	protein_coding
chr11	97413533	97417533	ENSMUSG00000049807.16	Arhgap23	protein_coding
chr11	97683826	97687826	ENSMUSG00000078695.8	Cisd3	protein_coding
chr11	97698497	97702497	ENSMUSG00000018537.16	Pcgf2	protein_coding
chr11	97701399	97705399	ENSMUSG00000069744.7	Psmb3	protein_coding
chr11	97742704	97746704	ENSMUSG00000018547.8	Pip4k2b	protein_coding
chr11	97742897	97746897	ENSMUSG00000098919.1	Mir8102	miRNA
chr11	97764556	97768556	ENSMUSG00000018541.10	Cwc25	protein_coding
chr11	97766060	97770060	ENSMUSG00000084168.3	Atp5l2-ps	processed_pseudogene
chr11	97778276	97782276	ENSMUSG00000098813.1	Gm27326	snoRNA
chr11	97779775	97783775	ENSMUSG00000064901.1	Snora21	snoRNA
chr11	97780437	97784437	ENSMUSG00000071415.6	Rpl23	protein_coding
chr11	97797000	97801000	ENSMUSG00000038366.15	Lasp1	protein_coding
chr11	97882154	97886154	ENSMUSG00000070336.3	Fbxo47	protein_coding
chr11	97882594	97886594	ENSMUSG00000086917.1	Gm11630	lincRNA
chr11	97984444	97988444	ENSMUSG00000017417.14	Plxdc1	protein_coding
chr11	98024710	98028710	ENSMUSG00000017404.12	Rpl19	protein_coding
chr11	98148403	98152403	ENSMUSG00000020883.18	Fbxl20	protein_coding
chr11	98191293	98195293	ENSMUSG00000018160.15	Med1	protein_coding
chr11	98201059	98205059	ENSMUSG00000003119.14	Cdk12	protein_coding
chr11	98356283	98360283	ENSMUSG00000085944.1	1700003D09Rik	processed_transcript
chr11	98356368	98360368	ENSMUSG00000018167.10	Stard3	protein_coding
chr11	98410470	98414470	ENSMUSG00000062312.5	Erbb2	protein_coding
chr11	98436037	98440037	ENSMUSG00000084835.1	Gm12352	antisense
chr11	98436991	98440991	ENSMUSG00000002580.7	Mien1	protein_coding
chr11	98680554	98684554	ENSMUSG00000017221.14	Psmd3	protein_coding
chr11	98681415	98685415	ENSMUSG00000085955.1	Gm12356	processed_transcript
chr11	98773333	98777333	ENSMUSG00000020889.11	Nr1d1	protein_coding
chr11	98808087	98812087	ENSMUSG00000075576.12	Gm12359	antisense
chr11	98861638	98865638	ENSMUSG00000038013.14	Wipf2	protein_coding
chr11	99022189	99026189	ENSMUSG00000020914.17	Top2a	protein_coding
chr11	99229017	99233017	ENSMUSG00000037935.16	Smarce1	protein_coding
chr11	99385340	99389340	ENSMUSG00000087692.1	Gm11940	antisense
chr11	99984597	99988597	ENSMUSG00000078253.3	Krtap16-1	protein_coding
chr1	20818312	20822312	ENSMUSG00000041859.10	Mcm3	protein_coding
chr1	20819331	20823331	ENSMUSG00000099714.1	Gm20587	processed_pseudogene
chr1	20888473	20892473	ENSMUSG00000097934.1	6720483E21Rik	lincRNA
chr1	20888606	20892606	ENSMUSG00000025931.15	Paqr8	protein_coding
chr1	20949626	20953626	ENSMUSG00000041809.5	Efhc1	protein_coding
chr12	100185011	100189011	ENSMUSG00000113335.1	Gm48296	TEC
chr12	100185968	100189968	ENSMUSG00000072884.10	Gm10433	processed_transcript
chr12	100724983	100728983	ENSMUSG00000021180.9	Rps6ka5	protein_coding
chr12	101080451	101084451	ENSMUSG00000097121.2	D130020L05Rik	antisense
chr12	101081702	101085702	ENSMUSG00000041846.15	Ppp4r3a	protein_coding
chr12	101716523	101720523	ENSMUSG00000021187.14	Tc2n	protein_coding
chr12	101956246	101960246	ENSMUSG00000021189.11	Atxn3	protein_coding
chr12	101973988	101977988	ENSMUSG00000041781.9	Cpsf2	protein_coding
chr12	101975068	101979068	ENSMUSG00000113902.1	Ndufb1-ps	protein_coding
chr12	102437813	102441813	ENSMUSG00000021190.14	Lgmn	protein_coding
chr12	102467135	102471135	ENSMUSG00000021192.16	Golga5	protein_coding
chr12	102702930	102706930	ENSMUSG00000057963.9	Itpk1	protein_coding
chr12	102741661	102745661	ENSMUSG00000096458.7	Moap1	protein_coding
chr12	102741762	102745762	ENSMUSG00000046675.7	Tmem251	protein_coding
chr12	102755765	102759765	ENSMUSG00000098530.1	Gm28051	protein_coding
chr12	102755803	102759803	ENSMUSG00000091931.5	Gon7	protein_coding
chr12	102755967	102759967	ENSMUSG00000041712.7	Ubr7	protein_coding
chr12	102756672	102760672	ENSMUSG00000041716.7	Gm20604	protein_coding
chr12	102876471	102880471	ENSMUSG00000041702.7	Btbd7	protein_coding
chr12	103386682	103390682	ENSMUSG00000021203.15	Otub2	protein_coding
chr12	103423830	103427830	ENSMUSG00000041645.14	Ddx24	protein_coding
chr12	103530283	103534283	ENSMUSG00000021209.12	Ppp4r4	protein_coding
chr12	10388772	10392772	ENSMUSG00000020621.6	Rdh14	protein_coding
chr12	104749952	104753952	ENSMUSG00000041415.10	Dicer1	protein_coding
chr12	105019359	105023359	ENSMUSG00000113995.1	Gm47648	lincRNA
chr12	105029141	105033141	ENSMUSG00000106366.1	Mir3069	miRNA
chr12	105029349	105033349	ENSMUSG00000088789.1	Scarna13	scaRNA
chr12	105030279	105034279	ENSMUSG00000113722.1	Snhg10	lincRNA
chr12	105030688	105034688	ENSMUSG00000021102.4	Glrx5	protein_coding
chr12	105682829	105686829	ENSMUSG00000044715.7	Gskip	protein_coding
chr12	105683211	105687211	ENSMUSG00000041341.10	Atg2b	protein_coding
chr12	105782694	105786694	ENSMUSG00000021111.15	Papola	protein_coding
chr12	106008228	106012228	ENSMUSG00000021115.15	Vrk1	protein_coding
chr1	21077229	21081229	ENSMUSG00000041779.5	Tram2	protein_coding
chr1	21078114	21082114	ENSMUSG00000099971.1	Gm28287	antisense
chr12	108177314	108181314	ENSMUSG00000056770.15	Setd3	protein_coding
chr12	108177579	108181579	ENSMUSG00000021258.10	Ccnk	protein_coding
chr12	108273425	108277425	ENSMUSG00000084883.2	Ccdc85c	protein_coding
chr12	108332381	108336381	ENSMUSG00000021259.5	Cyp46a1	protein_coding
chr12	108552720	108556720	ENSMUSG00000021262.15	Evl	protein_coding
chr12	108553618	108557618	ENSMUSG00000097788.2	Gm16596	antisense
chr12	108790743	108794743	ENSMUSG00000114045.1	Gm34220	TEC
chr12	108790973	108794973	ENSMUSG00000021264.12	Yy1	protein_coding
chr12	108833883	108837883	ENSMUSG00000021265.3	Slc25a29	protein_coding
chr12	108834046	108838046	ENSMUSG00000048856.9	Slc25a47	protein_coding
chr12	108834973	108838973	ENSMUSG00000065429.1	Mir345	miRNA
chr12	108891631	108895631	ENSMUSG00000040877.16	Wdr25	protein_coding
chr12	108892174	108896174	ENSMUSG00000021266.16	Wars	protein_coding
chr12	109745878	109749878	ENSMUSG00000093351.1	Mir3072	miRNA
chr12	110445120	110449120	ENSMUSG00000017843.14	Ppp2r5c	protein_coding
chr12	110484208	110488208	ENSMUSG00000113585.1	Gm19605	processed_transcript
chr12	110588512	110592512	ENSMUSG00000113361.1	B930059L03Rik	lincRNA
chr12	110599452	110603452	ENSMUSG00000018707.13	Dync1h1	protein_coding
chr12	110599963	110603963	ENSMUSG00000113662.1	Gm35558	TEC
chr12	110735944	110739944	ENSMUSG00000037957.14	Wdr20	protein_coding
chr12	110838939	110842939	ENSMUSG00000056458.16	Mok	protein_coding
chr12	110839029	110843029	ENSMUSG00000097650.1	4921507G05Rik	bidirectional_promoter_lncRNA
chr12	110843216	110847216	ENSMUSG00000097832.1	Gm26912	lincRNA
chr12	110886157	110890157	ENSMUSG00000113385.1	Gm48405	TEC
chr12	110887145	110891145	ENSMUSG00000021276.10	Cinp	protein_coding
chr12	110887264	110891264	ENSMUSG00000021275.16	Tecpr2	protein_coding
chr12	110977040	110981040	ENSMUSG00000037904.14	Ankrd9	protein_coding
chr12	110992398	110996398	ENSMUSG00000113056.1	6030440G07Rik	lincRNA
chr12	111037351	111041351	ENSMUSG00000037896.17	Rcor1	protein_coding
chr12	111375718	111379718	ENSMUSG00000021279.5	Cdc42bpb	protein_coding
chr12	111428946	111432946	ENSMUSG00000097081.1	Gm10425	antisense
chr12	111536016	111540016	ENSMUSG00000021282.17	Eif5	protein_coding
chr12	111572402	111576402	ENSMUSG00000096995.2	2810029C07Rik	bidirectional_promoter_lncRNA
chr12	111572523	111576523	ENSMUSG00000007411.16	Mark3	protein_coding
chr12	111711257	111715257	ENSMUSG00000049792.6	Bag5	protein_coding
chr12	111711261	111715261	ENSMUSG00000037787.14	Apopt1	protein_coding
chr12	111729831	111733831	ENSMUSG00000090026.1	Gm15996	antisense
chr12	111811873	111815873	ENSMUSG00000021287.12	Xrcc3	protein_coding
chr12	111812170	111816170	ENSMUSG00000021286.8	Zfyve21	protein_coding
chr12	111906110	111910110	ENSMUSG00000021285.15	Ppp1r13b	protein_coding
chr12	111964977	111968977	ENSMUSG00000021290.6	Atp5mpl	protein_coding
chr12	112128880	112132880	ENSMUSG00000065574.1	Mir203	miRNA
chr12	11220210	11224210	ENSMUSG00000103287.1	1700034J04Rik	TEC
chr12	11263801	11267801	ENSMUSG00000051235.10	Gen1	protein_coding
chr12	11263886	11267886	ENSMUSG00000020608.7	Smc6	protein_coding
chr12	112642679	112646679	ENSMUSG00000064326.13	Siva1	protein_coding
chr12	112672884	112676884	ENSMUSG00000001729.14	Akt1	protein_coding
chr12	112827423	112831423	ENSMUSG00000047832.9	Cdca4	protein_coding
chr12	112873814	112877814	ENSMUSG00000113830.1	1700127F24Rik	lincRNA
chr12	112948512	112952512	ENSMUSG00000097476.1	Gm26583	lincRNA
chr12	112974482	112978482	ENSMUSG00000002803.14	Btbd6	protein_coding
chr12	112997964	113001964	ENSMUSG00000097100.1	9230104M06Rik	antisense
chr12	112998704	113002704	ENSMUSG00000011158.8	Brf1	protein_coding
chr12	113012508	113016508	ENSMUSG00000021143.10	Pacs2	protein_coding
chr12	113072502	113076502	ENSMUSG00000012211.13	Tex22	protein_coding
chr12	113138236	113142236	ENSMUSG00000006356.10	Crip2	protein_coding
chr12	113154421	113158421	ENSMUSG00000037466.13	Tedc1	protein_coding
chr12	116045724	116049724	ENSMUSG00000042063.11	Zfp386	protein_coding
chr12	116171313	116175313	ENSMUSG00000065685.1	Gm23732	snRNA
chr12	116261022	116265022	ENSMUSG00000042050.8	Wdr60	protein_coding
chr12	116278231	116282231	ENSMUSG00000113527.1	Gm48079	lincRNA
chr12	116279196	116283196	ENSMUSG00000021171.8	Esyt2	protein_coding
chr12	116403210	116407210	ENSMUSG00000112980.1	D430020J02Rik	bidirectional_promoter_lncRNA
chr12	116403402	116407402	ENSMUSG00000042029.7	Ncapg2	protein_coding
chr12	118197043	118201043	ENSMUSG00000018581.15	Dnah11	protein_coding
chr12	118299440	118303440	ENSMUSG00000025323.10	Sp4	protein_coding
chr12	119236802	119240802	ENSMUSG00000025321.14	Itgb8	protein_coding
chr12	12900720	12904720	ENSMUSG00000097627.2	4930519A11Rik	lincRNA
chr12	12939914	12943914	ENSMUSG00000037169.15	Mycn	protein_coding
chr12	16848881	16852881	ENSMUSG00000114018.1	Gm36495	lincRNA
chr12	16892895	16896895	ENSMUSG00000020580.10	Rock2	protein_coding
chr12	17264545	17268545	ENSMUSG00000020571.13	Pdia6	protein_coding
chr12	17542794	17546794	ENSMUSG00000011179.8	Odc1	protein_coding
chr12	17544146	17548146	ENSMUSG00000064427.1	Gm22748	snoRNA
chr12	17688856	17692856	ENSMUSG00000071379.2	Hpcal1	protein_coding
chr12	17880197	17884197	ENSMUSG00000113294.1	Gm49326	unprocessed_pseudogene
chr1	21959942	21963942	ENSMUSG00000028033.16	Kcnq5	protein_coding
chr12	20919262	20923262	ENSMUSG00000069755.5	Zfp125	transcribed_unprocessed_pseudogene
chr12	20919262	20923262	ENSMUSG00000085642.8	3110053B16Rik	transcribed_unprocessed_pseudogene
chr12	21283391	21287391	ENSMUSG00000054309.9	Cpsf3	protein_coding
chr12	21284284	21288284	ENSMUSG00000062352.15	Itgb1bp1	protein_coding
chr12	21285927	21289927	ENSMUSG00000070166.1	Gm25821	snoRNA
chr12	21371632	21375632	ENSMUSG00000052593.16	Adam17	protein_coding
chr12	21371765	21375765	ENSMUSG00000116819.1	Gm49586	bidirectional_promoter_lncRNA
chr12	21415323	21419323	ENSMUSG00000097055.2	Gm4419	antisense
chr12	21415637	21419637	ENSMUSG00000076432.13	Ywhaq	protein_coding
chr12	24570283	24574283	ENSMUSG00000020656.16	Grhl1	protein_coding
chr12	24649274	24653274	ENSMUSG00000020653.12	Klf11	protein_coding
chr12	24706241	24710241	ENSMUSG00000020649.11	Rrm2	protein_coding
chr12	24828879	24832879	ENSMUSG00000020646.17	Mboat2	protein_coding
chr12	24829202	24833202	ENSMUSG00000113621.1	2900060N12Rik	bidirectional_promoter_lncRNA
chr12	24972925	24976925	ENSMUSG00000036333.11	Kidins220	protein_coding
chr12	24973554	24977554	ENSMUSG00000113774.1	Gm36236	bidirectional_promoter_lncRNA
chr12	25095140	25099140	ENSMUSG00000020644.9	Id2	protein_coding
chr12	26413010	26417010	ENSMUSG00000098771.1	Mir6538	miRNA
chr12	26413254	26417254	ENSMUSG00000020642.13	Rnf144a	protein_coding
chr12	26467204	26471204	ENSMUSG00000020638.8	Cmpk2	protein_coding
chr12	27340574	27344574	ENSMUSG00000063632.6	Sox11	protein_coding
chr12	28647602	28651602	ENSMUSG00000020630.9	Rnaseh1	protein_coding
chr12	28748472	28752472	ENSMUSG00000020628.16	Trappc12	protein_coding
chr12	28749803	28753803	ENSMUSG00000036613.8	Eipr1	protein_coding
chr12	29935608	29939608	ENSMUSG00000020674.17	Pxdn	protein_coding
chr12	30582426	30586426	ENSMUSG00000043061.10	Tmem18	protein_coding
chr12	30909589	30913589	ENSMUSG00000044573.16	Acp1	protein_coding
chr12	30909668	30913668	ENSMUSG00000020669.15	Sh3yl1	protein_coding
chr12	31497616	31501616	ENSMUSG00000020659.16	Cbll1	protein_coding
chr12	31498745	31502745	ENSMUSG00000101007.1	Gm29541	TEC
chr12	31652826	31656826	ENSMUSG00000020648.3	Dus4l	protein_coding
chr12	31652869	31656869	ENSMUSG00000035933.5	Cog5	protein_coding
chr12	31948535	31952535	ENSMUSG00000002996.17	Hbp1	protein_coding
chr12	32059296	32063296	ENSMUSG00000002997.15	Prkar2b	protein_coding
chr12	3233504	3237504	ENSMUSG00000079179.9	Rab10os	antisense
chr12	32376704	32380704	ENSMUSG00000090946.3	Ccdc71l	protein_coding
chr1	23254407	23258407	ENSMUSG00000102766.1	Gm6420	TEC
chr12	32817545	32821545	ENSMUSG00000020572.8	Nampt	protein_coding
chr12	32951789	32955789	ENSMUSG00000097494.7	4933406C10Rik	lincRNA
chr12	32951891	32955891	ENSMUSG00000020570.15	Sypl	protein_coding
chr12	3307969	3311969	ENSMUSG00000020671.9	Rab10	protein_coding
chr12	33427635	33431635	ENSMUSG00000020561.8	Twistnb	protein_coding
chr12	3363132	3367132	ENSMUSG00000020668.10	Kif3c	protein_coding
chr12	3424857	3428857	ENSMUSG00000037486.18	Asxl2	protein_coding
chr12	3425011	3429011	ENSMUSG00000071456.6	1110002L01Rik	antisense
chr12	35045186	35049186	ENSMUSG00000020590.16	Snx13	protein_coding
chr12	36155114	36159114	ENSMUSG00000036188.4	Ankmy2	protein_coding
chr12	36156080	36160080	ENSMUSG00000020547.5	Bzw2	protein_coding
chr12	36379450	36383450	ENSMUSG00000043153.6	Crppa	protein_coding
chr12	36380181	36384181	ENSMUSG00000091007.1	D630036H23Rik	lincRNA
chr12	37104789	37108789	ENSMUSG00000101067.1	Gm29007	lincRNA
chr12	37106540	37110540	ENSMUSG00000036144.6	Meox2	protein_coding
chr1	23759753	23763753	ENSMUSG00000026156.8	B3gat2	protein_coding
chr12	38777380	38781380	ENSMUSG00000004151.17	Etv1	protein_coding
chr1	23920317	23924317	ENSMUSG00000026155.13	Smap1	protein_coding
chr12	40036025	40040025	ENSMUSG00000047446.18	Arl4a	protein_coding
chr12	40036099	40040099	ENSMUSG00000086315.1	Arl4aos	antisense
chr12	40220758	40224758	ENSMUSG00000035983.4	Gm7008	antisense
chr12	40220811	40224811	ENSMUSG00000089371.1	Mir1938	miRNA
chr12	40223782	40227782	ENSMUSG00000113181.1	Gm47954	processed_pseudogene
chr12	4036915	4040915	ENSMUSG00000020658.10	Efr3b	protein_coding
chr12	40443902	40447902	ENSMUSG00000055917.15	Zfp277	protein_coding
chr12	40443952	40447952	ENSMUSG00000035954.10	Dock4	protein_coding
chr12	4080583	4084583	ENSMUSG00000020657.16	Dnajc27	protein_coding
chr1	24098341	24102341	ENSMUSG00000026153.15	Fam135a	protein_coding
chr1	24098625	24102625	ENSMUSG00000102398.1	Gm37580	TEC
chr12	4232027	4236027	ENSMUSG00000096199.2	Ptrhd1	protein_coding
chr12	4232294	4236294	ENSMUSG00000020652.17	Cenpo	protein_coding
chr12	44208313	44212313	ENSMUSG00000093618.1	Mir5627	miRNA
chr12	44208326	44212326	ENSMUSG00000014905.4	Dnajb9	protein_coding
chr12	44267118	44271118	ENSMUSG00000112547.1	Gm47096	lincRNA
chr12	45072709	45076709	ENSMUSG00000046314.16	Stxbp6	protein_coding
chr1	24585472	24589472	ENSMUSG00000026141.13	Col19a1	protein_coding
chr12	4590638	4594638	ENSMUSG00000020640.10	Itsn2	protein_coding
chr12	4591029	4595029	ENSMUSG00000118449.1	AC241534.1	bidirectional_promoter_lncRNA
chr1	24676630	24680630	ENSMUSG00000073725.8	Lmbrd1	protein_coding
chr12	46816929	46820929	ENSMUSG00000021047.7	Nova1	protein_coding
chr12	4767022	4771022	ENSMUSG00000020639.14	Pfn4	protein_coding
chr12	4767267	4771267	ENSMUSG00000050545.10	Fam228b	protein_coding
chr12	4839591	4843591	ENSMUSG00000020635.8	Fkbp1b	protein_coding
chr12	4841303	4845303	ENSMUSG00000051721.6	Wdcp	protein_coding
chr12	4905705	4909705	ENSMUSG00000020634.12	Ubxn2a	protein_coding
chr12	4915353	4919353	ENSMUSG00000052812.5	Atad2b	protein_coding
chr12	50647098	50651098	ENSMUSG00000002688.8	Prkd1	protein_coding
chr12	51346061	51350061	ENSMUSG00000035293.13	G2e3	protein_coding
chr12	51375510	51379510	ENSMUSG00000020952.10	Scfd1	protein_coding
chr12	51689033	51693033	ENSMUSG00000020955.9	Ap4s1	protein_coding
chr12	51689897	51693897	ENSMUSG00000020954.16	Strn3	protein_coding
chr12	51827536	51831536	ENSMUSG00000035247.16	Hectd1	protein_coding
chr12	52501972	52505972	ENSMUSG00000035133.9	Arhgap5	protein_coding
chr12	52600322	52604322	ENSMUSG00000100315.6	1700031P21Rik	lincRNA
chr12	52601788	52605788	ENSMUSG00000064663.1	Gm24859	snRNA
chr12	52602591	52606591	ENSMUSG00000064489.1	Gm23296	snRNA
chr12	5373682	5377682	ENSMUSG00000020627.10	Klhl29	protein_coding
chr12	5373870	5377870	ENSMUSG00000037735.7	2810032G03Rik	lincRNA
chr12	54201860	54205860	ENSMUSG00000035105.5	Egln3	protein_coding
chr12	54654573	54658573	ENSMUSG00000044408.7	Sptssa	protein_coding
chr12	54656820	54660820	ENSMUSG00000113096.1	Gm40884	lincRNA
chr12	54793703	54797703	ENSMUSG00000005656.9	Snx6	protein_coding
chr12	54860647	54864647	ENSMUSG00000113209.1	1700081N11Rik	bidirectional_promoter_lncRNA
chr12	54860877	54864877	ENSMUSG00000062929.8	Cfl2	protein_coding
chr12	54984529	54988529	ENSMUSG00000092233.1	Gm20403	protein_coding
chr12	55078110	55082110	ENSMUSG00000062198.5	2700097O09Rik	protein_coding
chr12	55078262	55082262	ENSMUSG00000073079.6	Srp54a	protein_coding
chr12	55300998	55304998	ENSMUSG00000021022.9	Ppp2r3c	protein_coding
chr12	55490647	55494647	ENSMUSG00000021025.8	Nfkbia	protein_coding
chr12	55818611	55822611	ENSMUSG00000046747.8	Gm9812	pseudogene
chr12	55819153	55823153	ENSMUSG00000092949.1	Gm23394	miRNA
chr12	55819167	55823167	ENSMUSG00000021027.17	Ralgapa1	protein_coding
chr12	55834324	55838324	ENSMUSG00000012076.8	Brms1l	protein_coding
chr12	57228412	57232412	ENSMUSG00000079104.4	Prps1l3	protein_coding
chr12	57228427	57232427	ENSMUSG00000047022.18	Mipol1	protein_coding
chr12	59010017	59014017	ENSMUSG00000020986.13	Sec23a	protein_coding
chr12	59011393	59015393	ENSMUSG00000060121.15	Gemin2	protein_coding
chr12	59059472	59063472	ENSMUSG00000020993.9	Trappc6b	protein_coding
chr12	59064884	59068884	ENSMUSG00000020994.5	Pnn	protein_coding
chr12	59217725	59221725	ENSMUSG00000035329.7	Fbxo33	protein_coding
chr12	64915906	64919906	ENSMUSG00000047227.5	Gm527	protein_coding
chr12	64963534	64967534	ENSMUSG00000020948.9	Klhl28	protein_coding
chr12	64963804	64967804	ENSMUSG00000035614.11	Togaram1	protein_coding
chr12	65072007	65076007	ENSMUSG00000020949.9	Fkbp3	protein_coding
chr12	65073603	65077603	ENSMUSG00000055884.8	Fancm	protein_coding
chr12	65074315	65078315	ENSMUSG00000114157.1	Gm47870	TEC
chr12	65170604	65174604	ENSMUSG00000047534.17	Mis18bp1	protein_coding
chr1	26685460	26689460	ENSMUSG00000073722.3	4931408C20Rik	protein_coding
chr12	69157186	69161186	ENSMUSG00000034892.8	Rps29	protein_coding
chr12	69157295	69161295	ENSMUSG00000099021.1	Rn7s1	misc_RNA
chr12	69157437	69161437	ENSMUSG00000106279.1	Gm47287	miRNA
chr12	69157518	69161518	ENSMUSG00000105788.1	Gm47295	miRNA
chr12	69182083	69186083	ENSMUSG00000049751.6	Rpl36al	protein_coding
chr12	69182157	69186157	ENSMUSG00000043998.10	Mgat2	protein_coding
chr12	69195104	69199104	ENSMUSG00000113149.1	Gm49383	protein_coding
chr12	69195211	69199211	ENSMUSG00000097061.2	9330151L19Rik	bidirectional_promoter_lncRNA
chr12	69196429	69200429	ENSMUSG00000020973.7	Dnaaf2	protein_coding
chr12	69225926	69229926	ENSMUSG00000113190.1	Gm47545	antisense
chr12	69226195	69230195	ENSMUSG00000020974.6	Pole2	protein_coding
chr12	69294681	69298681	ENSMUSG00000020978.10	Klhdc2	protein_coding
chr12	69359258	69363258	ENSMUSG00000105145.1	Gm47299	miRNA
chr12	69359339	69363339	ENSMUSG00000105398.1	Gm47305	miRNA
chr12	69359481	69363481	ENSMUSG00000099250.1	Rn7s2	misc_RNA
chr12	69368023	69372023	ENSMUSG00000113318.1	Gm18113	processed_pseudogene
chr12	69370150	69374150	ENSMUSG00000044147.8	Arf6	protein_coding
chr12	69370468	69374468	ENSMUSG00000052673.2	Gm9887	antisense
chr12	69679852	69683852	ENSMUSG00000034801.13	Sos2	protein_coding
chr12	69722873	69726873	ENSMUSG00000020988.9	L2hgdh	protein_coding
chr12	69722950	69726950	ENSMUSG00000054894.6	Dmac2l	protein_coding
chr12	69890614	69894614	ENSMUSG00000021066.9	Atl1	protein_coding
chr12	69891200	69895200	ENSMUSG00000034761.15	Map4k5	protein_coding
chr12	69985002	69989002	ENSMUSG00000021067.8	Sav1	protein_coding
chr12	70111574	70115574	ENSMUSG00000114099.1	Gm48695	bidirectional_promoter_lncRNA
chr12	70111717	70115717	ENSMUSG00000021068.17	Nin	protein_coding
chr12	70451095	70455095	ENSMUSG00000021072.12	Tmx1	protein_coding
chr12	70823345	70827345	ENSMUSG00000113900.1	Gm40437	lincRNA
chr12	70823514	70827514	ENSMUSG00000048285.9	Frmd6	protein_coding
chr12	70910151	70914151	ENSMUSG00000113584.1	Gm46355	lincRNA
chr12	70910259	70914259	ENSMUSG00000113707.1	Gm10457	lincRNA
chr12	70935857	70939857	ENSMUSG00000021076.6	Actr10	protein_coding
chr12	70972621	70976621	ENSMUSG00000060073.9	Psma3	protein_coding
chr12	71013832	71017832	ENSMUSG00000085622.9	3110056K07Rik	processed_transcript
chr12	71013990	71017990	ENSMUSG00000048118.17	Arid4a	protein_coding
chr12	71829078	71833078	ENSMUSG00000034574.10	Daam1	protein_coding
chr12	72069125	72073125	ENSMUSG00000043398.5	Gpr135	protein_coding
chr12	72083439	72087439	ENSMUSG00000019718.8	L3hypdh	protein_coding
chr12	72083589	72087589	ENSMUSG00000005078.16	Jkamp	protein_coding
chr12	72534383	72538383	ENSMUSG00000034501.7	Pcnx4	protein_coding
chr12	72662909	72666909	ENSMUSG00000021094.10	Dhrs7	protein_coding
chr12	73051887	73055887	ENSMUSG00000051367.8	Six1	protein_coding
chr12	73111456	73115456	ENSMUSG00000034460.9	Six4	protein_coding
chr12	73284710	73288710	ENSMUSG00000034442.11	Trmt5	protein_coding
chr12	73284779	73288779	ENSMUSG00000044712.15	Slc38a6	protein_coding
chr12	73544392	73548392	ENSMUSG00000034435.6	Tmem30b	protein_coding
chr12	75306322	75310322	ENSMUSG00000046768.13	Rhoj	protein_coding
chr12	75594245	75598245	ENSMUSG00000021051.10	Ppp2r5e	protein_coding
chr12	75629318	75633318	ENSMUSG00000118552.1	AC124742.1	protein_coding
chr12	75667537	75671537	ENSMUSG00000045690.8	Wdr89	protein_coding
chr12	75733729	75737729	ENSMUSG00000021054.6	Sgpp1	protein_coding
chr12	75816134	75820134	ENSMUSG00000063450.14	Syne2	protein_coding
chr12	76253298	76257298	ENSMUSG00000021048.7	Mthfd1	protein_coding
chr12	76253334	76257334	ENSMUSG00000112274.1	Gm47525	bidirectional_promoter_lncRNA
chr12	76367602	76371602	ENSMUSG00000056459.14	Zbtb25	protein_coding
chr12	76368266	76372266	ENSMUSG00000033454.6	Zbtb1	protein_coding
chr12	76401982	76405982	ENSMUSG00000097323.2	4930426I24Rik	lincRNA
chr12	76402176	76406176	ENSMUSG00000059970.7	Hspa2	protein_coding
chr12	76960201	76964201	ENSMUSG00000059436.13	Max	protein_coding
chr12	77236125	77240125	ENSMUSG00000021065.16	Fut8	protein_coding
chr12	77236663	77240663	ENSMUSG00000112150.1	9530018F02Rik	bidirectional_promoter_lncRNA
chr12	78224379	78228379	ENSMUSG00000047454.12	Gphn	protein_coding
chr12	78224525	78228525	ENSMUSG00000112302.1	Gm48226	bidirectional_promoter_lncRNA
chr12	78746907	78750907	ENSMUSG00000021112.9	Mpp5	protein_coding
chr12	78859638	78863638	ENSMUSG00000021114.9	Atp6v1d	protein_coding
chr12	78859819	78863819	ENSMUSG00000021116.10	Eif2s1	protein_coding
chr12	79087651	79091651	ENSMUSG00000021120.11	Pigh	protein_coding
chr12	79170667	79174667	ENSMUSG00000021124.13	Vti1b	protein_coding
chr12	79294304	79298304	ENSMUSG00000066440.5	Zfyve26	protein_coding
chr12	79295282	79299282	ENSMUSG00000059060.15	Rad51b	protein_coding
chr12	80111013	80115013	ENSMUSG00000021127.7	Zfp36l1	protein_coding
chr12	80113863	80117863	ENSMUSG00000112545.1	1300014J16Rik	lincRNA
chr12	80130844	80134844	ENSMUSG00000097729.2	2310015A10Rik	processed_transcript
chr12	80257443	80261443	ENSMUSG00000112336.1	Gm47766	antisense
chr12	80258371	80262371	ENSMUSG00000015143.15	Actn1	protein_coding
chr12	80433209	80437209	ENSMUSG00000112278.1	Gm30025	antisense
chr12	80434601	80438601	ENSMUSG00000049106.7	Dcaf5	protein_coding
chr12	80461095	80465095	ENSMUSG00000032705.9	Exd2	protein_coding
chr12	80641883	80645883	ENSMUSG00000048833.9	Slc39a9	protein_coding
chr12	80642341	80646341	ENSMUSG00000021131.14	Erh	protein_coding
chr12	80690466	80694466	ENSMUSG00000044062.7	Plekhd1os	antisense
chr12	80690591	80694591	ENSMUSG00000066438.6	Plekhd1	protein_coding
chr12	80756406	80760406	ENSMUSG00000097575.2	Gm26796	antisense
chr12	80788343	80792343	ENSMUSG00000112093.1	Gm47941	bidirectional_promoter_lncRNA
chr12	80788510	80792510	ENSMUSG00000021133.9	Susd6	protein_coding
chr12	80943396	80947396	ENSMUSG00000112880.1	Gm20337	bidirectional_promoter_lncRNA
chr12	80943504	80947504	ENSMUSG00000021134.17	Srsf5	protein_coding
chr12	81331180	81335180	ENSMUSG00000079055.10	Slc8a3	protein_coding
chr12	81483127	81487127	ENSMUSG00000091803.7	Cox16	protein_coding
chr12	81593008	81597008	ENSMUSG00000002679.14	Med6	protein_coding
chr12	81629249	81633249	ENSMUSG00000042734.6	Ttc9	protein_coding
chr12	81858023	81862023	ENSMUSG00000021140.9	Pcnx	protein_coding
chr12	82167105	82171105	ENSMUSG00000113746.1	Gm48242	lincRNA
chr12	82167320	82171320	ENSMUSG00000042700.16	Sipa1l1	protein_coding
chr12	83518466	83522466	ENSMUSG00000021222.9	Dcaf4	protein_coding
chr12	83595222	83599222	ENSMUSG00000042628.8	Zfyve1	protein_coding
chr12	83629236	83633236	ENSMUSG00000010608.15	Rbm25	protein_coding
chr12	83631833	83635833	ENSMUSG00000099708.1	Gm29361	antisense
chr12	83686152	83690152	ENSMUSG00000019969.14	Psen1	protein_coding
chr12	83919934	83923934	ENSMUSG00000021224.15	Numb	protein_coding
chr12	83948608	83952608	ENSMUSG00000046791.8	Riox1	protein_coding
chr12	83949355	83953355	ENSMUSG00000096953.2	Gm26571	antisense
chr12	83985861	83989861	ENSMUSG00000021226.7	Acot2	protein_coding
chr12	84098654	84102654	ENSMUSG00000043487.4	Acot6	protein_coding
chr12	84193969	84197969	ENSMUSG00000113052.1	Gm31513	antisense
chr12	84283232	84287232	ENSMUSG00000072946.12	Ptgr2	protein_coding
chr12	84314852	84318852	ENSMUSG00000042472.11	Zfp410	protein_coding
chr12	84315076	84319076	ENSMUSG00000113529.1	Gm47484	bidirectional_promoter_lncRNA
chr12	84359657	84363657	ENSMUSG00000021235.13	Coq6	protein_coding
chr12	84359833	84363833	ENSMUSG00000021234.9	Fam161b	protein_coding
chr12	84407029	84411029	ENSMUSG00000021236.16	Entpd5	protein_coding
chr12	84407071	84411071	ENSMUSG00000057265.13	Bbof1	protein_coding
chr12	84449004	84453004	ENSMUSG00000021238.11	Aldh6a1	protein_coding
chr12	84449422	84453422	ENSMUSG00000085793.2	Lin52	protein_coding
chr12	84615413	84619413	ENSMUSG00000021240.6	Abcd4	protein_coding
chr12	84771152	84775152	ENSMUSG00000021242.9	Npc2	protein_coding
chr12	84771251	84775251	ENSMUSG00000021241.7	Isca2	protein_coding
chr12	84873769	84877769	ENSMUSG00000092130.2	D030025P21Rik	antisense
chr12	84874532	84878532	ENSMUSG00000002020.15	Ltbp2	protein_coding
chr12	8498009	8502009	ENSMUSG00000054364.5	Rhob	protein_coding
chr12	84994321	84998321	ENSMUSG00000021244.15	Ylpm1	protein_coding
chr12	85108759	85112759	ENSMUSG00000042320.17	Prox2	protein_coding
chr12	85108833	85112833	ENSMUSG00000004789.10	Dlst	protein_coding
chr12	85217481	85221481	ENSMUSG00000004788.11	Eif2b2	protein_coding
chr12	85372117	85376117	ENSMUSG00000113488.1	Gm47819	antisense
chr12	85372847	85376847	ENSMUSG00000021248.9	Tmed10	protein_coding
chr12	85471890	85475890	ENSMUSG00000021250.13	Fos	protein_coding
chr12	85597027	85601027	ENSMUSG00000034271.16	Jdp2	protein_coding
chr12	85597191	85601191	ENSMUSG00000113165.1	Gm47863	bidirectional_promoter_lncRNA
chr12	85822550	85826550	ENSMUSG00000021252.11	Erg28	protein_coding
chr12	85822659	85826659	ENSMUSG00000012609.19	Ttll5	protein_coding
chr12	86239858	86243858	ENSMUSG00000021254.9	Gpatch2l	protein_coding
chr12	86724460	86728460	ENSMUSG00000021257.14	Angel1	protein_coding
chr12	86882798	86886798	ENSMUSG00000034168.7	Irf2bpl	protein_coding
chr12	86945043	86949043	ENSMUSG00000034157.12	Cipc	protein_coding
chr12	87145165	87149165	ENSMUSG00000021033.11	Gstz1	protein_coding
chr12	87145968	87149968	ENSMUSG00000034126.5	Pomt2	protein_coding
chr12	87264256	87268256	ENSMUSG00000021038.17	Vipas39	protein_coding
chr12	87264479	87268479	ENSMUSG00000021037.7	Ahsa1	protein_coding
chr12	87264858	87268858	ENSMUSG00000106561.1	Gm47293	miRNA
chr12	87386355	87390355	ENSMUSG00000021036.10	Sptlc2	protein_coding
chr12	87470274	87474274	ENSMUSG00000021039.9	Snw1	protein_coding
chr12	8769181	8773181	ENSMUSG00000096940.1	Gm4755	bidirectional_promoter_lncRNA
chr12	8769323	8773323	ENSMUSG00000020592.14	Sdc1	protein_coding
chr12	8919664	8923664	ENSMUSG00000020585.4	Laptm4a	protein_coding
chr12	9027997	9031997	ENSMUSG00000066637.2	Ttc32	protein_coding
chr12	91588487	91592487	ENSMUSG00000020962.14	Gtf2a1	protein_coding
chr12	91847157	91851157	ENSMUSG00000020964.14	Sel1l	protein_coding
chr12	96921058	96925058	ENSMUSG00000043483.4	Gm6863	processed_pseudogene
chr12	98735405	98739405	ENSMUSG00000021009.15	Ptpn21	protein_coding
chr12	98744964	98748964	ENSMUSG00000021012.16	Zc3h14	protein_coding
chr12	99625974	99629974	ENSMUSG00000100211.1	1700064M15Rik	lincRNA
chr12	99882439	99886439	ENSMUSG00000021176.6	Efcab11	protein_coding
chr12	99882517	99886517	ENSMUSG00000021177.16	Tdp1	protein_coding
chr1	30871921	30875921	ENSMUSG00000048874.15	Phf3	protein_coding
chr1	30947309	30951309	ENSMUSG00000026064.16	Ptp4a1	protein_coding
chr1	30947770	30951770	ENSMUSG00000117310.2	Ptp4a1	protein_coding
chr13	100013639	100017639	ENSMUSG00000021646.9	Mccc2	protein_coding
chr13	100102070	100106070	ENSMUSG00000049658.13	Bdp1	protein_coding
chr13	100122852	100126852	ENSMUSG00000021645.16	Smn1	protein_coding
chr13	100490579	100494579	ENSMUSG00000021639.17	Gtf2h2	protein_coding
chr13	100648979	100652979	ENSMUSG00000078941.9	Ak6	protein_coding
chr13	100649051	100653051	ENSMUSG00000021635.14	Rad17	protein_coding
chr13	100649579	100653579	ENSMUSG00000052293.14	Taf9	protein_coding
chr13	100728939	100732939	ENSMUSG00000069089.8	Cdk7	protein_coding
chr13	100742659	100746659	ENSMUSG00000061474.11	Mrps36	protein_coding
chr13	100831427	100835427	ENSMUSG00000021629.10	Slc30a5	protein_coding
chr13	101766217	101770217	ENSMUSG00000041417.15	Pik3r1	protein_coding
chr13	103332497	103336497	ENSMUSG00000034751.17	Mast4	protein_coding
chr13	103772608	103776608	ENSMUSG00000032621.8	Srek1	protein_coding
chr13	103918514	103922514	ENSMUSG00000021709.14	Erbin	protein_coding
chr13	104107614	104111614	ENSMUSG00000021710.11	Nln	protein_coding
chr13	104107741	104111741	ENSMUSG00000042743.13	Sgtb	protein_coding
chr13	104176439	104180439	ENSMUSG00000118537.1	Shld3	protein_coding
chr13	104176469	104180469	ENSMUSG00000021711.17	Trappc13	protein_coding
chr13	104176797	104180797	ENSMUSG00000021712.15	Trim23	protein_coding
chr13	104226611	104230611	ENSMUSG00000021714.15	Cenpk	protein_coding
chr13	104226843	104230843	ENSMUSG00000021713.9	Ppwd1	protein_coding
chr13	104815142	104819142	ENSMUSG00000021715.12	Cwc27	protein_coding
chr13	106934958	106938958	ENSMUSG00000042590.17	Ipo11	protein_coding
chr13	106943529	106947529	ENSMUSG00000114572.1	Gm48457	processed_pseudogene
chr13	106945127	106949127	ENSMUSG00000021692.9	Dimt1	protein_coding
chr13	107020126	107024126	ENSMUSG00000021693.20	Kif2a	protein_coding
chr13	107020553	107024553	ENSMUSG00000071181.2	3830408C21Rik	processed_transcript
chr13	107888064	107892064	ENSMUSG00000032846.10	Zswim6	protein_coding
chr13	108156623	108160623	ENSMUSG00000068184.7	Ndufaf2	protein_coding
chr13	108156731	108160731	ENSMUSG00000021694.18	Ercc8	protein_coding
chr13	108314273	108318273	ENSMUSG00000090358.1	Gm2822	processed_transcript
chr13	108314332	108318332	ENSMUSG00000021697.12	Depdc1b	protein_coding
chr13	110393046	110397046	ENSMUSG00000021701.8	Plk2	protein_coding
chr13	111488111	111492111	ENSMUSG00000032745.18	Gpbp1	protein_coding
chr13	111722334	111726334	ENSMUSG00000084217.2	Gm15488	unitary_pseudogene
chr13	111723517	111727517	ENSMUSG00000086480.1	Gm15287	antisense
chr13	111806993	111810993	ENSMUSG00000021754.17	Map3k1	protein_coding
chr13	111807141	111811141	ENSMUSG00000085204.1	Gm15327	processed_transcript
chr13	112462070	112466070	ENSMUSG00000021756.12	Il6st	protein_coding
chr13	112798792	112802792	ENSMUSG00000021759.14	Plpp1	protein_coding
chr13	112925398	112929398	ENSMUSG00000016018.4	Mtrex	protein_coding
chr13	112925454	112929454	ENSMUSG00000042426.6	Dhx29	protein_coding
chr13	112985802	112989802	ENSMUSG00000042417.5	Ccno	protein_coding
chr13	113616564	113620564	ENSMUSG00000042364.11	Snx18	protein_coding
chr13	113792505	113796505	ENSMUSG00000042348.10	Arl15	protein_coding
chr13	114816236	114820236	ENSMUSG00000015536.14	Mocs2	protein_coding
chr13	115087501	115091501	ENSMUSG00000114255.1	Gm10734	antisense
chr13	115088186	115092186	ENSMUSG00000042275.9	Pelo	protein_coding
chr13	115099921	115103921	ENSMUSG00000114470.1	Gm49395	protein_coding
chr13	115099964	115103964	ENSMUSG00000042284.10	Itga1	protein_coding
chr13	118384630	118388630	ENSMUSG00000097411.2	B430218F22Rik	antisense
chr13	118385252	118389252	ENSMUSG00000021731.10	Mrps30	protein_coding
chr13	119426601	119430601	ENSMUSG00000025451.15	Paip1	protein_coding
chr13	119486039	119490039	ENSMUSG00000074634.12	Tmem267	protein_coding
chr13	119486384	119490384	ENSMUSG00000074635.3	3110070M22Rik	antisense
chr13	119688379	119692379	ENSMUSG00000093930.2	Hmgcs1	protein_coding
chr13	119753882	119757882	ENSMUSG00000095930.1	Nim1k	protein_coding
chr13	119754093	119758093	ENSMUSG00000114369.1	Gm41077	antisense
chr13	119788889	119792889	ENSMUSG00000094870.8	Zfp131	protein_coding
chr13	12256113	12260113	ENSMUSG00000021311.9	Mtr	protein_coding
chr13	12258270	12262270	ENSMUSG00000113036.1	Gm47021	processed_pseudogene
chr13	12393027	12397027	ENSMUSG00000050244.9	Heatr1	protein_coding
chr13	12563874	12567874	ENSMUSG00000057069.7	Ero1lb	protein_coding
chr13	13588397	13592397	ENSMUSG00000019726.12	Lyst	protein_coding
[truncated: 7,142 more rows]

## Sheet: Shared promoters
Table S2: G4-containing promoters in MuSCs.
Shared G4 containing promoters in human and mouse ASCs
Genename
TMTC3
CEP290
CCDC59
METTL25
PPP1R12A
NAP1L1
PHLDA1
TBC1D15
TMEM19
THAP2
YEATS4
MDM1
CAND1
USP15
PTGES3
SNORD59A
STAT2
PAN2
PA2G4
RAB5B
PMEL
TMEM198B
ORMDL2
ADAT2
PEX3
BCLAF1
RPS12
RWDD1
AMD1
FIG4
AK9
CD164
CEP57L1
SESN1
SNX3
P4HA1
DDIT4
VPS26A
KIFBP
DDX50
TFAM
SNRPD3
GUCD1
TPGS1
PTBP1
PCSK4
REEP6
HMG20B
RIC8B
HSP90B1
VEZT
FGD6
BTG1
PHLPP1
VPS4B
EIF1
JUP
STAT3
RETREG3
TUBG1
BRCA1
NBR1
DHX8
DCAKD
HEXIM1
HEXIM2
CDC27
DCAF7
MAP3K3
DDX42
SMARCD2
UBALD2
SRSF2
EIF4A3
P4HB
CENPX
LRRC45
FBXO48
PTPN4
RAB1A
CEP68
SERTAD2
AFTPH
DDX18
MDH1
XPO1
ACTR3
CCNT2
ZRANB3
R3HDM1
UBXN4
PPP4R3B
EML6
CD55
DYRK3
SRGAP2
PPP1R12B
DDX59
ZBTB41
HMMR
NUDCD2
CCNG1
PWWP2A
CDC73
RO60
UCHL5
UBLCP1
NF2
TRIM41
TPR
ODR4
SWT1
TRMT1L
NHP2
EDEM3
RGL1
ARPC5
SMG7
LAMC1
AFF4
SLC22A4
RAPGEF6
LYRM7
ATOX1
G3BP1
CEP350
TOR1AIP1
SAP30L
CNOT8
PEMT
CACYBP
TOM1L2
DRC3
RDH10
DARS2
CENPL
USP22
ALDH3A2
MAPK7
B9D1
SUCO
SNORD49B
HS3ST3B1
SCYL3
SLC19A2
BLZF1
H2AZ2
ELAC2
TIPRL
DCAF6
MPC2
UBE2W
BORCS6
PER1
CYB5D1
FXR2
EIF4A1
UAP1
ARRB2
SPAG7
MIS12
DERL2
TOMM40L
PPOX
DEDD
MED31
CYB5D2
ZZEF1
EMC6
TAX1BP3
CTNS
SHPK
MNT
NUFIP2
PHF12
NLK
TFB2M
CNST
AHCTF1
SRP9
AIDA
BROX
BCAS3
RPS6KB1
TUBD1
VMP1
PTRH2
RRP15
PRR11
SKA2
MTMR4
DTL
INTS7
NME1
KAT7
FAM117A
SPOP
PHB
NFE2L1
KPNB1
LASP1
PSMD3
NR1D1
TOP2A
MCM3
RPS6KA5
PPP4R3A
SCARNA13
SNHG10
PAPOLA
SETD3
CCNK
EIF5
SIVA1
SP4
YWHAQ
RRM2
RNASEH1
CBLL1
CCDC71L
NAMPT
ETV1
DOCK4
DNAJC27
DNAJB9
FAM228B
ARHGAP5
PPP2R3C
PNN
TOGARAM1
FKBP3
RPL36AL
MGAT2
ARID4A
DAAM1
L3HYPDH
JKAMP
RHOJ
PPP2R5E
WDR89
MTHFD1
GPHN
ATP6V1D
EIF2S1
RBM25
NUMB
ALDH6A1
LIN52
NPC2
ISCA2
ERG28
CIPC
VIPAS39
AHSA1
SPTLC2
LAPTM4A
GTF2A1
SEL1L
SLC30A5
ZSWIM6
GPBP1
MTREX
DHX29
ARL15
PELO
ITGA1
TMEM267
HMGCS1
ARID4B
GGPS1
CDK13
RALA
H2AC6
H2BC4
H4C3
ACOT13
TDP2
E2F3
WRNIP1
RPP40
SMIM13
NOL7
CCDC115
IMP4
ID4
CKS2
SECISBP2
NOP16
HIGD2A
FAF2
RNF44
PDLIM7
DDX41
NAA35
ANKRD39
ELL2
EIF5B
LYSMD3
CCNH
WDR37
IDI1
XRCC4
SSBP2
ZFYVE16
POLK
HMGCR
MYCBP2
DNAJC3
RAP2A
AP3M1
ADK
SLMAP
BTD
HACL1
OXNAD1
DPH3
GHITM
GPR137C
TXNDC16
RPPH1
PARP2
PIP4P1
HNRNPC
CHD8
TOX4
RAB2B
DAD1
PRMT5
ACIN1
PABPN1
NGDN
ZMYM5
SETDB2
CAB39L
CDADC1
WDFY2
HMBOX1
INTS9
TRIM35
CDCA2
KCTD9
FNDC3A
SUCLA2
ESD
AKAP11
KBTBD6
SUGT1
TCEA1
TDRD3
MZT1
BORA
LETMD1
DAZAP2
EIF4B
SPRYD3
SP1
MAP3K12
TARBP2
ATF7
CBX5
HNRNPA1
MTMR12
NABP1
GLS
PMS1
ORMDL1
RRM2B
EIF3E
EMC2
ENY2
NUDCD1
COQ10B
DERL1
TBC1D31
RNF139
OSMR
CHRAC1
RBFOX2
MYH9
IFT27
C1QTNF6
PDXP
DDX17
GTPBP1
SNORD43
TNRC6B
NUP155
MRTFA
RBX1
EP300
ACO2
PMM1
POLDIP3
RNU12
BZW1
TRAK2
ALS2
KANSL2
DDX23
TUBA1B
TROAP
COX14
WDR12
NBEAL1
CYP20A1
NUBP1
TXNDC11
ZC3H7A
CRKL
THAP7
ABCF3
EPHB3
ETV5
TBCCD1
HACD2
EAF2
GSK3B
ZBTB20
USF3
SLC35A5
ATG3
CCNYL1
UBALD1
IFT57
CBLB
EEF2KMT
CEP97
ZBTB11
TBC1D23
DCBLD2
ARL13B
HSPA13
GABPA
N6AMT1
ITSN1
DOP1B
VPS26C
BARD1
TCP1
MRPL18
WDR27
CHD1
PPP2R1A
TRAF7
SNORD60
RPS2
SNORA78
SNHG9
NUBP2
IFT140
RAB40C
FAM234A
MAPK14
SRSF3
PIM1
RAB11B
TFB1M
AAMP
PNKD
SRF
KLHDC3
PPP2R5D
STK11IP
YJU2
HDGFL2
FEM1A
SAFB2
SAFB
NDUFA11
VMAC
ALKBH7
KHSRP
GPR108
TRIP10
FER
PJA2
RALBP1
TRMT61B
YPEL5
FAM98A
LRPPRC
PPM1B
SOCS5
CALM2
CUL3
RIOK3
SS18
ELP2
SLC39A6
STARD4
CREM
BRD8
KIF20A
CDC25C
EGR1
ETF1
HSPA9
ANKHD1
SLC35A4
APBB3
WDR55
TCERG1
MAP3K8
SEMA6A
CEP120
DCTN4
SLC26A2
GRPEL2
PTMA
COPS7B
AFG3L2
CXXC1
HJURP
CNDP2
TIMM21
PRPF19
OSBP
ZFP91
LPXN
TLE4
ZFAND5
ABHD17B
DMRT2
PUM3
SEPTIN2
TCTN3
ARHGAP19
MMS19
UBTD1
PI4K2A
GOT1
SLC25A28
SLF2
BTRC
OGA
NOLC1
GBF1
ACTR1A
WBP1L
CNNM2
RBM4B
SFR1
RBM4
RAB1B
SHOC2
BBIP1
RRS1
RELA
CCDC186
MAP3K11
PCNX3
CACUL1
PRDX3
GPR137
FKBP2
STIP1
COX8A
MARK2
VCPIP1
GIN1
PPIP5K2
ZBTB3
TTC9C
HNRNPUL2
MTA2
TUT1
EEF1G
TCP11L1
FBH1
ANKRD16
CCDC32
GANC
TMEM87A
STARD9
CTDSPL2
GALK2
COPS2
FAM227B
DTWD1
USP8
CIAO1
TMEM127
TMEM87B
ZC3H6
TMEM230
PCNA
CDS2
RSU1
CRLS1
SLX4IP
MKKS
TASP1
MGME1
SNX5
DZANK1
POLR3F
SEC23B
RALGAPA2
NXT1
RALY
EIF2S2
RBM39
RPN2
MROH8
CTNNBL1
UBE2C
THNSL1
ACBD5
PHPT1
PRRC2B
NAIF1
SLC25A25
SLC2A8
PBX3
HSPA5
HSPA14
CDNF
EPC2
STAM2
PRPF40A
ARL6IP6
UPF2
TTC21B
CCDC173
PHOSPHO2
KLHL23
HAT1
PDK1
SP3
ATF2
RBM45
PRKRA
PJVK
ZC3H15
MED19
TMX2
ZDHHC5
PSMC3
CD82
HSD17B12
GDAP2
WDR3
TRIM45
RSBN1
MAGI3
LRIG2
CAPZA1
CTTNBP2NL
WDR77
ATP5PB
RBM15
PSMA5
SASS6
TBCK
AIMP1
PPA2
PPP3CA
EIF4E
KYAT3
PKN2
LMO4
LRRCC1
BCL10
SNORD45C
RABGGTB
PDE7A
ECT2
ACTL6A
CCNA2
PGRMC2
PEX2
RNF13
EIF2A
SIAH2
SLC33A1
TIPARP
KPNA4
PPM1L
GOLIM4
ETFDH
ARFIP1
HDGF
TSACC
KHDC4
MRPS28
CKS1B
SHC1
UBAP2L
CHTOP
TDRKH
RFX5
PSMD4
ARNT
ENSA
CIART
LIX1L
PIAS3
WARS2
MIER1
OMA1
TMEM59
TCEANC2
STIL
UQCRH
LRRC41
PIK3R3
TMEM69
GPBP1L1
NASP
PLK3
TMEM53
ARMH1
KDM4A
P3H1
YBX1
CAP1
MYCBP
MTF1
STK40
THRAP3
YTHDF2
SNHG12
RPA2
STX12
FAM76A
DHDDS
CEP85
PAFAH2
MACO1
CLIC4
DDOST
NBL1
SPEN
DNAJC16
CLCN6
MTHFR
OTUD6B
MTOR
PGD
CAMTA1
NPHP4
RNGTT
AKIRIN2
TMEM68
TGS1
NFX1
UBAP1
KIF24
NUDT2
FAM219A
VCP
UNC13B
CCDC107
RMRP
CREB3
TLN1
HINT2
ZBTB5
NCBP1
TSTD2
ALG2
SEC61B
NR4A3
ERP44
INVS
RNF20
FKBP15
SLC31A1
ALAD
POLE3
SNAPC3
RRAGA
ACER2
JUN
USP1
HNRNPDL
ENOPH1
SEC31A
LIN54
COPS4
PTPN13
CDC7
TMED5
CCDC18
HSCB
CHEK2
PITPNB
CORO1C
MLEC
COX6A1
RPLP0
TAOK3
TBX3
TPCN1
IQCD
ANAPC5
RNF34
ZCCHC8
RSRC2
KNTC1
DENR
OGFOD2
KMT5A
CHCHD2
ZBED5
SBDS
BAZ1B
MOSPD3
LRCH4
AGFG2
MEPCE
ZCWPW1
CDK8
UBL3
USPL1
HMGB1
HSPH1
PHTF2
TMEM60
FAM185A
FAM126A
ABCB8
CDK5
SLC4A2
RHEB
SNX17
EIF2B4
PEX1
RBM48
GRPEL1
NCAPG
LCORL
FZD1
RELL1
WDR19
FRYL
UBA6
UTP3
DMTF1
CCNG2
ITPR1
LMCD1
SETD5
BRPF1
OGG1
MBD4
IFT122
WNK1
M6PR
USP5
CDCA3
VAMP1
RAD51AP1
BMT2
WBP11
STRAP
PDE3A
RECQL
GOLT1B
FGFR1OP2
INTS13
PPFIBP1
ERGIC2
AMN1
ING3
KLHDC10
CHCHD3
SLC35B4
BPGM
TRIM24
FMC1
LUC7L2
BET1
PDIA4
HNRNPA2B1
CBX3
PDK4
GGCT
PPM1K
GADD45A
KDM3A
UMAD1
PAIP2B
CCT7
PRADC1
SNRPG
APLF
RPN1
XPC
LSM3
CCDC174
KBTBD8
C2CD3
PPME1
NUMA1
NUP98
PGAP2
FAM160A2
TMEM9B
CTR9
EIF4G2
ARNTL
FAR1
SOX6
ARL6IP1
VPS35L
ERI2
LYRM1
DCUN1D3
NFATC2IP
SH2B1
TBC1D10B
MYLPF
FBRS
SRCAP
FBXL19
TIAL1
PSTK
BUB3
OAT
TMEM80
TSSC4
NAPA
INAFM1
SAE1
ZC3H4
DACT3
CCDC61
QPCTL
SNRPD2
BLOC1S3
TRAPPC6A
TOMM40
NECTIN2
IRGQ
RPS19
GSK3A
CIC
BCKDHA
EXOSC5
B9D2
HNRNPUL1
EGLN2
RAB4B
SNRPA
SPTBN4
BLVRB
SERTAD3
PLEKHG2
POLR2I
TBCB
THAP8
WDR62
ALKBH6
HSPB6
PROSER3
KMT2B
CTU1
VRK3
AKT1S1
TBC1D17
AP2A1
PRMT1
SCAF1
RRAS
DBP
SPHK2
CYTH2
PPP6R1
KMT5C
RPL28
UBE2S
U2AF2
GAS2
FANCF
MPHOSPH10
MCEE
ASB7
LINS1
ARRDC4
ABHD2
POLG
BLM
CCDC90B
PCF11
RAB30
INTS4
AAMDC
RSF1
EMSY
UVRAG
RNF169
RANBP10
TSNAXIP1
DHX38
TXNL4B
DHODH
TERF2IP
WWOX
NAXD
ANKRD11
COA6
ATP7B
ALG11
AP3M2
GOLGA7
ADAM9
TM2D2
THAP1
PLPBP
SARAF
PCM1
ASAH1
EVI5L
CENPU
IRF2
HMGB2
MSMO1
INTS10
GATAD2A
SLC25A42
ELL
RPL18A
OCEL1
SLC27A1
SMIM7
TMEM38A
MCM5
RBMXL1
SMARCA5
ELMOD2
GCDH
DHPS
GPT2
ARGLU1
CYLD
RPGRIP1L
NUDT21
OGFOD1
RSPRY1
KATNB1
CNOT1
NCK1
EPHB1
CDV3
DNAJC13
NUDT16
POC1A
RRP9
PARP3
DCAF1
RHOA
TCTA
QRICH1
TREX1
ELP6
MLH1
EPM2AIP1
UBP1
STT3B
ZCWPW2
AZI2
OXSR1
MYD88
RPSA
ULK4
HIGD1A
SACM1L
CEP57
FAM76B
SESN3
MRPL4
ILF3
DNM2
RAB3D
TMEM205
PRKCSH
SEPTIN7
EEPD1
VPS26B
PRDM10
FOXRED1
STT3A
TMEM218
HSPA8
MSANTD4
USP2
HINFP
H2AX
RBM7
ZW10
ATM
NPAT
IREB2
HYKK
MAN2C1
ARIH1
FEM1B
IQCH
AAGAB
MAP2K1
TIPIN
DENND4A
PPIB
USP3
BNIP2
CCPG1
RN7SK
TMEM30A
CEP126
SYNCRIP
ATR
COPB2
MT-TF
MT-ND6
MT-RNR1
MT-TE
MT-TV
MT-RNR2
MT-TT
MT-TP
MT-TI
MT-TQ
MT-TM
MT-ND2
MT-TW
MT-TA
MT-TN
MT-TC
MT-TY
MT-CO1
MT-TS1
MT-TD
MT-CO2
MT-ATP6
MT-TL1
MT-TG
MT-ND3
MT-ND1
MT-TR
MT-ND4L
MT-ND4
MT-TH
MT-TS2
MT-TL2
MT-ND5
XIST
GLA
HNRNPH2
RIBC1
SMC1A
TXLNG
PIGA
MOSPD2
FANCB
TRAPPC2
OFD1
CDK16
UXT
WDR44
UPF3B
AIFM1
EMD
SNORA70
FLICR
FOXP3
PPP1R3F
TFE3
OTUD5
HDAC6
APOO
