# Supplementary material for: DNA G-quadruplex profiling in skeletal muscle stem cells reveals functional and mechanistic insights
Source: Genome Biol. 2025 Sep 5;26:269. doi: 10.1186/s13059-025-03753-w (PMC12412246; doi:10.1186/s13059-025-03753-w)
Supplement: Supplementary file 4 — Additional file 4: Table S3. RNA-seq analysis in FISCs, ASCs and DMSO or PDS treated ASCs. [file 13059_2025_3753_MOESM4_ESM.xlsx]

## Sheet: Basic statistics
Table S3: RNA-seq analysis in FISCs, ASCs and DMSO or PDS treated ASCs.
Basic statistics
Mouse
Sample	Raw Fragments	Pre-processed fragements	Percentage	Mapping reads	Percentage
FISC_rep1_RNA	20955256	20625255	0.984252	15768908	0.764544
FISC_rep2_RNA	32268540	30443933	0.943456	27005817	0.887067
ASC-48h_rep1_RNA	19877523	19615120	0.986799	17691305	0.901922
ASC-48h_rep2_RNA	19532471	19363688	0.991359	17582405	0.908009
DMSO_ASC_rep1_RNA	31499468	29903922	0.949347	27377970	0.915531
DMSO_ASC_rep2_RNA	33306221	31445853	0.944144	28136531	0.894761
PDS_ASC_rep1_RNA	20493920	16361498	0.798359	14299475	0.873971
PDS_ASC_rep2_RNA	25382702	23306910	0.91822	19989438	0.857661

## Sheet: Gene expression in ASC vs FISC
Table S3: RNA-seq analysis in FISCs, ASCs and DMSO or PDS treated ASCs.
Gene expression in mouse ASC vs FISC
Row.names	baseMean	log2FoldChange	lfcSE	pvalue	padj	FISC_1	FISC_2	ASC_1	ASC_2	genename	change	G4
ENSMUSG00000051951.5	10.6415	-5.68931	3.21234	0.00108209	0.00486315	14.0497	28.5162	0	0	Xkr4	Down	Non_ASC_unique_G4
ENSMUSG00000102331.1	3.93518	-0.153161	0.923187	0.715629	0.813078	2.80995	6.95516	4.01054	1.96508	Gm19938	NoDiff	Non_ASC_unique_G4
ENSMUSG00000025902.13	1670.37	-9.29913	1.08033	4.55039e-19	4.4722e-17	1508.94	5163.51	9.02372	0	Sox17	Down	Non_ASC_unique_G4
ENSMUSG00000104238.1	5.04249	-0.372669	1.11561	0.0717068	0.151124	0	20.17	0	0	Gm37587	NoDiff	Non_ASC_unique_G4
ENSMUSG00000102269.1	13.1282	-3.74922	2.59491	0.00753929	0.0249608	4.21492	47.2951	1.00264	0	Gm7357	Down	Non_ASC_unique_G4
ENSMUSG00000098104.1	44.6628	-1.28616	0.78317	0.0303713	0.0769632	64.6288	72.3337	21.0553	20.6334	Gm6085	NoDiff	Non_ASC_unique_G4
ENSMUSG00000103922.1	9.59873	-0.0199619	0.81724	0.971195	0.983599	11.2398	8.34619	7.01845	11.7905	Gm6123	NoDiff	Non_ASC_unique_G4
ENSMUSG00000033845.13	1213.17	2.96613	0.532017	2.51084e-09	4.53903e-08	271.16	230.216	2285.01	2066.29	Mrpl15	Up	ASC_unique_G4
ENSMUSG00000102275.1	14.5059	1.43566	1.27721	0.0426233	0.100154	2.80995	5.56413	26.0685	23.581	Gm37144	NoDiff	Non_ASC_unique_G4
ENSMUSG00000025903.14	1327.75	1.68941	0.676554	0.00263986	0.0103702	289.425	773.414	2091.5	2156.68	Lypla1	Up	ASC_unique_G4
ENSMUSG00000033813.15	1694.97	1.50348	0.520187	0.0010291	0.00466305	835.959	758.113	2840.47	2345.33	Tcea1	Up	ASC_unique_G4
ENSMUSG00000062588.4	76.0261	2.05195	0.747331	0.000888596	0.0041191	29.5045	19.4745	130.343	124.783	Gm6104	Up	Non_ASC_unique_G4
ENSMUSG00000103280.1	4.53589	0.373576	0.988615	0.384686	0.532571	1.40497	2.78206	10.0264	3.93017	Gm37277	NoDiff	Non_ASC_unique_G4
ENSMUSG00000002459.17	11.0352	-0.275413	0.829206	0.590127	0.717405	11.2398	15.9969	10.0264	6.8778	Rgs20	NoDiff	Non_ASC_unique_G4
ENSMUSG00000033793.12	1177.25	0.0878562	0.465803	0.829597	0.894411	1237.78	1025.19	1299.42	1146.63	Atp6v1h	NoDiff	Non_ASC_unique_G4
ENSMUSG00000025907.14	1996.02	-0.546172	0.515097	0.221656	0.357099	3076.89	1851.46	1422.74	1632.99	Rb1cc1	NoDiff	Non_ASC_unique_G4
ENSMUSG00000090031.2	52.5646	-0.917614	0.726271	0.0967046	0.190157	92.7283	57.0323	28.0738	32.4239	4732440D04Rik	NoDiff	ASC_unique_G4
ENSMUSG00000103845.1	11.8125	0.391315	0.888652	0.432123	0.577691	12.6448	2.78206	19.0501	12.773	Gm19026	NoDiff	Non_ASC_unique_G4
ENSMUSG00000033740.17	5.06004	0.729684	1.28892	0.10319	0.199886	0	1.39103	9.02372	9.82542	St18	NoDiff	Non_ASC_unique_G4
ENSMUSG00000102135.1	24.8688	-0.11227	0.793083	0.827286	0.892609	49.1741	5.56413	26.0685	18.6683	Gm37108	NoDiff	Non_ASC_unique_G4
ENSMUSG00000051285.17	1169.32	-0.96995	0.671149	0.0696123	0.147661	785.38	2531.68	655.723	704.483	Pcmtd1	NoDiff	ASC_unique_G4
ENSMUSG00000103509.1	28.8719	-1.77164	1.24047	0.0195773	0.0541603	16.8597	82.7664	7.01845	8.84288	Gm38372	NoDiff	Non_ASC_unique_G4
ENSMUSG00000048538.7	230.355	1.46611	0.713083	0.0100393	0.0314426	148.927	55.6413	371.978	344.872	Gm9826	Up	Non_ASC_unique_G4
ENSMUSG00000097797.6	10.9497	0.30245	0.836591	0.548841	0.682555	7.02487	9.04171	11.029	16.7032	Gm26901	NoDiff	ASC_unique_G4
ENSMUSG00000084353.1	100.883	2.82099	0.851657	7.67422e-05	0.000491291	30.9094	9.73723	163.43	199.456	Gm15452	Up	Non_ASC_unique_G4
ENSMUSG00000103933.1	6.21938	0.372038	0.953995	0.412083	0.559076	5.6199	1.39103	9.02372	8.84288	Gm36964	NoDiff	Non_ASC_unique_G4
ENSMUSG00000061024.8	3907.38	1.03061	0.741862	0.0651003	0.140233	3449.21	758.808	6247.42	5174.07	Rrs1	NoDiff	ASC_unique_G4
ENSMUSG00000025911.14	43.4256	-3.50845	0.937553	1.55118e-05	0.000121939	74.4636	88.3306	5.01318	5.89525	Adhfe1	Down	Non_ASC_unique_G4
ENSMUSG00000079671.8	24.4617	-5.54171	1.84902	0.000434209	0.00222951	16.8597	79.9844	1.00264	0	2610203C22Rik	Down	Non_ASC_unique_G4
ENSMUSG00000081441.3	12.0237	0.393012	0.878149	0.440304	0.585301	2.80995	12.5193	17.0448	15.7207	Gm6161	NoDiff	Non_ASC_unique_G4
ENSMUSG00000067879.3	7.2865	-0.92648	1.49664	0.06289	0.136344	5.6199	21.561	0	1.96508	Vxn	NoDiff	Non_ASC_unique_G4
ENSMUSG00000025912.16	485.363	3.2737	0.634072	2.25303e-08	3.41527e-07	53.389	105.718	834.192	948.153	Mybl1	Up	ASC_unique_G4
ENSMUSG00000045210.8	1479.28	0.203517	0.479641	0.626538	0.74586	1591.84	1098.92	1603.21	1623.16	Vcpip1	NoDiff	ASC_unique_G4
ENSMUSG00000025915.14	328.326	0.227119	0.560369	0.624097	0.744097	175.622	406.877	382.004	348.802	Sgk3	NoDiff	Non_ASC_unique_G4
ENSMUSG00000046334.4	4.42218	0.395572	1.05047	0.272942	0.416819	2.80995	0	7.01845	7.86034	Gm6195	NoDiff	Non_ASC_unique_G4
ENSMUSG00000046101.16	4.4783	0.104181	0.946021	0.771198	0.853155	7.02487	0	4.01054	6.8778	Mcmdc2	NoDiff	Non_ASC_unique_G4
ENSMUSG00000098234.7	637.236	0.229542	0.617927	0.636718	0.754571	890.753	226.738	729.918	701.535	Snhg6	NoDiff	ASC_unique_G4
ENSMUSG00000093178.1	28.0579	0.268381	0.839208	0.586344	0.714216	40.7442	2.08655	31.0817	38.3191	Snord87	NoDiff	ASC_unique_G4
ENSMUSG00000099032.2	14.5767	-1.97213	1.51134	0.0179076	0.0504342	16.8597	35.4713	4.01054	1.96508	Tcf24	NoDiff	Non_ASC_unique_G4
ENSMUSG00000025917.9	2129.15	1.7388	0.515705	0.00016827	0.000976861	951.167	829.751	3351.81	3383.88	Cops5	Up	ASC_unique_G4
ENSMUSG00000056763.16	692.01	0.343214	0.484559	0.417524	0.56415	533.89	641.961	709.866	882.323	Cspp1	NoDiff	ASC_unique_G4
ENSMUSG00000067851.11	2952.93	0.822942	0.483319	0.0529143	0.118891	1978.2	1999.61	3730.81	4103.1	Arfgef1	NoDiff	ASC_unique_G4
ENSMUSG00000088153.1	4.10737	-0.555692	1.17938	0.126808	0.234099	12.6448	2.78206	1.00264	0	Gm26348	NoDiff	Non_ASC_unique_G4
ENSMUSG00000048960.13	1555.77	-2.39078	0.801487	0.000350075	0.00185343	1036.87	4378.27	407.07	400.877	Prex2	Down	ASC_unique_G4
ENSMUSG00000016918.15	3828.04	-2.77294	0.567098	1.21345e-07	1.58172e-06	8387.69	5162.82	831.185	930.467	Sulf1	Down	Non_ASC_unique_G4
ENSMUSG00000025938.16	102.166	-2.11491	0.703832	0.000405234	0.00210292	203.721	140.494	29.0764	35.3715	Slco5a1	Down	ASC_unique_G4
ENSMUSG00000005886.14	2178.28	-0.619062	0.496514	0.154904	0.273075	3218.8	2259.73	1572.13	1662.46	Ncoa2	NoDiff	ASC_unique_G4
ENSMUSG00000103085.1	11.1612	-1.56213	1.78611	0.0339045	0.0836779	33.7194	6.95516	2.00527	1.96508	Gm38120	NoDiff	Non_ASC_unique_G4
ENSMUSG00000102664.1	4.17061	-0.446331	1.08459	0.225913	0.362201	11.2398	3.47758	0	1.96508	Gm38380	NoDiff	Non_ASC_unique_G4
ENSMUSG00000025935.10	2454.97	0.671701	0.475911	0.110708	0.211089	1850.35	1722.1	3061.05	3186.38	Tram1	NoDiff	ASC_unique_G4
ENSMUSG00000025937.6	852.633	0.457482	0.483178	0.279487	0.423786	687.032	684.388	899.364	1139.75	Lactb2	NoDiff	ASC_unique_G4
ENSMUSG00000102982.1	7.99265	-0.729257	1.21767	0.130376	0.239057	14.0497	13.9103	4.01054	0	Gm38319	NoDiff	Non_ASC_unique_G4
ENSMUSG00000025932.14	672.063	-0.410272	0.730231	0.441368	0.58638	1513.16	162.055	492.294	520.747	Eya1	NoDiff	Non_ASC_unique_G4
ENSMUSG00000054493.2	30.3124	-2.37347	1.28371	0.00546461	0.0191037	88.5134	20.8655	4.01054	7.86034	Gm9947	Down	Non_ASC_unique_G4
ENSMUSG00000025930.6	1870.62	-4.91645	0.99123	3.97028e-08	5.73199e-07	6614.62	676.737	75.1976	115.94	Msc	Down	ASC_unique_G4
ENSMUSG00000103492.1	14.1454	-0.755428	0.966918	0.186071	0.313598	28.0995	14.6058	6.01581	7.86034	Gm37412	NoDiff	Non_ASC_unique_G4
ENSMUSG00000082193.1	14.91	0.161936	0.774101	0.747501	0.836106	9.83482	15.9969	20.0527	13.7556	Rpl5-ps1	NoDiff	Non_ASC_unique_G4
ENSMUSG00000032769.5	11.7463	1.33102	1.68184	0.0470094	0.108275	0	4.1731	28.0738	14.7381	Trpa1	NoDiff	Non_ASC_unique_G4
ENSMUSG00000073737.3	7.46376	0.377742	0.98553	0.387041	0.53477	0	6.95516	15.0395	7.86034	Gm10566	NoDiff	Non_ASC_unique_G4
ENSMUSG00000025925.14	640.137	0.656218	0.511784	0.138128	0.250006	518.435	409.659	708.863	923.59	Terf1	NoDiff	ASC_unique_G4
ENSMUSG00000104379.1	11.5453	-1.76757	2.24187	0.0247279	0.0652616	11.2398	31.9937	0	2.94763	Gm37509	NoDiff	Non_ASC_unique_G4
ENSMUSG00000032719.4	53.461	-9.15664	3.05184	4.1996e-07	4.86252e-06	32.3144	181.53	0	0	Sbspon	Down	Non_ASC_unique_G4
ENSMUSG00000043716.13	35716.4	0.300078	0.546984	0.509896	0.649122	43260.5	17917.2	41398.8	40289.1	Rpl7	NoDiff	ASC_unique_G4
ENSMUSG00000025921.7	994.439	-2.18465	0.570626	2.09216e-05	0.000158899	1367.04	1969.7	362.954	278.059	Rdh10	Down	ASC_unique_G4
ENSMUSG00000025920.19	509.946	0.936417	0.533253	0.0400186	0.0954483	266.945	369.319	659.734	743.784	Stau2	NoDiff	Non_ASC_unique_G4
ENSMUSG00000025939.19	934.967	-0.129326	0.472838	0.761079	0.846029	1087.45	887.479	799.1	965.839	Ube2w	NoDiff	ASC_unique_G4
ENSMUSG00000102457.1	21.5585	-4.05559	2.03728	0.00224587	0.00904483	77.2736	6.95516	2.00527	0	Gm38342	Down	ASC_unique_G4
ENSMUSG00000079658.9	2252.72	0.447051	0.476689	0.286865	0.431596	2058.29	1591.34	2771.28	2589.98	Eloc	NoDiff	ASC_unique_G4
ENSMUSG00000025940.6	1325.41	1.93697	0.595303	0.000202588	0.0011459	348.434	614.141	2410.34	1928.73	Tmem70	Up	ASC_unique_G4
ENSMUSG00000025779.10	56.3243	-0.292899	0.673242	0.57066	0.700862	33.7194	97.3723	43.1133	51.0922	Ly96	NoDiff	Non_ASC_unique_G4
ENSMUSG00000091020.3	24.1026	0.260782	0.741838	0.610091	0.732865	28.0995	11.8238	24.0632	32.4239	Gm5828	NoDiff	Non_ASC_unique_G4
ENSMUSG00000042686.5	547.177	0.115647	0.688489	0.814028	0.882809	906.208	106.414	587.544	588.543	Jph1	NoDiff	ASC_unique_G4
ENSMUSG00000101589.1	41.2274	-0.0141342	0.662363	0.981554	0.98949	53.389	29.9072	52.137	29.4763	Rbm6-ps1	NoDiff	Non_ASC_unique_G4
ENSMUSG00000067780.3	154.583	-4.09942	1.18734	3.04847e-05	0.000221432	103.968	490.339	22.058	1.96508	Pi15	Down	Non_ASC_unique_G4
ENSMUSG00000025776.13	332.037	-0.502375	1.21795	8.40125e-05	0.000531816	110.993	1217.15	0	0	Crispld1	Down	Non_ASC_unique_G4
ENSMUSG00000100720.1	10.8545	0.859363	1.13613	0.135041	0.245501	1.40497	6.25965	19.0501	16.7032	Gm10075	NoDiff	Non_ASC_unique_G4
ENSMUSG00000025927.13	30.4781	-1.97655	1.60868	0.0171763	0.0487552	7.02487	102.936	8.02108	3.93017	Tfap2b	Down	Non_ASC_unique_G4
ENSMUSG00000100204.1	33.0678	0.46511	0.822966	0.377654	0.52586	39.3393	5.56413	45.1186	42.2493	Gm4849	NoDiff	Non_ASC_unique_G4
ENSMUSG00000043760.16	7.09785	0.655386	1.06747	0.202489	0.333721	2.80995	2.78206	10.0264	12.773	Pkhd1	NoDiff	Non_ASC_unique_G4
ENSMUSG00000099906.2	281.963	4.67128	1.13225	1.49513e-06	1.52381e-05	30.9094	1.39103	442.162	653.391	Gm28653	Up	Non_ASC_unique_G4
ENSMUSG00000041872.9	6.79403	-0.404617	0.975691	0.379898	0.528293	2.80995	17.3879	5.01318	1.96508	Il17f	NoDiff	Non_ASC_unique_G4
ENSMUSG00000041859.10	5880.77	3.67173	0.592615	4.50249e-11	1.14387e-09	533.89	1002.24	11650.6	10336.3	Mcm3	Up	ASC_unique_G4
ENSMUSG00000025931.15	252.713	0.0974098	0.593224	0.835902	0.899024	120.828	357.495	293.772	238.758	Paqr8	NoDiff	ASC_unique_G4
ENSMUSG00000041809.5	42.2388	-2.00322	0.891333	0.00362193	0.0134913	63.2238	79.9844	10.0264	15.7207	Efhc1	Down	ASC_unique_G4
ENSMUSG00000041779.5	884.148	-1.22711	0.556911	0.0106467	0.0329993	991.912	1592.04	469.233	483.411	Tram2	Down	ASC_unique_G4
ENSMUSG00000025933.15	43.3829	-0.581021	0.754927	0.28562	0.430404	28.0995	86.9395	26.0685	32.4239	Tmem14a	NoDiff	Non_ASC_unique_G4
ENSMUSG00000025934.15	17.5701	-1.56506	1.43056	0.0342772	0.0844782	11.2398	50.0772	6.01581	2.94763	Gsta3	NoDiff	Non_ASC_unique_G4
ENSMUSG00000028033.16	196.778	2.21492	0.62619	6.01899e-05	0.000396232	49.1741	71.6382	349.92	316.379	Kcnq5	Up	ASC_unique_G4
ENSMUSG00000082935.3	194.75	1.08946	0.577765	0.0251971	0.0662575	126.448	95.9812	267.704	288.867	Gm7658	NoDiff	Non_ASC_unique_G4
ENSMUSG00000097970.1	16.3917	-1.71877	1.26002	0.0231635	0.0618106	30.9094	25.7341	4.01054	4.91271	Gm27028	NoDiff	Non_ASC_unique_G4
ENSMUSG00000100775.1	4.53539	-0.45137	1.09231	0.212766	0.345623	14.0497	2.08655	2.00527	0	Gm29107	NoDiff	Non_ASC_unique_G4
ENSMUSG00000026158.11	597.312	0.386821	0.507539	0.377273	0.525506	383.558	605.099	709.866	690.727	Ogfrl1	NoDiff	Non_ASC_unique_G4
ENSMUSG00000026156.8	40.3154	-0.792421	0.748994	0.152238	0.269486	70.2487	42.4265	22.058	26.5286	B3gat2	NoDiff	ASC_unique_G4
ENSMUSG00000026155.13	698.034	0.434119	0.506141	0.320369	0.468272	672.982	456.954	918.414	743.784	Smap1	NoDiff	ASC_unique_G4
ENSMUSG00000026154.4	133.529	1.97718	0.775446	0.00171892	0.00718669	22.4796	63.9875	225.593	222.055	Sdhaf4	Up	Non_ASC_unique_G4
ENSMUSG00000026153.15	1439.97	0.336484	0.471618	0.417417	0.56415	1100.09	1360.43	1568.12	1731.24	Fam135a	NoDiff	ASC_unique_G4
ENSMUSG00000026147.16	38.3612	-4.28155	1.2983	6.60822e-05	0.000431089	30.9094	117.542	4.01054	0.982542	Col9a1	Down	Non_ASC_unique_G4
ENSMUSG00000026141.13	563.677	-0.506445	0.656995	0.326162	0.474603	1139.43	279.598	368.97	466.708	Col19a1	NoDiff	ASC_unique_G4
ENSMUSG00000099997.1	12.2415	0.276271	0.838104	0.581377	0.710067	4.21492	13.9103	19.0501	11.7905	Tubb4b-ps2	NoDiff	Non_ASC_unique_G4
ENSMUSG00000100131.1	2334.66	0.336255	0.521964	0.451313	0.595812	2610.44	1343.74	2556.72	2827.76	Gm28439	NoDiff	Non_ASC_unique_G4
ENSMUSG00000067736.2	481.545	0.589788	0.554099	0.20474	0.336159	466.451	244.822	563.481	651.425	Gm10222	NoDiff	Non_ASC_unique_G4
ENSMUSG00000101939.1	416.882	0.354337	0.622156	0.471144	0.613939	531.08	149.536	463.217	523.695	Gm28438	NoDiff	Non_ASC_unique_G4
ENSMUSG00000101111.1	4149.16	0.178857	0.540519	0.691597	0.796451	5331.88	2247.91	4366.48	4650.37	Gm28437	NoDiff	Non_ASC_unique_G4
ENSMUSG00000100862.1	5381.77	0.18857	0.52293	0.667514	0.778636	6628.67	3170.16	5619.77	6108.46	Gm10925	NoDiff	Non_ASC_unique_G4
ENSMUSG00000102070.1	5496	0.399119	0.551167	0.384079	0.531978	6257.75	2673.56	6207.31	6845.37	Gm28661	NoDiff	Non_ASC_unique_G4
ENSMUSG00000101249.1	2630.55	0.153784	0.527426	0.726062	0.820435	3329.79	1541.26	2773.29	2877.87	Gm29216	NoDiff	Non_ASC_unique_G4
ENSMUSG00000073725.8	2414.37	-1.71792	0.561999	0.000540066	0.00269056	4726.33	2914.21	1017.67	999.245	Lmbrd1	Down	ASC_unique_G4
ENSMUSG00000033569.17	6.99902	-0.122069	0.882466	0.792043	0.867823	2.80995	13.2148	9.02372	2.94763	Adgrb3	NoDiff	Non_ASC_unique_G4
ENSMUSG00000086240.4	116.267	1.45788	0.646293	0.0065284	0.0221034	60.4139	46.5996	167.44	190.613	Gm7846	Up	Non_ASC_unique_G4
ENSMUSG00000099492.1	58.4937	0.580946	0.660488	0.25688	0.398247	51.984	31.2982	67.1766	83.5161	Gm5525	NoDiff	Non_ASC_unique_G4
ENSMUSG00000100261.1	11.1996	0.173332	0.819815	0.72366	0.819051	11.2398	7.65068	18.0474	7.86034	Gm6473	NoDiff	Non_ASC_unique_G4
ENSMUSG00000048874.15	2967.91	0.227436	0.458161	0.574371	0.704098	2868.96	2481.6	3330.75	3190.31	Phf3	NoDiff	ASC_unique_G4
ENSMUSG00000104315.1	9.54487	-1.99565	3.92923	0.0193369	0.0536371	33.7194	3.47758	0	0.982542	Gm37906	NoDiff	Non_ASC_unique_G4
ENSMUSG00000026064.16	195.81	-3.52326	0.633602	2.35108e-09	4.29097e-08	356.863	370.71	32.0843	23.581	Ptp4a1	Down	ASC_unique_G4
ENSMUSG00000117310.2	119.064	-1.27051	0.803816	0.0341669	0.0842361	276.78	89.0261	69.1818	41.2668	Ptp4a1	NoDiff	ASC_unique_G4
ENSMUSG00000070960.4	25.3823	0.509867	0.760171	0.340272	0.488764	14.0497	20.8655	39.1028	27.5112	Gm19680	NoDiff	Non_ASC_unique_G4
ENSMUSG00000091318.2	4.14715	0.148517	0.959101	0.67214	0.781873	5.6199	0	8.02108	2.94763	Gm5415	NoDiff	Non_ASC_unique_G4
ENSMUSG00000026134.11	813.908	2.5048	0.690089	3.31672e-05	0.000238271	112.398	300.463	1386.64	1456.13	Prim2	Up	ASC_unique_G4
ENSMUSG00000103746.1	4.70149	0.120317	0.938868	0.75217	0.839873	0	6.95516	3.00791	8.84288	1700001G17Rik	NoDiff	ASC_unique_G4
ENSMUSG00000004768.14	918.173	1.46169	0.629624	0.00549378	0.0191934	262.73	582.147	1424.74	1403.07	Rab23	Up	Non_ASC_unique_G4
ENSMUSG00000042215.8	747.381	2.0515	0.627215	0.000171528	0.000992764	338.599	166.924	1281.37	1202.63	Bag2	Up	Non_ASC_unique_G4
ENSMUSG00000042197.13	2041.68	0.0175469	0.556681	0.962259	0.978531	2949.04	1090.57	1982.21	2144.89	Zfp451	NoDiff	ASC_unique_G4
ENSMUSG00000081402.4	8.23938	0.139139	0.859503	0.763591	0.847697	9.83482	4.1731	14.0369	4.91271	Gm15455	NoDiff	Non_ASC_unique_G4
ENSMUSG00000042182.16	90.651	2.36511	0.989159	0.00180146	0.00748327	5.6199	36.1668	172.453	148.364	Bend6	Up	Non_ASC_unique_G4
ENSMUSG00000026131.20	9405.66	-0.44327	0.555768	0.349884	0.498358	6689.08	15915.5	7741.35	7276.71	Dst	NoDiff	Non_ASC_unique_G4
ENSMUSG00000103364.1	54.3301	-0.331564	0.639441	0.511626	0.650573	81.4885	46.5996	40.1054	49.1271	Gm38157	NoDiff	Non_ASC_unique_G4
ENSMUSG00000096992.3	40.6886	-1.51312	0.843524	0.0166081	0.0474057	68.8437	61.2054	14.0369	18.6683	Gm26788	Down	Non_ASC_unique_G4
ENSMUSG00000101462.2	10.153	0.19228	0.82256	0.69578	0.799202	9.83482	6.95516	12.0316	11.7905	Gm3052	NoDiff	Non_ASC_unique_G4
ENSMUSG00000102336.1	33.2564	0.521858	0.719774	0.323988	0.472309	18.2647	28.5162	38.1001	48.1446	Gm37233	NoDiff	Non_ASC_unique_G4
ENSMUSG00000042111.9	598.541	0.674752	0.49278	0.117392	0.220917	417.277	447.217	777.042	752.627	Ccdc115	NoDiff	ASC_unique_G4
ENSMUSG00000026127.13	1883.62	1.09019	0.535815	0.0181189	0.050872	1309.44	872.177	2891.6	2461.27	Imp4	NoDiff	ASC_unique_G4
ENSMUSG00000026126.15	56.427	-3.10816	0.961056	0.000103343	0.000638544	56.199	151.623	10.0264	7.86034	Ptpn18	Down	Non_ASC_unique_G4
ENSMUSG00000100280.2	6.52613	-0.158646	0.97093	0.648435	0.764666	0	18.0834	8.02108	0	Gm28417	NoDiff	ASC_unique_G4
ENSMUSG00000101223.6	4.18007	-0.550988	1.23035	0.0476212	0.109393	2.80995	13.9103	0	0	4930568A12Rik	NoDiff	Non_ASC_unique_G4
ENSMUSG00000037509.21	60.9848	-0.684655	0.651321	0.184748	0.311946	92.7283	68.8561	40.1054	42.2493	Arhgef4	NoDiff	Non_ASC_unique_G4
ENSMUSG00000104002.2	23.6151	-1.01713	0.957633	0.0972509	0.19098	39.3393	33.3848	6.01581	15.7207	Gm38336	NoDiff	Non_ASC_unique_G4
ENSMUSG00000037503.12	6300.47	0.371551	0.495397	0.385634	0.533355	6520.48	4009.65	7473.64	7198.1	Fam168b	NoDiff	Non_ASC_unique_G4
ENSMUSG00000104358.1	20.8538	-0.197208	0.743509	0.704603	0.805051	30.9094	16.6924	22.058	13.7556	Gm37127	NoDiff	Non_ASC_unique_G4
ENSMUSG00000026123.11	1424.6	-0.310596	0.461696	0.451666	0.596165	1573.57	1651.85	1222.21	1250.78	Plekhb2	NoDiff	Non_ASC_unique_G4
ENSMUSG00000045216.7	2724.55	1.03539	0.499797	0.0181659	0.0509608	1657.87	1631.68	4158.93	3449.71	Hs6st1	NoDiff	ASC_unique_G4
ENSMUSG00000102202.1	8.47947	-0.365021	0.90033	0.462603	0.60613	9.83482	13.2148	3.00791	7.86034	Gm33280	NoDiff	Non_ASC_unique_G4
ENSMUSG00000037470.14	3435.53	0.830554	0.55264	0.0738441	0.15457	1544.07	2938.56	4805.63	4453.86	Uggt1	NoDiff	ASC_unique_G4
ENSMUSG00000047180.8	1546.69	-9.77498	1.11684	1.73393e-19	1.78792e-17	674.387	5506.4	4.01054	1.96508	Neurl3	Down	Non_ASC_unique_G4
ENSMUSG00000037447.16	5454.6	-3.28303	0.508965	1.07593e-11	3.04371e-10	10044.2	9899.98	959.522	914.747	Arid5a	Down	ASC_unique_G4
ENSMUSG00000102762.1	6.78229	-0.95787	1.50101	0.0653157	0.140584	12.6448	12.5193	0	1.96508	4930403P22Rik	NoDiff	Non_ASC_unique_G4
ENSMUSG00000010453.12	3287.29	-0.782335	0.521936	0.0846368	0.171916	5362.79	3309.27	2237.88	2239.21	Kansl3	NoDiff	ASC_unique_G4
ENSMUSG00000037432.15	115.735	-0.534901	0.560649	0.257429	0.39888	151.737	135.626	83.2187	92.359	Fer1l5	NoDiff	Non_ASC_unique_G4
ENSMUSG00000001143.13	899.894	-0.362014	0.543155	0.435887	0.581313	1431.67	667.696	728.916	771.296	Lman2l	NoDiff	ASC_unique_G4
ENSMUSG00000037408.10	982.56	-0.397939	0.470747	0.341199	0.48969	1133.81	1162.9	860.261	773.261	Cnnm4	NoDiff	Non_ASC_unique_G4
ENSMUSG00000001138.13	862.401	0.237468	0.470741	0.565893	0.697216	847.199	698.298	977.569	926.537	Cnnm3	NoDiff	ASC_unique_G4
ENSMUSG00000067653.12	12.3108	-0.629152	0.947575	0.249729	0.389439	22.4796	13.9103	4.01054	8.84288	Ankrd23	NoDiff	Non_ASC_unique_G4
ENSMUSG00000079610.9	114.931	-0.584374	0.579439	0.225653	0.361896	137.687	153.014	99.2609	69.7605	Ankrd39	NoDiff	ASC_unique_G4
ENSMUSG00000026121.13	2997.62	-1.50203	0.696029	0.00829747	0.0269356	2313.99	7031.67	1265.33	1379.49	Sema4c	Down	ASC_unique_G4
ENSMUSG00000087589.3	96.4789	-1.88416	0.843452	0.00416369	0.0151772	80.0835	241.344	31.0817	33.4064	D430040D24Rik	Down	ASC_unique_G4
ENSMUSG00000046337.17	33.0392	-2.55951	1.14979	0.00233256	0.00934364	39.3393	79.9844	3.00791	9.82542	Fam178b	Down	Non_ASC_unique_G4
ENSMUSG00000061518.11	2362.61	0.948121	0.513906	0.0334795	0.0828733	1732.33	1230.37	3334.76	3152.98	Cox5b	NoDiff	ASC_unique_G4
ENSMUSG00000037351.9	4139.87	0.202508	0.475155	0.623847	0.743884	4384.92	3147.21	4889.85	4137.49	Actr1b	NoDiff	Non_ASC_unique_G4
ENSMUSG00000026117.10	81.2399	-0.3526	1.11291	0.00377846	0.0139873	15.4547	309.505	0	0	Zap70	NoDiff	Non_ASC_unique_G4
ENSMUSG00000026116.11	5026.93	0.224747	0.496825	0.60011	0.725162	5685.93	3344.74	5828.32	5248.74	Tmem131	NoDiff	Non_ASC_unique_G4
ENSMUSG00000050122.19	27.4907	-7.96727	2.94792	5.89189e-06	5.18021e-05	77.2736	32.6893	0	0	Vwa3b	Down	Non_ASC_unique_G4
ENSMUSG00000026113.17	801.46	-2.15786	0.590132	4.12492e-05	0.00028686	1087.45	1598.3	212.559	307.536	Inpp4a	Down	ASC_unique_G4
ENSMUSG00000026112.7	1637.76	2.20455	0.616198	5.06966e-05	0.000342129	338.599	680.215	2918.67	2613.56	Coa5	Up	ASC_unique_G4
ENSMUSG00000026111.15	792.769	0.312428	0.46831	0.449223	0.59354	672.982	698.298	920.419	879.375	Unc50	NoDiff	ASC_unique_G4
ENSMUSG00000026110.15	636.8	-2.39428	0.762703	0.000209854	0.00118241	526.865	1684.54	135.356	200.439	Mgat4a	Down	Non_ASC_unique_G4
ENSMUSG00000103948.1	8.69027	-0.545965	0.968474	0.292887	0.438204	8.42984	17.3879	5.01318	3.93017	4930594C11Rik	NoDiff	Non_ASC_unique_G4
ENSMUSG00000026090.16	20.3623	-4.33172	1.69711	0.000818356	0.00383769	19.6696	59.8144	0	1.96508	2010300C02Rik	Down	Non_ASC_unique_G4
ENSMUSG00000060771.15	181.909	0.04169	0.505613	0.920675	0.953496	168.597	187.789	188.495	182.753	Tsga10	NoDiff	ASC_unique_G4
ENSMUSG00000037216.5	94.296	1.84395	0.702271	0.00155568	0.00659508	40.7442	28.5162	166.437	141.486	Lipt1	Up	Non_ASC_unique_G4
ENSMUSG00000026088.15	302.708	0.0774535	0.523029	0.858979	0.913156	214.961	367.233	284.748	343.89	Mitd1	NoDiff	Non_ASC_unique_G4
ENSMUSG00000026087.11	1378.05	1.00017	0.509574	0.0241029	0.0638873	949.762	735.856	1940.1	1886.48	Mrpl30	NoDiff	Non_ASC_unique_G4
ENSMUSG00000058407.12	1726.15	0.573743	0.481608	0.175176	0.299514	1459.77	1167.77	2110.55	2166.51	Txndc9	NoDiff	ASC_unique_G4
ENSMUSG00000026083.12	6746.5	1.2735	0.497282	0.00372073	0.0138029	3482.93	3734.92	9971.21	9796.93	Eif5b	Up	ASC_unique_G4
ENSMUSG00000026082.11	729.355	0.329077	0.473066	0.428995	0.575052	668.768	582.147	839.206	827.301	Rev1	NoDiff	ASC_unique_G4
ENSMUSG00000103804.1	6.41534	0.0494233	0.881353	0.908008	0.944932	4.21492	7.65068	2.00527	11.7905	Gm37062	NoDiff	Non_ASC_unique_G4
ENSMUSG00000037138.18	357.642	-5.01796	0.736145	6.30293e-13	2.18092e-11	393.393	999.457	19.0501	18.6683	Aff3	Down	Non_ASC_unique_G4
ENSMUSG00000048814.11	17.5385	-0.682211	0.963991	0.221237	0.356534	8.42984	43.8175	11.029	6.8778	Lonrf2	NoDiff	Non_ASC_unique_G4
ENSMUSG00000026080.13	59.8403	-0.201783	0.665116	0.695029	0.79869	32.3144	100.85	53.1397	53.0573	Chst10	NoDiff	Non_ASC_unique_G4
ENSMUSG00000026078.10	1545.74	0.484237	0.484352	0.256487	0.397785	1048.11	1409.12	1909.02	1816.72	Pdcl3	NoDiff	Non_ASC_unique_G4
ENSMUSG00000103046.1	38.3245	-0.785073	0.834451	0.169453	0.29237	67.4387	42.4265	10.0264	33.4064	Gm37309	NoDiff	Non_ASC_unique_G4
ENSMUSG00000104188.1	4.72262	-0.72845	1.40629	0.0278289	0.0716846	11.2398	7.65068	0	0	Gm37821	NoDiff	Non_ASC_unique_G4
ENSMUSG00000026077.15	791.071	-5.51907	0.810444	5.86983e-13	2.05483e-11	2486.8	619.009	25.0659	33.4064	Npas2	Down	ASC_unique_G4
ENSMUSG00000092553.1	4.21144	-0.501018	1.19187	0.0554321	0.123186	15.4547	1.39103	0	0	Gm20428	NoDiff	Non_ASC_unique_G4
ENSMUSG00000092563.1	4.79786	-0.7356	1.32799	0.0829324	0.169195	12.6448	5.56413	0	0.982542	Gm3617	NoDiff	Non_ASC_unique_G4
ENSMUSG00000073702.11	18865.6	-0.242686	0.563242	0.612962	0.735175	30858.8	11245.8	17681.5	15676.5	Rpl31	NoDiff	ASC_unique_G4
ENSMUSG00000003134.10	809.669	-1.4375	0.578111	0.00388032	0.0142861	930.093	1532.22	350.922	425.441	Tbc1d8	Down	ASC_unique_G4
ENSMUSG00000003135.15	1355.36	1.36584	0.530473	0.00318295	0.0121017	785.38	582.147	2105.53	1948.38	Cnot11	Up	ASC_unique_G4
ENSMUSG00000085894.1	80.2198	-1.30235	0.706422	0.0204982	0.0561189	148.927	94.5902	36.0949	41.2668	Gm15832	NoDiff	Non_ASC_unique_G4
ENSMUSG00000077704.1	7.11516	-0.800714	1.21898	0.127045	0.234426	16.8597	7.65068	1.00264	2.94763	Snord89	NoDiff	Non_ASC_unique_G4
ENSMUSG00000048234.13	1076.16	0.368363	0.518782	0.406173	0.552957	1154.89	639.179	1332.5	1178.07	Rnf149	NoDiff	Non_ASC_unique_G4
ENSMUSG00000050967.5	9.99834	-2.68647	3.41802	0.0154316	0.0446856	4.21492	34.7758	1.00264	0	Creg2	Down	Non_ASC_unique_G4
ENSMUSG00000057173.8	6.57546	0.158098	0.877375	0.729776	0.823112	2.80995	7.65068	6.01581	9.82542	Rfx8	NoDiff	Non_ASC_unique_G4
ENSMUSG00000026074.15	17425.2	0.353933	0.516265	0.422833	0.569124	19217.2	10046	20208.1	20229.6	Map4k4	NoDiff	ASC_unique_G4
ENSMUSG00000026073.13	126.641	-6.58196	1.19949	3.80188e-09	6.62134e-08	109.588	392.967	4.01054	0	Il1r2	Down	Non_ASC_unique_G4
ENSMUSG00000102975.1	4.18007	-0.550988	1.23035	0.0476212	0.109393	2.80995	13.9103	0	0	Gm37347	NoDiff	Non_ASC_unique_G4
ENSMUSG00000026072.12	4054.81	-1.43818	0.547817	0.00280944	0.0109216	7503.97	4767.07	1930.07	2018.14	Il1r1	Down	Non_ASC_unique_G4
ENSMUSG00000103560.1	6.65459	-0.301938	0.970818	0.466513	0.609992	12.6448	6.95516	7.01845	0	Gm38070	NoDiff	Non_ASC_unique_G4
ENSMUSG00000070942.8	306.373	-3.50197	0.635129	3.08286e-09	5.45534e-08	425.707	711.513	41.108	47.162	Il1rl2	Down	Non_ASC_unique_G4
ENSMUSG00000103230.1	5.72815	-0.649662	1.22192	0.120123	0.224763	4.21492	16.6924	2.00527	0	Gm17970	NoDiff	Non_ASC_unique_G4
ENSMUSG00000026069.15	230	0.1312	0.658459	0.789191	0.865649	68.8437	354.018	292.769	204.369	Il1rl1	NoDiff	Non_ASC_unique_G4
ENSMUSG00000026070.15	58.4037	-4.28806	1.21034	2.47354e-05	0.000184867	30.9094	194.745	5.01318	2.94763	Il18r1	Down	Non_ASC_unique_G4
ENSMUSG00000026068.11	520.055	2.4629	0.856303	0.000426885	0.0021973	40.7442	207.959	885.327	946.188	Il18rap	Up	Non_ASC_unique_G4
ENSMUSG00000026065.8	25.9619	-3.21823	1.68185	0.00282582	0.010971	77.2736	21.561	5.01318	0	Slc9a4	Down	Non_ASC_unique_G4
ENSMUSG00000026062.12	302.705	3.3944	0.596702	1.06479e-09	2.10485e-08	51.984	42.4265	502.32	614.089	Slc9a2	Up	ASC_unique_G4
ENSMUSG00000103270.1	4.96065	0.193936	0.915775	0.653759	0.768476	1.40497	5.56413	5.01318	7.86034	Gm37915	NoDiff	Non_ASC_unique_G4
ENSMUSG00000041945.12	85.5309	3.33923	0.748229	7.01224e-07	7.73008e-06	12.6448	13.2148	141.372	174.893	Mfsd9	Up	Non_ASC_unique_G4
ENSMUSG00000079588.3	275.01	0.75333	0.695276	0.156056	0.274667	77.2736	271.251	287.756	463.76	Tmem182	NoDiff	Non_ASC_unique_G4
ENSMUSG00000045515.4	13.3479	1.44254	1.31067	0.0413826	0.0978985	4.21492	3.47758	25.0659	20.6334	Pou3f3	NoDiff	Non_ASC_unique_G4
ENSMUSG00000060679.14	1180.6	1.5595	0.51941	0.000716039	0.00343089	505.791	577.974	1827.8	1810.83	Mrps9	Up	Non_ASC_unique_G4
ENSMUSG00000041907.9	7.03461	0.568031	1.02077	0.251649	0.391442	4.21492	2.08655	11.029	10.808	Gpr45	NoDiff	Non_ASC_unique_G4
ENSMUSG00000070939.9	1095.54	0.340299	0.539039	0.453477	0.597708	590.089	1251.93	1337.52	1202.63	Tgfbrap1	NoDiff	ASC_unique_G4
ENSMUSG00000010290.7	723.083	2.10721	0.590211	5.62085e-05	0.00037319	181.242	297.681	1092.87	1320.54	AI597479	Up	ASC_unique_G4
ENSMUSG00000008136.14	465.312	1.11798	0.554666	0.0183676	0.0514323	214.961	312.287	720.895	613.106	Fhl2	NoDiff	Non_ASC_unique_G4
ENSMUSG00000094497.1	89.7011	0.57209	0.68039	0.270158	0.413807	75.8686	50.7727	63.166	168.997	Gm8210	NoDiff	Non_ASC_unique_G4
ENSMUSG00000066877.11	1177.55	-0.175787	0.459303	0.668861	0.779314	1296.79	1236.63	1101.9	1074.9	Nck2	NoDiff	ASC_unique_G4
ENSMUSG00000103945.1	34.1745	-0.968935	0.796256	0.0936007	0.185395	54.794	45.2086	17.0448	19.6508	Gm38228	NoDiff	Non_ASC_unique_G4
ENSMUSG00000026051.8	191.599	-8.21351	1.25379	2.60966e-11	6.91528e-10	212.151	552.24	2.00527	0	Ecrg4	Down	Non_ASC_unique_G4
ENSMUSG00000100764.1	5.66411	-0.231202	0.908147	0.611693	0.734116	7.02487	7.65068	6.01581	1.96508	Gm29155	NoDiff	Non_ASC_unique_G4
ENSMUSG00000100480.1	8.8156	-0.13521	0.852378	0.779562	0.858958	15.4547	4.86861	10.0264	4.91271	Gm29156	NoDiff	Non_ASC_unique_G4
ENSMUSG00000057363.12	1482.72	1.35645	0.512306	0.00267404	0.0104769	805.05	710.818	2131.6	2283.43	Uxs1	Up	ASC_unique_G4
ENSMUSG00000090243.1	6.57455	-0.5571	1.10531	0.20433	0.335723	11.2398	11.1283	0	3.93017	Gm16103	NoDiff	Non_ASC_unique_G4
ENSMUSG00000100701.1	4.37423	0.245191	0.939701	0.557176	0.68971	4.21492	1.39103	5.01318	6.8778	Gm19587	NoDiff	Non_ASC_unique_G4
ENSMUSG00000041763.14	3845	0.920188	0.509372	0.0369851	0.0898093	2857.72	2026.73	5295.92	5199.61	Tpp2	NoDiff	ASC_unique_G4
ENSMUSG00000047343.4	13.5781	-0.407934	0.862148	0.432269	0.577812	28.0995	8.34619	9.02372	8.84288	Mettl21c	NoDiff	Non_ASC_unique_G4
ENSMUSG00000091844.2	21.7849	0.0057579	0.718444	0.987172	0.993044	22.4796	20.8655	28.0738	15.7207	Gm8251	NoDiff	Non_ASC_unique_G4
ENSMUSG00000026049.11	629.931	0.786197	0.585332	0.103073	0.199735	566.204	264.992	908.388	780.138	Tex30	NoDiff	ASC_unique_G4
ENSMUSG00000026047.13	913.814	1.96609	0.543057	5.39422e-05	0.000360502	288.02	380.447	1512.98	1473.81	Poglut2	Up	ASC_unique_G4
ENSMUSG00000041684.11	623.745	2.78056	0.759931	2.50067e-05	0.000186561	57.6039	203.091	1077.83	1156.45	Bivm	Up	ASC_unique_G4
ENSMUSG00000026048.16	831.427	0.423677	0.549622	0.357554	0.506132	421.492	913.908	964.535	1025.77	Ercc5	NoDiff	ASC_unique_G4
ENSMUSG00000101567.1	15.7034	0.357869	0.796175	0.491711	0.633172	9.83482	13.2148	23.0606	16.7032	Txn-ps1	NoDiff	Non_ASC_unique_G4
ENSMUSG00000056870.9	519.708	-1.07774	0.646796	0.0399871	0.0953841	425.707	1073.88	271.714	307.536	Gulp1	NoDiff	ASC_unique_G4
ENSMUSG00000102319.1	9.66901	-1.81977	1.91679	0.0259037	0.0676821	23.8846	11.8238	1.00264	1.96508	Gm37626	NoDiff	Non_ASC_unique_G4
ENSMUSG00000026043.18	34741.3	-2.15413	0.592645	5.13289e-05	0.000345818	40127.5	76090.9	10942.8	11804.3	Col3a1	Down	Non_ASC_unique_G4
ENSMUSG00000026042.16	17280.3	0.829792	0.500789	0.0564669	0.124969	9708.37	13320.5	24327.9	21764.3	Col5a2	NoDiff	Non_ASC_unique_G4
ENSMUSG00000104476.1	51.0211	-0.20073	0.774317	0.699608	0.801883	108.183	9.73723	34.0896	52.0747	Gm38211	NoDiff	Non_ASC_unique_G4
ENSMUSG00000025995.16	2852.67	1.88078	0.576177	0.000208953	0.00117808	1368.44	790.802	4698.35	4553.1	Wdr75	Up	ASC_unique_G4
ENSMUSG00000084817.3	36.695	0.201397	0.672755	0.688892	0.794736	23.8846	40.3399	50.1318	32.4239	Gm5526	NoDiff	Non_ASC_unique_G4
ENSMUSG00000025993.10	271.022	-2.51881	0.577444	1.68921e-06	1.69439e-05	472.071	468.082	73.1924	70.743	Slc40a1	Down	Non_ASC_unique_G4
ENSMUSG00000041144.12	39.496	-2.59884	0.942718	0.000603267	0.00295964	59.0089	82.0709	10.0264	6.8778	Dnah7b	Down	Non_ASC_unique_G4
ENSMUSG00000101262.1	14.0177	-0.778381	1.05234	0.167236	0.289333	36.5293	7.65068	5.01318	6.8778	Gm8326	NoDiff	Non_ASC_unique_G4
ENSMUSG00000101337.6	9.61883	-0.0181228	0.814756	0.974231	0.985413	11.2398	8.34619	11.029	7.86034	Dnah7c	NoDiff	Non_ASC_unique_G4
ENSMUSG00000025986.6	2513.11	1.42679	0.562507	0.00332257	0.0125233	904.803	1523.88	3736.82	3886.94	Slc39a10	Up	Non_ASC_unique_G4
ENSMUSG00000100213.1	21.2222	-1.17614	0.996323	0.0659626	0.14167	29.5045	37.5579	7.01845	10.808	Gm28151	NoDiff	Non_ASC_unique_G4
ENSMUSG00000100033.1	26.1032	-0.817594	0.947368	0.160391	0.280598	63.2238	15.3014	17.0448	8.84288	Gm8337	NoDiff	Non_ASC_unique_G4
ENSMUSG00000026109.14	548.782	-1.49442	0.536664	0.0015396	0.00654236	785.38	890.956	245.646	273.147	Tmeff2	Down	Non_ASC_unique_G4
ENSMUSG00000099924.1	7.36695	0.00251005	0.869001	0.991554	0.995027	8.42984	6.25965	2.00527	12.773	Gm28320	NoDiff	Non_ASC_unique_G4
ENSMUSG00000045954.7	7029.23	-0.21327	0.622646	0.676249	0.7853	2913.92	12709.2	5531.54	6962.29	Cavin2	NoDiff	Non_ASC_unique_G4
ENSMUSG00000101702.1	4.88604	-0.752381	1.43767	0.0253349	0.0665196	7.02487	12.5193	0	0	1700072G22Rik	NoDiff	Non_ASC_unique_G4
ENSMUSG00000026107.11	919.655	-0.401417	0.474146	0.339664	0.48816	1031.25	1121.87	814.14	711.361	Nabp1	NoDiff	ASC_unique_G4
ENSMUSG00000018417.14	2003.45	-0.288293	0.627431	0.568126	0.699002	871.084	3740.49	1603.21	1799.03	Myo1b	NoDiff	Non_ASC_unique_G4
ENSMUSG00000072324.4	12.6489	0.359666	1.03655	0.319422	0.467312	0	8.34619	0	42.2493	Gm8420	NoDiff	Non_ASC_unique_G4
ENSMUSG00000062939.11	34.1291	-8.29561	3.0437	5.82328e-06	5.12204e-05	19.6696	116.847	0	0	Stat4	Down	Non_ASC_unique_G4
ENSMUSG00000109599.1	5.37612	-0.13405	0.887871	0.769208	0.851494	4.21492	8.34619	5.01318	3.93017	Gm31812	NoDiff	ASC_unique_G4
ENSMUSG00000026104.14	327.388	-2.35265	0.853419	0.000685794	0.00330412	210.746	929.905	93.2451	75.6557	Stat1	Down	ASC_unique_G4
ENSMUSG00000026103.14	7411.62	0.160551	0.453218	0.685561	0.792322	6430.57	7346.04	7886.73	7983.16	Gls	NoDiff	ASC_unique_G4
ENSMUSG00000002881.14	1973.85	-0.391291	0.500963	0.373884	0.522175	1750.6	2869	1666.38	1609.4	Nab1	NoDiff	ASC_unique_G4
ENSMUSG00000100007.1	30.9454	0.314085	0.825214	0.537334	0.672921	2.80995	42.4265	46.1212	32.4239	Gm5527	NoDiff	Non_ASC_unique_G4
ENSMUSG00000043015.15	241.214	-0.243523	0.634077	0.630474	0.74914	109.588	435.393	212.559	207.316	Nemp2	NoDiff	ASC_unique_G4
ENSMUSG00000103630.1	5.20362	-0.377166	1.02113	0.340765	0.489286	11.2398	5.56413	4.01054	0	Gm37242	NoDiff	Non_ASC_unique_G4
ENSMUSG00000041439.15	938.982	-1.28308	0.602486	0.0118902	0.0360999	948.357	1841.03	427.123	539.416	Mfsd6	Down	ASC_unique_G4
ENSMUSG00000026102.9	591.999	-1.01884	0.696285	0.0621647	0.134995	386.368	1318.7	328.864	334.064	Inpp1	NoDiff	ASC_unique_G4
ENSMUSG00000041426.12	378.129	1.29929	0.595954	0.00978125	0.0307726	139.092	244.822	571.502	557.101	Hibch	Up	ASC_unique_G4
ENSMUSG00000043629.12	64.1883	-3.27097	1.24099	0.000534149	0.00266679	22.4796	218.392	8.02108	7.86034	1700019D03Rik	Down	Non_ASC_unique_G4
ENSMUSG00000026100.6	14.443	-3.38393	2.02518	0.00508502	0.017942	12.6448	43.122	2.00527	0	Mstn	Down	Non_ASC_unique_G4
ENSMUSG00000026098.13	245.37	2.30895	0.642629	4.54354e-05	0.000311545	50.5791	91.1126	427.123	412.668	Pms1	Up	ASC_unique_G4
ENSMUSG00000026097.9	227.043	1.69405	0.790747	0.00625501	0.0213679	36.5293	133.539	353.93	384.174	Ormdl1	Up	ASC_unique_G4
ENSMUSG00000026096.14	188.651	1.34724	0.708661	0.0168145	0.0478775	49.1741	127.279	314.827	263.321	Osgepl1	Up	Non_ASC_unique_G4
ENSMUSG00000099913.1	4.6794	0.573184	1.10525	0.200617	0.33147	1.40497	1.39103	10.0264	5.89525	Gm28551	NoDiff	ASC_unique_G4
ENSMUSG00000026095.15	127.579	2.30954	0.727034	0.000200067	0.00113337	22.4796	47.9906	228.601	211.247	Asnsd1	Up	ASC_unique_G4
ENSMUSG00000026094.14	1413.82	-0.716879	0.550897	0.126443	0.233604	1264.48	2423.87	925.432	1041.49	Stk17b	NoDiff	ASC_unique_G4
ENSMUSG00000042807.15	317.432	-4.63983	0.992861	1.74928e-07	2.19804e-06	140.497	1090.57	17.0448	21.6159	Hecw2	Down	Non_ASC_unique_G4
ENSMUSG00000025983.11	14.7995	-0.166908	0.822404	0.739411	0.830543	29.5045	4.86861	13.0343	11.7905	Ccdc150	NoDiff	ASC_unique_G4
ENSMUSG00000041303.7	883.159	2.49718	0.668713	2.18954e-05	0.000165712	130.663	322.024	1503.95	1576	Gtf3c3	Up	Non_ASC_unique_G4
ENSMUSG00000073678.4	277.714	-0.043822	0.603082	0.933455	0.961033	133.473	433.307	232.611	311.466	Pgap1	NoDiff	Non_ASC_unique_G4
ENSMUSG00000052331.14	542.277	-1.36075	0.841359	0.0278662	0.0717617	259.92	1436.94	227.598	244.653	Ankrd44	NoDiff	Non_ASC_unique_G4
ENSMUSG00000102503.1	6.64574	-1.68226	5.44003	0.00815638	0.0265918	15.4547	11.1283	0	0	Gm37370	Down	Non_ASC_unique_G4
ENSMUSG00000025982.13	13187.3	-0.448022	0.460014	0.277865	0.422017	15245.4	16029.6	10438.4	11035.9	Sf3b1	NoDiff	ASC_unique_G4
ENSMUSG00000103030.1	15.0008	-0.890836	0.990385	0.135731	0.246499	22.4796	23.6476	6.01581	7.86034	E330011M16Rik	NoDiff	ASC_unique_G4
ENSMUSG00000025981.13	2622.1	-1.23233	0.523532	0.00726378	0.024148	4436.91	3199.37	1459.84	1392.26	Coq10b	Down	ASC_unique_G4
ENSMUSG00000101122.1	145.581	-3.08342	0.663232	3.30331e-07	3.92906e-06	223.391	305.332	27.0712	26.5286	Gm17971	Down	Non_ASC_unique_G4
ENSMUSG00000025980.14	36504.4	0.157264	0.471365	0.696388	0.799637	40079.7	27710.1	39557	38670.9	Hspd1	NoDiff	Non_ASC_unique_G4
ENSMUSG00000073676.4	13830.6	-0.923474	0.607981	0.0692532	0.147043	27357.7	10915.4	8680.82	8368.31	Hspe1	NoDiff	Non_ASC_unique_G4
ENSMUSG00000089670.1	60.73	-0.268106	0.791975	0.606943	0.730717	137.687	9.04171	44.1159	52.0747	Gm16581	NoDiff	Non_ASC_unique_G4
ENSMUSG00000025979.13	2206.46	0.687274	0.502203	0.115155	0.21747	1860.19	1297.14	2708.12	2960.4	Mob4	NoDiff	ASC_unique_G4
ENSMUSG00000025978.14	312.099	-1.63082	0.664637	0.00337037	0.0126852	310.499	676.737	137.361	123.8	Rftn2	Down	Non_ASC_unique_G4
ENSMUSG00000097649.2	32.3522	0.0424386	0.658937	0.929188	0.958869	28.0995	34.7758	35.0922	31.4413	Gm10561	NoDiff	Non_ASC_unique_G4
ENSMUSG00000046994.9	771.085	1.29996	0.532317	0.00506589	0.0178835	445.377	360.277	1234.24	1044.44	Mars2	Up	ASC_unique_G4
ENSMUSG00000025977.15	4.51733	0.293983	0.984496	0.454391	0.598516	0	4.1731	7.01845	6.8778	Boll	NoDiff	Non_ASC_unique_G4
ENSMUSG00000100215.1	278.183	0.15774	0.651076	0.748541	0.836936	421.492	84.1575	287.756	319.326	Gm8292	NoDiff	Non_ASC_unique_G4
ENSMUSG00000038349.10	288.348	-0.722596	0.780156	0.195644	0.32523	98.3482	701.08	159.419	194.543	Plcl1	NoDiff	ASC_unique_G4
ENSMUSG00000102145.1	4.03423	-0.256744	0.943221	0.547441	0.681299	5.6199	5.56413	2.00527	2.94763	Gm38056	NoDiff	Non_ASC_unique_G4
ENSMUSG00000038331.15	251.845	2.38114	0.587449	6.68801e-06	5.7878e-05	68.8437	74.4202	464.22	399.895	Satb2	Up	Non_ASC_unique_G4
ENSMUSG00000087022.4	16.7584	0.936607	0.993838	0.117695	0.221328	9.83482	5.56413	27.0712	24.5636	9130024F11Rik	NoDiff	Non_ASC_unique_G4
ENSMUSG00000097519.2	20.2648	4.65802	1.59693	0.000410131	0.00212359	0	1.39103	53.1397	26.5286	4930558J18Rik	Up	ASC_unique_G4
ENSMUSG00000038323.3	320.587	1.99813	0.854183	0.00276719	0.0107874	33.7194	164.142	527.386	557.101	1700066M21Rik	Up	ASC_unique_G4
ENSMUSG00000048495.16	271.001	0.530873	0.513798	0.230046	0.366861	226.201	191.267	312.822	353.715	Tyw5	NoDiff	ASC_unique_G4
ENSMUSG00000025971.6	372.844	1.21205	0.538102	0.00928106	0.0294512	192.481	213.523	522.373	562.997	Maip1	Up	ASC_unique_G4
ENSMUSG00000038305.15	868.808	-0.633501	0.498958	0.147256	0.262795	1260.26	934.774	634.668	645.53	Spats2l	NoDiff	ASC_unique_G4
ENSMUSG00000054770.16	517.671	-0.933183	0.513427	0.0372782	0.0904161	734.801	680.215	309.814	345.855	Kctd18	NoDiff	Non_ASC_unique_G4
ENSMUSG00000026039.9	413.749	4.18398	0.62232	1.10579e-12	3.63402e-11	49.1741	29.2117	716.884	859.724	Sgo2a	Up	ASC_unique_G4
ENSMUSG00000063558.4	648.415	-3.80042	0.62018	7.2079e-11	1.7648e-09	1565.14	872.873	69.1818	86.4637	Aox1	Down	ASC_unique_G4
ENSMUSG00000064294.12	44.8314	-5.05122	1.09422	4.47939e-07	5.15511e-06	78.6785	96.6767	2.00527	1.96508	Aox3	Down	Non_ASC_unique_G4
ENSMUSG00000079554.2	6.97861	-1.18082	1.70879	0.0503397	0.114358	19.6696	6.25965	1.00264	0.982542	Aox2	NoDiff	Non_ASC_unique_G4
ENSMUSG00000103839.1	50.8124	0.119757	0.616729	0.803824	0.87624	56.199	38.9489	50.1318	57.97	Gm37607	NoDiff	Non_ASC_unique_G4
ENSMUSG00000051223.14	12540.4	1.55997	0.511941	0.000608489	0.00298246	6365.94	5148.21	19324.8	19322.7	Bzw1	Up	ASC_unique_G4
ENSMUSG00000026034.17	7988.01	-2.76975	0.590678	3.157e-07	3.76573e-06	18275.9	10032.8	1669.39	1973.93	Clk1	Down	ASC_unique_G4
ENSMUSG00000026035.15	384.369	2.3351	0.57588	7.01575e-06	6.03897e-05	96.9432	128.67	694.826	617.036	Ppil3	Up	ASC_unique_G4
ENSMUSG00000026036.17	935.916	2.59742	0.529553	1.12019e-07	1.47114e-06	237.441	243.431	1704.48	1558.31	Nif3l1	Up	ASC_unique_G4
ENSMUSG00000026037.14	1508.1	2.39716	0.520299	5.54585e-07	6.26873e-06	448.187	424.265	2679.04	2480.92	Orc2	Up	ASC_unique_G4
ENSMUSG00000094245.1	5.31133	-0.193125	0.898791	0.67095	0.780966	7.02487	6.25965	5.01318	2.94763	Gm23966	NoDiff	Non_ASC_unique_G4
ENSMUSG00000085054.2	20.712	-0.170756	0.857353	0.725344	0.819861	47.7691	1.39103	14.0369	19.6508	Gm15834	NoDiff	ASC_unique_G4
ENSMUSG00000038174.14	391.064	0.12353	0.505176	0.774398	0.855079	285.21	451.39	410.078	417.58	Fam126b	NoDiff	ASC_unique_G4
ENSMUSG00000026032.8	668.989	0.979567	0.532031	0.0322838	0.080645	335.789	483.384	920.419	936.363	Ndufb3	NoDiff	ASC_unique_G4
ENSMUSG00000059647.5	7.83704	0.443893	0.955059	0.359452	0.508122	4.21492	4.1731	18.0474	4.91271	Cbx3-ps7	NoDiff	Non_ASC_unique_G4
ENSMUSG00000047528.13	5.3324	0.155853	0.906181	0.714382	0.811997	7.02487	1.39103	7.01845	5.89525	Flacc1	NoDiff	Non_ASC_unique_G4
ENSMUSG00000102059.1	44.9328	-0.746851	0.717316	0.168088	0.290447	75.8686	47.2951	28.0738	28.4937	Gm20257	NoDiff	Non_ASC_unique_G4
ENSMUSG00000026031.15	3298.74	-0.770954	0.489398	0.0743596	0.155447	3817.31	4815.06	2238.88	2323.71	Cflar	NoDiff	ASC_unique_G4
ENSMUSG00000026029.14	1028.4	0.0665069	0.617285	0.886029	0.930638	372.318	1604.56	1014.67	1122.06	Casp8	NoDiff	Non_ASC_unique_G4
ENSMUSG00000102719.1	19.0477	-0.586801	0.907627	0.283069	0.427899	8.42984	45.9041	12.0316	9.82542	Gm37760	NoDiff	Non_ASC_unique_G4
ENSMUSG00000026028.12	3053.5	0.0606813	0.466894	0.88005	0.927362	2516.31	3422.64	3165.32	3109.75	Trak2	NoDiff	ASC_unique_G4
ENSMUSG00000026027.13	289.138	0.313932	0.517347	0.479252	0.621717	198.101	296.985	353.93	307.536	Stradb	NoDiff	ASC_unique_G4
ENSMUSG00000038079.14	461.546	1.02273	0.523485	0.0240387	0.0637399	258.515	296.985	618.626	672.059	Tmem237	NoDiff	ASC_unique_G4
ENSMUSG00000097573.2	7.21608	-0.26959	0.89514	0.569386	0.699502	14.0497	4.86861	6.01581	3.93017	G730003C15Rik	NoDiff	ASC_unique_G4
ENSMUSG00000079550.9	8.50361	-0.0727511	0.831265	0.884471	0.92966	7.02487	11.1283	7.01845	8.84288	Mpp4	NoDiff	Non_ASC_unique_G4
ENSMUSG00000101586.1	11.5006	-0.505679	0.971724	0.315318	0.462763	11.2398	22.952	1.00264	10.808	Gm29017	NoDiff	Non_ASC_unique_G4
ENSMUSG00000026024.14	794.877	0.393064	0.516916	0.375321	0.523658	479.096	829.751	975.564	895.096	Als2	NoDiff	ASC_unique_G4
ENSMUSG00000026023.16	35.999	-2.57984	1.26392	0.00327853	0.0123953	26.6945	104.327	10.0264	2.94763	Cdk15	Down	Non_ASC_unique_G4
ENSMUSG00000041075.8	1534.78	-0.297065	0.562078	0.53181	0.668201	987.697	2514.99	1434.77	1201.65	Fzd7	NoDiff	ASC_unique_G4
ENSMUSG00000097819.1	30.0662	-0.44169	0.714431	0.402557	0.549464	43.5542	31.9937	25.0659	19.6508	Gm26813	NoDiff	Non_ASC_unique_G4
ENSMUSG00000047361.16	40.0096	-2.94351	1.3827	0.00211359	0.00859145	21.0746	127.975	9.02372	1.96508	Gm973	Down	Non_ASC_unique_G4
ENSMUSG00000026021.15	2763.44	0.226123	0.46491	0.580571	0.709372	2781.85	2199.22	2920.68	3152	Sumo1	NoDiff	Non_ASC_unique_G4
ENSMUSG00000103821.1	46.648	-1.06605	0.742831	0.0597866	0.130767	64.6288	72.3337	25.0659	24.5636	D430013B06Rik	NoDiff	Non_ASC_unique_G4
ENSMUSG00000101400.1	4.08624	0.384597	1.00349	0.359621	0.508273	1.40497	2.08655	4.01054	8.84288	Gm29596	NoDiff	Non_ASC_unique_G4
ENSMUSG00000026020.9	9371.31	0.316399	0.501276	0.46431	0.607872	10198.7	5883.37	10367.2	11035.9	Nop58	NoDiff	Non_ASC_unique_G4
ENSMUSG00000077345.1	5.39524	0.196316	0.909635	0.654897	0.769252	1.40497	6.25965	8.02108	5.89525	Snord70	NoDiff	Non_ASC_unique_G4
ENSMUSG00000089512.3	16.0325	-1.26218	1.17963	0.0589085	0.129197	36.5293	16.6924	5.01318	5.89525	Gm26287	NoDiff	Non_ASC_unique_G4
ENSMUSG00000067336.6	4880.24	-0.707901	0.475685	0.0927832	0.184159	5968.33	6572.63	3483.15	3496.87	Bmpr2	NoDiff	ASC_unique_G4
ENSMUSG00000104052.1	5.90959	-0.430734	1.0477	0.283628	0.428388	15.4547	4.1731	4.01054	0	Gm38125	NoDiff	Non_ASC_unique_G4
ENSMUSG00000041040.12	1325.79	-0.182805	0.462094	0.660596	0.773559	1374.06	1484.93	1304.43	1139.75	Fam117b	NoDiff	ASC_unique_G4
ENSMUSG00000103696.1	13.6183	-0.725662	0.946402	0.201102	0.332101	23.8846	16.6924	7.01845	6.8778	Gm37531	NoDiff	Non_ASC_unique_G4
ENSMUSG00000026018.12	13.3889	-0.188325	0.783899	0.715119	0.812693	15.4547	15.3014	10.0264	12.773	Ica1l	NoDiff	Non_ASC_unique_G4
ENSMUSG00000026019.15	1766.6	3.223	0.604367	8.57008e-09	1.38752e-07	400.418	208.655	3386.9	3070.44	Wdr12	Up	ASC_unique_G4
ENSMUSG00000026017.13	195.596	0.361416	0.536666	0.426277	0.572324	133.473	191.962	199.524	257.426	Carf	NoDiff	ASC_unique_G4
ENSMUSG00000082609.1	7.56636	-0.00814801	0.86413	0.989754	0.994259	12.6448	2.78206	5.01318	9.82542	Gm15464	NoDiff	Non_ASC_unique_G4
ENSMUSG00000073664.11	1644.45	-1.42292	0.604419	0.00560468	0.0195092	1722.5	3283.53	670.763	900.991	Nbeal1	Down	ASC_unique_G4
ENSMUSG00000049439.13	1101.94	0.584314	0.477322	0.163885	0.285209	847.199	822.1	1329.49	1408.97	Cyp20a1	NoDiff	ASC_unique_G4
ENSMUSG00000026782.15	1319.34	0.96658	0.500148	0.0270732	0.0700903	757.281	888.87	1800.73	1830.48	Abi2	NoDiff	ASC_unique_G4
ENSMUSG00000026014.15	2327.21	0.524292	0.509842	0.23455	0.372116	1358.61	2241.65	2746.22	2962.36	Raph1	NoDiff	ASC_unique_G4
ENSMUSG00000082160.1	5.65425	-0.0679185	0.905204	0.87516	0.92421	11.2398	1.39103	8.02108	1.96508	Gm11578	NoDiff	Non_ASC_unique_G4
ENSMUSG00000101188.1	5370.01	1.16345	0.62094	0.0222726	0.0599453	4065.99	1692.89	8064.2	7656.95	Eif4a-ps4	NoDiff	Non_ASC_unique_G4
ENSMUSG00000026012.2	4.73612	-0.26819	1.02404	0.382068	0.53021	0	15.9969	0	2.94763	Cd28	NoDiff	Non_ASC_unique_G4
ENSMUSG00000026011.13	20.869	-6.77536	3.48816	0.000554679	0.00275092	1.40497	82.0709	0	0	Ctla4	Down	Non_ASC_unique_G4
ENSMUSG00000081382.1	5.79581	0.0289264	0.884977	0.94369	0.967586	8.42984	2.78206	9.02372	2.94763	Rpl18-ps1	NoDiff	Non_ASC_unique_G4
ENSMUSG00000026009.14	27.2857	-4.3289	2.20447	0.00199887	0.00820317	2.80995	104.327	2.00527	0	Icos	Down	Non_ASC_unique_G4
ENSMUSG00000052062.14	483.58	-3.32953	0.566728	3.94498e-10	8.39271e-09	848.604	927.123	69.1818	89.4113	Pard3b	Down	Non_ASC_unique_G4
ENSMUSG00000100750.1	4.71275	-0.443736	1.0925	0.210491	0.343077	15.4547	1.39103	2.00527	0	Gm29084	NoDiff	Non_ASC_unique_G4
ENSMUSG00000025969.15	2631.53	-0.704025	0.750911	0.202058	0.333219	903.398	6291.64	1729.55	1601.54	Nrp2	NoDiff	ASC_unique_G4
ENSMUSG00000103032.1	19.3164	-0.124477	1.02104	0.469554	0.612745	0	70.2471	7.01845	0	Gm37121	NoDiff	Non_ASC_unique_G4
ENSMUSG00000040865.15	2208.34	-0.862375	0.497636	0.0483936	0.110779	3307.31	2615.14	1404.69	1506.24	Ino80d	NoDiff	Non_ASC_unique_G4
ENSMUSG00000084799.7	51.9417	-0.573964	0.673021	0.270685	0.414401	84.2984	50.0772	34.0896	39.3017	Ino80dos	NoDiff	Non_ASC_unique_G4
ENSMUSG00000101599.1	94.7345	-0.632689	0.608648	0.202759	0.33398	148.927	95.9812	69.1818	64.8478	Gm20342	NoDiff	Non_ASC_unique_G4
ENSMUSG00000025968.16	2825.99	2.07883	0.530517	1.46301e-05	0.000115791	838.769	1108.65	4598.09	4758.45	Ndufs1	Up	ASC_unique_G4
ENSMUSG00000025967.16	17757.6	0.511874	0.57312	0.276541	0.420506	19436.4	7578.34	21408.3	22607.3	Eef1b2	NoDiff	ASC_unique_G4
ENSMUSG00000064602.1	71.3625	-0.357802	0.689112	0.491328	0.632756	134.877	37.5579	50.1318	62.8827	Snora41	NoDiff	ASC_unique_G4
ENSMUSG00000046856.13	29.1788	-3.71341	1.81252	0.00183884	0.00761962	11.2398	101.545	0	3.93017	Gpr1	Down	Non_ASC_unique_G4
ENSMUSG00000027520.16	1109.35	-0.102392	0.696343	0.848602	0.90736	2142.59	215.61	988.598	1090.62	Zdbf2	NoDiff	Non_ASC_unique_G4
ENSMUSG00000081643.1	41.8167	2.07682	0.876418	0.00247091	0.0098301	11.2398	13.2148	66.1739	76.6383	Gm11605	Up	Non_ASC_unique_G4
ENSMUSG00000025964.15	247.92	-2.68823	0.958854	0.000461189	0.00235066	120.828	770.632	49.1291	51.0922	Adam23	Down	Non_ASC_unique_G4
ENSMUSG00000025962.15	823.324	3.2408	0.535154	1.30219e-10	3.06292e-09	139.092	148.145	1444.8	1561.26	Fastkd2	Up	Non_ASC_unique_G4
ENSMUSG00000044689.5	4.00619	-0.529854	1.21273	0.0527084	0.118543	2.80995	13.2148	0	0	Gm13749	NoDiff	Non_ASC_unique_G4
ENSMUSG00000025959.13	3007.34	-0.70656	0.647172	0.174207	0.298335	1777.29	6204.7	1926.06	2121.31	Klf7	NoDiff	ASC_unique_G4
ENSMUSG00000025958.14	2936.19	0.0402615	0.47576	0.914861	0.94975	2322.42	3432.37	2911.65	3078.3	Creb1	NoDiff	ASC_unique_G4
ENSMUSG00000025956.10	582.563	1.17903	0.642919	0.0243017	0.0643313	436.947	180.139	814.14	899.026	Mettl21a	NoDiff	ASC_unique_G4
ENSMUSG00000087213.2	66.1689	2.88268	0.801	2.97336e-05	0.000216427	14.0497	11.8238	100.264	138.538	2810408I11Rik	Up	ASC_unique_G4
ENSMUSG00000070871.10	2022.51	-0.106065	0.455145	0.800214	0.873803	2003.49	2221.48	1949.12	1915.96	Ccnyl1	NoDiff	ASC_unique_G4
ENSMUSG00000045005.9	716.005	-2.01632	0.551008	4.67456e-05	0.000319378	1345.96	1007.8	260.685	249.566	Fzd5	Down	ASC_unique_G4
ENSMUSG00000051344.13	563.67	-0.231147	0.473393	0.582939	0.71131	581.659	658.654	509.339	505.027	Plekhm3	NoDiff	Non_ASC_unique_G4
ENSMUSG00000084416.3	1686.62	0.0987367	0.636199	0.835267	0.898627	2663.83	513.291	1754.61	1814.76	Rpl10a-ps1	NoDiff	Non_ASC_unique_G4
ENSMUSG00000025950.16	658.22	-0.46228	0.581978	0.339336	0.487856	460.831	1141.34	442.162	588.543	Idh1	NoDiff	ASC_unique_G4
ENSMUSG00000025949.16	988.433	-0.0454302	0.499198	0.922002	0.954386	751.661	1263.06	905.38	1033.63	Pikfyve	NoDiff	ASC_unique_G4
ENSMUSG00000025946.13	6.49696	-0.556426	1.14147	0.170046	0.293096	2.80995	20.17	3.00791	0	Pth2r	NoDiff	Non_ASC_unique_G4
ENSMUSG00000015222.18	1718.53	-1.66042	0.764252	0.00650782	0.0220623	4383.52	1140.65	633.665	716.273	Map2	Down	ASC_unique_G4
ENSMUSG00000073656.4	40.1073	-2.40396	1.89576	0.00994248	0.0312001	144.712	4.86861	2.00527	8.84288	Gm10558	Down	Non_ASC_unique_G4
ENSMUSG00000055567.18	23.3461	-4.69939	1.55314	0.000242905	0.00134523	30.9094	60.5099	0	1.96508	Unc80	Down	Non_ASC_unique_G4
ENSMUSG00000026005.15	731.738	1.60375	0.726782	0.00601198	0.020659	140.497	456.259	1157.04	1173.16	Rpe	Up	ASC_unique_G4
ENSMUSG00000026004.15	776.487	-1.59299	0.570492	0.00136092	0.00588627	1427.45	989.72	294.775	393.999	Kansl1l	Down	ASC_unique_G4
ENSMUSG00000102559.1	21.866	-1.29468	1.04106	0.0503198	0.114338	29.5045	41.0355	11.029	5.89525	Gm37570	NoDiff	Non_ASC_unique_G4
ENSMUSG00000102374.1	12.4023	-1.31538	1.35623	0.0539558	0.120713	26.6945	15.9969	2.00527	4.91271	Gm38387	NoDiff	Non_ASC_unique_G4
ENSMUSG00000102776.1	19.7371	-0.385634	0.79906	0.466786	0.610198	23.8846	26.4296	7.01845	21.6159	Gm38162	NoDiff	Non_ASC_unique_G4
ENSMUSG00000082057.1	6.01592	0.0512911	0.866647	0.907657	0.944707	4.21492	6.95516	6.01581	6.8778	Gm15789	NoDiff	Non_ASC_unique_G4
ENSMUSG00000103706.1	7.34431	-0.40867	1.08844	0.210468	0.343077	0	26.4296	0	2.94763	6820402A03Rik	NoDiff	Non_ASC_unique_G4
ENSMUSG00000103756.1	26.9006	-1.25852	1.0068	0.0534235	0.119752	23.8846	61.9009	10.0264	11.7905	Gm37285	NoDiff	Non_ASC_unique_G4
ENSMUSG00000103382.1	9.44105	-0.00740159	0.830592	0.991747	0.995122	5.6199	13.2148	13.0343	5.89525	Gm37755	NoDiff	Non_ASC_unique_G4
ENSMUSG00000103553.1	9.87885	-1.06866	1.2801	0.0847248	0.172013	19.6696	13.9103	2.00527	3.93017	Gm38218	NoDiff	Non_ASC_unique_G4
ENSMUSG00000026003.5	2921.32	0.691642	0.485365	0.103087	0.199743	2335.07	1852.16	3740.83	3757.24	Acadl	NoDiff	ASC_unique_G4
ENSMUSG00000082769.3	10.9275	-0.491521	0.904754	0.349584	0.498243	15.4547	15.3014	9.02372	3.93017	Gm15793	NoDiff	Non_ASC_unique_G4
ENSMUSG00000061816.15	98.3318	-1.50321	1.00039	0.026348	0.0685774	44.9592	276.12	26.0685	46.1795	Myl1	NoDiff	Non_ASC_unique_G4
ENSMUSG00000094191.1	4.01391	-0.0824211	0.906655	0.847693	0.907004	5.6199	3.47758	4.01054	2.94763	Rpl31-ps14	NoDiff	Non_ASC_unique_G4
ENSMUSG00000026000.16	732.101	0.0598592	0.479682	0.883522	0.929013	598.519	824.882	722.9	782.104	Lancl1	NoDiff	ASC_unique_G4
ENSMUSG00000025991.8	11.0577	-0.973804	1.3279	0.090786	0.181226	4.21492	34.0803	2.00527	3.93017	Cps1	NoDiff	Non_ASC_unique_G4
ENSMUSG00000025997.13	122.51	-1.1955	0.755083	0.0385681	0.0929097	99.7531	268.469	48.1265	73.6907	Ikzf2	NoDiff	Non_ASC_unique_G4
ENSMUSG00000026196.7	655.017	3.52242	0.573346	6.39802e-11	1.57572e-09	113.803	76.5068	1222.21	1207.54	Bard1	Up	ASC_unique_G4
ENSMUSG00000050296.14	10.4327	-0.63209	1.32864	0.0127829	0.0383681	0	41.731	0	0	Abca12	Down	Non_ASC_unique_G4
ENSMUSG00000026192.13	6922.57	3.39488	0.510256	2.65713e-12	8.20418e-11	1119.76	1101.7	13352.1	12116.7	Atic	Up	ASC_unique_G4
ENSMUSG00000026193.15	23907.8	-1.8749	0.767054	0.0025765	0.0101627	16165.6	62757.1	8992.64	7715.9	Fn1	Down	Non_ASC_unique_G4
ENSMUSG00000073652.10	5.24711	0.101867	0.885461	0.815678	0.884136	5.6199	3.47758	5.01318	6.8778	Apol7d	NoDiff	Non_ASC_unique_G4
ENSMUSG00000100319.1	4.94033	0.375631	0.973761	0.399221	0.546157	1.40497	3.47758	7.01845	7.86034	Gm5256	NoDiff	Non_ASC_unique_G4
ENSMUSG00000101496.1	8.45818	0.0414581	0.844436	0.926572	0.957492	7.02487	9.04171	4.01054	13.7556	Gm8885	NoDiff	Non_ASC_unique_G4
ENSMUSG00000039395.8	145.382	-0.0930514	0.531478	0.841156	0.90273	178.432	125.193	139.366	138.538	Mreg	NoDiff	Non_ASC_unique_G4
ENSMUSG00000026189.13	229.212	1.18369	0.568996	0.0143925	0.0423261	136.282	114.065	359.946	306.553	Pecr	Up	Non_ASC_unique_G4
ENSMUSG00000026188.11	7.27075	0.1881	0.876691	0.685304	0.792124	2.80995	8.34619	12.0316	5.89525	Tmem169	NoDiff	Non_ASC_unique_G4
ENSMUSG00000026187.9	795.212	1.7781	0.534272	0.00018298	0.00104859	348.434	296.985	1200.15	1335.27	Xrcc5	Up	Non_ASC_unique_G4
ENSMUSG00000039372.5	6.45851	-0.776931	1.32765	0.0883972	0.177626	18.2647	5.56413	2.00527	0	Marchf4	NoDiff	Non_ASC_unique_G4
ENSMUSG00000085812.1	9.35812	-0.0472448	0.817648	0.926783	0.957614	11.2398	8.34619	8.02108	9.82542	Gm15843	NoDiff	Non_ASC_unique_G4
ENSMUSG00000039354.16	558.199	-0.0197458	0.533271	0.970262	0.983083	362.483	762.286	525.381	582.648	Smarcal1	NoDiff	Non_ASC_unique_G4
ENSMUSG00000046330.10	12664.2	-0.104285	0.528193	0.823229	0.890021	18247.8	8287.77	12883.9	11237.3	Rpl37a	NoDiff	Non_ASC_unique_G4
ENSMUSG00000039323.18	98.2837	0.548912	0.77265	0.307615	0.454736	15.4547	115.456	141.372	120.853	Igfbp2	NoDiff	Non_ASC_unique_G4
ENSMUSG00000026185.8	9179.16	-3.11179	0.836563	1.77848e-05	0.000137332	5714.03	27910.4	1284.38	1807.88	Igfbp5	Down	Non_ASC_unique_G4
ENSMUSG00000100301.6	7.16738	-3.95503	4.34755	0.00588408	0.0203263	15.4547	13.2148	0	0	6030407O03Rik	Down	Non_ASC_unique_G4
ENSMUSG00000101344.1	6.45444	-1.25838	2.57465	0.00973926	0.0306635	8.42984	17.3879	0	0	Gm29183	Down	Non_ASC_unique_G4
ENSMUSG00000055322.16	7648.75	-1.50968	0.880822	0.0196217	0.0542402	3220.2	21301.6	2605.85	3467.39	Tns1	NoDiff	Non_ASC_unique_G4
ENSMUSG00000061815.11	79.7847	-3.8288	1.00647	9.75673e-06	8.0858e-05	129.258	173.879	14.0369	1.96508	Rufy4	Down	Non_ASC_unique_G4
ENSMUSG00000026180.8	61.6752	-9.45446	3.03005	9.31579e-08	1.24215e-06	49.1741	197.527	0	0	Cxcr2	Down	Non_ASC_unique_G4
ENSMUSG00000006304.14	8655.49	0.478719	0.466093	0.244394	0.383203	6429.16	7397.51	10825.5	9969.86	Arpc2	NoDiff	ASC_unique_G4
ENSMUSG00000064272.3	18.193	-1.39667	1.74341	0.039224	0.0940028	51.984	13.9103	0	6.8778	Gpbar1	NoDiff	Non_ASC_unique_G4
ENSMUSG00000006299.13	4124.36	-1.05711	0.626209	0.0402166	0.0957895	8481.83	3321.79	2364.21	2329.61	Aamp	NoDiff	ASC_unique_G4
ENSMUSG00000026179.14	1147.33	-0.510649	0.574758	0.288477	0.433461	816.29	2016.3	831.185	925.555	Pnkd	NoDiff	ASC_unique_G4
ENSMUSG00000103013.1	44.2706	-3.35433	1.13381	0.000217009	0.0012176	130.663	35.4713	7.01845	3.93017	Gm37503	Down	Non_ASC_unique_G4
ENSMUSG00000006301.17	6886.83	-2.24737	0.654708	8.81102e-05	0.000554403	16589.9	6815.36	2139.62	2002.42	Tmbim1	Down	ASC_unique_G4
ENSMUSG00000103403.1	4.68528	-0.555369	1.14365	0.167435	0.289604	8.42984	8.34619	0	1.96508	Gm37931	NoDiff	Non_ASC_unique_G4
ENSMUSG00000073650.8	31.7798	-0.776328	1.0103	0.174675	0.298965	7.02487	90.4171	10.0264	19.6508	Catip	NoDiff	Non_ASC_unique_G4
ENSMUSG00000026177.11	333.803	-4.70266	0.835552	1.18551e-09	2.32808e-08	262.73	1030.75	23.0606	18.6683	Slc11a1	Down	Non_ASC_unique_G4
ENSMUSG00000026176.13	3574.73	-0.0575411	0.464253	0.895527	0.937108	3134.5	4184.23	3491.18	3489.01	Ctdsp1	NoDiff	ASC_unique_G4
ENSMUSG00000026175.12	27.761	-3.35159	1.11901	0.000225634	0.00125891	47.7691	56.3368	3.00791	3.93017	Vil1	Down	Non_ASC_unique_G4
ENSMUSG00000033364.13	2063.58	-0.440347	0.52417	0.33387	0.482416	3221.6	1706.1	1604.22	1722.4	Usp37	NoDiff	Non_ASC_unique_G4
ENSMUSG00000103227.1	11.2403	-0.396568	0.865653	0.442876	0.587676	19.6696	10.4327	6.01581	8.84288	Gm37733	NoDiff	Non_ASC_unique_G4
ENSMUSG00000026174.9	2448.8	2.80791	0.536555	1.81262e-08	2.79627e-07	472.071	635.006	4533.92	4154.19	Cnot9	Up	ASC_unique_G4
ENSMUSG00000026173.15	34.3475	-1.92105	0.976971	0.00720756	0.0239954	40.7442	75.8113	10.0264	10.808	Plcd4	Down	Non_ASC_unique_G4
ENSMUSG00000026135.17	1129.93	-0.0407157	0.506326	0.929484	0.958965	1483.65	817.232	1140	1078.83	Zfp142	NoDiff	ASC_unique_G4
ENSMUSG00000026172.12	374.844	1.26172	0.536984	0.00679722	0.0228657	199.506	198.918	564.484	536.468	Bcs1l	Up	ASC_unique_G4
ENSMUSG00000026171.12	908.231	-0.257587	0.507721	0.562728	0.694748	1285.55	740.725	794.087	812.562	Rnf25	NoDiff	ASC_unique_G4
ENSMUSG00000033276.18	97.7457	0.588566	0.60421	0.22961	0.366511	87.1084	54.9458	115.303	133.626	Stk36	NoDiff	ASC_unique_G4
ENSMUSG00000033257.14	2981.71	0.688267	0.586087	0.151807	0.268856	2936.4	1188.64	3846.11	3955.71	Ttll4	NoDiff	ASC_unique_G4
ENSMUSG00000026170.6	514.801	-4.77405	0.595347	7.75969e-17	5.37885e-15	904.803	1087.79	39.1028	27.5112	Cyp27a1	Down	Non_ASC_unique_G4
ENSMUSG00000006542.13	58.2764	2.27564	0.926557	0.00168966	0.00707995	8.42984	20.8655	70.1845	133.626	Prkag3	Up	Non_ASC_unique_G4
ENSMUSG00000033227.7	90.9565	-3.51861	0.850612	2.84458e-06	2.68964e-05	141.902	198.222	6.01581	17.6858	Wnt6	Down	Non_ASC_unique_G4
ENSMUSG00000026167.14	37.3425	-3.23059	1.14821	0.000367052	0.00192965	32.3144	107.109	6.01581	3.93017	Wnt10a	Down	Non_ASC_unique_G4
ENSMUSG00000090071.4	9.40997	0.0949862	0.869085	0.831124	0.895458	15.4547	1.39103	8.02108	12.773	Cdk5r2	NoDiff	Non_ASC_unique_G4
ENSMUSG00000047021.14	9.5492	0.0289413	0.910332	0.938261	0.964098	18.2647	0	14.0369	5.89525	Cfap65	NoDiff	Non_ASC_unique_G4
ENSMUSG00000006538.12	6.82094	-0.101631	0.869071	0.82852	0.893643	11.2398	4.1731	4.01054	7.86034	Ihh	NoDiff	Non_ASC_unique_G4
ENSMUSG00000026162.7	67.4802	0.316951	0.622409	0.519723	0.657816	61.8188	50.7727	55.1449	102.184	Nhej1	NoDiff	ASC_unique_G4
ENSMUSG00000026205.8	18.8196	-1.306	1.6127	0.0467912	0.107842	49.1741	18.0834	8.02108	0	Slc23a3	NoDiff	Non_ASC_unique_G4
ENSMUSG00000033159.14	1779.27	-1.45137	0.569183	0.0034086	0.0128038	3419.71	1990.57	840.208	866.602	Cnppd1	Down	Non_ASC_unique_G4
ENSMUSG00000049339.16	2100.53	-0.731625	0.49301	0.0909533	0.181456	3081.11	2365.45	1474.88	1480.69	Retreg2	NoDiff	Non_ASC_unique_G4
ENSMUSG00000026197.12	396.671	-1.02152	0.527232	0.0257217	0.0673007	560.585	547.371	256.675	222.055	Zfand2b	NoDiff	ASC_unique_G4
ENSMUSG00000026198.15	32.0244	0.079637	0.675183	0.871405	0.921359	29.5045	31.2982	24.0632	43.2319	Abcb6	NoDiff	ASC_unique_G4
ENSMUSG00000033124.16	496.804	-1.01275	0.54729	0.0310944	0.0782695	556.37	833.228	305.804	291.815	Atg9a	NoDiff	ASC_unique_G4
ENSMUSG00000026199.17	380.661	-0.194057	0.491557	0.655896	0.770114	358.268	468.082	326.859	369.436	Ankzf1	NoDiff	ASC_unique_G4
ENSMUSG00000026200.13	161.515	-1.57794	0.754043	0.00835686	0.0270809	144.712	368.624	53.1397	79.5859	Glb1l	Down	Non_ASC_unique_G4
ENSMUSG00000026201.12	1667.14	0.231735	0.53274	0.606976	0.730717	2030.19	940.338	1898.99	1799.03	Stk16	NoDiff	Non_ASC_unique_G4
ENSMUSG00000026202.13	2763.32	0.486859	0.508216	0.26623	0.408757	2670.86	1682.45	3727.8	2972.19	Tuba4a	NoDiff	ASC_unique_G4
ENSMUSG00000026203.16	2316.55	-2.06121	0.65462	0.000283222	0.00154238	5454.11	2263.91	769.021	779.156	Dnajb2	Down	ASC_unique_G4
ENSMUSG00000026204.15	385.932	2.30744	0.627872	3.16494e-05	0.000228702	146.117	80.6799	604.589	712.343	Ptprn	Up	Non_ASC_unique_G4
ENSMUSG00000026209.15	1252.46	0.0712176	0.48262	0.861717	0.915137	965.217	1456.41	1284.38	1303.83	Dnpep	NoDiff	ASC_unique_G4
ENSMUSG00000026208.9	22535.4	-0.00539357	0.633906	0.998072	0.998965	37921.6	7119.3	22166.3	22934.5	Des	NoDiff	ASC_unique_G4
ENSMUSG00000085653.7	17.3569	-6.83492	3.09692	0.000175781	0.00101428	57.6039	11.8238	0	0	Gm15179	Down	Non_ASC_unique_G4
ENSMUSG00000026207.16	837.77	-1.68322	0.564346	0.000686169	0.00330517	1513.16	1127.43	299.788	410.703	Speg	Down	Non_ASC_unique_G4
ENSMUSG00000033021.16	838.13	-0.356781	0.473194	0.397253	0.544532	951.167	979.982	766.013	655.356	Gmppa	NoDiff	Non_ASC_unique_G4
ENSMUSG00000033007.15	7.91474	-0.873371	1.37443	0.0840505	0.170926	19.6696	9.04171	0	2.94763	Asic4	NoDiff	Non_ASC_unique_G4
ENSMUSG00000032997.16	2447.45	-0.10063	0.477228	0.815402	0.883895	3005.24	2103.24	2525.64	2155.7	Chpf	NoDiff	ASC_unique_G4
ENSMUSG00000026211.17	1276.83	0.973232	0.544257	0.0361525	0.0881865	590.089	970.941	1681.42	1864.87	Obsl1	NoDiff	ASC_unique_G4
ENSMUSG00000051703.14	99.6949	-1.48278	0.7176	0.0100079	0.0313725	202.316	109.196	40.1054	47.162	Tmem198	Down	ASC_unique_G4
ENSMUSG00000032968.4	43.7683	-1.36186	0.808217	0.0250433	0.0659111	77.2736	59.1189	18.0474	20.6334	Inha	NoDiff	ASC_unique_G4
ENSMUSG00000026213.15	646.363	0.194244	0.497159	0.650825	0.766275	458.021	719.859	714.879	692.692	Stk11ip	NoDiff	ASC_unique_G4
ENSMUSG00000006576.16	1263.76	-1.69791	0.520333	0.000279889	0.00152702	1907.95	2062.9	512.347	571.84	Slc4a3	Down	Non_ASC_unique_G4
ENSMUSG00000026235.14	681.872	-2.96775	0.67362	1.05176e-06	1.11088e-05	723.562	1736.01	131.345	136.573	Epha4	Down	Non_ASC_unique_G4
ENSMUSG00000004872.15	81.9382	-0.472122	0.826236	0.379927	0.528293	203.721	14.6058	67.1766	42.2493	Pax3	NoDiff	Non_ASC_unique_G4
ENSMUSG00000118426.1	4.21144	-0.501018	1.19187	0.0554321	0.123186	15.4547	1.39103	0	0	Gm2102	NoDiff	Non_ASC_unique_G4
ENSMUSG00000032908.9	23.3222	-0.610122	0.974678	0.255371	0.396259	5.6199	63.9875	5.01318	18.6683	Sgpp2	NoDiff	Non_ASC_unique_G4
ENSMUSG00000026245.16	2199.11	2.22859	0.527747	3.64279e-06	3.35791e-05	619.593	778.978	3789.96	3607.89	Farsb	Up	ASC_unique_G4
ENSMUSG00000104018.1	5.87904	-0.470471	1.06015	0.260596	0.402428	11.2398	8.34619	0	3.93017	4833412K13Rik	NoDiff	Non_ASC_unique_G4
ENSMUSG00000032883.15	1947.95	-0.684156	0.646703	0.185113	0.312437	4005.58	1140.65	1351.55	1294.01	Acsl3	NoDiff	ASC_unique_G4
ENSMUSG00000079470.8	737.343	-0.671209	0.628045	0.185575	0.312989	1452.74	480.602	494.299	521.73	Utp14b	NoDiff	ASC_unique_G4
ENSMUSG00000099377.1	16.9964	0.337597	0.818334	0.508596	0.648005	19.6696	5.56413	25.0659	17.6858	Gm6159	NoDiff	Non_ASC_unique_G4
ENSMUSG00000047330.8	1118.1	-5.67497	0.554108	8.95933e-26	2.31549e-23	2014.73	2377.27	40.1054	40.2842	Kcne4	Down	Non_ASC_unique_G4
ENSMUSG00000072978.3	4.06865	-0.0235873	0.906809	0.958344	0.977036	2.80995	5.56413	2.00527	5.89525	Gm5830	NoDiff	Non_ASC_unique_G4
ENSMUSG00000050711.7	12.7565	-3.08781	2.06756	0.00720356	0.0239897	33.7194	15.3014	2.00527	0	Scg2	Down	Non_ASC_unique_G4
ENSMUSG00000054702.14	75.8934	0.27731	0.64961	0.579364	0.708559	33.7194	93.8947	102.269	73.6907	Ap1s3	NoDiff	Non_ASC_unique_G4
ENSMUSG00000073643.11	446.195	-0.623195	0.550632	0.182834	0.309563	406.037	728.205	298.785	351.75	Wdfy1	NoDiff	ASC_unique_G4
ENSMUSG00000026248.9	612.235	2.2471	0.730302	0.000271621	0.00148773	85.7034	265.687	1020.68	1076.87	Mrpl44	Up	ASC_unique_G4
ENSMUSG00000026249.10	1956.47	0.0311394	0.637071	0.942801	0.966959	604.139	3228.59	1917.04	2076.11	Serpine2	NoDiff	Non_ASC_unique_G4
ENSMUSG00000067106.6	57.0595	0.511113	0.627485	0.305744	0.452809	43.5542	41.731	73.1924	69.7605	Gm5529	NoDiff	Non_ASC_unique_G4
ENSMUSG00000100397.1	6.30471	0.104495	0.904224	0.803549	0.876133	2.80995	7.65068	1.00264	13.7556	Gm28071	NoDiff	Non_ASC_unique_G4
ENSMUSG00000043230.2	34.2826	-5.25912	1.62164	0.000101903	0.000631325	19.6696	115.456	2.00527	0	Fam124b	Down	Non_ASC_unique_G4
ENSMUSG00000004364.14	5256.33	0.411407	0.487636	0.330738	0.479412	5184.35	3441.41	6170.22	6229.32	Cul3	NoDiff	ASC_unique_G4
ENSMUSG00000103076.1	26.4396	-0.966973	0.994314	0.111408	0.212105	64.6288	17.3879	8.02108	15.7207	Gm37902	NoDiff	Non_ASC_unique_G4
ENSMUSG00000038608.15	620.99	-4.57226	0.89383	1.94516e-08	2.98315e-07	347.029	2054.55	41.108	41.2668	Dock10	Down	Non_ASC_unique_G4
ENSMUSG00000087008.4	18.3373	0.0325208	0.735141	0.945476	0.968629	14.0497	21.561	20.0527	17.6858	Gm5530	NoDiff	Non_ASC_unique_G4
ENSMUSG00000055980.2	1312.98	1.48058	0.512261	0.00108108	0.00485966	615.379	640.57	2009.28	1986.7	Irs1	Up	ASC_unique_G4
ENSMUSG00000026142.15	1225.62	0.257891	0.489152	0.54542	0.679639	1312.25	858.267	1348.54	1383.42	Rhbdd1	NoDiff	ASC_unique_G4
ENSMUSG00000104493.1	6.74206	-0.494335	1.01083	0.29598	0.441786	16.8597	4.1731	2.00527	3.93017	Gm19552	NoDiff	Non_ASC_unique_G4
ENSMUSG00000067158.9	154.136	-4.24497	0.830887	2.31969e-08	3.50319e-07	158.762	431.916	16.0422	9.82542	Col4a4	Down	Non_ASC_unique_G4
ENSMUSG00000079465.8	110.771	-4.5618	1.02976	5.96871e-07	6.68533e-06	71.6537	357.495	9.02372	4.91271	Col4a3	Down	Non_ASC_unique_G4
ENSMUSG00000097564.2	6.04808	-0.398172	0.978232	0.378304	0.526486	15.4547	2.78206	3.00791	2.94763	C430014B12Rik	NoDiff	Non_ASC_unique_G4
ENSMUSG00000026150.14	1538.96	0.763977	0.503572	0.0808363	0.16597	904.803	1214.37	1881.95	2154.71	Mff	NoDiff	Non_ASC_unique_G4
ENSMUSG00000101450.1	7.89571	-0.350723	0.914985	0.469866	0.612884	5.6199	15.9969	7.01845	2.94763	Gm28941	NoDiff	Non_ASC_unique_G4
ENSMUSG00000026159.13	2686.3	0.411522	0.464954	0.313901	0.461331	2096.22	2332.76	3307.69	3008.54	Agfg1	NoDiff	ASC_unique_G4
ENSMUSG00000113880.1	7.92859	-0.178688	0.864736	0.71111	0.80973	4.21492	14.6058	6.01581	6.8778	A030005L19Rik	NoDiff	Non_ASC_unique_G4
ENSMUSG00000101784.1	4.12203	0.146533	0.958758	0.676162	0.785292	5.6199	0	3.00791	7.86034	Gm7553	NoDiff	Non_ASC_unique_G4
ENSMUSG00000038496.16	8.46301	-0.731603	1.12963	0.165148	0.286632	5.6199	22.2565	4.01054	1.96508	Slc19a3	NoDiff	Non_ASC_unique_G4
ENSMUSG00000026163.17	17.5071	-3.37701	1.70587	0.00284131	0.0110189	25.2895	41.731	3.00791	0	Sphkap	Down	Non_ASC_unique_G4
ENSMUSG00000079140.3	4.25411	-0.0484889	0.909641	0.910818	0.946788	1.40497	7.65068	5.01318	2.94763	Gm6374	NoDiff	Non_ASC_unique_G4
ENSMUSG00000045658.16	316.446	-3.99146	0.961092	2.11319e-06	2.07104e-05	171.407	1035.62	39.1028	19.6508	Pid1	Down	Non_ASC_unique_G4
ENSMUSG00000036766.12	24.1288	1.04222	0.899417	0.0849527	0.172342	11.2398	11.8238	37.0975	36.3541	Dner	NoDiff	Non_ASC_unique_G4
ENSMUSG00000026219.14	7404.04	0.418376	0.458521	0.301956	0.448786	6024.53	6165.06	8687.83	8738.73	Trip12	NoDiff	ASC_unique_G4
ENSMUSG00000104503.1	12.6667	-0.179579	0.879798	0.701961	0.803525	29.5045	1.39103	6.01581	13.7556	Gm37738	NoDiff	Non_ASC_unique_G4
ENSMUSG00000073633.9	26.956	-0.191017	0.769312	0.714276	0.811962	9.83482	51.4682	17.0448	29.4763	Fbxo36	NoDiff	ASC_unique_G4
ENSMUSG00000026220.6	5.36933	0.0149788	0.888615	0.968903	0.982324	5.6199	4.86861	9.02372	1.96508	Slc16a14	NoDiff	Non_ASC_unique_G4
ENSMUSG00000118590.1	4.34698	-0.333099	1.09481	0.0955611	0.18828	0	17.3879	0	0	AC167036.1	NoDiff	Non_ASC_unique_G4
ENSMUSG00000052477.15	9.16235	-0.257106	0.899299	0.585904	0.713765	2.80995	20.8655	10.0264	2.94763	C130026I21Rik	NoDiff	Non_ASC_unique_G4
ENSMUSG00000064281.7	20.9407	0.16088	0.756996	0.748496	0.836931	28.0995	9.04171	22.058	24.5636	Rpl19-ps1	NoDiff	Non_ASC_unique_G4
ENSMUSG00000101279.1	7.29504	-0.232556	0.951755	0.568317	0.69905	16.8597	3.47758	0	8.84288	Gm18342	NoDiff	Non_ASC_unique_G4
ENSMUSG00000089844.7	25.7146	-1.70306	1.0151	0.0155953	0.0450706	44.9592	41.0355	8.02108	8.84288	A530032D15Rik	Down	Non_ASC_unique_G4
ENSMUSG00000072109.11	27.7673	-5.80565	1.80286	0.00024317	0.00134634	19.6696	90.4171	0	0.982542	A530040E14Rik	Down	Non_ASC_unique_G4
ENSMUSG00000089716.7	7.68104	0.170211	0.903809	0.692732	0.797199	11.2398	0.695516	6.01581	12.773	Gm6264	NoDiff	Non_ASC_unique_G4
ENSMUSG00000079457.11	4.12241	-0.245428	0.988818	0.493937	0.634958	0	12.5193	2.00527	1.96508	Gm7609	NoDiff	Non_ASC_unique_G4
ENSMUSG00000118607.1	4.70519	-0.661904	1.33501	0.031836	0.0797578	4.21492	14.6058	0	0	AC147806.2	NoDiff	Non_ASC_unique_G4
ENSMUSG00000070034.13	202.486	-6.98925	1.16605	1.69911e-10	3.92162e-09	98.3482	706.644	2.00527	2.94763	Sp110	Down	Non_ASC_unique_G4
ENSMUSG00000070031.11	160.185	-4.93001	1.031	1.03704e-07	1.36941e-06	92.7283	532.07	11.029	4.91271	Sp140	Down	Non_ASC_unique_G4
ENSMUSG00000090246.1	9.73723	-0.601575	1.29567	0.0153677	0.0445887	0	38.9489	0	0	Gm17017	Down	Non_ASC_unique_G4
ENSMUSG00000026222.16	1214.21	-8.98477	1.13214	1.30962e-16	8.64846e-15	394.798	4454.09	5.01318	2.94763	Sp100	Down	Non_ASC_unique_G4
ENSMUSG00000052760.16	73.074	-5.03866	1.30717	6.95634e-06	5.99522e-05	54.794	231.607	0	5.89525	A630001G21Rik	Down	Non_ASC_unique_G4
ENSMUSG00000036707.16	3508.69	0.244338	0.462498	0.556474	0.689019	2811.35	3474.1	3774.92	3974.38	Cab39	NoDiff	ASC_unique_G4
ENSMUSG00000026223.15	2844.27	-1.19602	0.643709	0.0237628	0.0631123	2312.59	6066.29	1493.93	1504.27	Itm2c	NoDiff	Non_ASC_unique_G4
ENSMUSG00000049608.8	5.91886	-0.771001	1.47446	0.0192147	0.0533687	2.80995	20.8655	0	0	Gpr55	NoDiff	Non_ASC_unique_G4
ENSMUSG00000099342.1	10.4274	2.23629	2.19539	0.0179108	0.050435	0	2.08655	16.0422	23.581	Gm18180	NoDiff	Non_ASC_unique_G4
ENSMUSG00000026229.17	5025.01	2.16162	0.519486	5.06353e-06	4.5146e-05	1489.27	1836.16	8318.86	8455.76	Psmd1	Up	ASC_unique_G4
ENSMUSG00000026228.6	47.0379	-3.12634	1.07294	0.000280467	0.00152938	37.9343	136.321	7.01845	6.8778	Htr2b	Down	Non_ASC_unique_G4
ENSMUSG00000103272.1	7.3118	-0.0504081	0.844927	0.919223	0.952389	7.02487	8.34619	6.01581	7.86034	Gm37914	NoDiff	Non_ASC_unique_G4
ENSMUSG00000062590.13	253.587	0.702037	0.575562	0.141309	0.254466	125.043	224.652	365.962	298.693	Armc9	NoDiff	Non_ASC_unique_G4
ENSMUSG00000079445.3	35.9107	-0.479319	0.837408	0.37355	0.521813	9.83482	86.244	20.0527	27.5112	B3gnt7	NoDiff	Non_ASC_unique_G4
ENSMUSG00000026234.12	46807.9	2.17374	0.589674	3.00725e-05	0.000218589	19293.1	10175.4	79924.1	77839	Ncl	Up	ASC_unique_G4
ENSMUSG00000073627.7	85.3663	0.768275	0.782688	0.165938	0.28761	84.2984	18.0834	114.3	124.783	C130036L24Rik	NoDiff	ASC_unique_G4
ENSMUSG00000026238.14	40207.1	1.03479	0.486757	0.0158909	0.0457392	23648.5	25077.5	55845.8	56256.4	Ptma	Up	ASC_unique_G4
ENSMUSG00000026239.14	701.931	0.461526	0.508562	0.291748	0.437027	435.542	682.997	843.216	845.969	Pde6d	NoDiff	ASC_unique_G4
ENSMUSG00000026240.12	620.393	2.25965	0.586773	1.7101e-05	0.000132737	144.712	233.693	1104.9	998.263	Cops7b	Up	ASC_unique_G4
ENSMUSG00000026241.5	1577.62	-8.14832	1.01084	4.01376e-17	2.85796e-15	5674.69	616.923	10.0264	8.84288	Nppc	Down	Non_ASC_unique_G4
ENSMUSG00000053333.15	655.293	-0.252239	0.504009	0.568844	0.69937	903.398	555.022	559.47	603.281	Dis3l2	NoDiff	Non_ASC_unique_G4
ENSMUSG00000102293.1	4.35916	0.222456	0.944731	0.581156	0.709894	4.21492	1.39103	2.00527	9.82542	Gm37541	NoDiff	Non_ASC_unique_G4
ENSMUSG00000102649.1	14.7256	1.11377	1.12242	0.0786923	0.162332	7.02487	4.1731	27.0712	20.6334	Gm38021	NoDiff	Non_ASC_unique_G4
ENSMUSG00000084106.4	1484.57	0.45701	0.534776	0.311771	0.459071	1567.95	787.324	1748.6	1834.41	Gm6136	NoDiff	Non_ASC_unique_G4
ENSMUSG00000102571.1	6.47296	0.0581705	0.901105	0.886227	0.930779	11.2398	0.695516	10.0264	3.93017	Gm37967	NoDiff	Non_ASC_unique_G4
ENSMUSG00000103984.1	10.5924	-0.527096	0.966045	0.302969	0.449939	22.4796	9.04171	2.00527	8.84288	Gm37447	NoDiff	Non_ASC_unique_G4
ENSMUSG00000101940.2	6.87395	-1.43504	2.4088	0.0318276	0.0797578	8.42984	18.0834	0	0.982542	Akp-ps1	NoDiff	Non_ASC_unique_G4
ENSMUSG00000101625.1	6.11713	-1.18573	2.31001	0.0110535	0.0340284	12.6448	11.8238	0	0	Gm29371	Down	Non_ASC_unique_G4
ENSMUSG00000026247.13	14.7748	-0.106396	0.783113	0.836629	0.899445	19.6696	12.5193	19.0501	7.86034	Ecel1	NoDiff	Non_ASC_unique_G4
ENSMUSG00000036480.9	9.61537	-0.0934351	0.922304	0.821579	0.88888	22.4796	0	13.0343	2.94763	Prss56	NoDiff	Non_ASC_unique_G4
ENSMUSG00000026251.13	753.831	6.45361	0.610354	2.67182e-27	8.60489e-25	15.4547	15.9969	1318.47	1665.41	Chrnd	Up	Non_ASC_unique_G4
ENSMUSG00000026253.14	300.459	5.02357	0.764161	2.04233e-12	6.38121e-11	23.8846	8.34619	460.21	709.395	Chrng	Up	Non_ASC_unique_G4
ENSMUSG00000026254.17	3179.09	0.874038	0.543727	0.0590614	0.129478	2616.06	1473.1	4386.53	4240.65	Eif4e2	NoDiff	ASC_unique_G4
ENSMUSG00000026255.15	258.389	-8.01848	1.32878	1.77529e-10	4.07498e-09	119.423	911.126	3.00791	0	Efhd1	Down	Non_ASC_unique_G4
ENSMUSG00000048000.15	2531.55	0.297067	0.477909	0.477488	0.619967	2585.15	1818.77	2840.47	2881.8	Gigyf2	NoDiff	ASC_unique_G4
ENSMUSG00000079436.3	8.42994	-1.29138	2.31559	0.0272952	0.0705589	2.80995	29.9072	1.00264	0	Kcnj13	NoDiff	Non_ASC_unique_G4
ENSMUSG00000026258.5	5.91886	-0.771001	1.47446	0.0192147	0.0533687	2.80995	20.8655	0	0	Snorc	NoDiff	Non_ASC_unique_G4
ENSMUSG00000026259.14	118.088	0.316265	0.549173	0.49235	0.633761	85.7034	114.76	133.35	138.538	Ngef	NoDiff	Non_ASC_unique_G4
ENSMUSG00000079434.8	124.546	-6.6053	1.12255	4.59789e-10	9.66389e-09	390.583	103.632	2.00527	1.96508	Neu2	Down	ASC_unique_G4
ENSMUSG00000026288.14	381.976	-5.64947	0.937523	9.82491e-11	2.35866e-09	223.391	1279.75	10.0264	14.7381	Inpp5d	Down	Non_ASC_unique_G4
ENSMUSG00000026289.15	1030.95	0.295227	0.466016	0.47318	0.61594	850.009	948.684	1148.02	1177.09	Atg16l1	NoDiff	ASC_unique_G4
ENSMUSG00000087968.1	9.06114	-0.392775	1.07782	0.228685	0.365526	32.3144	0	0	3.93017	Gm25395	NoDiff	Non_ASC_unique_G4
ENSMUSG00000089281.1	5.83881	-0.153092	0.951502	0.685279	0.792124	15.4547	0	2.00527	5.89525	Scarna6	NoDiff	Non_ASC_unique_G4
ENSMUSG00000056055.13	23.8985	-0.267199	0.724148	0.609691	0.732637	21.0746	34.7758	22.058	17.6858	Sag	NoDiff	Non_ASC_unique_G4
ENSMUSG00000070738.10	2560.91	-0.365684	0.462379	0.375931	0.52423	3060.03	2852.31	2266.96	2064.32	Dgkd	NoDiff	Non_ASC_unique_G4
ENSMUSG00000101942.1	8.21166	-0.875816	1.46849	0.0600629	0.131234	28.0995	2.78206	0	1.96508	Gm19582	NoDiff	Non_ASC_unique_G4
ENSMUSG00000103591.1	12.6694	-0.581308	0.968853	0.272122	0.415974	12.6448	25.0386	11.029	1.96508	Gm38365	NoDiff	Non_ASC_unique_G4
ENSMUSG00000005501.14	968.143	1.41958	0.520189	0.00195797	0.008059	488.931	466.691	1558.1	1358.86	Usp40	Up	ASC_unique_G4
ENSMUSG00000090124.7	30.7416	-1.38393	1.47092	0.0452102	0.104844	5.6199	101.545	4.01054	11.7905	Ugt1a7c	NoDiff	Non_ASC_unique_G4
ENSMUSG00000054545.17	4.88953	-0.768649	1.45752	0.0246082	0.0650095	8.42984	11.1283	0	0	Ugt1a6a	NoDiff	Non_ASC_unique_G4
ENSMUSG00000081984.3	47.976	1.1691	0.833786	0.050316	0.114338	32.3144	13.9103	62.1634	83.5161	Dnajb3	NoDiff	Non_ASC_unique_G4
ENSMUSG00000079429.9	237.202	0.530528	0.625383	0.286037	0.430743	259.92	91.8081	327.862	269.217	Mroh2a	NoDiff	Non_ASC_unique_G4
ENSMUSG00000044783.16	4260.72	1.52502	0.628908	0.00387643	0.0142775	2634.33	1162.9	7109.69	6135.98	Hjurp	Up	ASC_unique_G4
ENSMUSG00000036251.16	4.77616	-0.123015	0.895751	0.782771	0.861316	5.6199	5.56413	3.00791	4.91271	Trpm8	NoDiff	ASC_unique_G4
ENSMUSG00000062310.7	24.1477	3.11999	1.42312	0.0014995	0.00639318	5.6199	0.695516	43.1133	47.162	Glrp1	Up	Non_ASC_unique_G4
ENSMUSG00000100798.1	11.0457	3.14202	2.08853	0.00817654	0.0266326	0	1.39103	27.0712	15.7207	Gm19589	Up	Non_ASC_unique_G4
ENSMUSG00000049866.12	4265.32	2.0259	0.543529	3.27715e-05	0.000235913	1227.95	1789.56	7025.46	7018.3	Arl4c	Up	ASC_unique_G4
ENSMUSG00000036206.12	1587.13	-0.44775	0.680034	0.392087	0.539678	595.709	3344.74	1317.46	1090.62	Sh3bp4	NoDiff	ASC_unique_G4
ENSMUSG00000102700.1	5.87863	-0.647825	1.11102	0.189374	0.317557	7.02487	12.5193	2.00527	1.96508	Gm38312	NoDiff	Non_ASC_unique_G4
ENSMUSG00000055013.16	2332.62	-1.0522	0.494282	0.016154	0.0463496	3204.75	3319	1451.82	1354.93	Agap1	Down	ASC_unique_G4
ENSMUSG00000104114.1	4.83884	-0.478017	1.02505	0.293655	0.439099	8.42984	6.95516	2.00527	1.96508	Gm37297	NoDiff	Non_ASC_unique_G4
ENSMUSG00000092627.2	18.1115	0.781465	0.989417	0.173619	0.297668	2.80995	13.9103	35.0922	20.6334	D130058E05Rik	NoDiff	Non_ASC_unique_G4
ENSMUSG00000044337.5	8730.1	-0.46935	0.519935	0.299767	0.446039	13612.8	7421.85	7427.52	6458.25	Ackr3	NoDiff	Non_ASC_unique_G4
ENSMUSG00000101028.1	18.6981	0.0821362	0.787529	0.865224	0.917373	29.5045	5.56413	21.0553	18.6683	Gm28723	NoDiff	Non_ASC_unique_G4
ENSMUSG00000101997.1	7.84025	-0.391458	0.937485	0.415052	0.561794	18.2647	4.1731	4.01054	4.91271	Gm28722	NoDiff	Non_ASC_unique_G4
ENSMUSG00000103292.1	29.6058	0.999753	0.842214	0.0901257	0.180182	12.6448	17.3879	47.1239	41.2668	Gm35048	NoDiff	Non_ASC_unique_G4
ENSMUSG00000034432.11	2745.42	0.397242	0.548937	0.385685	0.533391	3113.42	1356.95	3333.76	3177.54	Cops8	NoDiff	ASC_unique_G4
ENSMUSG00000048126.16	6639.26	-5.97112	0.883268	7.88414e-13	2.67498e-11	3473.1	22728.1	205.54	150.329	Col6a3	Down	Non_ASC_unique_G4
ENSMUSG00000026303.6	41.9932	-3.43076	1.54333	0.00133679	0.00580468	8.42984	151.623	3.00791	4.91271	Mlph	Down	Non_ASC_unique_G4
ENSMUSG00000026304.13	5.474	-0.749071	1.36001	0.0710854	0.150146	2.80995	18.0834	1.00264	0	Rab17	NoDiff	Non_ASC_unique_G4
ENSMUSG00000026305.15	8568.92	0.417432	0.474855	0.321231	0.469079	8082.81	6019.69	9786.72	10386.5	Lrrfip1	NoDiff	Non_ASC_unique_G4
ENSMUSG00000070732.2	7.0093	-0.249521	0.902865	0.593105	0.719605	2.80995	15.3014	5.01318	4.91271	Rbm44	NoDiff	Non_ASC_unique_G4
ENSMUSG00000034353.14	111.832	-2.68635	0.905823	0.000293064	0.00158856	87.1084	313.678	18.0474	28.4937	Ramp1	Down	Non_ASC_unique_G4
ENSMUSG00000034343.14	2223.51	-0.322115	0.561583	0.497305	0.637825	3693.68	1432.07	1925.06	1843.25	Ube2f	NoDiff	ASC_unique_G4
ENSMUSG00000083064.1	87.2025	-0.850155	0.792599	0.134619	0.244985	202.316	47.2951	47.1239	52.0747	Gm7785	NoDiff	Non_ASC_unique_G4
ENSMUSG00000026307.12	529.383	-1.30499	0.546413	0.00600103	0.0206316	903.398	664.218	278.733	271.182	Scly	Down	ASC_unique_G4
ENSMUSG00000049515.12	82.2907	-6.68605	1.58767	2.56346e-06	2.456e-05	309.094	18.0834	1.00264	0.982542	Espnl	Down	Non_ASC_unique_G4
ENSMUSG00000026308.8	343.61	-2.10904	0.966462	0.0036318	0.0135209	1031.25	153.014	76.2003	113.975	Klhl30	Down	Non_ASC_unique_G4
ENSMUSG00000047443.14	35311	-6.65473	1.22657	2.73645e-09	4.91716e-08	136888	3293.96	640.684	421.511	Erfe	Down	Non_ASC_unique_G4
ENSMUSG00000026309.14	4128.71	-0.172897	0.649656	0.739223	0.830377	7700.66	1347.21	3315.71	4151.24	Ilkap	NoDiff	Non_ASC_unique_G4
ENSMUSG00000067071.8	5010	4.49742	0.53683	3.61499e-18	3.11425e-16	460.831	325.502	9646.35	9607.3	Hes6	Up	ASC_unique_G4
ENSMUSG00000055866.9	477.909	-1.19553	0.558539	0.0127736	0.0383648	834.554	555.022	261.688	260.374	Per2	Down	ASC_unique_G4
ENSMUSG00000101958.1	6.67309	0.679667	1.2267	0.11179	0.212496	2.80995	0	15.0395	8.84288	Gm19085	NoDiff	Non_ASC_unique_G4
ENSMUSG00000034292.13	437.071	1.62896	0.563686	0.000928898	0.00427751	160.167	219.088	654.721	714.308	Traf3ip1	Up	Non_ASC_unique_G4
ENSMUSG00000026311.16	470.268	0.0694371	0.496992	0.870506	0.920937	361.078	548.762	465.223	506.009	Asb1	NoDiff	ASC_unique_G4
ENSMUSG00000007805.4	21.8699	-1.47825	1.29012	0.0386234	0.0930213	12.6448	61.9009	8.02108	4.91271	Twist2	NoDiff	Non_ASC_unique_G4
ENSMUSG00000026313.16	2355.06	-1.47384	0.800392	0.0162137	0.0464827	6136.93	1292.96	1014.67	975.664	Hdac4	Down	Non_ASC_unique_G4
ENSMUSG00000103101.1	4.10931	-0.327521	1.07063	0.208985	0.341335	15.4547	0	0	0.982542	Gm37048	NoDiff	Non_ASC_unique_G4
ENSMUSG00000026260.12	2596.38	1.6758	0.509214	0.000239723	0.00133078	1095.88	1154.56	4051.65	4083.45	Ndufa10	Up	ASC_unique_G4
ENSMUSG00000073616.10	661.325	0.42062	0.476041	0.31657	0.464048	543.725	541.807	758.995	800.772	Cops9	NoDiff	ASC_unique_G4
ENSMUSG00000044055.5	4.97846	-0.287933	0.946556	0.510467	0.649475	2.80995	11.1283	4.01054	1.96508	Otos	NoDiff	Non_ASC_unique_G4
ENSMUSG00000034220.7	7647.05	1.3994	0.692959	0.0117096	0.0356654	5323.45	1713.06	11922.3	11629.4	Gpc1	Up	ASC_unique_G4
ENSMUSG00000101995.1	6.46895	-0.446169	1.03699	0.2946	0.440134	9.83482	11.1283	0	4.91271	Gm29480	NoDiff	Non_ASC_unique_G4
ENSMUSG00000034212.14	14.7081	-1.32993	1.51263	0.0489679	0.111861	44.9592	6.95516	2.00527	4.91271	Ankmy1	NoDiff	Non_ASC_unique_G4
ENSMUSG00000047067.7	88.326	-0.823608	0.637117	0.109031	0.208578	102.563	138.408	65.1713	47.162	Dusp28	NoDiff	ASC_unique_G4
ENSMUSG00000097251.2	9.08021	-1.00001	1.32316	0.0898081	0.179633	7.02487	24.3431	2.00527	2.94763	5033417F24Rik	NoDiff	ASC_unique_G4
ENSMUSG00000026269.14	1509.75	-0.374393	0.506874	0.397302	0.544564	1306.63	2210.35	1315.46	1206.56	Rnpepl1	NoDiff	ASC_unique_G4
ENSMUSG00000100632.1	4.80282	0.626545	1.22372	0.0917606	0.182614	1.40497	0	6.01581	11.7905	9430060I03Rik	NoDiff	Non_ASC_unique_G4
ENSMUSG00000026270.11	280.854	0.786717	0.582392	0.102392	0.19869	127.853	242.04	388.02	365.506	Capn10	NoDiff	ASC_unique_G4
ENSMUSG00000026271.15	70.039	-3.36193	0.87664	1.05148e-05	8.64896e-05	84.2984	175.966	12.0316	7.86034	Gpr35	Down	Non_ASC_unique_G4
ENSMUSG00000014602.15	276.198	-5.83424	0.936893	2.95468e-11	7.74133e-10	185.457	903.476	7.01845	8.84288	Kif1a	Down	Non_ASC_unique_G4
ENSMUSG00000084989.3	6.14264	-0.747772	1.23196	0.126715	0.234027	4.21492	17.3879	1.00264	1.96508	Crocc2	NoDiff	Non_ASC_unique_G4
ENSMUSG00000047793.13	1394.16	-2.9931	0.530839	1.90179e-09	3.54516e-08	2353.33	2654.09	260.685	308.518	Sned1	Down	ASC_unique_G4
ENSMUSG00000026273.13	245.368	1.5127	0.631564	0.00429772	0.0155817	80.0835	139.103	334.88	427.406	Mterf4	Up	Non_ASC_unique_G4
ENSMUSG00000026274.11	351.431	2.89047	0.580017	6.53954e-08	9.00649e-07	64.6288	84.1575	650.71	606.229	Pask	Up	ASC_unique_G4
ENSMUSG00000026275.13	1353.87	1.67104	0.615867	0.00149475	0.00637553	368.103	757.417	2214.82	2075.13	Ppp1r7	Up	ASC_unique_G4
ENSMUSG00000034107.10	24.0582	-2.52895	1.42667	0.00554977	0.0193451	70.2487	18.0834	2.00527	5.89525	Ano7	Down	Non_ASC_unique_G4
ENSMUSG00000034088.15	17769.7	-0.223184	0.51102	0.620238	0.74093	25695.6	13397.7	16714.9	15270.7	Hdlbp	NoDiff	ASC_unique_G4
ENSMUSG00000090489.3	33.0774	-1.9686	1.02238	0.00724148	0.0240815	77.2736	36.1668	10.0264	8.84288	Gm17415	Down	Non_ASC_unique_G4
ENSMUSG00000026276.20	87.3686	-0.165442	0.586541	0.734005	0.826288	122.233	67.4651	79.2082	80.5685	Septin2	NoDiff	ASC_unique_G4
ENSMUSG00000034066.13	178.926	-0.375342	0.522069	0.405523	0.552323	224.796	193.353	139.366	158.189	Farp2	NoDiff	ASC_unique_G4
ENSMUSG00000026277.14	2958.33	-0.547633	0.480662	0.201126	0.332101	4075.83	3180.6	2168.7	2408.21	Stk25	NoDiff	Non_ASC_unique_G4
ENSMUSG00000026278.14	1641.14	1.92078	0.523613	4.57224e-05	0.000313409	675.792	562.673	2684.05	2642.06	Bok	Up	Non_ASC_unique_G4
ENSMUSG00000026279.14	570.792	1.2591	0.524936	0.00605662	0.0207817	304.879	306.027	881.316	790.946	Thap4	Up	ASC_unique_G4
ENSMUSG00000026280.17	1332.87	0.028782	0.47096	0.940419	0.965523	1513.16	1116.3	1324.48	1377.52	Atg4b	NoDiff	Non_ASC_unique_G4
ENSMUSG00000026281.15	2105.3	2.31972	0.529915	1.69263e-06	1.697e-05	712.322	559.195	3663.63	3486.06	Dtymk	Up	ASC_unique_G4
ENSMUSG00000026283.13	1134.21	0.0494645	0.47779	0.905514	0.943329	1306.63	911.822	1157.04	1161.36	Ing5	NoDiff	ASC_unique_G4
ENSMUSG00000073609.9	227.862	-0.100038	0.499202	0.822005	0.889203	248.68	227.434	199.524	235.81	D2hgdh	NoDiff	ASC_unique_G4
ENSMUSG00000073608.4	5.58265	0.179715	0.898734	0.685573	0.792322	2.80995	5.56413	10.0264	3.93017	Gal3st2c	NoDiff	Non_ASC_unique_G4
ENSMUSG00000026285.7	13.5457	-1.32868	2.4106	0.0215984	0.0585669	1.40497	50.7727	2.00527	0	Pdcd1	NoDiff	Non_ASC_unique_G4
ENSMUSG00000100347.1	38.811	0.488101	0.731155	0.353803	0.502375	40.7442	15.3014	47.1239	52.0747	Gm7895	NoDiff	Non_ASC_unique_G4
ENSMUSG00000051185.9	362.312	-0.442108	0.558775	0.34893	0.497596	282.4	589.102	294.775	282.972	Fam174a	NoDiff	Non_ASC_unique_G4
ENSMUSG00000103973.1	7.16211	-0.613096	1.09936	0.202407	0.333663	2.80995	20.8655	3.00791	1.96508	BC055308	NoDiff	Non_ASC_unique_G4
ENSMUSG00000081051.4	4954.32	-0.370581	0.593645	0.450057	0.59444	8885.05	2816.15	4377.51	3738.57	Gm15427	NoDiff	Non_ASC_unique_G4
ENSMUSG00000040710.10	367.404	-6.86048	1.13472	8.35635e-11	2.02702e-09	118.018	1341.65	6.01581	3.93017	St8sia4	Down	Non_ASC_unique_G4
ENSMUSG00000040693.7	9.54692	-1.39707	2.20606	0.0306443	0.0774488	5.6199	30.6027	0	1.96508	Slco4c1	NoDiff	Non_ASC_unique_G4
ENSMUSG00000100454.1	68.5012	1.11675	0.760683	0.0503495	0.114368	49.1741	21.561	92.2424	111.027	Gm28901	NoDiff	Non_ASC_unique_G4
ENSMUSG00000044757.7	47.1867	0.929871	0.738276	0.0930575	0.184511	32.3144	21.561	62.1634	72.7081	Gm6430	NoDiff	Non_ASC_unique_G4
ENSMUSG00000044768.16	1103.64	0.7911	0.490025	0.0652773	0.140516	792.405	714.295	1446.8	1461.04	D1Ertd622e	NoDiff	ASC_unique_G4
ENSMUSG00000040648.14	1268.3	2.28652	0.645812	5.43808e-05	0.000363013	227.606	516.073	2080.47	2249.04	Ppip5k2	Up	ASC_unique_G4
ENSMUSG00000026333.14	199.588	1.39057	0.596224	0.00599488	0.0206206	84.2984	109.196	274.722	330.134	Gin1	Up	ASC_unique_G4
ENSMUSG00000026335.16	5121.75	-0.404121	0.559495	0.398598	0.545769	3487.15	8655.7	4089.75	4254.41	Pam	NoDiff	ASC_unique_G4
ENSMUSG00000089782.1	367.519	0.275322	0.500653	0.524614	0.662311	377.938	266.383	413.086	412.668	Gm3531	NoDiff	ASC_unique_G4
ENSMUSG00000089706.7	111.701	-1.1909	0.735998	0.0364232	0.0887228	237.441	97.3723	48.1265	63.8652	B230216N24Rik	NoDiff	Non_ASC_unique_G4
ENSMUSG00000100182.6	6.61786	-0.993534	1.85764	0.0118164	0.0359227	4.21492	22.2565	0	0	1810006J02Rik	Down	Non_ASC_unique_G4
ENSMUSG00000089791.1	30.3308	-0.835611	0.799556	0.142787	0.256513	35.1243	51.4682	17.0448	17.6858	Gm3555	NoDiff	Non_ASC_unique_G4
ENSMUSG00000082431.3	53.1671	0.726072	1.00243	0.187744	0.315706	49.1741	1.39103	97.2556	64.8478	Prdx2-ps1	NoDiff	Non_ASC_unique_G4
ENSMUSG00000050840.8	6.45544	-0.682065	1.25796	0.102418	0.198724	21.0746	2.78206	0	1.96508	Cdh20	NoDiff	Non_ASC_unique_G4
ENSMUSG00000047496.6	107.332	-3.56911	1.19764	0.000172969	0.000999377	30.9094	375.579	12.0316	10.808	Rnf152	Down	ASC_unique_G4
ENSMUSG00000067017.5	273.563	0.93878	0.607694	0.0602289	0.131539	109.588	221.174	395.038	368.453	Capza1-ps1	NoDiff	Non_ASC_unique_G4
ENSMUSG00000056536.14	732.328	0.664417	0.517073	0.135524	0.246251	424.302	629.442	877.306	998.263	Pign	NoDiff	ASC_unique_G4
ENSMUSG00000026319.13	767.17	0.0567007	0.479123	0.88971	0.933428	625.213	868.7	772.029	802.737	Relch	NoDiff	ASC_unique_G4
ENSMUSG00000104044.1	5.20402	-0.424839	1.02778	0.310481	0.45759	15.4547	1.39103	2.00527	1.96508	Gm37566	NoDiff	Non_ASC_unique_G4
ENSMUSG00000101330.1	3.95625	0.248834	0.943517	0.55079	0.684206	2.80995	2.08655	6.01581	4.91271	Gm10193	NoDiff	Non_ASC_unique_G4
ENSMUSG00000026321.7	319.644	-6.28768	1.07657	2.92125e-10	6.42368e-09	122.233	1143.43	7.01845	5.89525	Tnfrsf11a	Down	Non_ASC_unique_G4
ENSMUSG00000099843.1	72.7763	-2.171	0.800454	0.000934104	0.0042977	85.7034	162.751	20.0527	22.5985	Gm7160	Down	ASC_unique_G4
ENSMUSG00000038866.15	1932.67	-0.270087	0.467375	0.518926	0.657244	1906.55	2405.09	1754.61	1664.43	Zcchc2	NoDiff	ASC_unique_G4
ENSMUSG00000101583.1	5.35853	-0.524713	1.05662	0.251958	0.391835	5.6199	11.8238	3.00791	0.982542	Gm20753	NoDiff	ASC_unique_G4
ENSMUSG00000044340.7	1652.45	-0.50328	0.485793	0.240326	0.378553	1702.83	2302.85	1343.53	1260.6	Phlpp1	NoDiff	ASC_unique_G4
ENSMUSG00000100247.1	9.43964	5.41975	3.3812	0.00168144	0.00704749	0	0	21.0553	16.7032	A530053M12Rik	Up	Non_ASC_unique_G4
ENSMUSG00000099604.1	12.2589	0.627613	1.11508	0.17942	0.304968	8.42984	0	16.0422	24.5636	Gm6651	NoDiff	Non_ASC_unique_G4
ENSMUSG00000057329.7	671.179	-1.53	0.54865	0.00147487	0.00630231	1194.23	870.091	314.827	305.571	Bcl2	Down	ASC_unique_G4
ENSMUSG00000009905.5	710.75	0.00726647	0.464046	0.981751	0.989503	737.611	678.128	716.884	710.378	Kdsr	NoDiff	ASC_unique_G4
ENSMUSG00000009907.17	2337.78	0.0370346	0.460341	0.92273	0.954652	2540.19	2054.55	2298.04	2458.32	Vps4b	NoDiff	ASC_unique_G4
ENSMUSG00000067006.12	43.6576	-8.54656	3.23245	1.40679e-05	0.000112062	5.6199	169.01	0	0	Serpinb5	Down	Non_ASC_unique_G4
ENSMUSG00000067001.11	6.78128	-0.463748	1.17429	0.0377385	0.091321	0	27.1251	0	0	Serpinb7	NoDiff	Non_ASC_unique_G4
ENSMUSG00000062345.10	128.575	-2.10683	0.840291	0.00170338	0.00712744	102.563	335.239	42.1107	34.389	Serpinb2	Down	Non_ASC_unique_G4
ENSMUSG00000092572.7	9.29934	-1.6049	3.22984	0.0215762	0.0585224	2.80995	33.3848	1.00264	0	Serpinb10	NoDiff	Non_ASC_unique_G4
ENSMUSG00000026315.13	213.085	-2.75802	0.693185	7.52061e-06	6.41812e-05	304.879	453.477	32.0843	61.9002	Serpinb8	Down	Non_ASC_unique_G4
ENSMUSG00000047216.8	194.194	-7.16978	1.3245	4.84546e-09	8.23334e-08	82.8935	689.952	0	3.93017	Cdh19	Down	Non_ASC_unique_G4
ENSMUSG00000100555.1	13.3991	0.0312343	0.78807	0.946496	0.968956	7.02487	18.7789	14.0369	13.7556	Gm8173	NoDiff	Non_ASC_unique_G4
ENSMUSG00000038702.6	603.394	-0.180986	0.531731	0.694	0.798072	428.517	879.132	567.492	538.433	Dsel	NoDiff	ASC_unique_G4
ENSMUSG00000102030.1	5.5254	0.389258	1.03044	0.309775	0.45694	4.21492	0	10.0264	7.86034	Gm29106	NoDiff	Non_ASC_unique_G4
ENSMUSG00000026374.14	3485.53	1.9977	0.524064	2.2595e-05	0.00017039	1098.69	1405.64	5737.08	5700.71	Tsn	Up	ASC_unique_G4
ENSMUSG00000026377.12	2095.69	1.20662	0.677898	0.0254764	0.0668401	1608.7	535.547	3350.81	2887.69	Nifk	NoDiff	ASC_unique_G4
ENSMUSG00000064302.13	2541.37	0.894654	0.518906	0.0445337	0.103643	1296.79	1954.4	3488.17	3426.12	Clasp1	NoDiff	ASC_unique_G4
ENSMUSG00000107722.1	8.7804	-0.603218	1.02141	0.243819	0.382588	5.6199	21.561	4.01054	3.93017	2900060B14Rik	NoDiff	ASC_unique_G4
ENSMUSG00000026380.10	41.1513	-1.34665	0.981658	0.0401817	0.0957174	30.9094	100.85	21.0553	11.7905	Tfcp2l1	NoDiff	Non_ASC_unique_G4
ENSMUSG00000048402.14	725.36	-0.36742	0.568683	0.441875	0.586793	1219.52	484.079	594.563	603.281	Gli2	NoDiff	ASC_unique_G4
ENSMUSG00000037035.5	1376.72	0.77882	0.5114	0.0784597	0.161964	807.86	1069.01	1594.19	2035.83	Inhbb	NoDiff	Non_ASC_unique_G4
ENSMUSG00000004451.14	1894.57	-0.650011	0.605467	0.194239	0.323408	1286.96	3615.99	1365.59	1309.73	Ralb	NoDiff	ASC_unique_G4
ENSMUSG00000098923.1	1013.68	0.174315	0.475385	0.674614	0.784208	1076.21	794.279	1080.84	1103.39	Tmem185b	NoDiff	ASC_unique_G4
ENSMUSG00000026383.14	298.341	-0.331972	0.519873	0.459781	0.603565	417.277	269.165	241.635	265.286	Epb41l5	NoDiff	ASC_unique_G4
ENSMUSG00000026384.13	920.853	0.500266	0.503269	0.251053	0.390805	859.844	584.234	1035.72	1203.61	Ptpn4	NoDiff	ASC_unique_G4
ENSMUSG00000103146.1	6.29713	0.0867344	0.885004	0.840972	0.902631	8.42984	2.78206	11.029	2.94763	Gm37745	NoDiff	Non_ASC_unique_G4
ENSMUSG00000036975.5	193.122	1.05064	0.580394	0.0309356	0.0780178	130.663	93.8947	277.73	270.199	Tmem177	NoDiff	ASC_unique_G4
ENSMUSG00000026387.15	8.54032	0.557673	0.975286	0.280724	0.425107	2.80995	5.56413	12.0316	13.7556	Sctr	NoDiff	Non_ASC_unique_G4
ENSMUSG00000050777.7	110.965	1.18666	0.853123	0.0505012	0.114638	16.8597	85.5485	172.453	168.997	Tmem37	NoDiff	Non_ASC_unique_G4
ENSMUSG00000026385.16	1446.91	0.69232	0.520569	0.121303	0.226527	782.57	1267.93	1888.96	1848.16	Dbi	NoDiff	ASC_unique_G4
ENSMUSG00000026388.15	55.1702	1.63686	0.798732	0.0082846	0.0269092	21.0746	21.561	108.285	69.7605	3110009E18Rik	Up	ASC_unique_G4
ENSMUSG00000026389.16	1058.71	-1.08663	0.824472	0.0687498	0.146291	429.922	2740.33	613.613	450.987	Steap3	NoDiff	Non_ASC_unique_G4
ENSMUSG00000036907.9	4.69822	-0.544713	1.22859	0.0428155	0.100527	1.40497	17.3879	0	0	C1ql2	NoDiff	Non_ASC_unique_G4
ENSMUSG00000026390.7	90.2472	-7.77565	1.70164	2.02946e-06	1.99834e-05	40.7442	319.242	1.00264	0	Marco	Down	Non_ASC_unique_G4
ENSMUSG00000058665.8	563.977	-0.48788	0.738933	0.363529	0.511894	1298.2	150.927	398.046	408.738	En1	NoDiff	Non_ASC_unique_G4
ENSMUSG00000003721.14	3508.32	-2.77367	0.868184	0.000136055	0.000811443	10715.7	1899.45	700.842	717.256	Insig2	Down	Non_ASC_unique_G4
ENSMUSG00000104253.1	5.06821	0.126369	0.896228	0.769468	0.851736	5.6199	2.78206	4.01054	7.86034	Gm37174	NoDiff	ASC_unique_G4
ENSMUSG00000101791.1	8.3188	-1.50883	2.74498	0.0255002	0.0668781	28.0995	4.1731	1.00264	0	2210011K15Rik	NoDiff	Non_ASC_unique_G4
ENSMUSG00000026339.18	819.107	0.569691	0.512434	0.19537	0.324919	483.311	751.853	1006.65	1034.62	Ccdc93	NoDiff	Non_ASC_unique_G4
ENSMUSG00000001674.11	2999.8	2.356	0.551478	2.66016e-06	2.53472e-05	1057.95	701.776	5167.58	5071.88	Ddx18	Up	ASC_unique_G4
ENSMUSG00000036815.17	4.14527	-0.300224	0.983803	0.447044	0.591631	11.2398	1.39103	1.00264	2.94763	Dpp10	NoDiff	Non_ASC_unique_G4
ENSMUSG00000026341.16	8673.97	0.76689	0.545515	0.0967419	0.190206	4042.11	7698.67	11667.7	11287.4	Actr3	NoDiff	ASC_unique_G4
ENSMUSG00000026342.10	1143.08	-1.71504	0.517914	0.000223988	0.00125106	1792.75	1809.04	480.262	490.289	Slc35f5	Down	ASC_unique_G4
ENSMUSG00000026344.9	4.39688	-0.431975	1.04967	0.283739	0.428526	1.40497	13.2148	1.00264	1.96508	Lypd1	NoDiff	Non_ASC_unique_G4
ENSMUSG00000049690.15	82.7405	-4.04686	0.944238	1.30371e-06	1.34708e-05	94.1332	221.87	11.029	3.93017	Nckap5	Down	Non_ASC_unique_G4
ENSMUSG00000036155.13	702.172	0.150143	0.535559	0.738093	0.829508	411.657	890.261	762.003	744.767	Mgat5	NoDiff	ASC_unique_G4
ENSMUSG00000104378.1	7.91405	0.380505	0.906097	0.439516	0.584662	4.21492	5.56413	13.0343	8.84288	Gm37510	NoDiff	Non_ASC_unique_G4
ENSMUSG00000099471.1	147.971	0.440341	0.611164	0.368542	0.516575	164.382	67.4651	168.443	191.596	Gm8451	NoDiff	Non_ASC_unique_G4
ENSMUSG00000026347.13	4.82565	0.085546	0.891611	0.842457	0.903504	2.80995	5.56413	6.01581	4.91271	Tmem163	NoDiff	Non_ASC_unique_G4
ENSMUSG00000026348.7	4.21951	-0.309237	1.02182	0.371693	0.519962	0	13.9103	1.00264	1.96508	Acmsd	NoDiff	Non_ASC_unique_G4
ENSMUSG00000102014.1	5.17033	0.0396902	0.881866	0.925268	0.956616	5.6199	4.1731	4.01054	6.8778	2900009J06Rik	NoDiff	ASC_unique_G4
ENSMUSG00000026349.14	2241.96	-0.384572	0.472868	0.360495	0.508806	2842.26	2374.49	1703.48	2047.62	Ccnt2	NoDiff	ASC_unique_G4
ENSMUSG00000051590.10	10.8337	-0.577772	0.931062	0.284151	0.428869	12.6448	18.7789	6.01581	5.89525	Map3k19	NoDiff	Non_ASC_unique_G4
ENSMUSG00000036104.12	1869.69	-0.508853	0.556381	0.280649	0.425024	3183.67	1413.29	1421.74	1460.06	Rab3gap1	NoDiff	ASC_unique_G4
ENSMUSG00000036086.16	276.27	1.68763	0.6155	0.0013407	0.00581862	143.307	85.5485	431.133	445.092	Zranb3	Up	ASC_unique_G4
ENSMUSG00000099760.1	4.54252	-0.15022	0.911741	0.727222	0.821187	8.42984	2.78206	4.01054	2.94763	Gm28800	NoDiff	Non_ASC_unique_G4
ENSMUSG00000104164.1	8.6827	0.0347684	0.836918	0.938134	0.964061	11.2398	5.56413	12.0316	5.89525	Gm38248	NoDiff	Non_ASC_unique_G4
ENSMUSG00000058603.10	1769.67	0.0924343	0.691301	0.84809	0.907004	3005.24	315.069	2017.3	1741.06	Rpl28-ps1	NoDiff	Non_ASC_unique_G4
ENSMUSG00000102782.1	7.64291	0.102465	0.923229	0.793216	0.868835	12.6448	0	12.0316	5.89525	Gm37625	NoDiff	Non_ASC_unique_G4
ENSMUSG00000056211.13	2990.99	0.494987	0.515738	0.267107	0.409882	2992.59	1701.23	3692.71	3577.44	R3hdm1	NoDiff	ASC_unique_G4
ENSMUSG00000102179.1	4.91392	-0.568389	1.24823	0.0389685	0.0936282	18.2647	1.39103	0	0	Gm37868	NoDiff	Non_ASC_unique_G4
ENSMUSG00000026353.9	5583.13	-0.747526	0.549205	0.111452	0.212105	9705.56	4965.99	3926.32	3734.64	Ubxn4	NoDiff	ASC_unique_G4
ENSMUSG00000026354.8	11.3811	-0.792106	1.04343	0.165736	0.287378	16.8597	18.7789	3.00791	6.8778	Lct	NoDiff	Non_ASC_unique_G4
ENSMUSG00000026355.11	5898.66	3.60761	0.626781	6.81676e-10	1.3963e-08	494.551	1091.26	11172.4	10836.5	Mcm6	Up	Non_ASC_unique_G4
ENSMUSG00000026356.15	3962.14	1.72585	0.558101	0.000434638	0.00223117	2021.76	1252.62	6157.18	6416.98	Dars	Up	ASC_unique_G4
ENSMUSG00000100078.1	118.513	0.287482	0.715372	0.573611	0.703372	170.002	24.3431	131.345	148.364	Gm6170	NoDiff	Non_ASC_unique_G4
ENSMUSG00000045382.6	2496.61	-0.617394	0.607321	0.216333	0.350601	4747.41	1662.98	1598.2	1977.86	Cxcr4	NoDiff	ASC_unique_G4
ENSMUSG00000042581.14	10.9078	-1.16968	1.37328	0.0685751	0.146008	9.83482	27.8206	4.01054	1.96508	Thsd7b	NoDiff	Non_ASC_unique_G4
ENSMUSG00000089648.1	85.4673	0.388266	0.625334	0.43233	0.577857	94.1332	43.122	110.29	94.324	Gm15790	NoDiff	Non_ASC_unique_G4
ENSMUSG00000094122.1	9.93063	-0.205922	0.836094	0.679661	0.787863	15.4547	8.34619	10.0264	5.89525	Rpl31-ps9	NoDiff	Non_ASC_unique_G4
ENSMUSG00000087691.1	16.6135	-1.4642	1.52335	0.0405227	0.0963403	7.02487	51.4682	5.01318	2.94763	Cd55os	NoDiff	Non_ASC_unique_G4
ENSMUSG00000086825.1	74.1865	-3.15244	0.973102	9.67115e-05	0.00060201	67.4387	206.568	7.01845	15.7207	Gm15675	Down	Non_ASC_unique_G4
ENSMUSG00000026399.12	770.335	-2.52479	0.907136	0.000552749	0.002742	384.963	2345.28	163.43	187.666	Cd55	Down	ASC_unique_G4
ENSMUSG00000103751.1	3.9696	0.0474268	0.936352	0.89601	0.937385	0	6.95516	4.01054	4.91271	Gm37283	NoDiff	Non_ASC_unique_G4
ENSMUSG00000026405.14	4.78894	-0.755401	1.34605	0.0804147	0.165266	7.02487	11.1283	1.00264	0	C4bp	NoDiff	Non_ASC_unique_G4
ENSMUSG00000026409.14	203.446	-0.918934	0.549134	0.0502214	0.114176	275.375	282.38	126.332	129.696	Pfkfb2	NoDiff	Non_ASC_unique_G4
ENSMUSG00000046404.5	716.756	-0.620628	0.580651	0.199902	0.330529	1284.15	548.762	514.352	519.765	Yod1	NoDiff	ASC_unique_G4
ENSMUSG00000104515.1	9.98213	-0.389098	0.921613	0.426702	0.572711	23.8846	4.1731	4.01054	7.86034	Gm37163	NoDiff	Non_ASC_unique_G4
ENSMUSG00000042510.7	56.1645	-1.19515	0.782532	0.0419822	0.0990148	87.1084	82.7664	37.0975	17.6858	AA986860	NoDiff	Non_ASC_unique_G4
ENSMUSG00000026417.13	6.50528	-0.512769	1.1821	0.0920237	0.183016	0	25.0386	0	0.982542	Pigr	NoDiff	Non_ASC_unique_G4
ENSMUSG00000042474.6	61.7526	-5.24761	1.47854	2.2373e-05	0.000169041	26.6945	216.306	4.01054	0	Fcmr	Down	Non_ASC_unique_G4
ENSMUSG00000016529.5	49.0919	-4.11002	1.33346	0.00011939	0.000723602	21.0746	168.315	5.01318	1.96508	Il10	Down	Non_ASC_unique_G4
ENSMUSG00000016528.10	6282.77	-0.394223	0.504828	0.37384	0.522149	9316.38	5409.72	5386.16	5018.83	Mapkapk2	NoDiff	ASC_unique_G4
ENSMUSG00000102856.1	23.0419	-2.01158	1.27171	0.0120432	0.0364799	60.4139	20.8655	4.01054	6.8778	Gm37084	Down	Non_ASC_unique_G4
ENSMUSG00000016526.8	289.362	3.67782	0.598896	6.50504e-11	1.5986e-09	39.3393	36.1668	596.568	485.376	Dyrk3	Up	ASC_unique_G4
ENSMUSG00000026427.16	902.596	1.30071	0.660066	0.0154257	0.0446856	244.465	644.743	1349.55	1371.63	Eif2d	Up	Non_ASC_unique_G4
ENSMUSG00000026430.16	380.936	-1.58625	0.653586	0.00381141	0.0140844	382.153	813.754	179.472	148.364	Rassf5	Down	Non_ASC_unique_G4
ENSMUSG00000042349.13	178.278	-3.24498	0.870094	1.5629e-05	0.000122723	141.902	516.769	20.0527	34.389	Ikbke	Down	Non_ASC_unique_G4
ENSMUSG00000026425.15	2028.64	-0.422554	0.588619	0.39021	0.537898	1234.97	3636.16	1620.26	1623.16	Srgap2	NoDiff	ASC_unique_G4
ENSMUSG00000055184.4	121.604	0.504527	0.579506	0.291042	0.436251	101.158	84.853	183.482	116.923	Fam72a	NoDiff	ASC_unique_G4
ENSMUSG00000095841.2	4.59377	-0.0972521	0.901494	0.824587	0.890799	4.21492	6.25965	2.00527	5.89525	Gm8532	NoDiff	Non_ASC_unique_G4
ENSMUSG00000004552.16	129.749	-10.7316	3.13135	1.74088e-09	3.28321e-08	84.2984	434.698	0	0	Ctse	Down	Non_ASC_unique_G4
ENSMUSG00000052688.12	265.674	-5.08709	1.04768	6.72712e-08	9.24052e-07	129.258	909.735	6.01581	17.6858	Rab7b	Down	Non_ASC_unique_G4
ENSMUSG00000042268.10	8.43748	-0.543862	1.07863	0.230035	0.366861	1.40497	26.4296	1.00264	4.91271	Slc26a9	NoDiff	Non_ASC_unique_G4
ENSMUSG00000042251.12	46.7114	-0.376734	0.680279	0.466836	0.610224	78.6785	34.7758	34.0896	39.3017	Pm20d1	NoDiff	Non_ASC_unique_G4
ENSMUSG00000013275.9	8880.06	-3.24032	0.735932	9.51153e-07	1.01176e-05	25223.5	7407.25	1511.97	1377.52	Slc41a1	Down	ASC_unique_G4
ENSMUSG00000026433.13	183.047	-0.556832	0.71456	0.297328	0.443268	78.6785	397.14	143.377	112.992	Rab29	NoDiff	Non_ASC_unique_G4
ENSMUSG00000026434.12	7218.28	2.24572	0.571185	1.22326e-05	9.89482e-05	2805.73	1667.85	11574.4	12825.1	Nucks1	Up	ASC_unique_G4
ENSMUSG00000103569.1	5.62558	0.394261	0.972281	0.386873	0.534681	1.40497	4.1731	11.029	5.89525	Gm38067	NoDiff	Non_ASC_unique_G4
ENSMUSG00000026435.15	144.133	-0.6641	0.717046	0.218364	0.353045	74.4636	311.591	91.2398	99.2368	Slc45a3	NoDiff	Non_ASC_unique_G4
ENSMUSG00000026436.15	2661.51	-1.21467	0.570285	0.0128122	0.0384365	5025.59	2752.16	1384.64	1483.64	Elk4	Down	ASC_unique_G4
ENSMUSG00000059149.17	1072.72	-1.00025	0.522504	0.027809	0.0716585	1721.09	1259.58	611.607	698.587	Mfsd4a	NoDiff	Non_ASC_unique_G4
ENSMUSG00000103966.1	12.0168	-1.0319	1.13963	0.0971964	0.190933	19.6696	19.4745	4.01054	4.91271	Gm37120	NoDiff	Non_ASC_unique_G4
ENSMUSG00000026437.11	443.898	1.0137	0.544965	0.0291804	0.0744772	219.176	311.591	585.539	659.286	Cdk18	NoDiff	Non_ASC_unique_G4
ENSMUSG00000042115.4	45.9981	0.976935	0.788995	0.08916	0.178543	15.4547	33.3848	76.2003	58.9525	Klhdc8a	NoDiff	Non_ASC_unique_G4
ENSMUSG00000009772.15	593.483	-1.09025	0.780454	0.0603355	0.13172	295.045	1468.23	318.838	291.815	Nuak2	NoDiff	Non_ASC_unique_G4
ENSMUSG00000100658.1	24.9071	-2.95688	1.91412	0.00550665	0.0192248	12.6448	82.0709	0	4.91271	F730311O21Rik	Down	Non_ASC_unique_G4
ENSMUSG00000042066.16	1811.35	0.127948	0.47452	0.755982	0.842645	1430.26	1983.61	2040.36	1791.17	Tmcc2	NoDiff	Non_ASC_unique_G4
ENSMUSG00000042046.15	926.319	-1.13969	0.518341	0.0120502	0.0364957	1184.39	1463.37	505.328	552.189	Dstyk	Down	ASC_unique_G4
ENSMUSG00000097760.2	15.7861	1.082	1.1964	0.0863299	0.174292	1.40497	9.04171	31.0817	21.6159	6030442K20Rik	NoDiff	Non_ASC_unique_G4
ENSMUSG00000026439.14	1217.46	1.37655	0.604418	0.00669027	0.0225675	389.178	791.497	1800.73	1888.45	Rbbp5	Up	Non_ASC_unique_G4
ENSMUSG00000048174.2	110.132	0.468325	0.600318	0.336445	0.484864	57.6039	111.978	135.356	135.591	Tmem81	NoDiff	Non_ASC_unique_G4
ENSMUSG00000053024.14	9.83331	-0.384411	1.01982	0.342984	0.491381	1.40497	29.9072	8.02108	0	Cntn2	NoDiff	ASC_unique_G4
ENSMUSG00000026442.14	199.514	-4.94501	0.886196	1.55547e-09	2.9683e-08	167.192	609.968	13.0343	7.86034	Nfasc	Down	Non_ASC_unique_G4
ENSMUSG00000026443.3	62.4505	-3.14916	1.11005	0.000333854	0.00178152	35.1243	196.831	8.02108	9.82542	Lrrn2	Down	Non_ASC_unique_G4
ENSMUSG00000054387.13	3904.73	-0.178753	0.46023	0.675546	0.784875	4483.27	3906.71	3302.68	3926.24	Mdm4	NoDiff	Non_ASC_unique_G4
ENSMUSG00000100228.1	46.8533	-0.366232	0.641104	0.469382	0.612597	61.8188	50.0772	42.1107	33.4064	Gm29257	NoDiff	ASC_unique_G4
ENSMUSG00000026447.17	900.224	0.213766	0.578748	0.649204	0.7654	407.442	1196.29	914.403	1082.76	Pik3c2b	NoDiff	Non_ASC_unique_G4
ENSMUSG00000102425.1	15.6279	-1.77529	1.31718	0.0217959	0.0589655	32.3144	22.2565	4.01054	3.93017	Gm26616	NoDiff	ASC_unique_G4
ENSMUSG00000046062.5	5365.01	-0.478663	0.525612	0.292819	0.438193	8535.22	4448.52	4261.2	4215.11	Ppp1r15b	NoDiff	ASC_unique_G4
ENSMUSG00000041757.17	588.098	-4.97421	0.89281	1.53244e-09	2.93236e-08	383.558	1908.5	20.0527	40.2842	Plekha6	Down	Non_ASC_unique_G4
ENSMUSG00000070645.5	8.56887	-4.93549	3.47074	0.00272571	0.0106555	19.6696	14.6058	0	0	Ren1	Down	Non_ASC_unique_G4
ENSMUSG00000070644.13	54.4524	-1.774	0.968607	0.0108252	0.0334535	44.9592	137.017	23.0606	12.773	Etnk2	Down	ASC_unique_G4
ENSMUSG00000070643.11	922.057	-1.8057	0.819551	0.00494888	0.0175385	543.725	2493.43	325.856	325.221	Sox13	Down	ASC_unique_G4
ENSMUSG00000090553.8	1923.06	1.99809	0.590712	0.00012304	0.000743355	876.704	481.297	3225.48	3108.76	Snrpe	Up	ASC_unique_G4
ENSMUSG00000102976.6	500.677	-0.679615	0.521587	0.132104	0.241525	758.686	527.897	335.883	380.244	Zc3h11a	NoDiff	Non_ASC_unique_G4
ENSMUSG00000094410.8	1514.11	-0.901163	0.49021	0.0375215	0.090922	2048.45	2043.43	954.509	1010.05	Gm38394	NoDiff	Non_ASC_unique_G4
ENSMUSG00000051998.14	79.2146	-5.6423	1.02408	3.86788e-09	6.71648e-08	99.7531	212.132	3.00791	1.96508	Lax1	Down	Non_ASC_unique_G4
ENSMUSG00000026463.17	3941.05	-1.84738	0.578999	0.000295341	0.00159842	4975.01	7741.79	1253.29	1794.12	Atp2b4	Down	Non_ASC_unique_G4
ENSMUSG00000102509.1	8.29321	-0.545234	0.990057	0.28266	0.42742	15.4547	9.73723	6.01581	1.96508	Gm37368	NoDiff	Non_ASC_unique_G4
ENSMUSG00000010311.15	21.3184	-4.50471	1.57155	0.000376696	0.00197341	50.5791	32.6893	2.00527	0	Optc	Down	Non_ASC_unique_G4
ENSMUSG00000041577.5	6618.47	-8.11122	0.640092	5.1263e-38	5.11019e-35	8349.76	18034.7	48.1265	41.2668	Prelp	Down	Non_ASC_unique_G4
ENSMUSG00000041559.7	22050.1	-10.8866	0.848073	5.79117e-39	6.06162e-36	14312.5	73845	24.0632	18.6683	Fmod	Down	Non_ASC_unique_G4
ENSMUSG00000020423.6	10366.6	-5.38338	0.509632	2.99847e-27	9.36865e-25	19305.7	21245.9	438.152	476.533	Btg2	Down	ASC_unique_G4
ENSMUSG00000026450.14	17.375	-3.62682	2.13838	0.00422879	0.0153637	7.02487	60.5099	0	1.96508	Chit1	Down	Non_ASC_unique_G4
ENSMUSG00000064246.10	209.279	-7.75721	1.23317	4.64773e-11	1.17791e-09	158.762	675.346	3.00791	0	Chil1	Down	Non_ASC_unique_G4
ENSMUSG00000042451.12	43.3672	-0.977161	1.03925	0.109734	0.209577	44.9592	91.1126	3.00791	34.389	Mybph	NoDiff	Non_ASC_unique_G4
ENSMUSG00000042429.8	40.3963	-2.03185	1.00483	0.00566362	0.0196947	42.1492	96.6767	8.02108	14.7381	Adora1	Down	ASC_unique_G4
ENSMUSG00000026459.5	502.35	0.0627921	0.701613	0.895309	0.937026	834.554	126.584	239.63	808.632	Myog	NoDiff	Non_ASC_unique_G4
ENSMUSG00000026458.13	77.1207	-0.429937	0.672972	0.406718	0.553339	80.0835	109.892	30.0791	88.4288	Ppfia4	NoDiff	Non_ASC_unique_G4
ENSMUSG00000042305.12	2811.86	0.465499	0.518949	0.298576	0.44471	2887.22	1586.47	3437.03	3336.71	Tmem183a	NoDiff	Non_ASC_unique_G4
ENSMUSG00000050526.5	4.00678	-0.410559	1.06779	0.251594	0.391385	11.2398	2.78206	2.00527	0	Mgat4f	NoDiff	Non_ASC_unique_G4
ENSMUSG00000026456.18	2328.97	-0.117725	0.511023	0.796159	0.870511	3206.15	1697.75	2028.33	2383.65	Cyb5r1	NoDiff	ASC_unique_G4
ENSMUSG00000026457.14	5545.28	-0.220928	0.458558	0.59419	0.720546	5500.47	6629.66	5126.47	4924.5	Adipor1	NoDiff	ASC_unique_G4
ENSMUSG00000101061.1	5.35118	0.0193281	0.88959	0.960679	0.977828	8.42984	2.08655	4.01054	6.8778	Platr1	NoDiff	Non_ASC_unique_G4
ENSMUSG00000026455.14	883.541	0.794346	0.525335	0.0783967	0.161861	712.322	478.515	1076.83	1266.5	Klhl12	NoDiff	ASC_unique_G4
ENSMUSG00000042229.9	728.002	0.959037	0.525469	0.0345646	0.0850365	377.938	525.81	1026.7	981.56	Rabif	NoDiff	ASC_unique_G4
ENSMUSG00000096712.1	17.8323	0.317935	0.826924	0.529281	0.666071	22.4796	4.1731	23.0606	21.6159	Gm15454	NoDiff	Non_ASC_unique_G4
ENSMUSG00000042207.17	1417.39	-1.00817	0.568307	0.0365546	0.0889807	2597.8	1377.82	835.195	858.742	Kdm5b	NoDiff	Non_ASC_unique_G4
ENSMUSG00000026452.15	12.4806	-0.739318	1.04621	0.183516	0.310493	12.6448	26.4296	2.00527	8.84288	Syt2	NoDiff	Non_ASC_unique_G4
ENSMUSG00000073557.12	1727.45	-2.19606	0.547159	1.00299e-05	8.28592e-05	2381.43	3410.81	559.47	558.084	Ppp1r12b	Down	ASC_unique_G4
ENSMUSG00000103976.1	23.4256	-0.54283	0.886886	0.313888	0.461331	57.6039	8.34619	12.0316	15.7207	Gm37677	NoDiff	Non_ASC_unique_G4
ENSMUSG00000101168.1	4.47773	-0.179274	0.942507	0.652333	0.76736	11.2398	0.695516	4.01054	1.96508	Gm28892	NoDiff	Non_ASC_unique_G4
ENSMUSG00000026429.9	247.368	1.64432	0.664886	0.00294075	0.0113207	139.092	66.074	404.062	380.244	Ube2t	Up	ASC_unique_G4
ENSMUSG00000042793.13	136.326	0.970581	0.811134	0.0933217	0.18493	23.8846	119.629	241.635	160.154	Lgr6	NoDiff	Non_ASC_unique_G4
ENSMUSG00000097993.7	47.9482	-0.630048	0.786697	0.254332	0.394911	25.2895	105.023	28.0738	33.4064	Ptprv	NoDiff	Non_ASC_unique_G4
ENSMUSG00000031506.11	67.6715	-4.06084	1.16184	2.9667e-05	0.000216168	39.3393	220.479	3.00791	7.86034	Ptpn7	Down	Non_ASC_unique_G4
ENSMUSG00000026426.10	1872.34	-0.640525	0.47592	0.13002	0.238528	2457.3	2262.51	1361.58	1407.98	Arl8a	NoDiff	ASC_unique_G4
ENSMUSG00000087721.1	6.72309	-0.51108	1.01552	0.286425	0.431182	11.2398	9.73723	1.00264	4.91271	Gm26280	NoDiff	Non_ASC_unique_G4
ENSMUSG00000085311.1	12.4499	-0.956828	1.09083	0.114942	0.217127	21.0746	18.7789	6.01581	3.93017	Gm15445	NoDiff	ASC_unique_G4
ENSMUSG00000026424.8	118.942	-6.53471	1.13529	9.75642e-10	1.95073e-08	94.1332	377.665	2.00527	1.96508	Gpr37l1	Down	Non_ASC_unique_G4
ENSMUSG00000079139.4	3852.14	2.36707	0.567545	3.96082e-06	3.62236e-05	1388.11	842.966	6600.35	6577.14	Gm4204	Up	Non_ASC_unique_G4
ENSMUSG00000097680.1	22.5066	-3.77559	1.77396	0.00178069	0.00740796	14.0497	73.0292	0	2.94763	Gm26642	Down	Non_ASC_unique_G4
ENSMUSG00000003051.13	45.6016	-8.7996	3.09502	2.27871e-06	2.21976e-05	18.2647	164.142	0	0	Elf3	Down	Non_ASC_unique_G4
ENSMUSG00000041926.15	822.207	0.0708806	0.635377	0.879888	0.927331	264.135	1309.66	956.514	758.523	Rnpep	NoDiff	Non_ASC_unique_G4
ENSMUSG00000062580.9	2402.89	1.65124	0.51815	0.000350974	0.00185772	1152.08	951.466	3795.98	3712.04	Timm17a	Up	ASC_unique_G4
ENSMUSG00000048096.7	432.682	-7.03982	1.26391	1.28499e-09	2.50466e-08	85.7034	1635.16	2.00527	7.86034	Lmod1	Down	Non_ASC_unique_G4
ENSMUSG00000041889.7	182.53	0.327438	0.534649	0.469255	0.612597	178.432	131.453	181.477	238.758	Shisa4	NoDiff	Non_ASC_unique_G4
ENSMUSG00000041879.13	4678.63	1.52802	0.507575	0.000722735	0.00345507	2056.88	2327.89	7323.25	7006.51	Ipo9	Up	ASC_unique_G4
ENSMUSG00000009418.16	4396.67	-0.973422	0.491879	0.0262096	0.0682682	6479.74	5582.91	2804.37	2719.68	Nav1	NoDiff	ASC_unique_G4
ENSMUSG00000104524.1	39.3438	-0.63516	0.721087	0.238708	0.376601	39.3393	65.3785	29.0764	23.581	Gm37333	NoDiff	Non_ASC_unique_G4
ENSMUSG00000054412.5	50.8238	-4.9804	1.41991	2.81577e-05	0.000206608	181.242	18.0834	2.00527	1.96508	Gm4793	Down	Non_ASC_unique_G4
ENSMUSG00000026421.14	7835.84	-1.51417	0.689897	0.00728521	0.0242116	6122.88	18355.4	3485.16	3379.95	Csrp1	Down	Non_ASC_unique_G4
ENSMUSG00000041801.5	4778.26	3.02788	0.551893	4.07854e-09	7.05039e-08	751.661	1137.17	9032.74	8191.45	Phlda3	Up	ASC_unique_G4
ENSMUSG00000026418.16	46.3955	0.203262	0.656332	0.683625	0.790828	37.9343	43.8175	33.087	70.743	Tnni1	NoDiff	Non_ASC_unique_G4
ENSMUSG00000041782.14	81.0433	-0.75541	0.82779	0.184136	0.311288	30.9094	198.918	50.1318	44.2144	Lad1	NoDiff	Non_ASC_unique_G4
ENSMUSG00000026414.13	1211.05	4.89657	0.558368	1.07492e-19	1.15397e-17	85.7034	60.5099	2424.37	2273.6	Tnnt2	Up	Non_ASC_unique_G4
ENSMUSG00000101482.1	4.20035	0.264882	0.9594	0.509207	0.6486	4.21492	0.695516	5.01318	6.8778	Gm28883	NoDiff	Non_ASC_unique_G4
ENSMUSG00000026413.12	786.283	1.09084	0.981128	0.0773023	0.160222	39.3393	648.221	1335.51	1122.06	Pkp1	NoDiff	Non_ASC_unique_G4
ENSMUSG00000051985.12	4.358	-0.1528	0.981981	0.63309	0.751395	0	12.5193	0	4.91271	Igfn1	NoDiff	Non_ASC_unique_G4
ENSMUSG00000026411.17	671.246	0.592445	0.621432	0.231676	0.368786	236.036	724.032	812.135	912.782	Tmem9	NoDiff	Non_ASC_unique_G4
ENSMUSG00000026407.17	15.577	-1.47624	1.76507	0.036681	0.0892262	5.6199	50.7727	1.00264	4.91271	Cacna1s	NoDiff	Non_ASC_unique_G4
ENSMUSG00000041642.18	521.848	-1.6255	0.574979	0.00119067	0.00526186	736.206	896.52	183.482	271.182	Kif21b	Down	Non_ASC_unique_G4
ENSMUSG00000041605.16	72.4343	0.0803603	0.756977	0.868898	0.920104	8.42984	126.584	72.1897	82.5335	Inava	NoDiff	Non_ASC_unique_G4
ENSMUSG00000097433.1	7.2273	-0.524153	1.03959	0.26581	0.408372	4.21492	18.7789	1.00264	4.91271	Gm26781	NoDiff	ASC_unique_G4
ENSMUSG00000041570.14	2718.8	-0.349417	0.48403	0.41668	0.563306	2528.95	3725.18	2361.21	2259.85	Camsap2	NoDiff	ASC_unique_G4
ENSMUSG00000097403.2	9.61732	-1.19815	1.41225	0.0647829	0.139652	11.2398	22.2565	3.00791	1.96508	9230116N13Rik	NoDiff	ASC_unique_G4
ENSMUSG00000026404.12	266.427	0.862625	0.596194	0.0795548	0.163756	113.803	222.565	357.941	371.401	Ddx59	NoDiff	ASC_unique_G4
ENSMUSG00000041498.13	518.341	3.88826	0.561982	3.64359e-13	1.31736e-11	56.199	63.292	911.395	1042.48	Kif14	Up	ASC_unique_G4
ENSMUSG00000041483.14	1673.28	-0.481015	0.477882	0.257582	0.39898	2239.53	1781.91	1281.37	1390.3	Zfp281	NoDiff	ASC_unique_G4
ENSMUSG00000097113.7	19.4741	-0.568003	0.822275	0.300386	0.446834	29.5045	23.6476	9.02372	15.7207	Gm19705	NoDiff	Non_ASC_unique_G4
ENSMUSG00000103953.1	4.25161	0.251223	0.978329	0.50555	0.645563	0	4.1731	3.00791	9.82542	Gm29718	NoDiff	Non_ASC_unique_G4
ENSMUSG00000026398.14	66.6971	-4.65543	1.27677	1.55489e-05	0.000122185	36.5293	223.261	6.01581	0.982542	Nr5a2	Down	Non_ASC_unique_G4
ENSMUSG00000104145.1	5.19893	0.0414992	0.896936	0.918811	0.95215	7.02487	2.78206	9.02372	1.96508	D130019J16Rik	NoDiff	Non_ASC_unique_G4
ENSMUSG00000098206.1	9.20805	-0.140733	0.831264	0.776815	0.857014	12.6448	8.34619	6.01581	9.82542	Mir181a-1hg	NoDiff	Non_ASC_unique_G4
ENSMUSG00000026395.16	874.262	-7.26916	1.00734	2.92435e-14	1.3053e-12	404.632	3073.49	13.0343	5.89525	Ptprc	Down	Non_ASC_unique_G4
ENSMUSG00000104291.1	10.1376	-0.549891	0.991902	0.281615	0.426148	4.21492	26.4296	4.01054	5.89525	A130071D04Rik	NoDiff	Non_ASC_unique_G4
ENSMUSG00000026393.10	2196.29	-0.0357573	0.517478	0.941541	0.966045	1469.6	2989.33	2161.68	2164.54	Nek7	NoDiff	ASC_unique_G4
ENSMUSG00000102448.1	9.21216	-1.27503	1.55207	0.0535548	0.119982	21.0746	11.8238	1.00264	2.94763	Gm37101	NoDiff	Non_ASC_unique_G4
ENSMUSG00000019230.14	11.7336	0.249912	0.822228	0.618764	0.739674	5.6199	12.5193	15.0395	13.7556	Lhx9	NoDiff	Non_ASC_unique_G4
ENSMUSG00000079283.2	144.38	0.610731	0.550295	0.188009	0.315948	102.563	108.501	194.511	171.945	2310009B15Rik	NoDiff	Non_ASC_unique_G4
ENSMUSG00000056268.15	424.99	-0.858153	0.583405	0.0787573	0.16245	401.823	753.94	238.627	305.571	Dennd1b	NoDiff	Non_ASC_unique_G4
ENSMUSG00000102157.1	4.20098	-0.613073	1.28228	0.0409582	0.0970699	11.2398	5.56413	0	0	Gm37470	NoDiff	Non_ASC_unique_G4
ENSMUSG00000033964.12	1527.48	1.16668	0.501317	0.00819721	0.0266916	869.679	856.876	2168.7	2214.65	Zbtb41	Up	ASC_unique_G4
ENSMUSG00000033952.14	1314.7	4.16235	0.531001	3.40707e-16	2.08549e-14	119.423	137.017	2414.35	2588.02	Aspm	Up	ASC_unique_G4
ENSMUSG00000089991.2	81.2263	-9.97059	3.03468	9.17442e-09	1.4717e-07	80.0835	244.822	0	0	Gm16332	Down	Non_ASC_unique_G4
ENSMUSG00000104496.1	59.1647	0.906276	0.841481	0.116319	0.219174	51.984	11.8238	94.2477	78.6034	Gm5837	NoDiff	Non_ASC_unique_G4
ENSMUSG00000026365.15	2308.62	-8.61447	0.719789	3.88588e-34	2.6241e-31	3428.14	5784.61	6.01581	15.7207	Cfh	Down	Non_ASC_unique_G4
ENSMUSG00000052726.16	100.537	-2.15679	0.728798	0.000455651	0.00232592	126.448	214.219	28.0738	33.4064	Kcnt2	Down	Non_ASC_unique_G4
ENSMUSG00000102698.1	3.91817	-0.113682	0.950293	0.75942	0.844993	0	9.73723	2.00527	3.93017	Gm37777	NoDiff	Non_ASC_unique_G4
ENSMUSG00000101795.2	87.6673	0.176935	0.674021	0.72269	0.818436	127.853	29.2117	100.264	93.3415	Gm5835	NoDiff	Non_ASC_unique_G4
ENSMUSG00000026361.9	2223.41	0.817081	0.503452	0.0632817	0.137095	1726.71	1264.45	2860.52	3041.95	Cdc73	NoDiff	ASC_unique_G4
ENSMUSG00000033849.3	27.0111	-4.9592	1.521	0.000114762	0.000698992	32.3144	73.7247	2.00527	0	B3galt2	Down	Non_ASC_unique_G4
ENSMUSG00000089640.1	11.4572	-0.0121931	0.79462	0.984307	0.991267	9.83482	13.2148	9.02372	13.7556	Gm6397	NoDiff	Non_ASC_unique_G4
ENSMUSG00000018196.18	557.011	0.385146	0.481234	0.362452	0.510742	455.212	473.647	601.581	697.605	Glrx2	NoDiff	Non_ASC_unique_G4
ENSMUSG00000018199.9	1406.21	1.15033	0.661496	0.0304983	0.0771961	390.583	1102.39	1925.06	2206.79	Ro60	NoDiff	ASC_unique_G4
ENSMUSG00000018189.12	1392.14	2.24151	0.572529	1.32867e-05	0.000106528	330.169	533.461	2231.87	2473.06	Uchl5	Up	ASC_unique_G4
ENSMUSG00000100455.1	59.0908	-0.0100763	0.621245	0.987561	0.993232	74.4636	44.513	72.1897	45.1969	Gm29170	NoDiff	ASC_unique_G4
ENSMUSG00000026360.9	1364.23	-4.98591	0.537451	1.27167e-21	1.83595e-19	2853.5	2447.52	81.2135	74.6732	Rgs2	Down	ASC_unique_G4
ENSMUSG00000026358.13	213.281	-11.5946	3.16448	2.74277e-11	7.24965e-10	182.647	670.478	0	0	Rgs1	Down	Non_ASC_unique_G4
ENSMUSG00000100441.1	58.2259	-0.128095	0.611648	0.797176	0.871213	74.4636	50.0772	63.166	45.1969	Gm7266	NoDiff	Non_ASC_unique_G4
ENSMUSG00000026357.3	19.8571	-7.1922	3.05641	8.02986e-05	0.000511244	14.0497	65.3785	0	0	Rgs18	Down	Non_ASC_unique_G4
ENSMUSG00000035131.14	10.014	-0.522747	1.09967	0.212515	0.345332	0	34.0803	4.01054	1.96508	Brinp3	NoDiff	Non_ASC_unique_G4
ENSMUSG00000082588.1	4.6947	0.340632	0.963921	0.43721	0.582631	1.40497	3.47758	7.01845	6.8778	Gm15443	NoDiff	Non_ASC_unique_G4
ENSMUSG00000056220.14	164.044	-1.67733	0.98197	0.0149863	0.0436941	68.8437	475.038	63.166	49.1271	Pla2g4a	Down	Non_ASC_unique_G4
ENSMUSG00000097028.2	6.62517	-0.358078	0.970322	0.420022	0.566433	2.80995	16.6924	6.01581	0.982542	Ptgs2os	NoDiff	Non_ASC_unique_G4
ENSMUSG00000032487.8	2029.73	-3.40053	1.00308	4.88385e-05	0.000330869	760.091	6829.27	341.899	187.666	Ptgs2	Down	Non_ASC_unique_G4
ENSMUSG00000097754.1	6.67159	-0.206166	0.899984	0.653417	0.768145	2.80995	13.9103	7.01845	2.94763	Ptgs2os2	NoDiff	Non_ASC_unique_G4
ENSMUSG00000099875.1	194.372	1.29897	0.64757	0.014298	0.0421034	123.638	70.2471	341.899	241.705	Rbm3-ps	Up	Non_ASC_unique_G4
ENSMUSG00000006010.14	714.076	-0.0395477	0.490476	0.928929	0.958696	573.229	879.132	680.789	723.151	Odr4	NoDiff	ASC_unique_G4
ENSMUSG00000006005.18	5959.81	1.29466	0.620626	0.0120113	0.0363938	1809.61	4192.57	9020.71	8816.35	Tpr	Up	ASC_unique_G4
ENSMUSG00000006014.16	6227.17	-6.34483	0.746346	1.12905e-18	1.03665e-16	5659.23	18977.9	167.44	104.149	Prg4	Down	Non_ASC_unique_G4
ENSMUSG00000066842.18	430.957	-4.62068	0.650605	8.87092e-14	3.58502e-12	585.874	1077.35	33.087	27.5112	Hmcn1	Down	Non_ASC_unique_G4
ENSMUSG00000100954.4	83.17	0.28503	0.68256	0.573421	0.703264	110.993	27.8206	113.298	80.5685	Gm10138	NoDiff	ASC_unique_G4
ENSMUSG00000023150.14	14834.8	0.107856	0.578735	0.811744	0.881474	21378.1	6577.5	15745.4	15638.1	Ivns1abp	NoDiff	ASC_unique_G4
ENSMUSG00000052748.14	1817.35	-2.4407	0.666559	3.30646e-05	0.000237616	4490.3	1803.47	488.283	487.341	Swt1	Down	ASC_unique_G4
ENSMUSG00000053286.11	994.262	0.270947	0.477415	0.517976	0.656256	748.851	1002.93	1117.94	1107.33	Trmt1l	NoDiff	ASC_unique_G4
ENSMUSG00000103928.1	70.4672	-0.24646	0.627133	0.6237	0.74375	57.6039	101.545	44.1159	78.6034	Gm37893	NoDiff	Non_ASC_unique_G4
ENSMUSG00000026484.13	2064.49	-0.00900349	0.481525	0.987586	0.993232	2510.69	1630.99	2031.34	2084.95	Rnf2	NoDiff	ASC_unique_G4
ENSMUSG00000103238.1	12.4524	-0.239	0.852456	0.629215	0.747941	23.8846	6.95516	15.0395	3.93017	Gm36527	NoDiff	ASC_unique_G4
ENSMUSG00000026483.13	1991.06	-3.49417	0.766322	4.15723e-07	4.82147e-06	1617.12	5799.21	226.596	321.291	Fam129a	Down	Non_ASC_unique_G4
ENSMUSG00000100594.1	14.6244	0.246063	0.78367	0.628331	0.747267	14.0497	9.73723	16.0422	18.6683	2810414N06Rik	NoDiff	ASC_unique_G4
ENSMUSG00000043019.12	1950.51	0.0739576	0.455766	0.853436	0.9102	1899.52	1874.42	1894.98	2133.1	Edem3	NoDiff	ASC_unique_G4
ENSMUSG00000032666.16	878.699	-0.478054	0.595277	0.330054	0.478602	557.775	1598.3	679.787	678.937	1700025G04Rik	NoDiff	ASC_unique_G4
ENSMUSG00000014980.14	709.577	1.70222	0.536346	0.000339819	0.00180599	276.78	322.024	1191.13	1048.37	Tsen15	Up	Non_ASC_unique_G4
ENSMUSG00000032649.14	476.215	-9.50654	1.40752	3.98204e-12	1.20637e-10	206.531	1696.36	0	1.96508	Colgalt2	Down	ASC_unique_G4
ENSMUSG00000026482.13	2048.3	-2.08652	0.678548	0.000340002	0.00180643	1888.28	4971.55	689.813	643.565	Rgl1	Down	ASC_unique_G4
ENSMUSG00000080950.1	39.2982	0.040339	0.805739	0.929071	0.958795	73.0586	2.78206	39.1028	42.2493	Gm7278	NoDiff	Non_ASC_unique_G4
ENSMUSG00000008475.13	4084.66	-0.128311	0.46059	0.760982	0.846012	3817.31	4794.89	4006.53	3719.9	Arpc5	NoDiff	ASC_unique_G4
ENSMUSG00000026480.12	373.278	-6.14143	0.881655	2.06025e-13	7.71545e-12	288.02	1187.25	8.02108	9.82542	Ncf2	Down	Non_ASC_unique_G4
ENSMUSG00000042772.15	3319.14	0.223658	0.453933	0.580499	0.709334	2965.9	3035.23	3710.75	3564.66	Smg7	NoDiff	ASC_unique_G4
ENSMUSG00000100394.1	7.14976	-0.272952	0.930926	0.539181	0.674508	18.2647	1.39103	5.01318	3.93017	Gm28791	NoDiff	Non_ASC_unique_G4
ENSMUSG00000042751.14	195.524	1.49027	0.691713	0.00801129	0.0262144	53.389	118.238	260.685	349.785	Nmnat2	Up	Non_ASC_unique_G4
ENSMUSG00000026479.13	934.289	-1.4632	0.522179	0.0015824	0.00669047	1501.92	1330.52	431.133	473.585	Lamc2	Down	ASC_unique_G4
ENSMUSG00000026478.14	13234.8	-1.00047	0.494557	0.0235543	0.0626618	16359.5	20160.9	8312.85	8105.97	Lamc1	NoDiff	ASC_unique_G4
ENSMUSG00000103818.1	8.27296	-0.852303	1.36995	0.0831964	0.169618	23.8846	6.25965	0	2.94763	Gm38009	NoDiff	Non_ASC_unique_G4
ENSMUSG00000079138.3	138.964	-4.77855	1.0684	4.47708e-07	5.15511e-06	474.881	66.074	8.02108	6.8778	Gm8818	Down	Non_ASC_unique_G4
ENSMUSG00000073538.10	9.12546	-1.52705	2.9846	0.0225756	0.0606127	2.80995	32.6893	1.00264	0	E330020D12Rik	NoDiff	Non_ASC_unique_G4
ENSMUSG00000042708.12	15.6916	0.142692	0.774896	0.774407	0.855079	19.6696	8.34619	18.0474	16.7032	Shcbp1l	NoDiff	Non_ASC_unique_G4
ENSMUSG00000103543.1	6.73235	-0.0225193	0.88374	0.963114	0.978945	12.6448	1.39103	6.01581	6.8778	Gm37669	NoDiff	Non_ASC_unique_G4
ENSMUSG00000042699.11	9137.98	1.67661	0.50798	0.00020449	0.00115541	4196.66	3643.81	14198.3	14513.1	Dhx9	Up	ASC_unique_G4
ENSMUSG00000042684.8	77.3885	0.516977	0.72311	0.327809	0.476279	21.0746	87.635	118.311	82.5335	Npl	NoDiff	Non_ASC_unique_G4
ENSMUSG00000099858.1	20.9484	-0.0697106	0.729952	0.895016	0.93686	29.5045	14.6058	19.0501	20.6334	Gm6652	NoDiff	Non_ASC_unique_G4
ENSMUSG00000042671.12	8.39489	0.150819	0.927688	0.705102	0.805387	12.6448	0	15.0395	5.89525	Rgs8	NoDiff	Non_ASC_unique_G4
ENSMUSG00000100334.1	7.31067	-0.0357953	0.875057	0.940479	0.965523	12.6448	2.78206	3.00791	10.808	C230024C17Rik	NoDiff	Non_ASC_unique_G4
ENSMUSG00000026475.7	4589.06	-0.333115	0.552699	0.480434	0.622722	3189.29	7410.03	4448.69	3308.22	Rgs16	NoDiff	Non_ASC_unique_G4
ENSMUSG00000066800.11	210.833	-3.72558	0.891122	2.08395e-06	2.04526e-05	141.902	653.785	24.0632	23.581	Rnasel	Down	Non_ASC_unique_G4
ENSMUSG00000100183.1	4.33014	-0.413998	1.07775	0.235183	0.372812	1.40497	13.9103	2.00527	0	Gm28512	NoDiff	Non_ASC_unique_G4
ENSMUSG00000042641.19	4.5932	-0.537639	1.08004	0.228459	0.365434	8.42984	6.95516	2.00527	0.982542	Rgsl1	NoDiff	Non_ASC_unique_G4
ENSMUSG00000045968.7	25.2503	-1.28892	1.01933	0.0493794	0.112617	53.389	27.8206	7.01845	12.773	Teddm2	NoDiff	ASC_unique_G4
ENSMUSG00000026473.16	15134	-2.60631	0.629507	4.0879e-06	3.72394e-05	36560.2	16512.2	3740.83	3722.85	Glul	Down	ASC_unique_G4
ENSMUSG00000100014.1	6.99699	-3.65931	4.93977	0.0067061	0.02261	16.8597	11.1283	0	0	Gm29290	Down	Non_ASC_unique_G4
ENSMUSG00000100627.6	10.8508	-1.58474	2.54936	0.0242403	0.0641849	36.5293	4.86861	2.00527	0	A830008E24Rik	NoDiff	Non_ASC_unique_G4
ENSMUSG00000004110.17	27.2962	-3.47988	1.23252	0.000356663	0.00188307	29.5045	73.7247	3.00791	2.94763	Cacna1e	Down	Non_ASC_unique_G4
ENSMUSG00000096950.2	8.54796	-4.86512	3.55806	0.00303526	0.0116161	11.2398	22.952	0	0	Gm9530	Down	Non_ASC_unique_G4
ENSMUSG00000056708.5	15976.8	-4.33433	0.640587	1.02749e-12	3.4034e-11	42985.2	18205.1	1426.75	1290.08	Ier5	Down	ASC_unique_G4
ENSMUSG00000026471.14	238.706	-3.20034	0.855535	1.51769e-05	0.000119711	170.002	709.427	36.0949	39.3017	Mr1	Down	Non_ASC_unique_G4
ENSMUSG00000026470.14	1437.26	-0.865268	0.490498	0.0457463	0.105912	1929.03	1922.41	996.619	900.991	Stx6	NoDiff	ASC_unique_G4
ENSMUSG00000104181.1	4.68139	-0.491958	1.11463	0.189708	0.31779	2.80995	13.9103	2.00527	0	Gm8850	NoDiff	Non_ASC_unique_G4
ENSMUSG00000033722.9	274.466	-0.719883	0.646483	0.162745	0.283751	219.176	512.595	127.335	238.758	BC034090	NoDiff	Non_ASC_unique_G4
ENSMUSG00000026469.14	1995.99	-0.630761	0.510562	0.15536	0.27375	3086.73	1962.75	1501.95	1432.55	Xpr1	NoDiff	ASC_unique_G4
ENSMUSG00000073535.5	76.3659	-3.6776	1.22323	0.000153873	0.000905098	264.135	26.4296	8.02108	6.8778	Gm5532	Down	Non_ASC_unique_G4
ENSMUSG00000033701.13	1666.42	0.166338	0.539248	0.711591	0.810073	2135.56	929.21	1906.01	1694.89	Acbd6	NoDiff	ASC_unique_G4
ENSMUSG00000026468.14	7.03752	0.164359	0.893103	0.708651	0.807913	9.83482	1.39103	11.029	5.89525	Lhx4	NoDiff	Non_ASC_unique_G4
ENSMUSG00000033684.14	1608.03	-0.762921	0.509932	0.0858913	0.173708	1714.07	2501.08	1096.88	1120.1	Qsox1	NoDiff	ASC_unique_G4
ENSMUSG00000033671.18	1645.67	0.0938083	0.482631	0.821184	0.888656	1244.81	1905.02	1709.49	1723.38	Cep350	NoDiff	ASC_unique_G4
ENSMUSG00000026466.16	3200.47	-1.10979	0.541883	0.017301	0.0490491	5660.64	3478.28	1815.77	1847.18	Tor1aip1	Down	ASC_unique_G4
ENSMUSG00000102964.1	50.4554	-2.35528	0.997902	0.00193357	0.00796797	134.877	43.122	12.0316	11.7905	9430034N14Rik	Down	Non_ASC_unique_G4
ENSMUSG00000050565.16	6432.45	0.249215	0.474419	0.55045	0.683905	6736.85	4725.34	7065.57	7202.03	Tor1aip2	NoDiff	ASC_unique_G4
ENSMUSG00000015484.3	9.05894	-0.59242	0.97855	0.262081	0.404156	16.8597	10.4327	5.01318	3.93017	Fam163a	NoDiff	Non_ASC_unique_G4
ENSMUSG00000026601.14	10.8141	-0.0382551	0.800685	0.942291	0.966578	12.6448	9.73723	12.0316	8.84288	Axdnd1	NoDiff	Non_ASC_unique_G4
ENSMUSG00000078193.2	853.457	0.193026	0.606575	0.687986	0.794216	1206.87	324.806	960.525	921.625	Gm2000	NoDiff	Non_ASC_unique_G4
ENSMUSG00000026600.12	2579.28	1.5088	0.583368	0.00259829	0.0102319	1538.45	831.837	3973.44	3973.4	Soat1	Up	Non_ASC_unique_G4
ENSMUSG00000101523.2	530.513	1.34882	0.546515	0.00442194	0.0159589	309.094	228.825	798.098	786.034	Csnk2a3	Up	Non_ASC_unique_G4
ENSMUSG00000026596.13	4059.7	0.144374	0.457666	0.719739	0.816066	4164.34	3440.72	4273.23	4360.52	Abl2	NoDiff	ASC_unique_G4
ENSMUSG00000104293.1	28.5914	-1.14105	1.10522	0.0748589	0.156257	78.6785	13.9103	8.02108	13.7556	Gm38043	NoDiff	Non_ASC_unique_G4
ENSMUSG00000060519.11	794.777	-0.891378	0.524636	0.0499555	0.113707	892.158	1263.06	543.428	480.463	Tor3a	NoDiff	ASC_unique_G4
ENSMUSG00000033557.17	1803.18	0.369337	0.468235	0.371036	0.519168	1653.65	1381.99	2024.32	2152.75	Fam20b	NoDiff	ASC_unique_G4
ENSMUSG00000046057.4	4.1371	0.152022	0.957564	0.668396	0.778885	5.6199	0	6.01581	4.91271	Gm15428	NoDiff	Non_ASC_unique_G4
ENSMUSG00000026594.14	263.127	-0.912927	0.625592	0.0735726	0.154171	272.565	458.345	113.298	208.299	Ralgps2	NoDiff	ASC_unique_G4
ENSMUSG00000101964.1	5.01561	-0.482922	1.1182	0.181993	0.308412	1.40497	16.6924	0	1.96508	Gm28693	NoDiff	ASC_unique_G4
ENSMUSG00000033544.6	538.287	-7.05537	0.908658	5.39687e-16	3.2096e-14	408.847	1730.44	5.01318	8.84288	Angptl1	Down	ASC_unique_G4
ENSMUSG00000070565.11	1344.14	-1.28023	0.647503	0.0164185	0.0469864	1135.22	2885.7	673.771	681.884	Rasal2	Down	ASC_unique_G4
ENSMUSG00000102326.1	8.44837	-1.3204	1.7039	0.046538	0.107376	22.4796	8.34619	1.00264	1.96508	Gm37788	NoDiff	Non_ASC_unique_G4
ENSMUSG00000087632.1	6.77531	-0.940133	1.48605	0.0666815	0.142906	9.83482	15.3014	0	1.96508	Gm6058	NoDiff	Non_ASC_unique_G4
ENSMUSG00000103808.1	5.03611	-0.585146	1.16695	0.150343	0.266742	5.6199	12.5193	2.00527	0	Gm37060	NoDiff	Non_ASC_unique_G4
ENSMUSG00000049881.13	756.093	-0.148668	0.574924	0.76173	0.846348	417.277	1203.94	641.687	761.47	2810025M15Rik	NoDiff	ASC_unique_G4
ENSMUSG00000033488.11	59.7208	-2.40731	1.12433	0.00301987	0.0115668	35.1243	178.052	8.02108	17.6858	Cryzl2	Down	Non_ASC_unique_G4
ENSMUSG00000026589.14	308.587	-2.13326	0.622115	9.76876e-05	0.000607363	383.558	650.308	100.264	100.219	Sec16b	Down	ASC_unique_G4
ENSMUSG00000004031.13	24.3576	-4.56481	1.75488	0.000637843	0.00310488	14.0497	81.3754	2.00527	0	Brinp2	Down	Non_ASC_unique_G4
ENSMUSG00000026587.15	42.7619	-4.6926	1.44586	7.3263e-05	0.00047234	15.4547	151.623	2.00527	1.96508	Astn1	Down	Non_ASC_unique_G4
ENSMUSG00000073530.11	77.2602	-5.29367	1.45114	1.43564e-05	0.000113797	16.8597	287.248	1.00264	3.93017	Pappa2	Down	Non_ASC_unique_G4
ENSMUSG00000040782.12	1780.75	0.449739	0.46873	0.278502	0.42269	1494.89	1391.73	2237.88	1998.49	Cop1	NoDiff	ASC_unique_G4
ENSMUSG00000015829.13	6.9832	-0.596682	1.08935	0.211893	0.344629	2.80995	20.17	2.00527	2.94763	Tnr	NoDiff	Non_ASC_unique_G4
ENSMUSG00000090394.8	648.849	-4.42627	0.802146	2.29271e-09	4.19542e-08	540.915	1956.49	36.0949	61.9002	4930523C07Rik	Down	ASC_unique_G4
ENSMUSG00000026729.9	7.15344	-3.79685	4.73319	0.00637897	0.0217134	9.83482	18.7789	0	0	4930562F07Rik	Down	Non_ASC_unique_G4
ENSMUSG00000026725.17	135.807	-7.60314	1.39798	1.05038e-08	1.67214e-07	81.4885	459.736	2.00527	0	Tnn	Down	Non_ASC_unique_G4
ENSMUSG00000058267.13	842.42	1.34683	0.543268	0.00428943	0.0155543	354.053	499.381	1321.47	1194.77	Mrps14	Up	ASC_unique_G4
ENSMUSG00000014226.10	5808.67	0.792395	0.539802	0.0857399	0.173469	5028.4	2773.02	7818.55	7614.7	Cacybp	NoDiff	ASC_unique_G4
ENSMUSG00000103006.1	8.37599	-0.148757	0.858468	0.756448	0.842989	15.4547	4.1731	6.01581	7.86034	4933417C20Rik	NoDiff	ASC_unique_G4
ENSMUSG00000026721.16	761.63	-1.06701	0.562603	0.0262826	0.0684329	806.455	1353.47	409.075	477.515	Rabgap1l	NoDiff	ASC_unique_G4
ENSMUSG00000103693.1	5.24494	0.22312	0.926854	0.601758	0.726354	2.80995	4.1731	12.0316	1.96508	Gm37529	NoDiff	Non_ASC_unique_G4
ENSMUSG00000118401.1	5.75813	-0.33066	0.930852	0.477239	0.619836	9.83482	6.25965	3.00791	3.93017	Gpr52	NoDiff	Non_ASC_unique_G4
ENSMUSG00000103432.1	3.99673	-0.414211	1.06995	0.248294	0.387808	11.2398	2.78206	0	1.96508	6720464F23Rik	NoDiff	Non_ASC_unique_G4
ENSMUSG00000103200.1	14.1828	-2.16108	3.48955	0.0147659	0.0431778	51.984	2.78206	0	1.96508	Gm37328	Down	Non_ASC_unique_G4
ENSMUSG00000103632.1	41.3849	-1.64217	0.918518	0.0138872	0.0411427	89.9183	45.9041	12.0316	17.6858	Gm38329	Down	Non_ASC_unique_G4
ENSMUSG00000104053.1	8.89398	-0.488003	0.973179	0.32282	0.470968	22.4796	4.1731	4.01054	4.91271	Gm38126	NoDiff	Non_ASC_unique_G4
ENSMUSG00000102852.1	17.7361	-6.09414	3.82069	0.00147823	0.00631409	70.2487	0.695516	0	0	Gm37083	Down	Non_ASC_unique_G4
ENSMUSG00000040423.11	2616.6	-0.320631	0.463398	0.43873	0.584025	3234.25	2712.51	2252.92	2266.72	Rc3h1	NoDiff	ASC_unique_G4
ENSMUSG00000103343.1	5.29124	-0.174743	0.913151	0.688935	0.79474	7.02487	6.25965	1.00264	6.8778	Gm37052	NoDiff	Non_ASC_unique_G4
ENSMUSG00000103739.1	12.4602	-1.16577	1.25747	0.0723329	0.152183	21.0746	20.8655	2.00527	5.89525	Gm37653	NoDiff	Non_ASC_unique_G4
ENSMUSG00000026715.12	31.2761	-2.02121	1.0839	0.00771012	0.0254105	51.984	56.3368	4.01054	12.773	Serpinc1	Down	Non_ASC_unique_G4
ENSMUSG00000103680.1	4.96511	-0.140553	0.900892	0.751232	0.839088	5.6199	6.25965	6.01581	1.96508	Gm37072	NoDiff	Non_ASC_unique_G4
ENSMUSG00000043467.19	392.089	0.508733	0.568862	0.280475	0.424822	191.076	407.572	438.152	531.555	Zbtb37	NoDiff	ASC_unique_G4
ENSMUSG00000104016.1	6.75398	-0.0222154	0.885189	0.963653	0.979278	11.2398	2.78206	11.029	1.96508	Gm37362	NoDiff	Non_ASC_unique_G4
ENSMUSG00000053332.13	7680.34	-0.604829	0.670824	0.250301	0.390099	16328.6	3637.55	4967.05	5788.16	Gas5	NoDiff	ASC_unique_G4
ENSMUSG00000026709.10	676.67	3.19956	0.626364	3.0209e-08	4.45036e-07	77.2736	155.796	1253.29	1220.32	Dars2	Up	ASC_unique_G4
ENSMUSG00000026708.16	577.938	1.45372	0.572853	0.0032181	0.0122021	210.746	337.325	883.322	880.358	Cenpl	Up	ASC_unique_G4
ENSMUSG00000026705.16	833.91	1.10532	0.698815	0.0432256	0.10132	202.316	685.083	1164.06	1284.18	Klhl20	NoDiff	Non_ASC_unique_G4
ENSMUSG00000102817.2	8.54016	0.20578	0.87512	0.656799	0.770538	11.2398	2.08655	10.0264	10.808	Gm6185	NoDiff	Non_ASC_unique_G4
ENSMUSG00000026701.15	7933.14	1.68131	0.550032	0.000513044	0.00257656	4099.71	2645.05	13030.2	11957.5	Prdx6	Up	ASC_unique_G4
ENSMUSG00000066755.2	6.82327	-0.684378	1.10282	0.184948	0.312233	8.42984	13.9103	2.00527	2.94763	Tnfsf18	NoDiff	Non_ASC_unique_G4
ENSMUSG00000040323.13	57.2046	0.474286	0.648079	0.347434	0.495989	54.794	31.9937	76.2003	65.8303	Gm15429	NoDiff	Non_ASC_unique_G4
ENSMUSG00000000817.10	8.17929	-1.16226	2.34957	0.00743436	0.0246642	2.80995	29.9072	0	0	Fasl	Down	Non_ASC_unique_G4
ENSMUSG00000040297.12	2248.61	-1.22227	0.526669	0.00836724	0.0270878	3829.96	2700.69	1254.3	1209.51	Suco	Down	ASC_unique_G4
ENSMUSG00000026698.8	329.487	0.322566	0.560245	0.488696	0.630414	172.812	383.229	364.959	396.947	Pigc	NoDiff	ASC_unique_G4
ENSMUSG00000040265.16	635.051	-4.33338	0.602313	4.70768e-14	2.01124e-12	924.473	1506.49	58.1528	51.0922	Dnm3	Down	ASC_unique_G4
ENSMUSG00000078190.7	193.889	-0.922039	0.555801	0.0513584	0.116344	259.92	272.642	113.298	129.696	Dnm3os	NoDiff	ASC_unique_G4
ENSMUSG00000026694.19	1135.68	1.83753	0.558466	0.000195004	0.00110869	529.675	354.713	1929.07	1729.27	Eef1aknmt	Up	Non_ASC_unique_G4
ENSMUSG00000026696.15	783.443	-0.315635	0.474735	0.455418	0.59953	826.125	952.857	630.658	724.134	Vamp4	NoDiff	ASC_unique_G4
ENSMUSG00000026697.10	4107.82	-9.24265	3.09603	2.74093e-05	0.000202037	1624.15	14797.1	10.0264	0	Myoc	Down	Non_ASC_unique_G4
ENSMUSG00000091060.2	5.12624	-0.70011	1.30827	0.081226	0.166623	2.80995	16.6924	1.00264	0	Myocos	NoDiff	Non_ASC_unique_G4
ENSMUSG00000040225.15	13254.7	0.640159	0.483628	0.128147	0.236064	11081	8370.54	16608.7	16958.7	Prrc2c	NoDiff	ASC_unique_G4
ENSMUSG00000098259.1	11.928	-0.0901597	0.804379	0.859503	0.913505	18.2647	7.65068	9.02372	12.773	Gm27616	NoDiff	Non_ASC_unique_G4
ENSMUSG00000026692.12	19.7346	-3.69949	1.61242	0.00140229	0.00603649	14.0497	61.9009	2.00527	0.982542	Fmo4	Down	Non_ASC_unique_G4
ENSMUSG00000040181.14	1040.98	-3.45645	0.858735	4.29597e-06	3.8999e-05	672.982	3209.81	103.271	177.84	Fmo1	Down	Non_ASC_unique_G4
ENSMUSG00000040170.13	1053.76	-14.1562	3.4248	7.79876e-15	3.75309e-13	511.41	3703.62	0	0	Fmo2	Down	Non_ASC_unique_G4
ENSMUSG00000026586.16	3161.21	0.877034	0.530758	0.0528774	0.118821	1565.14	2501.08	3925.32	4653.32	Prrx1	NoDiff	Non_ASC_unique_G4
ENSMUSG00000103195.1	7.9551	0.116195	0.844568	0.804577	0.876738	8.42984	5.56413	7.01845	10.808	Gm37644	NoDiff	Non_ASC_unique_G4
ENSMUSG00000040124.5	368.18	0.509882	0.509377	0.247254	0.386525	259.92	313.678	397.044	502.079	Gorab	NoDiff	ASC_unique_G4
ENSMUSG00000102117.1	34.607	0.321103	0.815367	0.527607	0.664926	47.7691	4.1731	50.1318	36.3541	Rpsa-ps1	NoDiff	Non_ASC_unique_G4
ENSMUSG00000026585.13	1039.86	1.3887	0.693444	0.0126674	0.0381004	241.655	721.946	1501.95	1693.9	Kifap3	Up	ASC_unique_G4
ENSMUSG00000026584.14	685.461	-0.135458	0.466138	0.745777	0.83505	754.471	696.907	656.726	633.74	Scyl3	NoDiff	ASC_unique_G4
ENSMUSG00000041406.14	541.051	4.36169	0.601278	3.23184e-14	1.43034e-12	33.7194	56.3368	1029.71	1044.44	BC055324	Up	ASC_unique_G4
ENSMUSG00000041396.13	132.975	1.99816	0.684969	0.000593286	0.00291656	32.3144	57.0323	216.569	225.985	Mettl18	Up	ASC_unique_G4
ENSMUSG00000026582.6	3169.64	-10.1321	0.993	1.29981e-25	3.12761e-23	1729.52	10939.1	6.01581	3.93017	Sele	Down	Non_ASC_unique_G4
ENSMUSG00000026581.14	190.056	-8.11648	1.40495	1.6181e-09	3.07381e-08	82.8935	675.346	1.00264	0.982542	Sell	Down	Non_ASC_unique_G4
ENSMUSG00000026580.16	7146.76	-8.75192	0.772856	5.88752e-31	2.97059e-28	6145.36	22381	36.0949	24.5636	Selp	Down	Non_ASC_unique_G4
ENSMUSG00000090081.1	64.8121	-7.18169	1.79064	1.54109e-05	0.000121283	21.0746	237.171	1.00264	0	Gm16587	Down	Non_ASC_unique_G4
ENSMUSG00000086593.2	54.8281	-9.32724	2.94552	3.30731e-08	4.82475e-07	92.7283	126.584	0	0	Gm16548	Down	Non_ASC_unique_G4
ENSMUSG00000026579.8	103.389	-8.06373	1.59564	3.38936e-07	4.01999e-06	81.4885	331.066	1.00264	0	F5	Down	Non_ASC_unique_G4
ENSMUSG00000040918.12	2287.97	1.15809	0.784603	0.0462418	0.106846	1892.5	365.842	3483.15	3410.4	Slc19a2	NoDiff	ASC_unique_G4
ENSMUSG00000026578.6	132.719	0.451785	0.690545	0.382924	0.530975	36.5293	161.36	142.374	190.613	Ccdc181	NoDiff	Non_ASC_unique_G4
ENSMUSG00000026577.13	497.116	0.000989563	0.482739	0.993988	0.996273	547.94	445.13	445.17	550.224	Blzf1	NoDiff	ASC_unique_G4
ENSMUSG00000026575.15	335.784	1.9094	0.692716	0.0010198	0.00462989	67.4387	169.01	556.463	550.224	Nme7	Up	Non_ASC_unique_G4
ENSMUSG00000026576.12	459.281	-0.27022	0.658253	0.601467	0.726318	167.192	888.174	374.986	406.772	Atp1b1	NoDiff	Non_ASC_unique_G4
ENSMUSG00000026574.5	3877.3	-9.40678	0.78292	1.79092e-34	1.2928e-31	5723.86	9764.35	17.0448	3.93017	Dpt	Down	ASC_unique_G4
ENSMUSG00000104117.5	18.9124	-3.81949	2.06252	0.00312427	0.0119124	66.0338	7.65068	0	1.96508	Gm20743	Down	ASC_unique_G4
ENSMUSG00000103320.1	8.57932	-4.81926	3.5899	0.00314206	0.0119701	23.8846	10.4327	0	0	Gm37403	Down	Non_ASC_unique_G4
ENSMUSG00000026573.7	4.7017	-0.614618	1.28906	0.0355893	0.0870359	2.80995	15.9969	0	0	Xcl1	NoDiff	Non_ASC_unique_G4
ENSMUSG00000089967.1	12.7636	3.96533	2.12389	0.0027534	0.0107427	1.40497	0	26.0685	23.581	Gm16550	Up	Non_ASC_unique_G4
ENSMUSG00000040848.11	1416.07	0.171612	0.538268	0.703138	0.804375	796.62	1800	1430.76	1636.92	Sft2d2	NoDiff	ASC_unique_G4
ENSMUSG00000040843.10	1546.37	0.765332	0.483666	0.0705314	0.149274	1035.47	1102.39	1988.23	2059.41	Tiprl	NoDiff	ASC_unique_G4
ENSMUSG00000102302.1	65.1615	-0.575586	0.660557	0.26641	0.408993	60.4139	107.109	38.1001	55.0224	Gm38190	NoDiff	ASC_unique_G4
ENSMUSG00000040836.15	717.382	0.843279	0.499949	0.0526667	0.118504	449.592	500.772	944.482	974.682	Gpr161	NoDiff	Non_ASC_unique_G4
ENSMUSG00000026571.12	1170.97	-1.43454	0.519432	0.00181966	0.00754762	1889.69	1643.5	546.436	604.263	Dcaf6	Down	ASC_unique_G4
ENSMUSG00000104427.1	4.60212	-0.439528	1.05236	0.274283	0.418086	14.0497	1.39103	1.00264	1.96508	Gm38368	NoDiff	Non_ASC_unique_G4
ENSMUSG00000026568.6	563.211	0.0113386	0.483289	0.975971	0.986527	469.261	650.308	559.47	573.805	Mpc2	NoDiff	ASC_unique_G4
ENSMUSG00000026567.16	5.99469	-0.791334	1.24123	0.121745	0.227148	12.6448	8.34619	2.00527	0.982542	Adcy10	NoDiff	Non_ASC_unique_G4
ENSMUSG00000026566.15	1748.02	-0.42638	0.5379	0.35549	0.50395	1365.63	2800.84	1509.97	1315.62	Mpzl1	NoDiff	ASC_unique_G4
ENSMUSG00000103098.1	4.79761	-0.190862	0.960827	0.614631	0.73646	0	13.2148	4.01054	1.96508	Gm37559	NoDiff	Non_ASC_unique_G4
ENSMUSG00000104517.1	6.04513	-0.288378	1.02416	0.374676	0.523072	0	20.17	4.01054	0	Gm18407	NoDiff	ASC_unique_G4
ENSMUSG00000040723.14	373.514	-5.78895	0.969613	1.35583e-10	3.17838e-09	191.076	1281.14	11.029	10.808	Rcsd1	Down	Non_ASC_unique_G4
ENSMUSG00000040713.12	891.32	-1.43589	0.543885	0.00257434	0.0101586	1118.36	1579.52	432.136	435.266	Creg1	Down	ASC_unique_G4
ENSMUSG00000089829.2	7.94859	-2.26158	3.12704	0.0209231	0.0570466	21.0746	9.73723	0	0.982542	Gm16565	NoDiff	ASC_unique_G4
ENSMUSG00000005763.15	47.4631	-5.38131	1.3564	6.48248e-06	5.62855e-05	44.9592	141.885	3.00791	0	Cd247	Down	Non_ASC_unique_G4
ENSMUSG00000026565.18	1274.94	-0.0444316	0.49179	0.920625	0.953496	1612.91	986.937	1242.27	1257.65	Pou2f1	NoDiff	ASC_unique_G4
ENSMUSG00000026564.9	227.866	4.3181	0.756936	9.84438e-10	1.96269e-08	9.83482	26.4296	330.87	544.328	Dusp27	Up	Non_ASC_unique_G4
ENSMUSG00000040612.13	230.745	-2.63797	0.879444	0.000270008	0.00148045	154.547	668.391	40.1054	59.9351	Ildr2	Down	Non_ASC_unique_G4
ENSMUSG00000103400.2	53.9272	-0.721771	0.685036	0.173878	0.297987	56.199	89.0261	36.0949	34.389	Gm15853	NoDiff	ASC_unique_G4
ENSMUSG00000026563.13	393.318	0.479668	0.507557	0.273688	0.417564	361.078	261.514	469.233	481.446	Tada1	NoDiff	ASC_unique_G4
ENSMUSG00000040596.15	2035.88	0.0514069	0.494248	0.902437	0.941287	2503.66	1471.02	2054.4	2114.43	Pogk	NoDiff	ASC_unique_G4
ENSMUSG00000084093.1	90.151	1.27787	0.667092	0.018129	0.0508868	39.3393	50.0772	147.387	123.8	Gm16418	NoDiff	Non_ASC_unique_G4
ENSMUSG00000086925.1	49.3207	0.190749	0.72757	0.705611	0.805633	73.0586	13.2148	48.1265	62.8827	Gm6286	NoDiff	Non_ASC_unique_G4
ENSMUSG00000097823.2	8.84044	-2.35649	3.35065	0.0187055	0.0522127	28.0995	6.25965	1.00264	0	Gm16701	NoDiff	ASC_unique_G4
ENSMUSG00000060568.14	260.299	-0.361362	0.506501	0.412776	0.559762	266.945	336.63	215.567	222.055	Fam78b	NoDiff	ASC_unique_G4
ENSMUSG00000026558.13	6588.61	-0.112818	0.612627	0.826015	0.891606	11277.7	2665.22	6619.4	5792.09	Uck2	NoDiff	Non_ASC_unique_G4
ENSMUSG00000102909.1	7.27025	-0.60641	1.0458	0.229983	0.366844	15.4547	7.65068	4.01054	1.96508	Gm2453	NoDiff	Non_ASC_unique_G4
ENSMUSG00000052428.10	1219.35	0.535476	0.659621	0.292296	0.437629	330.169	1436.24	1533.03	1577.96	Tmco1	NoDiff	ASC_unique_G4
ENSMUSG00000088246.1	17.6182	-2.24094	1.59941	0.0117918	0.0358688	53.389	11.1283	3.00791	2.94763	Gm25911	Down	Non_ASC_unique_G4
ENSMUSG00000026687.14	788.771	0.41272	0.537234	0.367479	0.515499	429.922	851.312	987.596	886.253	Aldh9a1	NoDiff	ASC_unique_G4
ENSMUSG00000026688.5	158.072	-1.7574	0.944403	0.0103237	0.032189	80.0835	445.826	62.1634	44.2144	Mgst3	Down	Non_ASC_unique_G4
ENSMUSG00000015843.10	40.1138	-2.40862	1.36283	0.00596208	0.0205111	15.4547	130.062	10.0264	4.91271	Rxrg	Down	Non_ASC_unique_G4
ENSMUSG00000026686.14	26.5873	-3.4263	1.91903	0.00314494	0.0119768	9.83482	92.5037	4.01054	0	Lmx1a	Down	Non_ASC_unique_G4
ENSMUSG00000052534.15	1681.87	-0.520907	0.54362	0.262041	0.404142	1354.39	2785.54	1300.42	1287.13	Pbx1	NoDiff	ASC_unique_G4
ENSMUSG00000026683.14	1502.27	4.88358	0.528314	1.55417e-21	2.22635e-19	89.9183	93.1992	2867.54	2958.43	Nuf2	Up	ASC_unique_G4
ENSMUSG00000026678.10	10588.6	-10.1244	0.967458	6.97455e-27	2.03045e-24	4705.26	37615.6	11.029	22.5985	Rgs5	Down	Non_ASC_unique_G4
ENSMUSG00000038530.11	1683.08	-5.73026	0.541334	2.39232e-27	7.82513e-25	3033.34	3581.91	56.1476	60.9176	Rgs4	Down	Non_ASC_unique_G4
ENSMUSG00000026675.12	949.596	-0.608046	0.618479	0.225574	0.36181	1836.3	604.404	676.779	680.902	Hsd17b7	NoDiff	ASC_unique_G4
ENSMUSG00000097503.2	30.6797	0.399887	0.804048	0.442461	0.587348	37.9343	6.25965	45.1186	33.4064	3110045C21Rik	NoDiff	ASC_unique_G4
ENSMUSG00000026674.9	6483.57	-0.0123591	0.452671	0.979576	0.988521	6118.66	6906.48	6154.17	6754.98	Ddr2	NoDiff	ASC_unique_G4
ENSMUSG00000026670.15	6459.92	-2.39119	0.507758	4.03064e-07	4.69024e-06	11062.8	10973.9	1893.98	1909.08	Uap1	Down	ASC_unique_G4
ENSMUSG00000104266.1	4.56268	-0.534882	1.21902	0.0463022	0.10695	16.8597	1.39103	0	0	Gm37748	NoDiff	ASC_unique_G4
ENSMUSG00000026667.14	2945.69	1.04189	0.522058	0.0204255	0.0559815	1431.67	2066.38	3918.3	4366.42	Uhmk1	NoDiff	Non_ASC_unique_G4
ENSMUSG00000102418.1	4.52086	-0.34318	1.09985	0.0887781	0.177981	0	18.0834	0	0	Sh2d1b1	NoDiff	Non_ASC_unique_G4
ENSMUSG00000102752.1	117.974	-2.36563	0.789155	0.000338873	0.00180233	119.423	290.03	27.0712	35.3715	Gm7694	Down	Non_ASC_unique_G4
ENSMUSG00000038473.14	59.3205	-2.33338	0.865574	0.000852463	0.00397626	67.4387	139.103	14.0369	16.7032	Nos1ap	Down	Non_ASC_unique_G4
ENSMUSG00000102193.1	3.97642	-0.266975	0.978124	0.487126	0.628776	11.2398	0.695516	2.00527	1.96508	Gm7299	NoDiff	Non_ASC_unique_G4
ENSMUSG00000038463.8	2638.84	-1.095	0.51877	0.0158328	0.0456153	3662.77	3812.12	1284.38	1796.09	Olfml2b	Down	ASC_unique_G4
ENSMUSG00000026663.6	4010.34	-0.700424	0.621894	0.164848	0.286368	7953.56	2627.66	2753.24	2706.9	Atf6	NoDiff	Non_ASC_unique_G4
ENSMUSG00000053925.4	18.2465	0.603666	0.833539	0.271599	0.415435	9.83482	12.5193	26.0685	24.5636	Gm9929	NoDiff	Non_ASC_unique_G4
ENSMUSG00000026659.13	179.535	0.939276	0.568921	0.0497055	0.113249	123.638	98.0678	257.677	238.758	Dusp12	NoDiff	Non_ASC_unique_G4
ENSMUSG00000070524.1	4.634	-0.213371	1.00047	0.498166	0.638656	0	14.6058	0	3.93017	Fcrlb	NoDiff	Non_ASC_unique_G4
ENSMUSG00000038421.13	36.8489	-6.36661	1.68589	4.87387e-05	0.000330376	33.7194	112.674	1.00264	0	Fcrla	Down	Non_ASC_unique_G4
ENSMUSG00000089838.1	132.465	-0.686433	0.753102	0.21196	0.344688	60.4139	300.463	97.2556	71.7256	Gm2962	NoDiff	Non_ASC_unique_G4
ENSMUSG00000026656.15	278.827	-8.74202	1.33456	1.97367e-11	5.3381e-10	192.481	920.863	0	1.96508	Fcgr2b	Down	Non_ASC_unique_G4
ENSMUSG00000059089.4	27.5112	-7.85409	3.05472	1.95736e-05	0.000149545	15.4547	94.5902	0	0	Fcgr4	Down	Non_ASC_unique_G4
ENSMUSG00000059498.13	138.917	-6.74445	1.1781	1.0601e-09	2.09795e-08	85.7034	465.996	2.00527	1.96508	Fcgr3	Down	Non_ASC_unique_G4
ENSMUSG00000026649.14	6.59173	-0.290285	0.903226	0.54207	0.676908	5.6199	11.8238	4.01054	4.91271	Cfap126	NoDiff	ASC_unique_G4
ENSMUSG00000058076.12	2527.64	1.38986	0.639808	0.00868748	0.0279704	699.677	1705.41	3745.85	3959.64	Sdhc	Up	ASC_unique_G4
ENSMUSG00000056569.11	4002.22	-9.82415	0.865976	5.66965e-31	2.96721e-28	3040.36	12952.6	9.02372	6.8778	Mpz	Down	ASC_unique_G4
ENSMUSG00000038370.6	586.527	-12.1426	4.43373	1.39119e-05	0.000110945	223.391	2122.72	0	0	Pcp4l1	Down	Non_ASC_unique_G4
ENSMUSG00000005674.9	210.499	0.718416	0.600183	0.142465	0.256085	94.1332	190.571	254.669	302.623	Tomm40l	NoDiff	ASC_unique_G4
ENSMUSG00000005681.12	8.1758	-0.891666	1.68505	0.0101091	0.0316044	1.40497	31.2982	0	0	Apoa2	Down	Non_ASC_unique_G4
ENSMUSG00000058715.11	140.284	-5.79646	1.03923	1.74661e-09	3.29104e-08	98.3482	454.868	3.00791	4.91271	Fcer1g	Down	Non_ASC_unique_G4
ENSMUSG00000013593.12	4269.65	0.685219	0.523938	0.126341	0.233477	2229.69	3833.69	5438.29	5576.91	Ndufs2	NoDiff	Non_ASC_unique_G4
ENSMUSG00000006403.13	8868.65	-4.19327	0.764979	3.08915e-09	5.46185e-08	7027.68	26867.1	681.792	898.044	Adamts4	Down	Non_ASC_unique_G4
ENSMUSG00000052423.14	1004.35	-1.21645	0.617051	0.0180895	0.0508088	920.258	2037.17	529.391	530.573	B4galt3	NoDiff	ASC_unique_G4
ENSMUSG00000062729.11	859.541	-2.04693	0.545168	3.25782e-05	0.000235007	1597.46	1235.93	319.841	284.937	Ppox	Down	Non_ASC_unique_G4
ENSMUSG00000053483.13	992.922	0.292687	0.464749	0.477428	0.619967	892.158	843.661	1107.91	1127.96	Usp21	NoDiff	Non_ASC_unique_G4
ENSMUSG00000062963.10	1064.01	0.508492	0.476045	0.225738	0.362004	793.81	879.828	1337.52	1244.88	Ufc1	NoDiff	Non_ASC_unique_G4
ENSMUSG00000103983.1	76.4747	-0.279698	0.584752	0.563596	0.695451	71.6537	102.241	66.1739	65.8303	Gm20045	NoDiff	Non_ASC_unique_G4
ENSMUSG00000013973.12	196.463	-0.305561	0.555068	0.514934	0.653627	292.235	157.882	181.477	154.259	Dedd	NoDiff	ASC_unique_G4
ENSMUSG00000013997.10	465.197	0.106929	0.479433	0.796838	0.870934	393.393	491.73	490.289	485.376	Nit1	NoDiff	ASC_unique_G4
ENSMUSG00000006412.10	1774.76	0.0804762	0.546117	0.856844	0.911766	2427.79	979.287	1889.97	1801.98	Pfdn2	NoDiff	ASC_unique_G4
ENSMUSG00000102929.1	40.4998	-0.413965	0.714632	0.432181	0.577731	59.0089	41.731	17.0448	44.2144	Gm37154	NoDiff	Non_ASC_unique_G4
ENSMUSG00000006411.12	42.8097	-5.65471	1.58221	3.33723e-05	0.00023958	22.4796	146.754	2.00527	0	Nectin4	Down	Non_ASC_unique_G4
ENSMUSG00000048865.16	262.735	-7.71184	1.16551	4.07356e-12	1.23231e-10	160.167	886.783	3.00791	0.982542	Arhgap30	Down	Non_ASC_unique_G4
ENSMUSG00000026641.13	1094.47	0.605821	0.523313	0.178874	0.304261	608.354	1012.67	1463.85	1293.03	Usf1	NoDiff	ASC_unique_G4
ENSMUSG00000103711.1	23.9843	-0.792948	0.851979	0.168557	0.29104	25.2895	43.8175	15.0395	11.7905	Tstd1	NoDiff	Non_ASC_unique_G4
ENSMUSG00000038235.4	1367.08	-5.74139	0.854011	1.04565e-12	3.45261e-11	857.034	4525.03	38.1001	48.1446	F11r	Down	Non_ASC_unique_G4
ENSMUSG00000060244.1	45.0464	-0.216455	0.629959	0.666465	0.777908	54.794	45.9041	44.1159	35.3715	Alyref2	NoDiff	ASC_unique_G4
ENSMUSG00000004709.14	9.7972	-0.556634	0.976151	0.283546	0.428327	11.2398	18.0834	2.00527	7.86034	Cd244a	NoDiff	Non_ASC_unique_G4
ENSMUSG00000004707.14	68.8078	-7.26491	1.80489	1.40471e-05	0.000111938	19.6696	254.559	1.00264	0	Ly9	Down	Non_ASC_unique_G4
ENSMUSG00000038179.13	47.4979	-5.84827	1.56605	1.93307e-05	0.000147906	23.8846	164.142	0	1.96508	Slamf7	Down	Non_ASC_unique_G4
ENSMUSG00000015355.13	61.9567	-9.3575	3.12136	5.27733e-07	5.99434e-06	22.4796	225.347	0	0	Cd48	Down	Non_ASC_unique_G4
ENSMUSG00000103883.1	3.96458	0.046414	0.937481	0.897569	0.938266	0	6.95516	3.00791	5.89525	Gm37010	NoDiff	Non_ASC_unique_G4
ENSMUSG00000059058.7	196.448	1.31417	0.606329	0.00990836	0.0311023	78.6785	118.238	310.817	278.059	Tma7-ps	Up	Non_ASC_unique_G4
ENSMUSG00000015316.11	21.2871	-0.968933	1.10816	0.111115	0.211703	8.42984	59.8144	10.0264	6.8778	Slamf1	NoDiff	Non_ASC_unique_G4
ENSMUSG00000038147.13	114.734	-6.37926	1.27541	4.49077e-08	6.39088e-07	75.8686	379.056	4.01054	0	Cd84	Down	Non_ASC_unique_G4
ENSMUSG00000073492.2	4.22956	-0.232915	1.01236	0.441036	0.586051	0	13.9103	3.00791	0	Gm10521	NoDiff	Non_ASC_unique_G4
ENSMUSG00000015314.10	54.2426	-4.15603	1.22001	4.111e-05	0.000286007	33.7194	175.27	6.01581	1.96508	Slamf6	Down	Non_ASC_unique_G4
ENSMUSG00000026556.15	636.38	1.65443	0.531034	0.000444143	0.00227327	288.02	265.687	990.604	1001.21	Vangl2	Up	Non_ASC_unique_G4
ENSMUSG00000003458.12	2122.84	0.169249	0.474667	0.684618	0.791549	1621.34	2305.64	2278.99	2285.39	Ncstn	NoDiff	ASC_unique_G4
ENSMUSG00000026553.17	7140.46	0.197781	0.453655	0.623961	0.743977	6190.31	6873.79	7898.76	7598.98	Copa	NoDiff	ASC_unique_G4
ENSMUSG00000003464.13	2211.91	0.406027	0.47958	0.334607	0.483159	2110.27	1541.26	2570.76	2625.35	Pex19	NoDiff	ASC_unique_G4
ENSMUSG00000089803.3	79.2393	0.910716	0.911974	0.120935	0.22598	71.6537	8.34619	106.279	130.678	Gm10171	NoDiff	Non_ASC_unique_G4
ENSMUSG00000026554.15	3723.62	-0.672961	0.501153	0.127294	0.234864	5664.85	3839.25	2654.98	2735.4	Dcaf8	NoDiff	ASC_unique_G4
ENSMUSG00000013698.12	4910.92	-1.23032	0.561059	0.0109279	0.0337261	5206.83	9161.34	2561.73	2713.78	Pea15a	Down	Non_ASC_unique_G4
ENSMUSG00000007122.11	73.5152	-4.06061	0.818225	5.77541e-08	8.02805e-07	129.258	150.927	6.01581	7.86034	Casq1	Down	Non_ASC_unique_G4
ENSMUSG00000007107.6	84.635	-10.09	2.98966	1.5311e-09	2.93236e-08	192.481	146.058	0	0	Atp1a4	Down	Non_ASC_unique_G4
ENSMUSG00000038034.15	1698.25	0.152024	0.484574	0.717369	0.814109	1282.74	1879.98	2000.26	1630.04	Igsf8	NoDiff	Non_ASC_unique_G4
ENSMUSG00000007097.14	3026.4	-8.43518	0.639952	7.59595e-41	9.93835e-38	4355.42	7717.45	16.0422	16.7032	Atp1a2	Down	ASC_unique_G4
ENSMUSG00000044708.5	14.1231	-3.51844	1.84436	0.00361818	0.0134798	23.8846	30.6027	2.00527	0	Kcnj10	Down	Non_ASC_unique_G4
ENSMUSG00000050229.3	1142.07	0.54933	0.475352	0.189422	0.317557	909.018	852.007	1427.75	1379.49	Pigm	NoDiff	ASC_unique_G4
ENSMUSG00000102278.1	5.07672	0.123593	0.905028	0.768404	0.850963	7.02487	1.39103	5.01318	6.8778	Gm37145	NoDiff	Non_ASC_unique_G4
ENSMUSG00000026548.4	35.0159	-8.3927	3.00598	3.03188e-06	2.84222e-05	26.6945	113.369	0	0	Slamf9	Down	Non_ASC_unique_G4
ENSMUSG00000037995.15	340.745	1.96796	0.738685	0.0012443	0.00545628	56.199	171.097	581.528	554.154	Igsf9	Up	ASC_unique_G4
ENSMUSG00000026547.15	14232.2	0.778542	0.493682	0.0677859	0.14474	8280.92	11141.5	19060.1	18446.2	Tagln2	NoDiff	ASC_unique_G4
ENSMUSG00000104351.1	17.796	-3.16985	1.96319	0.005143	0.0181221	5.6199	62.5965	1.00264	1.96508	Gm37125	Down	Non_ASC_unique_G4
ENSMUSG00000026546.16	26.2435	-2.23306	1.64079	0.0116619	0.0355305	7.02487	89.0261	4.01054	4.91271	Cfap45	Down	Non_ASC_unique_G4
ENSMUSG00000085184.9	5.89505	-0.556649	1.1691	0.139126	0.251378	1.40497	20.17	2.00527	0	4933439K11Rik	NoDiff	Non_ASC_unique_G4
ENSMUSG00000049598.9	8.04723	-4.61597	3.67785	0.00372578	0.0138167	19.6696	12.5193	0	0	Vsig8	Down	Non_ASC_unique_G4
ENSMUSG00000053318.7	24.6634	-5.66006	1.73864	0.000247316	0.00136749	28.0995	69.5516	1.00264	0	Slamf8	Down	Non_ASC_unique_G4
ENSMUSG00000026544.6	51.6149	-0.694682	0.769391	0.209716	0.342343	46.3641	95.2857	47.1239	17.6858	Dusp23	NoDiff	ASC_unique_G4
ENSMUSG00000060128.5	5.99812	0.6214	1.09743	0.195	0.324391	2.80995	1.39103	7.01845	12.773	Gm2710	NoDiff	Non_ASC_unique_G4
ENSMUSG00000037942.5	9.28735	-0.674249	1.33519	0.0464698	0.107243	0	36.1668	0	0.982542	Crp	NoDiff	Non_ASC_unique_G4
ENSMUSG00000005339.10	7.66462	-3.7412	5.34566	0.00645576	0.0219249	5.6199	25.0386	0	0	Fcer1a	Down	Non_ASC_unique_G4
ENSMUSG00000037872.5	1110.12	-9.8868	1.09587	3.12928e-20	3.57969e-18	1028.44	3408.03	4.01054	0	Ackr1	Down	Non_ASC_unique_G4
ENSMUSG00000005338.13	1271.3	-6.43606	0.964583	1.34658e-12	4.36367e-11	525.46	4511.12	23.0606	25.5461	Cadm3	Down	Non_ASC_unique_G4
ENSMUSG00000037860.15	99.1449	-7.95966	1.65997	8.80407e-07	9.45636e-06	54.794	340.803	0	0.982542	Aim2	Down	Non_ASC_unique_G4
ENSMUSG00000070501.14	12.1621	-2.67259	2.46346	0.011968	0.0362784	8.42984	38.2534	0	1.96508	Ifi214	Down	Non_ASC_unique_G4
ENSMUSG00000073491.11	6.79174	-1.03341	1.94923	0.0108995	0.0336634	4.21492	22.952	0	0	Ifi213	Down	Non_ASC_unique_G4
ENSMUSG00000043263.13	52.1452	-6.92221	1.69546	1.53696e-05	0.000121003	33.7194	173.879	0	0.982542	Ifi209	Down	Non_ASC_unique_G4
ENSMUSG00000066677.12	33.2318	-8.10129	3.15776	2.25833e-05	0.000170363	8.42984	124.497	0	0	Ifi208	Down	Non_ASC_unique_G4
ENSMUSG00000073490.11	707.735	-8.21405	1.08142	2.11665e-15	1.11612e-13	344.219	2478.82	2.00527	5.89525	Ifi207	Down	Non_ASC_unique_G4
ENSMUSG00000073489.6	557.869	-6.68665	0.983721	5.9661e-13	2.08157e-11	320.334	1893.2	13.0343	4.91271	Ifi204	Down	Non_ASC_unique_G4
ENSMUSG00000090222.2	403.266	-8.00616	1.19772	1.83952e-12	5.81699e-11	146.117	1461.98	3.00791	1.96508	Ifi203-ps	Down	Non_ASC_unique_G4
ENSMUSG00000102187.1	10.1233	-5.55704	3.23193	0.00127538	0.00557178	15.4547	25.0386	0	0	Gm7897	Down	ASC_unique_G4
ENSMUSG00000090272.9	72.0661	-9.65947	3.10889	1.48167e-07	1.89361e-06	32.3144	255.95	0	0	Mndal	Down	Non_ASC_unique_G4
ENSMUSG00000026536.9	217.263	-6.56761	1.18401	1.77493e-09	3.34141e-08	101.158	760.895	6.01581	0.982542	Ifi211	Down	Non_ASC_unique_G4
ENSMUSG00000039997.16	1124.48	-9.2797	1.16715	1.37184e-16	8.9023e-15	382.153	4109.81	4.01054	1.96508	Ifi203	Down	Non_ASC_unique_G4
ENSMUSG00000026535.9	1189.01	-7.07752	0.942599	3.23341e-15	1.6631e-13	644.883	4081.29	20.0527	9.82542	Ifi202b	Down	Non_ASC_unique_G4
ENSMUSG00000103588.1	13.7336	-2.92696	2.42375	0.00933453	0.029594	7.02487	45.9041	2.00527	0	Gm18445	Down	Non_ASC_unique_G4
ENSMUSG00000054203.7	195.271	-7.50532	1.46242	2.26076e-08	3.42267e-07	49.1741	728.901	3.00791	0	Ifi205	Down	Non_ASC_unique_G4
ENSMUSG00000045381.6	4.20098	-0.613073	1.28228	0.0409582	0.0970699	11.2398	5.56413	0	0	Olfr433	NoDiff	Non_ASC_unique_G4
ENSMUSG00000026532.7	74.3143	-5.25814	1.40952	1.08002e-05	8.85243e-05	16.8597	275.424	3.00791	1.96508	Spta1	Down	Non_ASC_unique_G4
ENSMUSG00000028354.13	54.3874	-0.201434	0.677249	0.697075	0.800294	28.0995	93.1992	47.1239	49.1271	Fmn2	NoDiff	Non_ASC_unique_G4
ENSMUSG00000050069.3	397.513	1.40133	0.797825	0.0200993	0.0552829	64.6288	280.293	698.837	546.293	Grem2	NoDiff	Non_ASC_unique_G4
ENSMUSG00000026527.13	5.6947	-0.447561	1.05094	0.27756	0.421718	7.02487	11.8238	0	3.93017	Rgs7	NoDiff	Non_ASC_unique_G4
ENSMUSG00000026526.14	2751.93	2.08261	0.542915	1.91074e-05	0.000146357	767.116	1105.87	4611.12	4523.62	Fh1	Up	ASC_unique_G4
ENSMUSG00000039783.15	36.3338	-2.06675	1.1996	0.00917424	0.029183	21.0746	106.414	8.02108	9.82542	Kmo	Down	Non_ASC_unique_G4
ENSMUSG00000026525.9	270.576	2.45198	0.693248	4.66678e-05	0.000319054	99.7531	43.122	447.175	492.254	Opn3	Up	ASC_unique_G4
ENSMUSG00000078185.3	1182.65	1.39464	0.604767	0.00627116	0.0214115	762.901	379.752	1700.47	1887.46	Chml	Up	ASC_unique_G4
ENSMUSG00000039748.11	1060.69	6.16855	0.572191	3.27049e-28	1.22258e-25	23.8846	29.9072	2177.72	2011.26	Exo1	Up	Non_ASC_unique_G4
ENSMUSG00000055214.15	8.74291	-1.03651	1.31022	0.0873475	0.175888	11.2398	18.7789	2.00527	2.94763	Pld5	NoDiff	Non_ASC_unique_G4
ENSMUSG00000078184.1	9.87668	-0.0975054	0.824616	0.845353	0.905514	14.0497	7.65068	6.01581	11.7905	Rbm8a2	NoDiff	Non_ASC_unique_G4
ENSMUSG00000057335.11	3131.06	1.37257	0.63658	0.00919767	0.0292417	876.704	2130.37	4817.66	4699.5	Cep170	Up	ASC_unique_G4
ENSMUSG00000104154.1	4.98753	0.0382475	0.924931	0.91858	0.95209	0	9.04171	5.01318	5.89525	Gm38104	NoDiff	Non_ASC_unique_G4
ENSMUSG00000026504.17	403.325	0.571423	0.615598	0.247288	0.386525	153.142	431.916	564.484	463.76	Sdccag8	NoDiff	ASC_unique_G4
ENSMUSG00000103367.1	65.8965	1.07652	0.713672	0.0514812	0.116509	33.7194	36.8624	119.314	73.6907	Gm38158	NoDiff	Non_ASC_unique_G4
ENSMUSG00000102211.1	10.2568	-0.236731	0.844276	0.634983	0.75313	16.8597	8.34619	5.01318	10.808	Gm37490	NoDiff	Non_ASC_unique_G4
ENSMUSG00000103251.1	4.58121	-0.535587	1.08169	0.228491	0.365434	5.6199	9.73723	1.00264	1.96508	Gm37519	NoDiff	Non_ASC_unique_G4
ENSMUSG00000019699.16	1373.94	-0.773325	0.605861	0.120031	0.224632	1031.25	2648.53	895.353	920.642	Akt3	NoDiff	ASC_unique_G4
ENSMUSG00000104391.1	5.52431	-0.432097	1.04259	0.291938	0.437216	8.42984	9.73723	0	3.93017	Gm37960	NoDiff	Non_ASC_unique_G4
ENSMUSG00000102133.1	4.60018	-0.50995	1.07082	0.240596	0.378857	11.2398	4.1731	2.00527	0.982542	Gm37106	NoDiff	Non_ASC_unique_G4
ENSMUSG00000103646.1	5.23106	-0.263984	0.918642	0.562189	0.694369	5.6199	8.34619	4.01054	2.94763	Gm37706	NoDiff	Non_ASC_unique_G4
ENSMUSG00000097892.2	6.26482	0.221944	0.899163	0.6227	0.743023	5.6199	3.47758	12.0316	3.93017	Gm26801	NoDiff	ASC_unique_G4
ENSMUSG00000063659.11	1453.11	1.26322	0.562378	0.00862022	0.0278009	570.419	953.553	1994.24	2294.24	Zbtb18	Up	ASC_unique_G4
ENSMUSG00000103767.1	7.14298	-1.31975	2.89019	0.00817192	0.02663	5.6199	22.952	0	0	Gm37858	Down	Non_ASC_unique_G4
ENSMUSG00000015961.8	4910.94	0.761002	0.528984	0.090631	0.180968	4234.59	2457.26	6424.89	6527.03	Adss	NoDiff	ASC_unique_G4
ENSMUSG00000091476.8	4.98041	-0.312521	0.940154	0.489473	0.631144	5.6199	8.34619	3.00791	2.94763	Catspere2	NoDiff	Non_ASC_unique_G4
ENSMUSG00000104097.1	5.35774	0.0187056	0.879228	0.962881	0.978873	7.02487	3.47758	6.01581	4.91271	Gm37313	NoDiff	Non_ASC_unique_G4
ENSMUSG00000026502.13	9.02098	0.278052	0.854452	0.572285	0.702322	7.02487	6.25965	10.0264	12.773	Desi2	NoDiff	Non_ASC_unique_G4
ENSMUSG00000039630.10	479.149	-0.721049	0.695669	0.178271	0.303509	245.87	1048.14	325.856	296.728	Hnrnpu	NoDiff	Non_ASC_unique_G4
ENSMUSG00000026495.8	92.5985	0.253239	0.560869	0.586394	0.714236	71.6537	90.4171	99.2609	109.062	Efcab2	NoDiff	ASC_unique_G4
ENSMUSG00000026494.12	59.1035	-0.0683672	0.590599	0.890713	0.934084	64.6288	57.7278	53.1397	60.9176	Kif26b	NoDiff	Non_ASC_unique_G4
ENSMUSG00000055067.15	366.229	0.0157179	0.481285	0.968202	0.981954	358.268	368.624	399.049	338.977	Smyd3	NoDiff	Non_ASC_unique_G4
ENSMUSG00000096474.2	35.3606	-0.0413874	0.693634	0.939133	0.964804	53.389	19.4745	39.1028	29.4763	Gm5561	NoDiff	Non_ASC_unique_G4
ENSMUSG00000026492.11	960.208	0.645269	0.60505	0.187715	0.315706	986.292	363.059	1311.45	1180.03	Tfb2m	NoDiff	ASC_unique_G4
ENSMUSG00000038949.8	947.493	-0.178875	0.627377	0.72424	0.819261	376.533	1699.15	870.287	844.004	Cnst	NoDiff	ASC_unique_G4
ENSMUSG00000038936.13	738.614	1.59306	0.558118	0.00109111	0.0048981	265.54	390.185	1106.91	1191.82	Sccpdh	Up	ASC_unique_G4
ENSMUSG00000026491.13	5077	0.516017	0.506133	0.236445	0.374101	4900.55	2980.98	6434.91	5991.54	Ahctf1	NoDiff	ASC_unique_G4
ENSMUSG00000104418.1	8.3818	-0.707376	1.05818	0.191485	0.320017	14.0497	12.5193	4.01054	2.94763	Gm37070	NoDiff	Non_ASC_unique_G4
ENSMUSG00000026490.18	2971.98	-0.204023	0.515503	0.651284	0.766557	2188.95	4303.85	2695.08	2700.03	Cdc42bpa	NoDiff	ASC_unique_G4
ENSMUSG00000102194.1	4.15029	-0.309859	0.982956	0.439832	0.584897	11.2398	1.39103	2.00527	1.96508	Gm38169	NoDiff	Non_ASC_unique_G4
ENSMUSG00000103636.1	3.99673	-0.414211	1.06995	0.248294	0.387808	11.2398	2.78206	0	1.96508	Gm38331	NoDiff	Non_ASC_unique_G4
ENSMUSG00000026489.13	259.384	-3.75146	0.652896	7.44488e-10	1.51606e-08	599.924	374.188	27.0712	36.3541	Coq8a	Down	Non_ASC_unique_G4
ENSMUSG00000010609.15	499.339	-2.3301	0.569665	6.27063e-06	5.46501e-05	896.373	804.712	124.327	171.945	Psen2	Down	Non_ASC_unique_G4
ENSMUSG00000055676.4	21.9113	-1.20606	1.15121	0.0664687	0.14257	12.6448	59.1189	8.02108	7.86034	Gm5069	NoDiff	ASC_unique_G4
ENSMUSG00000038855.10	3536.28	-4.46282	0.908942	5.56878e-08	7.77946e-07	1688.78	11956.6	274.722	225.002	Itpkb	Down	ASC_unique_G4
ENSMUSG00000104388.1	31.6702	-2.97922	1.29688	0.00152706	0.00650063	19.6696	98.0678	5.01318	3.93017	Gm37033	Down	Non_ASC_unique_G4
ENSMUSG00000053963.7	129.231	-7.40461	1.58902	3.52968e-07	4.16753e-06	28.0995	486.861	0	1.96508	Stum	Down	Non_ASC_unique_G4
ENSMUSG00000026496.11	3634.13	2.70025	0.649537	3.45992e-06	3.20486e-05	494.551	1180.29	6531.17	6330.52	Parp1	Up	ASC_unique_G4
ENSMUSG00000058729.13	583.351	1.74775	0.630538	0.00112749	0.00503045	311.904	151.623	936.461	933.415	Lin9	Up	ASC_unique_G4
ENSMUSG00000026497.7	8.95653	0.723182	1.09759	0.168531	0.29102	5.6199	1.39103	16.0422	12.773	Mixl1	NoDiff	Non_ASC_unique_G4
ENSMUSG00000026499.5	2332.6	-0.177258	0.469132	0.673888	0.783557	2871.77	2150.54	2237.88	2070.22	Acbd3	NoDiff	ASC_unique_G4
ENSMUSG00000103649.1	50.0311	-0.575431	0.654392	0.263819	0.406296	68.8437	59.8144	36.0949	35.3715	Gm37768	NoDiff	Non_ASC_unique_G4
ENSMUSG00000060743.12	8284.67	-0.407531	0.459354	0.334662	0.483159	10084.9	9239.24	6716.65	7097.88	H3f3a	NoDiff	ASC_unique_G4
ENSMUSG00000073485.3	8.59239	-0.0170146	0.825989	0.97568	0.986342	9.83482	7.65068	9.02372	7.86034	H3f3aos	NoDiff	ASC_unique_G4
ENSMUSG00000038806.7	3033.16	-0.831688	0.500426	0.0583996	0.128391	4630.79	3444.2	2095.51	1962.14	Sde2	NoDiff	ASC_unique_G4
ENSMUSG00000026520.8	1523.76	1.90562	0.528044	5.77843e-05	0.000382319	517.03	638.484	2563.74	2375.79	Pycr2	Up	ASC_unique_G4
ENSMUSG00000038793.8	56.8038	-0.706522	0.780578	0.204825	0.336245	32.3144	124.497	32.0843	38.3191	Lefty1	NoDiff	Non_ASC_unique_G4
ENSMUSG00000026519.16	1501.76	-0.701511	0.497437	0.108169	0.207325	1648.03	2215.91	1038.73	1104.38	Tmem63a	NoDiff	Non_ASC_unique_G4
ENSMUSG00000085563.2	6.63061	-0.434066	0.965167	0.366003	0.514222	7.02487	12.5193	5.01318	1.96508	2210411M09Rik	NoDiff	Non_ASC_unique_G4
ENSMUSG00000038776.13	3450.72	-1.97206	0.517747	2.72165e-05	0.000200687	5618.49	5632.99	1163.06	1388.33	Ephx1	Down	Non_ASC_unique_G4
ENSMUSG00000026516.8	2092.94	1.87561	0.512939	5.1179e-05	0.000344939	796.62	831.142	3374.87	3369.14	Nvl	Up	ASC_unique_G4
ENSMUSG00000062169.13	2477.44	1.71753	0.522985	0.000233618	0.0012993	1126.79	963.29	4246.16	3573.51	Cnih4	Up	ASC_unique_G4
ENSMUSG00000038733.14	7166.5	-0.266325	0.484978	0.548215	0.681921	9729.44	6220.7	6265.47	6450.39	Wdr26	NoDiff	ASC_unique_G4
ENSMUSG00000054135.2	13.5968	-0.515083	0.903753	0.330838	0.479491	29.5045	9.04171	6.01581	9.82542	A430110L20Rik	NoDiff	Non_ASC_unique_G4
ENSMUSG00000081214.3	182.235	0.00967606	0.763098	0.977768	0.987307	347.029	13.9103	173.456	194.543	Rpl35a-ps2	NoDiff	Non_ASC_unique_G4
ENSMUSG00000103260.1	5.60824	-0.178273	0.959623	0.632581	0.750962	15.4547	0	5.01318	1.96508	Gm8146	NoDiff	Non_ASC_unique_G4
ENSMUSG00000047369.17	34.8005	-0.436928	0.700446	0.405961	0.552706	32.3144	54.2503	28.0738	24.5636	Dnah14	NoDiff	Non_ASC_unique_G4
ENSMUSG00000004880.11	2913.68	0.724574	0.486992	0.0873167	0.175845	1813.82	2285.47	3809.01	3746.43	Lbr	NoDiff	ASC_unique_G4
ENSMUSG00000022995.16	4144.2	0.761875	0.508455	0.0819549	0.167691	2336.47	3351	4942.99	5946.35	Enah	NoDiff	ASC_unique_G4
ENSMUSG00000102950.1	6.09603	-0.178024	0.912018	0.683355	0.790665	14.0497	1.39103	5.01318	3.93017	Gm37018	NoDiff	Non_ASC_unique_G4
ENSMUSG00000026511.7	1371.75	-0.0334483	0.468878	0.938249	0.964098	1358.61	1423.72	1163.06	1541.61	Srp9	NoDiff	ASC_unique_G4
ENSMUSG00000038633.5	4342.51	0.302922	0.4591	0.460609	0.60433	3974.67	3592.34	5157.56	4645.46	Degs1	NoDiff	ASC_unique_G4
ENSMUSG00000100147.2	41.3976	-6.60029	1.63148	2.11728e-05	0.000160533	44.9592	119.629	1.00264	0	1700047M11Rik	Down	Non_ASC_unique_G4
ENSMUSG00000047539.9	1810.63	0.645662	0.476745	0.123783	0.229926	1379.68	1283.23	2352.18	2227.42	Fbxo28	NoDiff	ASC_unique_G4
ENSMUSG00000026510.10	1893.68	-0.869549	0.533321	0.0589633	0.129291	3182.27	1933.53	1256.3	1202.63	Trp53bp2	NoDiff	ASC_unique_G4
ENSMUSG00000026509.15	11760.4	1.18055	0.507774	0.0079369	0.0260099	7418.26	5726.18	16937.5	16959.7	Capn2	Up	ASC_unique_G4
ENSMUSG00000102234.1	4.46769	-0.180848	0.942855	0.649541	0.765673	11.2398	0.695516	2.00527	3.93017	Gm37885	NoDiff	Non_ASC_unique_G4
ENSMUSG00000104415.1	23.5211	-0.331442	0.745198	0.528312	0.665435	37.9343	19.4745	16.0422	20.6334	Gm37069	NoDiff	Non_ASC_unique_G4
ENSMUSG00000038599.14	8.77422	-1.05071	1.8494	0.0306405	0.0774485	1.40497	32.6893	1.00264	0	Capn8	NoDiff	Non_ASC_unique_G4
ENSMUSG00000038576.15	21.3634	-1.4981	1.25549	0.0363945	0.0886685	30.9094	41.731	2.00527	10.808	Susd4	NoDiff	ASC_unique_G4
ENSMUSG00000079164.8	22.5708	-1.66571	1.24429	0.025208	0.0662697	16.8597	60.5099	7.01845	5.89525	Tlr5	NoDiff	Non_ASC_unique_G4
ENSMUSG00000030768.12	896.412	0.394918	0.480026	0.34855	0.497176	653.313	833.924	1063.8	1034.62	Disp1	NoDiff	Non_ASC_unique_G4
ENSMUSG00000102478.1	32.3462	2.07089	0.986369	0.0043889	0.0158546	11.2398	6.95516	57.1502	54.0398	BC085271	Up	Non_ASC_unique_G4
ENSMUSG00000046836.13	1886.75	-0.19038	0.467089	0.651969	0.767018	2302.75	1778.43	1686.43	1779.38	Brox	NoDiff	ASC_unique_G4
ENSMUSG00000042901.10	3104.32	0.689401	0.494243	0.109887	0.209747	1874.24	2572.71	3919.3	4051.02	Aida	NoDiff	ASC_unique_G4
ENSMUSG00000056050.13	3151.13	-0.453054	0.466122	0.282335	0.427021	3509.62	3970.7	2462.47	2661.71	Mia3	NoDiff	ASC_unique_G4
ENSMUSG00000072258.10	483.505	0.253196	0.49681	0.557783	0.690189	507.196	350.54	510.341	565.944	Taf1a	NoDiff	Non_ASC_unique_G4
ENSMUSG00000104212.1	15.3111	0.267734	0.779044	0.600966	0.725861	12.6448	11.8238	21.0553	15.7207	Gm37986	NoDiff	Non_ASC_unique_G4
ENSMUSG00000053461.9	21.0263	-2.24755	1.44167	0.00979516	0.0308117	29.5045	46.5996	7.01845	0.982542	Hhipl2	Down	Non_ASC_unique_G4
ENSMUSG00000039384.8	2524.3	-0.686959	0.723069	0.204985	0.336412	5818	1001.54	1564.11	1713.55	Dusp10	NoDiff	Non_ASC_unique_G4
ENSMUSG00000044854.7	49.5722	-0.648651	0.92542	0.241843	0.380399	136.282	8.34619	30.0791	23.581	1700056E22Rik	NoDiff	ASC_unique_G4
ENSMUSG00000103308.5	5.09236	0.539804	1.07921	0.220172	0.35542	2.80995	0.695516	8.02108	8.84288	Gm37800	NoDiff	Non_ASC_unique_G4
ENSMUSG00000039377.7	850.898	-0.519511	0.511736	0.243644	0.382441	819.1	1262.36	716.884	605.246	Hlx	NoDiff	ASC_unique_G4
ENSMUSG00000073481.9	1160.96	-0.591566	0.550316	0.207592	0.33959	963.812	1958.57	835.195	886.253	Mtarc2	NoDiff	ASC_unique_G4
ENSMUSG00000039349.5	1375.69	-8.48708	1.04978	3.46924e-17	2.51298e-15	569.014	4920.78	9.02372	3.93017	C130074G19Rik	Down	Non_ASC_unique_G4
ENSMUSG00000026620.11	579.274	-0.920408	0.570641	0.0563202	0.124683	563.395	1030.75	382.004	340.942	Mark1	NoDiff	Non_ASC_unique_G4
ENSMUSG00000102784.1	4.84622	-0.208189	1.00191	0.496387	0.636884	15.4547	0	0	3.93017	Gm38251	NoDiff	Non_ASC_unique_G4
ENSMUSG00000039318.12	2149.94	-0.405907	0.53686	0.379058	0.527326	3445	1642.81	1732.55	1779.38	Rab3gap2	NoDiff	ASC_unique_G4
ENSMUSG00000026618.11	2279.94	1.63513	0.586792	0.00126249	0.00552214	688.437	1268.62	3674.66	3488.02	Iars2	Up	ASC_unique_G4
ENSMUSG00000102526.1	4.8941	0.219843	0.969673	0.54696	0.680944	5.6199	0	10.0264	3.93017	Gm37785	NoDiff	ASC_unique_G4
ENSMUSG00000026617.16	1488.25	1.17487	0.507791	0.00824607	0.0268132	806.455	861.745	2301.05	1983.75	Bpnt1	Up	Non_ASC_unique_G4
ENSMUSG00000097261.2	13.7535	-0.43776	0.858411	0.405008	0.551731	26.6945	10.4327	10.0264	7.86034	4930532G15Rik	NoDiff	ASC_unique_G4
ENSMUSG00000026615.14	10196.6	0.4183	0.530298	0.355628	0.504077	11099.3	5447.28	12280.3	11959.5	Eprs	NoDiff	ASC_unique_G4
ENSMUSG00000051295.8	6.54516	-1.34604	2.19984	0.0351685	0.086198	14.0497	11.1283	1.00264	0	9630028B13Rik	NoDiff	Non_ASC_unique_G4
ENSMUSG00000026614.7	6.12411	-1.13447	2.16598	0.0115386	0.0352162	15.4547	9.04171	0	0	Slc30a10	Down	Non_ASC_unique_G4
ENSMUSG00000039246.8	106.389	1.15364	0.635657	0.0263612	0.0686033	64.6288	50.0772	165.435	145.416	Lyplal1	NoDiff	Non_ASC_unique_G4
ENSMUSG00000039239.14	1293.28	-1.41184	0.635748	0.0078522	0.0257773	2673.67	1274.19	492.294	732.976	Tgfb2	Down	ASC_unique_G4
ENSMUSG00000001305.5	1560.86	1.11007	0.709895	0.0439027	0.102539	1295.39	354.018	2287.01	2307.01	Rrp15	NoDiff	ASC_unique_G4
ENSMUSG00000097784.1	15.4038	0.254025	0.842232	0.603992	0.728382	21.0746	2.78206	21.0553	16.7032	A430105J06Rik	NoDiff	ASC_unique_G4
ENSMUSG00000039210.16	498.281	0.335322	0.528086	0.454332	0.598477	295.045	546.676	581.528	569.874	Gpatch2	NoDiff	ASC_unique_G4
ENSMUSG00000104394.2	95.1412	0.0118766	0.592232	0.976266	0.986538	66.0338	122.411	75.1976	116.923	Gm37254	NoDiff	Non_ASC_unique_G4
ENSMUSG00000104245.1	28.8965	0.0654271	0.684646	0.893924	0.936201	22.4796	32.6893	24.0632	36.3541	Gm38155	NoDiff	Non_ASC_unique_G4
ENSMUSG00000026610.13	40.8717	-2.62943	1.18655	0.0021629	0.00876805	120.828	27.8206	5.01318	9.82542	Esrrg	Down	Non_ASC_unique_G4
ENSMUSG00000026609.15	4.10074	-0.0118115	0.91557	0.980154	0.98875	5.6199	2.78206	7.01845	0.982542	Ush2a	NoDiff	Non_ASC_unique_G4
ENSMUSG00000026608.13	1370.67	0.70614	0.489462	0.0986908	0.193102	1076.21	873.568	1748.6	1784.3	Kctd3	NoDiff	Non_ASC_unique_G4
ENSMUSG00000037624.15	231.429	-0.449386	0.708745	0.395809	0.543157	81.4885	498.685	180.474	165.067	Kcnk2	NoDiff	Non_ASC_unique_G4
ENSMUSG00000103669.1	7.02392	0.562019	1.09946	0.21153	0.344309	0	4.1731	17.0448	6.8778	2900042K21Rik	NoDiff	Non_ASC_unique_G4
ENSMUSG00000102824.1	427.761	1.39111	0.54102	0.00318361	0.012102	205.126	219.783	685.802	600.333	Pdcd5-ps	Up	Non_ASC_unique_G4
ENSMUSG00000026605.14	2487.91	4.7643	0.517669	2.35499e-21	3.24337e-19	162.977	166.228	4678.3	4944.15	Cenpf	Up	ASC_unique_G4
ENSMUSG00000026604.17	4184.98	0.248375	0.518565	0.571091	0.701268	2472.75	4924.95	4519.88	4822.32	Ptpn14	NoDiff	ASC_unique_G4
ENSMUSG00000097925.1	4.12743	-0.236161	0.988765	0.503683	0.643717	0	12.5193	3.00791	0.982542	Gm26574	NoDiff	Non_ASC_unique_G4
ENSMUSG00000104435.1	115.429	0.0293626	0.587434	0.947061	0.969191	157.357	70.2471	111.293	122.818	Gm37422	NoDiff	Non_ASC_unique_G4
ENSMUSG00000026603.13	954.391	0.900591	0.522772	0.0466065	0.107498	722.157	502.163	1339.52	1253.72	Smyd2	NoDiff	Non_ASC_unique_G4
ENSMUSG00000103467.1	4.32977	0.0241748	0.909076	0.949472	0.970899	7.02487	1.39103	3.00791	5.89525	Gm38245	NoDiff	Non_ASC_unique_G4
ENSMUSG00000010175.13	1620.09	-2.04543	0.877816	0.00278584	0.010852	4678.56	826.273	434.141	541.381	Prox1	Down	Non_ASC_unique_G4
ENSMUSG00000099404.1	5.49202	-0.382851	1.05561	0.275893	0.419744	18.2647	0.695516	3.00791	0	Gm28172	NoDiff	Non_ASC_unique_G4
ENSMUSG00000079045.3	11.7136	-2.30939	2.71153	0.0156191	0.045118	37.9343	6.95516	0	1.96508	Prox1os	Down	Non_ASC_unique_G4
ENSMUSG00000089872.10	845.413	0.708539	0.490183	0.0991255	0.19368	569.014	633.615	1065.8	1113.22	Rps6kc1	NoDiff	ASC_unique_G4
ENSMUSG00000026634.16	1507.68	0.32918	0.461372	0.421845	0.56805	1288.36	1303.4	1718.52	1720.43	Angel2	NoDiff	Non_ASC_unique_G4
ENSMUSG00000037568.12	868.427	1.36551	0.914913	0.0315973	0.0792641	635.048	79.2888	1245.27	1514.1	Vash2	NoDiff	ASC_unique_G4
ENSMUSG00000103964.1	5.71383	-0.176961	0.894061	0.699147	0.801706	4.21492	9.73723	3.00791	5.89525	Gm8407	NoDiff	Non_ASC_unique_G4
ENSMUSG00000066595.9	936.763	-0.0388111	0.483081	0.930292	0.959441	1132.41	772.718	963.532	878.393	Flvcr1	NoDiff	ASC_unique_G4
ENSMUSG00000026632.17	163.64	-0.995222	0.599817	0.0462553	0.106854	184.052	276.12	90.2372	104.149	Tatdn3	NoDiff	Non_ASC_unique_G4
ENSMUSG00000062510.12	502.412	5.15294	0.631861	3.08542e-17	2.25751e-15	16.8597	31.9937	1011.66	949.136	Nsl1	Up	Non_ASC_unique_G4
ENSMUSG00000026630.9	59.688	-2.80369	0.869657	0.000133182	0.000796807	71.6537	143.276	12.0316	11.7905	Batf3	Down	Non_ASC_unique_G4
ENSMUSG00000091017.1	133.364	-10.8507	3.06266	1.11915e-10	2.65969e-09	349.838	183.616	0	0	Fam71a	Down	Non_ASC_unique_G4
ENSMUSG00000026628.13	19668.1	-7.76443	0.516255	2.58427e-52	7.72845e-49	37577.4	40748.9	159.419	186.683	Atf3	Down	Non_ASC_unique_G4
ENSMUSG00000073478.6	57.1154	-1.92386	0.867713	0.00412987	0.0150697	126.448	65.3785	14.0369	22.5985	D730003I15Rik	Down	ASC_unique_G4
ENSMUSG00000103685.1	4.29688	-0.189808	0.927176	0.652696	0.767557	8.42984	2.78206	4.01054	1.96508	Gm37074	NoDiff	Non_ASC_unique_G4
ENSMUSG00000037499.9	796.865	-0.840178	0.528472	0.0657893	0.141394	850.009	1286.01	545.434	506.009	Nenf	NoDiff	Non_ASC_unique_G4
ENSMUSG00000026627.7	414.077	1.44981	0.721737	0.0115303	0.0352012	88.5134	277.511	647.702	642.583	Pacc1	Up	ASC_unique_G4
ENSMUSG00000026626.11	5666.61	-1.10227	0.49426	0.0123614	0.0373197	8334.3	7660.42	3494.18	3177.54	Ppp2r5a	Down	Non_ASC_unique_G4
ENSMUSG00000102246.1	10.3004	0.166865	0.919193	0.686427	0.793028	15.4547	0	10.0264	15.7207	9430037O13Rik	NoDiff	Non_ASC_unique_G4
ENSMUSG00000037474.13	1622.03	3.55469	0.594226	1.73767e-10	3.9958e-09	296.449	161.36	3062.05	2968.26	Dtl	Up	ASC_unique_G4
ENSMUSG00000037461.10	2251.08	1.55814	0.514006	0.000652444	0.00316711	1115.55	957.03	3525.27	3406.47	Ints7	Up	ASC_unique_G4
ENSMUSG00000026623.16	3218.14	0.825577	0.524825	0.0662813	0.142238	2631.52	1630.99	4218.09	4391.96	Lpgat1	NoDiff	ASC_unique_G4
ENSMUSG00000026622.15	6.90868	0.728044	1.26421	0.09926	0.193871	2.80995	0	13.0343	11.7905	Nek2	NoDiff	Non_ASC_unique_G4
ENSMUSG00000037434.7	7.1648	-0.15878	0.861881	0.74144	0.832286	5.6199	11.1283	6.01581	5.89525	Slc30a1	NoDiff	Non_ASC_unique_G4
ENSMUSG00000037395.15	207.005	0.133116	0.518543	0.762084	0.846427	157.357	230.216	209.551	230.897	Rcor3	NoDiff	ASC_unique_G4
ENSMUSG00000097316.2	29.3507	-0.261888	0.684075	0.612309	0.734728	35.1243	32.6893	23.0606	26.5286	Gm10516	NoDiff	ASC_unique_G4
ENSMUSG00000058248.12	30.3599	-0.598395	0.88438	0.278059	0.422232	9.83482	75.8113	21.0553	14.7381	Kcnh1	NoDiff	Non_ASC_unique_G4
ENSMUSG00000037375.16	122.53	0.310176	0.546695	0.499363	0.639687	95.5382	113.369	157.414	123.8	Hhat	NoDiff	Non_ASC_unique_G4
ENSMUSG00000016262.14	675.139	0.116506	0.471258	0.777431	0.857513	583.064	696.907	677.781	742.802	Sertad4	NoDiff	Non_ASC_unique_G4
ENSMUSG00000089812.2	19.4052	-0.708526	0.882961	0.212189	0.3449	22.4796	33.3848	7.01845	14.7381	Gm15867	NoDiff	Non_ASC_unique_G4
ENSMUSG00000016200.14	90.0089	3.84944	0.897721	9.63976e-07	1.02332e-05	15.4547	4.1731	169.445	170.962	Syt14	Up	Non_ASC_unique_G4
ENSMUSG00000016181.9	1198.58	1.16843	0.609844	0.02073	0.0565939	885.134	408.268	1869.91	1631.02	Utp25	NoDiff	ASC_unique_G4
ENSMUSG00000026638.15	143.165	-5.15184	1.28278	2.96123e-06	2.7911e-05	39.3393	522.333	9.02372	1.96508	Irf6	Down	Non_ASC_unique_G4
ENSMUSG00000079144.7	199.801	2.6123	0.653218	7.53048e-06	6.42392e-05	35.1243	61.2054	360.949	341.925	A130010J15Rik	Up	Non_ASC_unique_G4
ENSMUSG00000037318.10	188.076	-3.91606	0.709184	2.60561e-09	4.70223e-08	441.162	270.556	15.0395	25.5461	Traf3ip3	Down	Non_ASC_unique_G4
ENSMUSG00000089683.2	4.20447	-0.59068	1.26241	0.0433305	0.101508	12.6448	4.1731	0	0	4930570N18Rik	NoDiff	Non_ASC_unique_G4
ENSMUSG00000026639.18	740.097	2.14552	1.03528	0.004127	0.0150652	32.3144	349.149	1262.32	1316.61	Lamb3	Up	Non_ASC_unique_G4
ENSMUSG00000016194.14	1255.69	-1.18862	0.582999	0.0162167	0.0464838	2378.62	1281.14	745.961	617.036	Hsd11b1	Down	Non_ASC_unique_G4
ENSMUSG00000103089.1	6.30912	0.056264	0.93369	0.87648	0.92495	11.2398	0	12.0316	1.96508	Gm38118	NoDiff	Non_ASC_unique_G4
ENSMUSG00000009633.3	789.542	0.608935	0.561539	0.195434	0.324969	369.508	781.065	993.611	1013.98	G0s2	NoDiff	Non_ASC_unique_G4
ENSMUSG00000104348.1	23.2921	-1.14997	1.33112	0.0705371	0.149274	8.42984	70.9427	2.00527	11.7905	Gm37691	NoDiff	Non_ASC_unique_G4
ENSMUSG00000016179.11	64.8603	3.699	0.827846	5.98421e-07	6.69912e-06	8.42984	6.95516	117.308	126.748	Camk1g	Up	Non_ASC_unique_G4
ENSMUSG00000026640.12	3019.19	-1.77038	0.534197	0.00021187	0.00119292	4029.46	5571.08	1236.25	1239.97	Plxna2	Down	ASC_unique_G4
ENSMUSG00000102523.1	5.42916	-0.328509	0.994744	0.410204	0.556923	11.2398	5.56413	0	4.91271	Gm37783	NoDiff	Non_ASC_unique_G4
ENSMUSG00000102621.1	7.9354	-0.530318	0.974132	0.297859	0.443894	15.4547	8.34619	4.01054	3.93017	Gm37674	NoDiff	Non_ASC_unique_G4
ENSMUSG00000102841.1	4.74054	0.178814	0.920321	0.668026	0.778817	5.6199	1.39103	8.02108	3.93017	Gm38036	NoDiff	Non_ASC_unique_G4
ENSMUSG00000016494.9	5585.44	-2.62922	0.775274	7.706e-05	0.000493139	4109.55	15667.2	1450.81	1114.2	Cd34	Down	ASC_unique_G4
ENSMUSG00000097325.2	43.8288	-3.76768	1.25523	0.000169518	0.000982475	39.3393	127.975	7.01845	0.982542	Gm16897	Down	ASC_unique_G4
ENSMUSG00000096929.7	88.2905	-4.34644	0.976459	5.7317e-07	6.46136e-06	216.366	123.802	11.029	1.96508	A330023F24Rik	Down	ASC_unique_G4
ENSMUSG00000104525.1	4.54447	-0.1008	0.948134	0.784581	0.862446	11.2398	0	3.00791	3.93017	Gm37334	NoDiff	Non_ASC_unique_G4
ENSMUSG00000103867.1	10.4933	-0.84294	1.30167	0.101663	0.19757	9.83482	27.1251	5.01318	0	9630010A21Rik	NoDiff	Non_ASC_unique_G4
ENSMUSG00000016493.13	56.8265	-1.24489	0.975744	0.0529266	0.118893	28.0995	151.623	21.0553	26.5286	Cd46	NoDiff	Non_ASC_unique_G4
ENSMUSG00000104010.1	5.45751	-0.0464948	0.935445	0.906918	0.944295	0	11.8238	9.02372	0.982542	Gm37366	NoDiff	Non_ASC_unique_G4
ENSMUSG00000016481.15	1714.48	-1.06351	0.68295	0.0502696	0.114249	1156.29	3808.65	912.398	980.577	Cr1l	NoDiff	ASC_unique_G4
ENSMUSG00000026616.16	49.2589	-4.08247	1.36961	0.000161435	0.000942935	18.2647	171.792	5.01318	1.96508	Cr2	Down	Non_ASC_unique_G4
ENSMUSG00000050530.14	1517.07	0.42385	0.662284	0.402224	0.549201	386.368	1950.23	1911.02	1820.65	Fam171a1	NoDiff	Non_ASC_unique_G4
ENSMUSG00000026643.16	2580.86	-0.094661	0.499106	0.832978	0.89681	3439.38	1938.4	2478.51	2467.16	Nmt2	NoDiff	ASC_unique_G4
ENSMUSG00000049950.6	252.843	1.42925	0.567224	0.00347537	0.013001	130.663	113.369	391.028	376.314	Rpp38	Up	ASC_unique_G4
ENSMUSG00000103786.1	4.3216	0.561843	1.17286	0.114408	0.216309	1.40497	0	8.02108	7.86034	Gm37525	NoDiff	Non_ASC_unique_G4
ENSMUSG00000026648.18	333.11	-0.774991	0.517111	0.0841283	0.171018	417.277	459.736	221.582	233.845	Dclre1c	NoDiff	ASC_unique_G4
ENSMUSG00000026646.16	480.134	2.17828	0.605507	4.74901e-05	0.000323408	193.886	111.978	802.108	812.562	Suv39h2	Up	ASC_unique_G4
ENSMUSG00000109865.1	1579.98	1.33117	0.525517	0.00381255	0.0140844	696.867	930.601	2296.03	2396.42	Hspa14	Up	ASC_unique_G4
ENSMUSG00000051396.15	187.457	0.603784	0.534138	0.185135	0.312449	136.282	140.494	218.574	254.478	Gm45902	NoDiff	ASC_unique_G4
ENSMUSG00000039496.8	35.3745	-0.170961	0.705689	0.743294	0.833117	19.6696	58.4234	26.0685	37.3366	Cdnf	NoDiff	ASC_unique_G4
ENSMUSG00000026655.15	1582.32	-1.58869	0.670456	0.00446914	0.0161028	1369.85	3608.34	641.687	709.395	Fam107b	Down	Non_ASC_unique_G4
ENSMUSG00000026657.17	3361.88	0.674972	0.480689	0.108294	0.20749	2259.2	2600.53	4578.03	4009.75	Frmd4a	NoDiff	Non_ASC_unique_G4
ENSMUSG00000086018.7	7.7169	-1.3107	2.88385	0.00750589	0.02487	26.6945	4.1731	0	0	Gm13179	Down	Non_ASC_unique_G4
ENSMUSG00000039449.14	1843.31	-0.196662	0.48641	0.650128	0.765959	2439.03	1565.61	1689.44	1679.16	Prpf18	NoDiff	Non_ASC_unique_G4
ENSMUSG00000083378.3	4.17774	-0.10894	0.909125	0.799306	0.872994	5.6199	4.1731	2.00527	4.91271	Gm13196	NoDiff	Non_ASC_unique_G4
ENSMUSG00000048186.14	192.198	-2.47953	0.60673	5.74934e-06	5.06552e-05	349.838	315.764	50.1318	53.0573	Bend7	Down	Non_ASC_unique_G4
ENSMUSG00000026662.13	2648.57	2.46033	0.540096	6.69843e-07	7.41931e-06	611.164	854.789	4634.18	4494.15	Sephs1	Up	ASC_unique_G4
ENSMUSG00000026664.7	386.451	-0.794683	0.693809	0.137819	0.24949	227.606	834.619	204.538	279.042	Phyh	NoDiff	Non_ASC_unique_G4
ENSMUSG00000069188.5	117.183	-0.813469	0.682154	0.126321	0.233461	231.821	91.1126	68.1792	77.6208	Gm13192	NoDiff	Non_ASC_unique_G4
ENSMUSG00000026668.10	6.0554	-0.404809	1.09576	0.188975	0.31719	0	22.2565	0	1.96508	Ucma	NoDiff	Non_ASC_unique_G4
ENSMUSG00000026669.14	1482.57	4.2268	0.591886	7.3257e-14	2.99524e-12	96.9432	175.27	2971.81	2686.27	Mcm10	Up	Non_ASC_unique_G4
ENSMUSG00000026672.11	643.949	0.335503	0.525629	0.454717	0.598833	380.748	708.731	771.026	715.291	Optn	NoDiff	ASC_unique_G4
ENSMUSG00000086430.1	6.18245	-0.103827	0.926811	0.798522	0.872319	9.83482	4.86861	10.0264	0	4930551O13Rik	NoDiff	Non_ASC_unique_G4
ENSMUSG00000026676.7	1217.11	-8.05105	0.940744	6.83165e-19	6.56026e-17	694.057	4158.49	8.02108	7.86034	Ccdc3	Down	Non_ASC_unique_G4
ENSMUSG00000039145.16	367.579	-0.0369387	0.634524	0.946577	0.96898	132.068	616.227	335.883	386.139	Camk1d	NoDiff	Non_ASC_unique_G4
ENSMUSG00000082013.1	4.59864	-0.483994	1.06392	0.252065	0.391952	12.6448	2.78206	1.00264	1.96508	Gm13216	NoDiff	Non_ASC_unique_G4
ENSMUSG00000039128.13	1634.87	1.75342	0.574322	0.000471987	0.00239704	488.931	831.837	2619.89	2598.82	Cdc123	Up	Non_ASC_unique_G4
ENSMUSG00000025817.12	1341.38	2.88061	0.523164	3.88404e-09	6.73083e-08	304.879	280.293	2367.22	2413.12	Nudt5	Up	Non_ASC_unique_G4
ENSMUSG00000056718.2	20.9122	0.345539	0.758212	0.505963	0.645898	18.2647	13.9103	19.0501	32.4239	Gm13199	NoDiff	Non_ASC_unique_G4
ENSMUSG00000025816.15	666.943	0.373282	0.523237	0.403519	0.550321	712.322	396.444	819.153	739.854	Sec61a2	NoDiff	ASC_unique_G4
ENSMUSG00000025815.13	135.698	-0.510954	0.70655	0.334548	0.483159	280.995	66.7696	73.1924	121.835	Dhtkd1	NoDiff	ASC_unique_G4
ENSMUSG00000043241.14	1638.36	0.049277	0.461225	0.901795	0.940781	1449.93	1754.09	1615.25	1734.19	Upf2	NoDiff	ASC_unique_G4
ENSMUSG00000045319.13	113.928	-1.1937	0.74673	0.037818	0.0914816	94.1332	247.604	49.1291	64.8478	Proser2	NoDiff	Non_ASC_unique_G4
ENSMUSG00000039063.5	51.1071	-0.655539	0.66854	0.209286	0.34172	75.8686	59.1189	33.087	36.3541	Echdc3	NoDiff	Non_ASC_unique_G4
ENSMUSG00000039046.15	1456.51	0.723652	0.589055	0.135157	0.24567	578.849	1400.07	1935.09	1912.03	Usp6nl	NoDiff	ASC_unique_G4
ENSMUSG00000002107.18	5134.04	0.94982	0.512826	0.0321498	0.080409	3782.19	2635.31	6939.24	7179.44	Celf2	NoDiff	Non_ASC_unique_G4
ENSMUSG00000062319.2	3.9957	0.434039	1.06705	0.260412	0.402203	0	2.08655	7.01845	6.8778	Gm10115	NoDiff	Non_ASC_unique_G4
ENSMUSG00000082953.3	27.5884	-0.614443	0.783149	0.264179	0.406702	32.3144	42.4265	12.0316	23.581	Gm13217	NoDiff	Non_ASC_unique_G4
ENSMUSG00000015619.10	170.744	-0.671979	0.807503	0.229337	0.36616	47.7691	424.96	97.2556	112.992	Gata3	NoDiff	Non_ASC_unique_G4
ENSMUSG00000075534.5	4.123	-0.160852	0.927038	0.697477	0.80051	8.42984	2.08655	4.01054	1.96508	Gm13262	NoDiff	Non_ASC_unique_G4
ENSMUSG00000025782.12	1001.97	0.832351	0.511806	0.0598515	0.130854	557.775	770.632	1327.49	1351.98	Taf3	NoDiff	ASC_unique_G4
ENSMUSG00000025781.14	4733.21	1.53438	0.53578	0.00109317	0.00490449	1777.29	2581.76	7193.91	7379.87	Atp5c1	Up	ASC_unique_G4
ENSMUSG00000037262.7	576.941	0.166189	0.472739	0.690907	0.796006	576.039	493.816	632.663	605.246	Kin	NoDiff	ASC_unique_G4
ENSMUSG00000037254.18	105.544	-5.80544	1.02994	1.55481e-09	2.9683e-08	102.563	313.678	2.00527	3.93017	Itih2	Down	Non_ASC_unique_G4
ENSMUSG00000025780.7	3290.92	-8.26358	0.675892	1.38681e-35	1.11659e-32	4157.32	8966.59	23.0606	16.7032	Itih5	Down	Non_ASC_unique_G4
ENSMUSG00000061186.15	44.3203	-0.260813	0.680385	0.614367	0.736337	28.0995	73.7247	39.1028	36.3541	Sfmbt2	NoDiff	Non_ASC_unique_G4
ENSMUSG00000083900.2	7.77836	-0.712316	1.09044	0.181005	0.307199	14.0497	11.1283	2.00527	3.93017	Gm13294	NoDiff	Non_ASC_unique_G4
ENSMUSG00000026778.13	463.527	-3.64713	0.781928	2.35745e-07	2.87425e-06	1355.8	383.229	55.1449	59.9351	Prkcq	Down	Non_ASC_unique_G4
ENSMUSG00000103774.1	5.31253	-0.902264	1.50988	0.0610635	0.132977	9.83482	10.4327	0	0.982542	Gm36932	NoDiff	Non_ASC_unique_G4
ENSMUSG00000082424.4	22.946	1.60299	1.05538	0.0218726	0.0590968	8.42984	6.95516	37.0975	39.3017	Gm13292	NoDiff	Non_ASC_unique_G4
ENSMUSG00000026773.19	3731.36	-3.04792	0.957369	0.000123147	0.000743786	1482.25	12209.8	603.586	629.81	Pfkfb3	Down	ASC_unique_G4
ENSMUSG00000102329.1	18.074	-3.79708	2.03151	0.00317734	0.0120826	8.42984	61.9009	0	1.96508	Gm10851	Down	Non_ASC_unique_G4
ENSMUSG00000102376.1	13.7617	-0.311685	0.950817	0.482518	0.624459	5.6199	33.3848	16.0422	0	Gm37975	NoDiff	ASC_unique_G4
ENSMUSG00000037197.11	3487.64	1.23146	0.521863	0.00637225	0.0216976	2181.92	1575.34	5265.84	4927.45	Rbm17	Up	ASC_unique_G4
ENSMUSG00000026770.5	54.9853	-5.10452	1.42807	2.17935e-05	0.000165	32.3144	183.616	4.01054	0	Il2ra	Down	Non_ASC_unique_G4
ENSMUSG00000023206.16	466.336	-1.80375	0.640286	0.000987698	0.00450861	495.956	1009.89	190.501	168.997	Il15ra	Down	Non_ASC_unique_G4
ENSMUSG00000058594.15	1173.3	0.169486	0.575952	0.715562	0.813047	535.295	1605.95	1241.26	1310.71	Fbh1	NoDiff	ASC_unique_G4
ENSMUSG00000047909.11	755.142	-0.661391	0.519366	0.140755	0.253643	994.721	935.469	429.128	661.251	Ankrd16	NoDiff	ASC_unique_G4
ENSMUSG00000026768.10	461.882	-4.10306	0.767432	6.91614e-09	1.13555e-07	407.442	1352.78	42.1107	45.1969	Itga8	Down	ASC_unique_G4
ENSMUSG00000086843.3	12.1715	-0.706342	1.41974	0.00836936	0.0270878	0	48.6861	0	0	E030013I19Rik	Down	ASC_unique_G4
ENSMUSG00000026767.12	969.838	0.803604	0.517875	0.0706525	0.149443	526.865	772.718	1304.43	1275.34	Mindy3	NoDiff	Non_ASC_unique_G4
ENSMUSG00000104449.1	13.1469	-0.377048	0.894364	0.453926	0.598092	11.2398	24.3431	15.0395	1.96508	Gm37255	NoDiff	Non_ASC_unique_G4
ENSMUSG00000026730.12	239.878	0.686967	0.560723	0.144482	0.258886	129.258	206.568	282.743	340.942	Pter	NoDiff	Non_ASC_unique_G4
ENSMUSG00000049630.6	13.5966	-1.58596	1.40857	0.0336343	0.0831385	15.4547	31.9937	3.00791	3.93017	C1ql3	NoDiff	Non_ASC_unique_G4
ENSMUSG00000104459.1	4.48411	-0.421926	1.00473	0.340438	0.488936	5.6199	8.34619	2.00527	1.96508	Gm37824	NoDiff	Non_ASC_unique_G4
ENSMUSG00000103143.1	4.41487	-0.0677437	0.910808	0.873799	0.923191	4.21492	5.56413	1.00264	6.8778	Gm37742	NoDiff	Non_ASC_unique_G4
ENSMUSG00000026727.10	1692.96	-0.0386085	0.572832	0.940647	0.965637	850.009	2595.67	1680.42	1645.76	Rsu1	NoDiff	ASC_unique_G4
ENSMUSG00000102691.1	31.8792	-2.34062	1.02916	0.00248717	0.00988538	60.4139	52.1637	10.0264	4.91271	Gm37780	Down	Non_ASC_unique_G4
ENSMUSG00000086358.2	7.09169	-0.0668784	0.864297	0.888173	0.932307	11.2398	4.1731	9.02372	3.93017	Gm13270	NoDiff	ASC_unique_G4
ENSMUSG00000026726.10	163.634	2.12944	0.626329	0.000105699	0.000650794	46.3641	59.1189	284.748	264.304	Cubn	Up	Non_ASC_unique_G4
ENSMUSG00000026723.10	264.207	0.786455	0.633067	0.12124	0.226429	95.5382	244.822	352.928	363.541	Trdmt1	NoDiff	Non_ASC_unique_G4
ENSMUSG00000026728.9	113242	1.56036	0.532843	0.00089223	0.0041332	42173.1	61121.3	174834	174840	Vim	Up	Non_ASC_unique_G4
ENSMUSG00000003418.11	234.843	-7.41596	1.39276	7.07318e-09	1.1568e-07	67.4387	868.004	0	3.93017	St8sia6	Down	Non_ASC_unique_G4
ENSMUSG00000063275.15	844.967	0.954768	0.759315	0.0885015	0.177801	782.57	152.318	1295.4	1149.57	Hacd1	NoDiff	ASC_unique_G4
ENSMUSG00000102553.1	51.2268	0.410164	0.794504	0.432583	0.578084	66.0338	7.65068	76.2003	55.0224	D930036K23Rik	NoDiff	Non_ASC_unique_G4
ENSMUSG00000086657.2	39.1339	0.473433	0.771306	0.370847	0.518972	44.9592	10.4327	46.1212	55.0224	Stamos	NoDiff	ASC_unique_G4
ENSMUSG00000026718.17	3306.99	0.414047	0.608492	0.394527	0.542079	4046.32	1192.11	3699.72	4289.78	Stam	NoDiff	ASC_unique_G4
ENSMUSG00000103901.1	58.4741	-0.0836564	0.688191	0.873737	0.923172	88.5134	34.7758	28.0738	82.5335	Gm37499	NoDiff	Non_ASC_unique_G4
ENSMUSG00000061531.8	11.4149	-0.0361594	0.825467	0.944493	0.968069	19.6696	4.1731	10.0264	11.7905	Tmem236	NoDiff	Non_ASC_unique_G4
ENSMUSG00000026712.3	571.103	-5.98018	1.02526	2.89822e-10	6.37974e-09	212.151	2043.43	17.0448	11.7905	Mrc1	Down	Non_ASC_unique_G4
ENSMUSG00000057914.15	110.121	-2.09114	0.914252	0.0029559	0.0113706	73.0586	303.941	30.0791	33.4064	Cacnb2	Down	Non_ASC_unique_G4
ENSMUSG00000070271.7	19.517	-0.245738	0.768982	0.636541	0.754422	32.3144	13.9103	20.0527	11.7905	Gm13268	NoDiff	Non_ASC_unique_G4
ENSMUSG00000104271.1	4.33055	-0.494294	1.10849	0.198963	0.329543	5.6199	9.73723	0	1.96508	Gm37891	NoDiff	Non_ASC_unique_G4
ENSMUSG00000026707.15	169.022	0.216564	0.596369	0.651374	0.766592	81.4885	217.697	176.464	200.439	Nsun6	NoDiff	ASC_unique_G4
ENSMUSG00000017418.14	2434.86	-1.46239	0.583285	0.00375358	0.01391	2600.61	4829.66	1186.12	1123.05	Arl5b	Down	Non_ASC_unique_G4
ENSMUSG00000102258.1	14.1922	-1.21176	1.16857	0.0663297	0.142327	22.4796	24.3431	6.01581	3.93017	Gm38257	NoDiff	ASC_unique_G4
ENSMUSG00000103865.1	24.8384	1.51325	1.12648	0.0295036	0.0751648	12.6448	4.1731	49.1291	33.4064	Gm37416	NoDiff	Non_ASC_unique_G4
ENSMUSG00000026748.13	2762.7	-1.97346	0.649574	0.000431952	0.00222089	2718.62	6393.18	904.377	1034.62	Plxdc2	Down	Non_ASC_unique_G4
ENSMUSG00000053702.16	322.812	-0.120493	0.564114	0.801635	0.874717	196.696	486.166	303.798	304.588	Nebl	NoDiff	ASC_unique_G4
ENSMUSG00000054057.2	56.7206	-0.731851	0.712211	0.175769	0.300146	54.794	99.4588	45.1186	27.5112	A930004D18Rik	NoDiff	Non_ASC_unique_G4
ENSMUSG00000054074.9	31.4266	0.105962	0.719387	0.832086	0.896217	18.2647	39.6444	49.1291	18.6683	Skida1	NoDiff	Non_ASC_unique_G4
ENSMUSG00000026743.16	1180.55	-0.0716505	0.474176	0.866737	0.918651	1041.09	1393.12	1061.79	1226.21	Mllt10	NoDiff	Non_ASC_unique_G4
ENSMUSG00000081619.1	4.07173	-0.0204117	0.935208	0.960898	0.977854	0	8.34619	4.01054	3.93017	Gm13351	NoDiff	Non_ASC_unique_G4
ENSMUSG00000026740.12	1159.08	-0.369946	0.472276	0.377697	0.52586	1218.11	1465.45	1003.64	949.136	Dnajc1	NoDiff	ASC_unique_G4
ENSMUSG00000051154.11	1486.91	1.51467	0.531004	0.00120383	0.00530592	597.114	793.584	2201.79	2355.15	Commd3	Up	ASC_unique_G4
ENSMUSG00000026739.13	2743.22	1.39459	0.50533	0.00174073	0.00726196	1433.07	1311.05	4018.56	4210.19	Bmi1	Up	Non_ASC_unique_G4
ENSMUSG00000037708.16	16.16	-1.82235	1.33403	0.0200172	0.0551006	36.5293	20.17	4.01054	3.93017	Spag6	NoDiff	ASC_unique_G4
ENSMUSG00000097638.1	4.30385	-0.12668	0.956864	0.723902	0.819076	11.2398	0	4.01054	1.96508	Carlr	NoDiff	Non_ASC_unique_G4
ENSMUSG00000026737.12	968.605	-0.52512	0.644713	0.304775	0.452045	498.766	1944.66	706.858	724.134	Pip4k2a	NoDiff	ASC_unique_G4
ENSMUSG00000026736.2	6.72055	-0.326199	1.03986	0.321234	0.469079	0	22.952	0	3.93017	4930426L09Rik	NoDiff	ASC_unique_G4
ENSMUSG00000023094.14	111.4	-0.378973	0.628229	0.451256	0.595774	74.4636	191.267	101.266	78.6034	Msrb2	NoDiff	Non_ASC_unique_G4
ENSMUSG00000043415.5	1942.61	-1.46903	0.615088	0.00488659	0.017353	4057.56	1907.8	939.469	865.62	Otud1	Down	ASC_unique_G4
ENSMUSG00000036617.17	1314.09	-3.2671	0.589722	2.95517e-09	5.25157e-08	1775.89	3035.23	203.535	241.705	Etl4	Down	Non_ASC_unique_G4
ENSMUSG00000081128.1	16.926	0.730805	0.913118	0.195606	0.325192	11.2398	6.95516	19.0501	30.4588	Gm13328	NoDiff	Non_ASC_unique_G4
ENSMUSG00000036591.16	3316.28	-0.344574	0.46042	0.404615	0.551391	3942.36	3652.85	2974.82	2695.11	Arhgap21	NoDiff	ASC_unique_G4
ENSMUSG00000075514.4	83.8847	-2.1701	0.773659	0.000711956	0.00341445	129.258	156.491	33.087	16.7032	Gm13375	Down	ASC_unique_G4
ENSMUSG00000026679.3	29.2859	-5.16186	1.4539	4.80681e-05	0.000326919	42.1492	73.0292	0	1.96508	Enkur	Down	ASC_unique_G4
ENSMUSG00000048550.17	93.6267	0.88553	0.782262	0.117458	0.221021	19.6696	84.853	136.358	133.626	Thnsl1	NoDiff	ASC_unique_G4
ENSMUSG00000084071.1	4.08218	-0.0192964	0.899275	0.967053	0.981405	4.21492	4.1731	4.01054	3.93017	Gm13378	NoDiff	Non_ASC_unique_G4
ENSMUSG00000081467.1	11.5405	0.565263	0.984735	0.271392	0.415188	4.21492	6.95516	30.0791	4.91271	Gm13337	NoDiff	Non_ASC_unique_G4
ENSMUSG00000082516.1	13.2047	-0.150249	0.855853	0.755886	0.842583	28.0995	2.78206	16.0422	5.89525	Gm13342	NoDiff	Non_ASC_unique_G4
ENSMUSG00000083863.1	12.7376	-0.0862719	0.799034	0.867065	0.918952	8.42984	18.7789	8.02108	15.7207	Gm13341	NoDiff	Non_ASC_unique_G4
ENSMUSG00000083563.1	180.878	-0.239779	0.51729	0.593896	0.72023	175.622	225.347	160.422	162.119	Gm13340	NoDiff	Non_ASC_unique_G4
ENSMUSG00000082884.1	10.2298	0.239227	0.831735	0.628472	0.747313	9.83482	6.25965	13.0343	11.7905	Gm13339	NoDiff	Non_ASC_unique_G4
ENSMUSG00000026786.14	356.581	-0.548969	0.731729	0.307978	0.454927	120.828	809.581	280.738	215.177	Apbb1ip	NoDiff	Non_ASC_unique_G4
ENSMUSG00000026784.14	611.13	2.24708	0.567642	1.09299e-05	8.94126e-05	224.796	155.1	1044.75	1019.88	Pdss1	Up	ASC_unique_G4
ENSMUSG00000058835.14	3262.89	-0.079671	0.454511	0.847833	0.907004	3134.5	3611.12	3136.24	3169.68	Abi1	NoDiff	Non_ASC_unique_G4
ENSMUSG00000026781.17	980.071	0.00409984	0.587106	0.986671	0.992836	449.592	1501.62	934.456	1034.62	Acbd5	NoDiff	ASC_unique_G4
ENSMUSG00000026779.6	561.374	4.1305	0.561745	1.37378e-14	6.3908e-13	59.0089	52.1637	992.609	1141.71	Mastl	Up	ASC_unique_G4
ENSMUSG00000026775.9	3901.49	0.987345	0.493495	0.021601	0.0585669	2264.82	2541.42	5079.35	5720.36	Yme1l1	NoDiff	ASC_unique_G4
ENSMUSG00000081648.1	10.4357	-0.260009	0.840302	0.605562	0.729808	16.8597	9.04171	6.01581	9.82542	Gm13423	NoDiff	Non_ASC_unique_G4
ENSMUSG00000084098.1	19.495	0.581341	0.819773	0.287333	0.432052	9.83482	14.6058	24.0632	29.4763	Gm13422	NoDiff	Non_ASC_unique_G4
ENSMUSG00000102704.1	9.42052	1.21376	1.40969	0.0613587	0.133522	2.80995	2.08655	18.0474	14.7381	Gm38309	NoDiff	Non_ASC_unique_G4
ENSMUSG00000026771.14	717.501	0.37779	0.475682	0.36682	0.514856	635.048	566.846	870.287	797.824	Spopl	NoDiff	Non_ASC_unique_G4
ENSMUSG00000026986.14	32.7143	-5.16238	1.64335	0.000138871	0.000826355	18.2647	110.587	2.00527	0	Hnmt	Down	Non_ASC_unique_G4
ENSMUSG00000083116.1	46.2875	0.126337	0.644788	0.796696	0.870916	54.794	31.2982	40.1054	58.9525	Gm13410	NoDiff	Non_ASC_unique_G4
ENSMUSG00000044103.4	37.099	-8.48682	3.02161	2.68634e-06	2.5585e-05	25.2895	123.106	0	0	Il1f9	Down	Non_ASC_unique_G4
ENSMUSG00000026981.15	149.673	-7.22226	1.27692	1.87386e-09	3.50244e-08	102.563	493.121	3.00791	0	Il1rn	Down	Non_ASC_unique_G4
ENSMUSG00000026979.16	199.823	-11.4761	3.16573	6.24454e-11	1.54337e-09	154.547	644.743	0	0	Psd4	Down	Non_ASC_unique_G4
ENSMUSG00000084241.1	14.498	0.399659	0.816719	0.445212	0.58999	8.42984	11.8238	20.0527	17.6858	Gm13416	NoDiff	Non_ASC_unique_G4
ENSMUSG00000004113.18	18.6018	-0.786011	0.895619	0.174171	0.298323	26.6945	27.8206	12.0316	7.86034	Cacna1b	NoDiff	Non_ASC_unique_G4
ENSMUSG00000036893.17	1813.25	0.980167	0.52553	0.0304775	0.0771764	892.158	1332.61	2430.39	2597.84	Ehmt1	NoDiff	ASC_unique_G4
ENSMUSG00000102875.1	4.1371	0.152022	0.957564	0.668396	0.778885	5.6199	0	6.01581	4.91271	Gm37139	NoDiff	Non_ASC_unique_G4
ENSMUSG00000026972.15	374.555	-1.27491	0.664592	0.0187205	0.0522456	325.954	796.366	175.461	200.439	Arrdc1	NoDiff	ASC_unique_G4
ENSMUSG00000026974.11	1396.45	2.11518	0.65309	0.000180083	0.00103426	630.833	269.86	2468.49	2216.62	Zmynd19	Up	ASC_unique_G4
ENSMUSG00000026975.10	256.936	0.437348	0.532587	0.334881	0.483376	161.572	250.386	329.867	285.92	Dph7	NoDiff	Non_ASC_unique_G4
ENSMUSG00000036850.4	596.198	1.10116	0.570923	0.0225641	0.060592	429.922	248.299	877.306	829.266	Mrpl41	NoDiff	ASC_unique_G4
ENSMUSG00000036833.16	638.012	-1.02721	0.596073	0.0391867	0.0939713	1213.9	591.884	368.97	377.296	Pnpla7	NoDiff	ASC_unique_G4
ENSMUSG00000084383.1	70.2298	0.368029	0.783731	0.478149	0.620633	95.5382	9.04171	72.1897	104.149	Gm13370	NoDiff	Non_ASC_unique_G4
ENSMUSG00000006476.19	2555.52	-1.90362	0.683228	0.00100121	0.00455937	6132.71	2254.17	872.293	962.891	Nsmf	Down	ASC_unique_G4
ENSMUSG00000099320.1	7.96407	-1.6224	2.88844	0.0255939	0.0670903	25.2895	5.56413	1.00264	0	Mir7664	NoDiff	Non_ASC_unique_G4
ENSMUSG00000036813.11	4.20795	-0.556349	1.23377	0.0474256	0.109124	14.0497	2.78206	0	0	Entpd8	NoDiff	Non_ASC_unique_G4
ENSMUSG00000087028.7	6.96213	-0.923478	1.72709	0.012063	0.0365188	2.80995	25.0386	0	0	Gm13387	Down	Non_ASC_unique_G4
ENSMUSG00000078202.3	254.655	-5.315	0.903614	2.5363e-10	5.61256e-09	184.052	813.754	9.02372	11.7905	Nrarp	Down	Non_ASC_unique_G4
ENSMUSG00000059555.6	241.044	-0.666768	0.774837	0.2282	0.365169	78.6785	580.06	140.369	165.067	Tor4a	NoDiff	Non_ASC_unique_G4
ENSMUSG00000013465.19	2022	0.734453	0.488503	0.0877311	0.176474	1278.53	1566.3	2712.13	2531.03	Nelfb	NoDiff	Non_ASC_unique_G4
ENSMUSG00000064919.1	4.85778	-0.177465	0.93467	0.66761	0.778636	1.40497	11.1283	1.00264	5.89525	Gm22572	NoDiff	Non_ASC_unique_G4
ENSMUSG00000036770.11	17.787	-4.24322	1.54099	0.000573898	0.00283282	30.9094	38.2534	1.00264	0.982542	Stpg3	Down	Non_ASC_unique_G4
ENSMUSG00000026969.3	5.64037	-0.529448	1.11015	0.199101	0.32972	14.0497	5.56413	0	2.94763	Fam166a	NoDiff	Non_ASC_unique_G4
ENSMUSG00000036752.4	9822.64	2.02251	0.511638	1.36607e-05	0.000109067	3761.11	3290.49	16512.4	15726.6	Tubb4b	Up	ASC_unique_G4
ENSMUSG00000036731.7	10.8823	-1.73492	2.11491	0.0263945	0.068673	18.2647	22.2565	3.00791	0	Cysrt1	NoDiff	Non_ASC_unique_G4
ENSMUSG00000044628.5	30.5372	-1.7356	1.15594	0.0187708	0.0523722	53.389	50.7727	15.0395	2.94763	Rnf208	NoDiff	Non_ASC_unique_G4
ENSMUSG00000006471.18	211.154	-0.0191772	0.501916	0.968199	0.981954	233.226	192.658	204.538	214.194	Ndor1	NoDiff	Non_ASC_unique_G4
ENSMUSG00000078201.5	78.6453	0.339093	0.588219	0.479611	0.621921	60.4139	70.2471	107.282	76.6383	Tmem203	NoDiff	Non_ASC_unique_G4
ENSMUSG00000048707.9	282.669	0.569744	0.567349	0.228011	0.36495	141.902	276.815	372.98	338.977	Tprn	NoDiff	Non_ASC_unique_G4
ENSMUSG00000026966.6	1170.12	1.81689	0.604612	0.000523155	0.00262317	309.094	594.666	1904	1872.73	Ssna1	Up	Non_ASC_unique_G4
ENSMUSG00000026965.12	2851.86	0.36177	0.50748	0.404627	0.551391	1728.12	3044.97	3295.66	3338.68	Anapc2	NoDiff	Non_ASC_unique_G4
ENSMUSG00000026959.13	8.21141	-0.671476	1.04475	0.207269	0.339142	15.4547	10.4327	4.01054	2.94763	Grin1	NoDiff	Non_ASC_unique_G4
ENSMUSG00000036646.13	2154.34	0.340797	0.544578	0.454748	0.598836	1102.9	2512.9	2472.5	2529.06	Man1b1	NoDiff	ASC_unique_G4
ENSMUSG00000026958.13	336.385	-1.64101	0.695944	0.00417869	0.0152213	310.499	759.504	119.314	156.224	Dpp7	Down	Non_ASC_unique_G4
ENSMUSG00000026956.15	361.095	-1.12144	0.721488	0.0455142	0.105479	240.251	824.882	195.514	183.735	Uap1l1	NoDiff	Non_ASC_unique_G4
ENSMUSG00000026955.13	437.729	2.82015	0.582088	1.30043e-07	1.69089e-06	115.208	79.2888	788.071	768.348	Sapcd2	Up	Non_ASC_unique_G4
ENSMUSG00000015085.8	458.929	-5.5254	0.726754	1.91028e-15	1.02538e-13	518.435	1282.53	18.0474	16.7032	Entpd2	Down	Non_ASC_unique_G4
ENSMUSG00000015094.16	2279.41	-1.72567	0.513533	0.000202194	0.00114429	3367.72	3813.52	970.551	965.839	Npdc1	Down	Non_ASC_unique_G4
ENSMUSG00000036587.13	13.4883	-4.23975	2.13079	0.00397956	0.014595	11.2398	41.731	0	0.982542	Fut7	Down	Non_ASC_unique_G4
ENSMUSG00000026944.18	1130.4	-1.46634	0.577554	0.00337767	0.0127082	1258.86	2191.57	549.444	521.73	Abca2	Down	ASC_unique_G4
ENSMUSG00000047617.11	339.993	-2.82206	0.619627	5.77149e-07	6.49922e-06	740.421	470.864	65.1713	83.5161	Paxx	Down	ASC_unique_G4
ENSMUSG00000015093.15	45.0919	-3.52264	1.16471	0.000169496	0.000982475	66.0338	104.327	9.02372	0.982542	Clic3	Down	Non_ASC_unique_G4
ENSMUSG00000015090.13	47.8528	-1.88016	1.17958	0.0133782	0.0398945	143.307	22.2565	15.0395	10.808	Ptgds	Down	Non_ASC_unique_G4
ENSMUSG00000015083.11	31.751	-0.803736	0.844671	0.162877	0.283902	28.0995	63.292	12.0316	23.581	C8g	NoDiff	ASC_unique_G4
ENSMUSG00000015095.12	1068.05	-0.099004	0.464346	0.812321	0.881825	1011.58	1215.76	1039.73	1005.14	Fbxw5	NoDiff	ASC_unique_G4
ENSMUSG00000026942.13	1563.58	-0.108016	0.518784	0.812319	0.881825	2193.16	1089.18	1509.97	1462.02	Traf2	NoDiff	ASC_unique_G4
ENSMUSG00000083043.1	3.96637	-0.207326	0.984512	0.543256	0.678014	11.2398	0.695516	0	3.93017	Gm13433	NoDiff	Non_ASC_unique_G4
ENSMUSG00000015092.9	2486.79	0.607132	0.479844	0.148797	0.264739	1711.26	2008.65	3329.75	2897.52	Edf1	NoDiff	ASC_unique_G4
ENSMUSG00000026941.16	169.404	-0.737367	0.606132	0.138142	0.25001	272.565	177.357	85.224	142.469	Mamdc4	NoDiff	ASC_unique_G4
ENSMUSG00000036504.6	35.1379	-0.379509	0.727887	0.471129	0.613939	63.2238	23.6476	31.0817	22.5985	Phpt1	NoDiff	ASC_unique_G4
ENSMUSG00000029419.8	34.9104	-3.97973	1.11629	2.8698e-05	0.000209764	82.8935	50.7727	4.01054	1.96508	Ajm1	Down	Non_ASC_unique_G4
ENSMUSG00000015087.14	3323.8	0.652161	0.518536	0.145321	0.260013	3017.88	1803.47	4188.01	4285.85	Rabl6	NoDiff	ASC_unique_G4
ENSMUSG00000052403.11	8.2669	-0.0899764	0.843185	0.853999	0.910451	12.6448	5.56413	6.01581	8.84288	Fcnaos	NoDiff	ASC_unique_G4
ENSMUSG00000026939.12	88.34	0.283683	0.608587	0.560115	0.69238	47.7691	102.241	96.253	107.097	Tmem141	NoDiff	Non_ASC_unique_G4
ENSMUSG00000026938.10	69.7261	-6.26873	1.77598	2.8419e-05	0.000208088	8.42984	268.469	2.00527	0	Fcna	Down	Non_ASC_unique_G4
ENSMUSG00000087612.1	4.55919	-0.599083	1.27251	0.0389666	0.0936282	15.4547	2.78206	0	0	A230005M16Rik	NoDiff	Non_ASC_unique_G4
ENSMUSG00000049086.8	71.2107	0.00640993	0.574028	0.985593	0.992085	78.6785	63.292	69.1818	73.6907	Bmyc	NoDiff	Non_ASC_unique_G4
ENSMUSG00000058740.14	49.6104	-4.58238	1.0964	2.35687e-06	2.2879e-05	54.794	137.712	2.00527	3.93017	Kcnt1	Down	Non_ASC_unique_G4
ENSMUSG00000026933.17	1682.18	1.19268	0.502096	0.00680404	0.0228849	903.398	967.463	2460.47	2397.4	Camsap1	Up	Non_ASC_unique_G4
ENSMUSG00000036352.16	1321.26	1.68919	0.553687	0.000526871	0.00263692	446.782	670.478	2149.65	2018.14	Ubac1	Up	Non_ASC_unique_G4
ENSMUSG00000026932.14	607.174	-0.449573	0.515072	0.314973	0.46239	564.799	888.174	444.167	531.555	Nacc2	NoDiff	ASC_unique_G4
ENSMUSG00000087679.2	1028.53	0.987427	0.592	0.0440651	0.102747	390.583	831.142	1459.84	1432.55	Tmem250-ps	NoDiff	ASC_unique_G4
ENSMUSG00000087595.1	19.7676	-0.14377	0.726588	0.782852	0.861359	19.6696	23.6476	19.0501	16.7032	1810012K08Rik	NoDiff	ASC_unique_G4
ENSMUSG00000036327.18	803.419	1.617	0.597999	0.00164538	0.00691932	244.465	447.912	1328.49	1192.81	Qsox2	Up	ASC_unique_G4
ENSMUSG00000048038.8	8.6806	-0.939254	1.55544	0.0518454	0.117181	2.80995	29.9072	2.00527	0	Ccdc187	NoDiff	Non_ASC_unique_G4
ENSMUSG00000026930.15	1633.94	-0.499949	0.585642	0.304295	0.451524	2943.42	1087.09	1312.45	1192.81	Gpsm1	NoDiff	Non_ASC_unique_G4
ENSMUSG00000075467.4	958.641	1.26882	0.523061	0.00551491	0.0192383	559.18	461.823	1497.94	1315.62	Dnlz	Up	Non_ASC_unique_G4
ENSMUSG00000026928.14	49.6806	-3.24904	1.03577	0.000133909	0.000800244	47.7691	137.017	9.02372	4.91271	Card9	Down	Non_ASC_unique_G4
ENSMUSG00000086779.1	12.1093	-0.506364	0.87782	0.344452	0.493212	15.4547	18.0834	8.02108	6.8778	Gm13562	NoDiff	Non_ASC_unique_G4
ENSMUSG00000036281.13	828.105	0.00333743	0.516186	0.98909	0.993933	1081.83	570.323	773.032	887.236	Snapc4	NoDiff	Non_ASC_unique_G4
ENSMUSG00000085767.1	55.0555	-1.43911	0.918874	0.02648	0.0688525	134.877	41.731	19.0501	24.5636	Gm13563	NoDiff	Non_ASC_unique_G4
ENSMUSG00000026927.17	1572.69	-0.308247	0.533971	0.502877	0.642883	2440.44	1149.69	1354.56	1346.08	Entr1	NoDiff	Non_ASC_unique_G4
ENSMUSG00000026926.14	2617.41	1.90822	0.521536	4.90493e-05	0.000331975	1093.07	900.693	4386.53	4089.34	Pmpca	Up	Non_ASC_unique_G4
ENSMUSG00000026925.16	543.769	-0.146341	0.5056	0.741896	0.832486	434.137	724.728	503.323	512.887	Inpp5e	NoDiff	ASC_unique_G4
ENSMUSG00000026924.17	3444.82	-0.52387	0.510047	0.23992	0.378058	5281.3	3152.08	2740.2	2605.7	Sec16a	NoDiff	ASC_unique_G4
ENSMUSG00000086714.1	12.3375	-0.600412	0.94946	0.265444	0.408138	21.0746	15.3014	10.0264	2.94763	0610009E02Rik	NoDiff	ASC_unique_G4
ENSMUSG00000026923.15	5736.75	-1.8337	0.508413	7.56391e-05	0.000485119	9296.71	9037.54	2191.76	2420.98	Notch1	Down	Non_ASC_unique_G4
ENSMUSG00000026921.20	1505.69	-4.68207	0.845987	1.96846e-09	3.64994e-08	945.547	4887.39	107.282	82.5335	Egfl7	Down	Non_ASC_unique_G4
ENSMUSG00000026922.13	533.654	0.38255	0.486676	0.369102	0.517153	487.526	402.704	661.739	582.648	Agpat2	NoDiff	Non_ASC_unique_G4
ENSMUSG00000036186.5	78.2852	-0.331777	0.647547	0.514711	0.653384	49.1741	134.93	65.1713	63.8652	Dipk1b	NoDiff	Non_ASC_unique_G4
ENSMUSG00000077192.3	70.4678	1.18303	0.753895	0.038644	0.0930603	47.7691	22.952	93.2451	117.905	Snora17	NoDiff	ASC_unique_G4
ENSMUSG00000086775.7	4.23923	0.113755	0.915152	0.779536	0.858958	5.6199	1.39103	6.01581	3.93017	Snhg7os	NoDiff	ASC_unique_G4
ENSMUSG00000036160.13	1235.11	0.660577	0.559289	0.158708	0.278305	1185.8	570.323	1564.11	1620.21	Surf6	NoDiff	Non_ASC_unique_G4
ENSMUSG00000015776.12	2215.5	0.439114	0.558359	0.345126	0.493839	2481.18	1043.27	2716.14	2621.42	Med22	NoDiff	ASC_unique_G4
ENSMUSG00000062647.16	7364.99	0.00805646	0.452312	0.988378	0.993742	7106.36	7585.99	7843.62	6923.97	Rpl7a	NoDiff	ASC_unique_G4
ENSMUSG00000065258.1	61.6372	-1.04521	0.893531	0.0843502	0.171425	150.332	36.8624	20.0527	39.3017	Gm23969	NoDiff	ASC_unique_G4
ENSMUSG00000015790.16	628.546	-0.456907	0.485569	0.287211	0.43193	674.387	826.273	516.357	497.166	Surf1	NoDiff	Non_ASC_unique_G4
ENSMUSG00000014873.15	1111.95	0.52093	0.51281	0.23757	0.375427	1067.78	653.09	1390.66	1336.26	Surf2	NoDiff	Non_ASC_unique_G4
ENSMUSG00000014867.9	6310.79	0.253746	0.458764	0.527646	0.664926	6103.21	5120.39	7190.9	6828.67	Surf4	NoDiff	Non_ASC_unique_G4
ENSMUSG00000049897.14	7.5265	-0.193249	0.860537	0.689599	0.795069	11.2398	6.95516	6.01581	5.89525	Stkld1	NoDiff	Non_ASC_unique_G4
ENSMUSG00000052406.14	1307.54	1.18421	0.504185	0.00755642	0.0250136	748.851	714.295	1860.89	1906.13	Rexo4	Up	Non_ASC_unique_G4
ENSMUSG00000014852.16	4.60212	-0.439528	1.05236	0.274283	0.418086	14.0497	1.39103	1.00264	1.96508	Adamts13	NoDiff	Non_ASC_unique_G4
ENSMUSG00000015488.14	670.948	0.683019	0.539272	0.134267	0.244433	345.624	601.621	853.243	883.305	Cacfd1	NoDiff	Non_ASC_unique_G4
ENSMUSG00000036067.12	76.4798	-3.48838	1.01403	4.25073e-05	0.000294262	56.199	230.911	7.01845	11.7905	Slc2a6	Down	Non_ASC_unique_G4
ENSMUSG00000009214.9	194.64	0.712377	0.869455	0.202894	0.334124	205.126	15.3014	198.522	359.61	Mymk	NoDiff	Non_ASC_unique_G4
ENSMUSG00000036040.14	162.953	-5.9338	1.19328	3.93624e-08	5.68677e-07	130.663	513.291	0	7.86034	Adamtsl2	Down	Non_ASC_unique_G4
ENSMUSG00000009216.7	4.88604	-0.752381	1.43767	0.0253349	0.0665196	7.02487	12.5193	0	0	Fam163b	NoDiff	Non_ASC_unique_G4
ENSMUSG00000000889.8	8.81566	-0.511144	1.00921	0.288843	0.433884	23.8846	3.47758	2.00527	5.89525	Dbh	NoDiff	Non_ASC_unique_G4
ENSMUSG00000009614.16	254.918	-0.728478	0.616334	0.147733	0.263339	203.721	472.255	186.49	157.207	Sardh	NoDiff	Non_ASC_unique_G4
ENSMUSG00000009621.18	1021.13	0.253843	0.471094	0.540706	0.675937	1008.77	807.494	1154.03	1114.2	Vav2	NoDiff	ASC_unique_G4
ENSMUSG00000109946.1	76.0492	-0.642491	0.612012	0.197658	0.327849	96.9432	100.154	49.1291	57.97	Brd3os	NoDiff	ASC_unique_G4
ENSMUSG00000026918.16	2897.96	1.324	0.505609	0.00298877	0.0114738	1412	1602.47	4156.93	4420.46	Brd3	Up	Non_ASC_unique_G4
ENSMUSG00000026917.15	2920.86	1.14759	0.627495	0.0250944	0.0660289	2240.93	909.735	4431.65	4101.13	Wdr5	NoDiff	Non_ASC_unique_G4
ENSMUSG00000085929.1	6.30329	1.03464	1.61762	0.0575248	0.126761	0	1.39103	12.0316	11.7905	Gm13421	NoDiff	ASC_unique_G4
ENSMUSG00000015846.15	2501.44	0.336229	0.512771	0.441724	0.586717	1490.68	2745.2	2862.52	2907.34	Rxra	NoDiff	Non_ASC_unique_G4
ENSMUSG00000085766.1	29.7618	-1.7399	0.966906	0.0121963	0.0368682	43.5542	55.6413	10.0264	9.82542	2810430I11Rik	Down	ASC_unique_G4
ENSMUSG00000026837.16	6966.62	-2.78765	0.523556	1.22926e-08	1.9436e-07	13586.1	11054.5	1723.53	1502.31	Col5a1	Down	ASC_unique_G4
ENSMUSG00000086560.1	27.0389	-1.91558	1.0239	0.0086873	0.0279704	44.9592	47.2951	9.02372	6.8778	Gm13372	Down	Non_ASC_unique_G4
ENSMUSG00000026835.15	107.677	-10.4374	3.08465	2.65199e-09	4.77769e-08	88.5134	342.194	0	0	Fcnb	Down	Non_ASC_unique_G4
ENSMUSG00000086425.7	8.006	-1.26293	1.88521	0.0407985	0.0968567	11.2398	18.7789	2.00527	0	F730016J06Rik	NoDiff	Non_ASC_unique_G4
ENSMUSG00000026833.18	5070.04	1.2282	0.667512	0.0222061	0.0598202	3844.01	1320.09	7337.28	7778.79	Olfm1	NoDiff	Non_ASC_unique_G4
ENSMUSG00000087196.1	116.132	-4.74224	1.38085	2.77493e-05	0.000204041	436.947	16.6924	4.01054	6.8778	Gm13373	Down	Non_ASC_unique_G4
ENSMUSG00000035829.13	134.504	1.57449	0.625559	0.00291029	0.0112302	61.8188	55.6413	197.519	223.037	Ppp1r26	Up	Non_ASC_unique_G4
ENSMUSG00000026831.16	11.8153	-0.137906	0.818508	0.784759	0.862544	9.83482	16.6924	5.01318	15.7207	1700007K13Rik	NoDiff	ASC_unique_G4
ENSMUSG00000035772.11	1241.55	2.25669	0.592331	1.9701e-05	0.000150354	486.121	273.338	2180.73	2026	Mrps2	Up	ASC_unique_G4
ENSMUSG00000082895.1	681.985	0.812553	0.899321	0.156643	0.275461	677.197	39.6444	874.298	1136.8	Rpsa-ps9	NoDiff	Non_ASC_unique_G4
ENSMUSG00000026829.9	16.7063	-6.58932	3.25581	0.000418678	0.0021625	5.6199	61.2054	0	0	Gbgt1	Down	Non_ASC_unique_G4
ENSMUSG00000063611.5	19.9565	-2.57213	1.55928	0.00669756	0.0225848	12.6448	61.2054	4.01054	1.96508	Gm10134	Down	Non_ASC_unique_G4
ENSMUSG00000026821.16	5733.66	-4.37905	0.549473	1.21655e-16	8.13652e-15	13146.3	8816.36	451.186	520.747	Ralgds	Down	Non_ASC_unique_G4
ENSMUSG00000026818.5	5.2338	-0.823816	1.53668	0.0204997	0.0561189	7.02487	13.9103	0	0	Cel	NoDiff	Non_ASC_unique_G4
ENSMUSG00000026816.14	1071.8	0.932975	0.506024	0.0345436	0.0850033	754.471	604.404	1487.91	1440.41	Gtf3c5	NoDiff	Non_ASC_unique_G4
ENSMUSG00000026815.14	7.82904	-1.26734	1.87846	0.0414464	0.0980161	14.0497	15.3014	0	1.96508	Gfi1b	NoDiff	Non_ASC_unique_G4
ENSMUSG00000026812.16	1140.2	0.0302615	0.457362	0.937578	0.963689	1138.03	1110.74	1133.98	1178.07	Tsc1	NoDiff	ASC_unique_G4
ENSMUSG00000026809.15	5.89216	-0.465332	1.05755	0.264828	0.407415	8.42984	11.1283	4.01054	0	Spaca9	NoDiff	Non_ASC_unique_G4
ENSMUSG00000026807.8	7.02054	-0.930051	1.37757	0.086515	0.174564	5.6199	19.4745	2.00527	0.982542	Ak8	NoDiff	Non_ASC_unique_G4
ENSMUSG00000035666.14	1950.29	1.54145	0.579526	0.00192065	0.00792097	1126.79	628.051	3077.09	2969.24	Gtf3c4	Up	ASC_unique_G4
ENSMUSG00000026806.15	625.379	2.35341	0.557834	3.29355e-06	3.06432e-05	209.341	157.187	1123.95	1011.04	Ddx31	Up	ASC_unique_G4
ENSMUSG00000026805.14	4.38582	0.245781	0.934525	0.564532	0.696114	2.80995	2.78206	8.02108	3.93017	Barhl1	NoDiff	Non_ASC_unique_G4
ENSMUSG00000083773.4	703.734	-0.53843	0.814383	0.326578	0.474961	101.158	1791.65	515.354	406.772	Gm13394	NoDiff	Non_ASC_unique_G4
ENSMUSG00000026803.17	498.412	0.873184	0.603255	0.0779985	0.161203	192.481	431.916	665.75	703.5	Ttf1	NoDiff	Non_ASC_unique_G4
ENSMUSG00000043535.13	2221.65	0.795626	0.587633	0.0992488	0.193867	872.489	2034.38	2891.6	3088.13	Setx	NoDiff	ASC_unique_G4
ENSMUSG00000035513.19	360.688	-4.6989	0.74799	2.28832e-11	6.11797e-10	369.508	1026.58	24.0632	22.5985	Ntng2	Down	Non_ASC_unique_G4
ENSMUSG00000079499.9	222.861	-0.23723	0.587619	0.6264	0.745738	139.092	358.886	218.574	174.893	6530402F18Rik	NoDiff	Non_ASC_unique_G4
ENSMUSG00000026799.15	400.564	0.223827	0.513592	0.610395	0.733062	269.755	447.912	456.199	428.388	Med27	NoDiff	ASC_unique_G4
ENSMUSG00000039844.20	5342.94	-0.280637	0.529479	0.540943	0.676138	3863.68	8190.4	4914.92	4402.77	Rapgef1	NoDiff	Non_ASC_unique_G4
ENSMUSG00000079497.4	17.1069	-2.23963	1.87849	0.013898	0.0411588	22.4796	41.0355	0	4.91271	Gm13420	Down	Non_ASC_unique_G4
ENSMUSG00000039826.13	765.817	2.26109	0.5671	9.79504e-06	8.11113e-05	188.266	282.38	1308.44	1284.18	Trub2	Up	Non_ASC_unique_G4
ENSMUSG00000026798.10	272.972	2.48752	0.632558	1.06508e-05	8.75056e-05	53.389	89.7216	521.37	427.406	Coq4	Up	Non_ASC_unique_G4
ENSMUSG00000059316.2	809.086	0.0957168	0.511832	0.825615	0.891312	543.725	1000.85	874.298	817.475	Slc27a4	NoDiff	Non_ASC_unique_G4
ENSMUSG00000069020.9	1210.15	0.809508	0.519033	0.0690075	0.146675	968.027	649.612	1678.41	1544.56	Urm1	NoDiff	Non_ASC_unique_G4
ENSMUSG00000039798.2	29.7849	-2.74559	1.07216	0.000956705	0.0043853	44.9592	63.292	4.01054	6.8778	2600006K01Rik	Down	Non_ASC_unique_G4
ENSMUSG00000039787.13	454.797	-1.86719	0.677178	0.00109901	0.00492544	438.352	1047.45	162.427	170.962	Cercam	Down	Non_ASC_unique_G4
ENSMUSG00000026790.19	1939.87	0.739234	0.482064	0.0811715	0.16656	1291.17	1432.07	2486.54	2549.7	Odf2	NoDiff	ASC_unique_G4
ENSMUSG00000019715.14	1380.99	0.839761	0.534297	0.0657053	0.141278	685.627	1124.65	1945.11	1768.58	Gle1	NoDiff	ASC_unique_G4
ENSMUSG00000057738.14	13308.3	-0.652316	0.532954	0.159522	0.279381	11821.4	22104.2	9874.95	9432.4	Sptan1	NoDiff	ASC_unique_G4
ENSMUSG00000039715.8	364.453	1.40115	0.594006	0.00539146	0.0188706	220.581	132.148	574.51	530.573	Wdr34	Up	ASC_unique_G4
ENSMUSG00000054766.13	19877.7	2.18803	0.605848	4.00723e-05	0.000280372	8283.73	4131.37	34417.5	32678.4	Set	Up	Non_ASC_unique_G4
ENSMUSG00000026785.14	1123.24	-2.25073	0.865002	0.00116168	0.00515225	613.974	3268.93	288.759	321.291	Pkn3	Down	ASC_unique_G4
ENSMUSG00000015335.16	337.142	2.62513	0.909455	0.000364861	0.00192006	19.6696	122.411	633.665	572.822	Zdhhc12	Up	ASC_unique_G4
ENSMUSG00000039686.14	740.583	-0.571303	0.483907	0.181592	0.307959	880.919	951.466	540.42	589.525	Zer1	NoDiff	Non_ASC_unique_G4
ENSMUSG00000039678.12	1046.36	0.879525	0.717455	0.105533	0.203484	226.201	1004.33	1490.92	1463.99	Tbc1d13	NoDiff	ASC_unique_G4
ENSMUSG00000085401.2	37.5053	-0.611715	0.716224	0.253434	0.393868	59.0089	40.3399	28.0738	22.5985	Slc39a1-ps	NoDiff	Non_ASC_unique_G4
ENSMUSG00000015337.5	234.286	1.71885	0.595942	0.000867475	0.00403763	81.4885	109.892	393.033	352.733	Endog	Up	ASC_unique_G4
ENSMUSG00000039660.16	713.969	1.36764	0.543711	0.00380312	0.0140637	417.277	300.463	1084.85	1053.29	Spout1	Up	ASC_unique_G4
ENSMUSG00000039648.14	219.347	-0.950924	0.581581	0.0514548	0.116487	372.318	237.171	130.343	137.556	Kyat1	NoDiff	Non_ASC_unique_G4
ENSMUSG00000100747.4	35.7502	-0.451965	0.699003	0.39019	0.537898	33.7194	55.6413	29.0764	24.5636	1700084E18Rik	NoDiff	ASC_unique_G4
ENSMUSG00000007476.18	570.261	-0.555684	0.532485	0.223704	0.359596	518.435	897.911	444.167	420.528	Lrrc8a	NoDiff	ASC_unique_G4
ENSMUSG00000079484.12	29.7194	-3.33834	1.25329	0.000545049	0.00271023	70.2487	41.731	1.00264	5.89525	Phyhd1	Down	Non_ASC_unique_G4
ENSMUSG00000075419.4	417.821	0.85382	0.524879	0.05865	0.128764	302.069	244.822	606.594	517.8	Dolk	NoDiff	ASC_unique_G4
ENSMUSG00000052533.14	3292.75	1.8562	0.52231	7.47063e-05	0.000480313	1421.83	1151.08	5558.61	5039.46	Nup188	Up	ASC_unique_G4
ENSMUSG00000026860.16	1015.05	-0.51449	0.596113	0.295195	0.440866	661.743	1859.11	818.15	721.186	Sh3glb2	NoDiff	ASC_unique_G4
ENSMUSG00000026858.18	700.075	1.70966	0.542737	0.000373384	0.001959	258.515	329.675	1148.02	1064.09	Miga2	Up	ASC_unique_G4
ENSMUSG00000026856.14	388.592	1.18874	0.543173	0.0111507	0.0342722	188.266	238.562	567.492	560.049	Dolpp1	Up	ASC_unique_G4
ENSMUSG00000026853.15	817.663	0.22171	0.578929	0.637361	0.755051	368.103	1082.22	866.277	954.048	Crat	NoDiff	ASC_unique_G4
ENSMUSG00000039515.11	4776.81	1.40986	0.505983	0.00166966	0.00700172	2221.26	2540.72	7361.35	6983.91	Ptpa	Up	ASC_unique_G4
ENSMUSG00000089762.3	2972.51	0.120109	0.469101	0.776269	0.856703	2686.31	2950.38	3601.47	2651.88	Ier5l	NoDiff	Non_ASC_unique_G4
ENSMUSG00000047363.4	4.69473	-0.35314	1.105	0.0825792	0.168704	0	18.7789	0	0	Cstad	NoDiff	Non_ASC_unique_G4
ENSMUSG00000087268.1	4.62398	-0.690143	1.28579	0.0915955	0.182366	12.6448	4.86861	0	0.982542	Gm14486	NoDiff	Non_ASC_unique_G4
ENSMUSG00000075416.5	30.513	-0.244736	0.742352	0.639032	0.756218	56.199	15.3014	22.058	28.4937	Gm14488	NoDiff	Non_ASC_unique_G4
ENSMUSG00000044320.14	20.971	0.191172	0.728157	0.707054	0.806795	15.4547	20.8655	20.0527	27.5112	1700001O22Rik	NoDiff	Non_ASC_unique_G4
ENSMUSG00000026857.9	1036.23	0.667184	0.614801	0.17642	0.300935	1060.76	371.406	1419.73	1293.03	Ntmt1	NoDiff	ASC_unique_G4
ENSMUSG00000039483.10	1342.51	0.565998	0.543965	0.217795	0.352452	1338.94	673.26	1741.58	1616.28	Asb6	NoDiff	Non_ASC_unique_G4
ENSMUSG00000039476.13	1226.91	3.08917	0.836103	1.78598e-05	0.000137758	68.8437	344.281	2174.72	2319.78	Prrx2	Up	Non_ASC_unique_G4
ENSMUSG00000050737.13	377.74	-2.67686	0.929688	0.000376617	0.00197341	200.911	1153.86	96.253	59.9351	Ptges	Down	Non_ASC_unique_G4
ENSMUSG00000026848.14	1729.72	0.506728	0.472558	0.224858	0.361008	1403.57	1322.18	2237.88	1955.26	Tor1b	NoDiff	Non_ASC_unique_G4
ENSMUSG00000026849.18	722.036	0.571884	0.538415	0.210208	0.342905	379.343	700.385	909.39	899.026	Tor1a	NoDiff	ASC_unique_G4
ENSMUSG00000026851.9	1125.46	0.243373	0.474205	0.560833	0.693062	876.704	1134.39	1176.09	1314.64	BC005624	NoDiff	ASC_unique_G4
ENSMUSG00000026854.16	411.431	0.414443	0.514683	0.348601	0.497214	262.73	407.572	478.257	497.166	Usp20	NoDiff	ASC_unique_G4
ENSMUSG00000075415.13	1805.42	-1.17588	0.614155	0.0221618	0.0597162	1611.5	3658.42	1002.64	949.136	Fnbp1	NoDiff	Non_ASC_unique_G4
ENSMUSG00000087269.1	22.9063	-0.22763	0.758044	0.663577	0.775922	12.6448	40.3399	16.0422	22.5985	D330023K18Rik	NoDiff	Non_ASC_unique_G4
ENSMUSG00000000194.13	1226.59	0.230007	0.541405	0.611675	0.734116	664.553	1516.92	1338.52	1386.37	Gpr107	NoDiff	Non_ASC_unique_G4
ENSMUSG00000062661.6	3833.45	2.54429	0.781582	0.000118353	0.000718357	1461.17	365.842	7049.53	6457.27	Ncs1	Up	ASC_unique_G4
ENSMUSG00000055632.18	42103.5	-6.48965	0.782912	6.98955e-18	5.73801e-16	136146	30617.3	780.05	870.532	Hmcn2	Down	Non_ASC_unique_G4
ENSMUSG00000076441.9	4943.44	3.77969	0.779823	8.69056e-08	1.16621e-06	219.176	903.476	10075.5	8575.63	Ass1	Up	Non_ASC_unique_G4
ENSMUSG00000026843.15	1997.26	2.02323	0.579365	8.16694e-05	0.000518867	512.815	882.61	3420.99	3172.63	Fubp3	Up	Non_ASC_unique_G4
ENSMUSG00000039356.15	1479.94	1.57478	0.609938	0.00232209	0.00930348	866.869	427.047	2403.32	2222.51	Exosc2	Up	ASC_unique_G4
ENSMUSG00000087549.1	4.8123	0.228082	0.940478	0.576901	0.706256	5.6199	0.695516	8.02108	4.91271	Gm13427	NoDiff	Non_ASC_unique_G4
ENSMUSG00000026842.16	5327.92	0.488533	0.465039	0.235372	0.372996	4176.99	4302.46	6776.81	6055.41	Abl1	NoDiff	Non_ASC_unique_G4
ENSMUSG00000043102.2	147.74	5.3463	0.765803	1.947e-13	7.35712e-12	7.02487	5.56413	325.856	252.513	Qrfp	Up	Non_ASC_unique_G4
ENSMUSG00000026841.7	462.41	6.81268	0.843103	1.2451e-17	9.76215e-16	12.6448	2.78206	1117.94	716.273	Fibcd1	Up	Non_ASC_unique_G4
ENSMUSG00000026840.14	148.628	-4.42418	0.748151	2.4702e-10	5.48802e-09	340.004	231.607	15.0395	7.86034	Lamc3	Down	Non_ASC_unique_G4
ENSMUSG00000001864.13	2996.29	2.10006	0.516548	8.01902e-06	6.80187e-05	1093.07	963.985	4780.56	5147.54	Aif1l	Up	Non_ASC_unique_G4
ENSMUSG00000001855.15	2111.69	1.39618	0.510196	0.00197136	0.00810458	1015.8	1101	3355.82	2974.16	Nup214	Up	ASC_unique_G4
ENSMUSG00000081480.1	4.04622	-0.23848	0.944669	0.56694	0.698026	8.42984	2.78206	3.00791	1.96508	Gm13608	NoDiff	Non_ASC_unique_G4
ENSMUSG00000050592.8	53.6399	-2.82926	1.26718	0.00180393	0.00749128	21.0746	176.661	6.01581	10.808	Fam78a	Down	Non_ASC_unique_G4
ENSMUSG00000051373.5	115.661	0.339142	0.5682	0.4701	0.613113	119.423	74.4202	126.332	142.469	Plpp7	NoDiff	Non_ASC_unique_G4
ENSMUSG00000039262.16	8982.82	0.12822	0.47583	0.749517	0.837531	10100.4	6800.06	9953.16	9077.71	Prrc2b	NoDiff	ASC_unique_G4
ENSMUSG00000094382.1	5.94417	-0.00570731	0.867001	0.993674	0.996006	4.21492	7.65068	6.01581	5.89525	Gm22192	NoDiff	Non_ASC_unique_G4
ENSMUSG00000094251.1	5.06626	0.118253	0.891576	0.786821	0.863853	2.80995	5.56413	5.01318	6.8778	Gm25632	NoDiff	Non_ASC_unique_G4
ENSMUSG00000039254.16	643.431	0.90336	0.511196	0.0412315	0.097574	373.723	449.999	838.203	911.799	Pomt1	NoDiff	ASC_unique_G4
ENSMUSG00000002550.16	725.513	0.141783	0.482659	0.734854	0.826905	570.419	787.324	821.158	723.151	Uck1	NoDiff	Non_ASC_unique_G4
ENSMUSG00000066068.5	24.6029	0.141545	0.707158	0.778057	0.85793	28.0995	16.6924	28.0738	25.5461	Gm13611	NoDiff	Non_ASC_unique_G4
ENSMUSG00000044627.11	2346.87	1.07121	0.495261	0.0135291	0.0402585	1365.63	1412.59	3172.34	3436.93	Swi5	Up	ASC_unique_G4
ENSMUSG00000002546.17	1696.54	-0.28036	0.496413	0.520846	0.658803	1444.31	2368.23	1491.92	1481.67	Golga2	NoDiff	ASC_unique_G4
ENSMUSG00000026825.17	877.616	-4.9591	0.847252	2.9602e-10	6.49568e-09	584.469	2833.53	54.1423	38.3191	Dnm1	Down	Non_ASC_unique_G4
ENSMUSG00000039205.16	1367.61	-0.308273	0.463996	0.456786	0.600801	1492.08	1602.47	1131.98	1243.9	Ciz1	NoDiff	Non_ASC_unique_G4
ENSMUSG00000039195.4	353.81	1.26933	0.687641	0.0209109	0.0570207	92.7283	255.95	564.484	502.079	1110008P14Rik	NoDiff	ASC_unique_G4
ENSMUSG00000026822.14	982.399	-10.6687	1.24044	8.71413e-18	6.97987e-16	986.292	2941.34	0	1.96508	Lcn2	Down	Non_ASC_unique_G4
ENSMUSG00000026820.5	665.903	1.77822	0.533199	0.000181607	0.00104186	258.515	282.38	1099.89	1022.83	Ptges2	Up	ASC_unique_G4
ENSMUSG00000026819.15	2098.42	-2.37525	0.578401	5.90468e-06	5.1871e-05	2654	4527.11	594.563	618.019	Slc25a25	Down	ASC_unique_G4
ENSMUSG00000039164.2	192.188	0.196065	0.566646	0.673969	0.783608	108.183	237.867	206.543	216.159	Naif1	NoDiff	ASC_unique_G4
ENSMUSG00000039157.12	851.94	-4.12845	0.878978	1.75086e-07	2.19871e-06	493.146	2763.98	64.1687	86.4637	Fam102a	Down	ASC_unique_G4
ENSMUSG00000026810.12	610.337	-0.217066	0.48888	0.616384	0.737576	788.19	549.458	554.457	549.241	Dpm2	NoDiff	Non_ASC_unique_G4
ENSMUSG00000046854.16	5.49686	-0.909793	1.5235	0.0588231	0.129064	14.0497	6.95516	0	0.982542	Pip5kl1	NoDiff	Non_ASC_unique_G4
ENSMUSG00000079442.12	1633.82	1.11672	0.533196	0.0152278	0.044287	751.661	1115.61	2448.44	2219.56	St6galnac4	Up	ASC_unique_G4
ENSMUSG00000026811.18	881.275	-0.218474	0.5459	0.640105	0.756932	592.899	1350.69	863.269	718.238	St6galnac6	NoDiff	Non_ASC_unique_G4
ENSMUSG00000026817.14	856.099	1.96006	0.849588	0.00300349	0.0115177	88.5134	452.086	1325.48	1558.31	Ak1	Up	Non_ASC_unique_G4
ENSMUSG00000026814.16	7187.64	-4.69451	0.862367	3.27726e-09	5.76522e-08	4081.45	23775.5	512.347	381.226	Eng	Down	Non_ASC_unique_G4
ENSMUSG00000009566.12	1307.67	0.807234	0.524651	0.0719626	0.151571	1057.95	688.561	1866.91	1617.26	Fpgs	NoDiff	Non_ASC_unique_G4
ENSMUSG00000009555.16	3563.72	-0.0183714	0.471619	0.970548	0.983269	4213.52	2962.9	3688.69	3389.77	Cdk9	NoDiff	ASC_unique_G4
ENSMUSG00000059013.12	981.065	-5.23941	0.79806	3.21651e-12	9.84422e-11	921.663	2914.91	61.1607	26.5286	Sh2d3c	Down	Non_ASC_unique_G4
ENSMUSG00000009551.2	11.9878	-1.90244	3.03742	0.0188597	0.052557	4.21492	41.731	2.00527	0	6330409D20Rik	NoDiff	Non_ASC_unique_G4
ENSMUSG00000039021.15	27.2436	-2.36072	1.25397	0.00530895	0.0186378	61.8188	36.1668	9.02372	1.96508	Ttc16	Down	ASC_unique_G4
ENSMUSG00000009563.16	644.057	0.152151	0.492674	0.720376	0.816478	723.562	475.733	705.855	671.076	Tor2a	NoDiff	ASC_unique_G4
ENSMUSG00000053746.8	416.826	1.0772	0.760452	0.0580028	0.127651	354.053	81.3754	674.773	557.101	Ptrh1	NoDiff	ASC_unique_G4
ENSMUSG00000038987.8	59.7923	0.38361	0.702159	0.456115	0.600333	73.0586	20.17	75.1976	70.743	Cfap157	NoDiff	Non_ASC_unique_G4
ENSMUSG00000026797.16	2186.63	-0.772482	0.499038	0.0772447	0.160119	3252.51	2483.69	1608.23	1402.09	Stxbp1	NoDiff	ASC_unique_G4
ENSMUSG00000087496.1	8.54541	0.0943108	0.85235	0.837292	0.899756	11.2398	4.1731	5.01318	13.7556	Gm13523	NoDiff	Non_ASC_unique_G4
ENSMUSG00000026796.16	10654.4	1.00821	0.624139	0.0473708	0.10901	3445	8922.08	15842.6	14408	Fam129b	NoDiff	Non_ASC_unique_G4
ENSMUSG00000026792.16	366.987	0.416974	0.597453	0.388718	0.53638	153.142	429.133	461.212	424.458	Lrsam1	NoDiff	Non_ASC_unique_G4
ENSMUSG00000038900.17	26495.4	-0.023451	0.574815	0.970262	0.983083	40721.8	12746.7	26432.5	26080.6	Rpl12	NoDiff	Non_ASC_unique_G4
ENSMUSG00000026791.14	282.737	-0.918463	0.557295	0.0528642	0.118804	318.929	456.954	165.435	189.631	Slc2a8	NoDiff	ASC_unique_G4
ENSMUSG00000038860.15	351.122	-1.71935	0.755859	0.00466272	0.016674	866.869	269.86	123.324	144.434	Garnl3	Down	ASC_unique_G4
ENSMUSG00000104277.1	9.20246	-0.447009	0.911658	0.381952	0.530119	16.8597	9.04171	5.01318	5.89525	Gm38299	NoDiff	Non_ASC_unique_G4
ENSMUSG00000038831.16	138.252	-2.08586	0.645566	0.000202657	0.00114598	205.126	256.645	42.1107	49.1271	Ralgps1	Down	Non_ASC_unique_G4
ENSMUSG00000004105.8	6342.3	0.990225	0.753853	0.0771588	0.159988	1129.6	5775.57	9222.24	9241.79	Angptl2	NoDiff	ASC_unique_G4
ENSMUSG00000068966.10	347.908	-0.115542	0.48487	0.788988	0.865518	399.013	332.457	337.888	322.274	Zbtb34	NoDiff	Non_ASC_unique_G4
ENSMUSG00000026788.13	1105.1	-0.722724	0.602292	0.144787	0.259346	2101.84	817.927	748.969	751.645	Zbtb43	NoDiff	ASC_unique_G4
ENSMUSG00000038765.14	43.1224	-1.30461	0.951655	0.0432197	0.101317	33.7194	102.936	23.0606	12.773	Lmx1b	NoDiff	Non_ASC_unique_G4
ENSMUSG00000052951.5	57.9285	-3.79136	1.17053	7.71359e-05	0.000493359	30.9094	189.876	6.01581	4.91271	C130021I20Rik	Down	Non_ASC_unique_G4
ENSMUSG00000038740.9	1105.25	0.0763266	0.493055	0.854249	0.910532	809.265	1321.48	1125.96	1164.31	Mvb12b	NoDiff	Non_ASC_unique_G4
ENSMUSG00000086484.1	4.16034	-0.234513	0.985888	0.507963	0.647606	11.2398	1.39103	4.01054	0	Nron	NoDiff	Non_ASC_unique_G4
ENSMUSG00000038718.15	472.852	0.848997	0.624589	0.0928759	0.184316	167.192	426.351	633.665	664.199	Pbx3	NoDiff	ASC_unique_G4
ENSMUSG00000038696.14	1378.37	0.844124	0.548643	0.0683407	0.145613	637.858	1151.77	1862.9	1860.93	Mapkap1	NoDiff	ASC_unique_G4
ENSMUSG00000081992.1	187.536	-0.0265224	0.644735	0.963	0.978945	311.904	68.8561	193.509	175.875	Gm13408	NoDiff	Non_ASC_unique_G4
ENSMUSG00000087635.3	156.473	0.162358	0.660623	0.742576	0.832868	234.631	48.6861	179.472	163.102	Gm13414	NoDiff	Non_ASC_unique_G4
ENSMUSG00000026867.18	3805.22	0.616873	0.477313	0.140828	0.253731	3109.21	2560.89	4779.56	4771.22	Gapvd1	NoDiff	Non_ASC_unique_G4
ENSMUSG00000026864.13	92955	-2.04006	0.731382	0.000849854	0.00396674	240208	71165.2	30518.2	29928.2	Hspa5	Down	ASC_unique_G4
ENSMUSG00000070953.13	777.872	0.386524	0.554325	0.403415	0.550296	879.514	394.358	993.611	844.004	Rabepk	NoDiff	ASC_unique_G4
ENSMUSG00000035949.15	1713.68	0.147669	0.478607	0.722119	0.818001	1305.22	1893.89	1743.58	1912.03	Fbxw2	NoDiff	ASC_unique_G4
ENSMUSG00000107167.3	4.15183	-0.324073	0.982817	0.428795	0.574857	9.83482	2.78206	3.00791	0.982542	Gm34653	NoDiff	Non_ASC_unique_G4
ENSMUSG00000026869.12	2150.42	3.00813	0.611228	8.31161e-08	1.12183e-06	278.185	559.891	3899.25	3864.34	Psmd5	Up	Non_ASC_unique_G4
ENSMUSG00000026870.19	12.3162	-0.749789	1.13113	0.160271	0.280457	4.21492	36.1668	2.00527	6.8778	Cutal	NoDiff	Non_ASC_unique_G4
ENSMUSG00000026873.9	250.745	0.685247	0.659873	0.183639	0.31065	80.0835	255.254	367.967	299.675	Phf19	NoDiff	ASC_unique_G4
ENSMUSG00000026875.14	445.434	-2.20247	0.970709	0.00274138	0.0107067	184.052	1363.21	129.34	105.132	Traf1	Down	Non_ASC_unique_G4
ENSMUSG00000026874.10	20.7301	-2.7655	1.75967	0.00634679	0.0216214	7.02487	70.9427	2.00527	2.94763	Hc	Down	Non_ASC_unique_G4
ENSMUSG00000035875.15	14.0519	-0.668468	1.14718	0.167171	0.289243	7.02487	40.3399	0	8.84288	AI182371	NoDiff	Non_ASC_unique_G4
ENSMUSG00000057110.15	1450.34	0.135673	0.481805	0.741937	0.832486	1107.12	1612.9	1425.75	1655.58	Cntrl	NoDiff	ASC_unique_G4
ENSMUSG00000026878.17	5242.2	0.203607	0.45265	0.608746	0.731977	4901.95	4651.61	5542.57	5872.65	Rab14	NoDiff	ASC_unique_G4
ENSMUSG00000026879.14	92020.4	-6.7476	0.793879	1.17491e-18	1.06646e-16	64030.3	301026	1444.8	1580.91	Gsn	Down	Non_ASC_unique_G4
ENSMUSG00000026880.11	2448.28	-1.97061	0.801482	0.00221431	0.00894526	1548.28	6646.35	729.918	868.567	Stom	Down	ASC_unique_G4
ENSMUSG00000075391.6	9.61452	-0.0219122	0.871812	0.966336	0.980956	1.40497	18.0834	15.0395	3.93017	Glo1-ps	NoDiff	Non_ASC_unique_G4
ENSMUSG00000035778.17	2269.38	-0.841767	0.580416	0.0859289	0.17375	1917.79	4217.61	1490.92	1451.21	Ggta1	NoDiff	Non_ASC_unique_G4
ENSMUSG00000026883.17	2935.07	-0.8832	0.62902	0.0851199	0.172415	2129.94	5971.01	1814.77	1824.58	Dab2ip	NoDiff	Non_ASC_unique_G4
ENSMUSG00000026885.13	170.578	-2.28366	1.16292	0.00461828	0.016549	560.585	45.2086	43.1133	33.4064	Ttll11	Down	ASC_unique_G4
ENSMUSG00000026895.7	1587.58	0.954751	0.655933	0.0670337	0.143397	465.046	1395.9	2458.46	2030.91	Ndufa8	NoDiff	Non_ASC_unique_G4
ENSMUSG00000026890.19	325.584	-5.05725	0.804265	2.10008e-11	5.65078e-10	316.119	953.553	12.0316	20.6334	Lhx6	Down	Non_ASC_unique_G4
ENSMUSG00000026889.12	1789.29	-0.770313	0.48157	0.0711592	0.150287	2360.36	2315.37	1250.29	1231.13	Rbm18	NoDiff	ASC_unique_G4
ENSMUSG00000026887.9	822.382	0.158131	0.469686	0.700921	0.802641	688.437	840.879	906.382	853.829	Mrrf	NoDiff	ASC_unique_G4
ENSMUSG00000085141.1	5.25487	-0.442353	0.992955	0.339535	0.488075	7.02487	9.04171	2.00527	2.94763	Gm13429	NoDiff	Non_ASC_unique_G4
ENSMUSG00000087187.1	4.64251	-0.369501	1.00911	0.365377	0.51373	1.40497	13.2148	1.00264	2.94763	Gm13431	NoDiff	Non_ASC_unique_G4
ENSMUSG00000047250.13	604.444	-0.399182	0.691623	0.446701	0.591391	199.506	1280.45	465.223	472.603	Ptgs1	NoDiff	Non_ASC_unique_G4
ENSMUSG00000106933.1	5.961	-0.137744	0.888412	0.763709	0.847783	2.80995	11.1283	4.01054	5.89525	Gm43621	NoDiff	Non_ASC_unique_G4
ENSMUSG00000083101.1	5.27456	0.220776	0.951975	0.580383	0.709278	0	6.25965	5.01318	9.82542	Gm13430	NoDiff	Non_ASC_unique_G4
ENSMUSG00000083716.4	567.581	-0.0796283	0.644898	0.879573	0.927139	998.936	186.398	552.452	532.538	Gm13436	NoDiff	Non_ASC_unique_G4
ENSMUSG00000009030.14	1252.18	1.02212	0.513312	0.0215505	0.0584756	670.173	838.793	1614.24	1885.5	Pdcl	NoDiff	ASC_unique_G4
ENSMUSG00000075376.10	1766.61	0.327052	0.470887	0.431629	0.577311	1341.75	1692.89	1933.08	2098.71	Rc3h2	NoDiff	ASC_unique_G4
ENSMUSG00000066798.3	599.792	1.09483	0.515358	0.0147805	0.0432022	362.483	336.63	846.224	853.829	Zbtb6	Up	ASC_unique_G4
ENSMUSG00000050714.9	202.8	2.44445	0.659054	2.67309e-05	0.000197432	37.9343	69.5516	353.93	349.785	Zbtb26	Up	ASC_unique_G4
ENSMUSG00000035437.15	1311.97	0.765506	0.538361	0.0942316	0.186375	647.693	1133	1706.49	1760.72	Rabgap1	NoDiff	ASC_unique_G4
ENSMUSG00000026915.16	860.527	1.14076	0.584657	0.020379	0.0558679	327.359	624.574	1295.4	1194.77	Strbp	NoDiff	ASC_unique_G4
ENSMUSG00000107491.1	7.40827	0.553015	1.079	0.228783	0.365527	0	4.86861	10.0264	14.7381	Gm17893	NoDiff	Non_ASC_unique_G4
ENSMUSG00000053164.6	17.9832	-1.32272	1.20504	0.052435	0.118144	16.8597	43.122	8.02108	3.93017	Gpr21	NoDiff	Non_ASC_unique_G4
ENSMUSG00000035403.10	6.88089	0.048525	0.921564	0.897424	0.938266	12.6448	0	7.01845	7.86034	Crb2	NoDiff	Non_ASC_unique_G4
ENSMUSG00000035392.17	1078.72	-1.3633	0.621613	0.00897133	0.0287055	2231.1	1029.36	498.31	556.119	Dennd1a	Down	Non_ASC_unique_G4
ENSMUSG00000000247.11	158.613	1.94022	0.73093	0.00134143	0.00581881	30.9094	76.5068	264.696	262.339	Lhx2	Up	Non_ASC_unique_G4
ENSMUSG00000026749.11	1285.29	0.386056	0.467232	0.349342	0.498034	1027.04	1119.78	1547.07	1447.28	Nek6	NoDiff	Non_ASC_unique_G4
ENSMUSG00000026750.6	2311.72	1.43877	0.513342	0.0015337	0.00652436	1230.76	1034.23	3576.4	3405.49	Psmb7	Up	ASC_unique_G4
ENSMUSG00000063972.13	195.195	-0.989358	0.560084	0.037984	0.0917983	288.02	256.645	113.298	122.818	Nr6a1	NoDiff	ASC_unique_G4
ENSMUSG00000085201.1	4.42994	-0.0743223	0.895649	0.867175	0.919022	4.21492	5.56413	4.01054	3.93017	Nr6a1os	NoDiff	Non_ASC_unique_G4
ENSMUSG00000107468.1	11.3416	-1.16229	1.28515	0.0723273	0.152183	19.6696	18.7789	2.00527	4.91271	5730507A11Rik	NoDiff	Non_ASC_unique_G4
ENSMUSG00000046618.7	1586.15	-5.30038	0.539054	5.62689e-24	1.07085e-21	2798.71	3398.99	75.1976	71.7256	Olfml2a	Down	Non_ASC_unique_G4
ENSMUSG00000084184.1	4.12454	-0.160523	0.92862	0.697255	0.800413	7.02487	3.47758	5.01318	0.982542	Gm13474	NoDiff	Non_ASC_unique_G4
ENSMUSG00000062997.6	8250.72	0.0917667	0.57506	0.838887	0.90104	11888.9	3805.86	9299.44	8008.7	Rpl35	NoDiff	ASC_unique_G4
ENSMUSG00000026755.14	1255.61	0.744227	0.504076	0.0878256	0.176647	730.586	1011.28	1659.36	1621.19	Arpc5l	NoDiff	ASC_unique_G4
ENSMUSG00000026754.16	579.431	1.21946	0.571795	0.0120944	0.0366031	230.416	388.098	853.243	845.969	Golga1	Up	ASC_unique_G4
ENSMUSG00000035236.17	548.776	-0.634303	0.49656	0.145539	0.260335	675.792	710.122	370.975	438.214	Scai	NoDiff	ASC_unique_G4
ENSMUSG00000082315.2	6.89967	-0.0382574	0.898195	0.932588	0.960767	14.0497	0.695516	4.01054	8.84288	Gm16523	NoDiff	Non_ASC_unique_G4
ENSMUSG00000107955.1	4.94171	0.0118058	0.900488	0.973872	0.985261	8.42984	1.39103	6.01581	3.93017	Gm44027	NoDiff	Non_ASC_unique_G4
ENSMUSG00000026753.5	1885.88	0.376064	0.46371	0.358975	0.507516	1577.79	1589.25	2071.44	2305.04	Ppp6c	NoDiff	ASC_unique_G4
ENSMUSG00000083240.3	123.294	1.18067	0.925174	0.0566274	0.125271	96.9432	13.2148	187.493	195.526	Gm13453	NoDiff	Non_ASC_unique_G4
ENSMUSG00000082536.1	1868.93	0.194091	0.601794	0.684794	0.791622	2638.54	714.991	2080.47	2041.72	Gm13456	NoDiff	Non_ASC_unique_G4
ENSMUSG00000081999.3	421.624	2.06372	0.959342	0.00378778	0.0140144	210.746	28.5162	732.926	714.308	Gm13461	Up	Non_ASC_unique_G4
ENSMUSG00000080994.2	19.8424	0.836688	0.993794	0.147411	0.262944	15.4547	3.47758	25.0659	35.3715	Gm13464	NoDiff	Non_ASC_unique_G4
ENSMUSG00000026866.16	9.73723	-0.601575	1.29567	0.0153677	0.0445887	0	38.9489	0	0	Kynu	Down	Non_ASC_unique_G4
ENSMUSG00000049744.15	71.998	-5.60185	1.35692	2.54607e-06	2.44268e-05	25.2895	258.732	2.00527	1.96508	Arhgap15	Down	Non_ASC_unique_G4
ENSMUSG00000036890.13	266.744	-0.711484	0.550422	0.128629	0.236763	272.565	422.178	188.495	183.735	Gtdc1	NoDiff	ASC_unique_G4
ENSMUSG00000083849.1	6.5109	-0.66107	1.19377	0.14057	0.253397	8.42984	14.6058	3.00791	0	Gm13477	NoDiff	Non_ASC_unique_G4
ENSMUSG00000026872.18	6024.9	-0.0628285	0.566455	0.899427	0.939269	9270.02	3139.56	5724.04	5966	Zeb2	NoDiff	Non_ASC_unique_G4
ENSMUSG00000052248.16	23.2425	0.103157	0.716593	0.836038	0.89904	28.0995	15.3014	22.058	27.5112	Zeb2os	NoDiff	Non_ASC_unique_G4
ENSMUSG00000086644.1	7.77635	0.317393	0.958236	0.46471	0.608167	0	8.34619	8.02108	14.7381	Gm13470	NoDiff	ASC_unique_G4
ENSMUSG00000052155.5	1134.69	-0.129494	0.499752	0.771347	0.85323	892.158	1507.18	1002.64	1136.8	Acvr2a	NoDiff	ASC_unique_G4
ENSMUSG00000026761.12	1319.3	0.879447	0.500654	0.0441958	0.103006	953.977	765.763	1748.6	1808.86	Orc4	NoDiff	ASC_unique_G4
ENSMUSG00000036792.12	673.515	-0.14144	0.4808	0.742831	0.832868	612.569	817.232	672.768	591.49	Mbd5	NoDiff	ASC_unique_G4
ENSMUSG00000081272.1	1108.45	1.28455	0.51019	0.00423048	0.0153671	598.519	577.974	1676.41	1580.91	Ap2m1-ps	Up	Non_ASC_unique_G4
ENSMUSG00000069495.12	1479.42	-0.151625	0.457602	0.713203	0.811281	1546.88	1603.86	1329.49	1437.46	Epc2	NoDiff	ASC_unique_G4
ENSMUSG00000026764.15	162.815	0.0676836	0.585429	0.883462	0.929013	89.9183	223.261	151.398	186.683	Kif5c	NoDiff	Non_ASC_unique_G4
ENSMUSG00000026765.12	8.18198	-0.622407	1.04535	0.226558	0.363069	5.6199	20.17	3.00791	3.93017	Lypd6b	NoDiff	Non_ASC_unique_G4
ENSMUSG00000050447.15	75.6786	1.56255	0.707964	0.00649337	0.0220347	28.0995	35.4713	117.308	121.835	Lypd6	Up	ASC_unique_G4
ENSMUSG00000026766.16	2136.73	0.911066	0.514526	0.0415	0.0980963	1610.1	1121.87	2906.64	2908.32	Mmadhc	NoDiff	ASC_unique_G4
ENSMUSG00000085862.2	4.22529	0.074594	0.935627	0.841237	0.90273	0	6.95516	6.01581	3.93017	Gm13483	NoDiff	ASC_unique_G4
ENSMUSG00000115545.1	4.41738	-0.386047	1.03725	0.312301	0.459625	5.6199	9.04171	3.00791	0	Gm48908	NoDiff	Non_ASC_unique_G4
ENSMUSG00000083449.1	7.20695	0.495253	0.994535	0.298999	0.445191	5.6199	1.39103	10.0264	11.7905	Gm13487	NoDiff	Non_ASC_unique_G4
ENSMUSG00000083270.1	6.22035	0.0365087	0.87818	0.931013	0.959759	8.42984	3.47758	10.0264	2.94763	Gm13498	NoDiff	Non_ASC_unique_G4
ENSMUSG00000017144.8	4192.7	-1.39007	0.731385	0.0169107	0.0481121	10156.6	2763.98	1896.99	1953.29	Rnd3	Down	ASC_unique_G4
ENSMUSG00000087701.4	251.118	1.75201	0.658232	0.00155152	0.00658147	132.068	65.3785	410.078	396.947	Gm13493	Up	Non_ASC_unique_G4
ENSMUSG00000036249.16	206.582	-0.731525	0.657042	0.160021	0.280091	144.712	408.964	122.321	150.329	Rbm43	NoDiff	ASC_unique_G4
ENSMUSG00000026946.9	277.34	-3.27385	0.814026	4.80545e-06	4.31008e-05	221.986	801.93	47.1239	38.3191	Nmi	Down	Non_ASC_unique_G4
ENSMUSG00000053475.5	4644.5	-9.11155	0.61763	2.06792e-50	4.80998e-47	11109.1	7437.15	14.0369	17.6858	Tnfaip6	Down	Non_ASC_unique_G4
ENSMUSG00000036202.16	1754.16	0.818128	0.489525	0.0551609	0.122805	1271.5	1085.7	2316.09	2343.36	Rif1	NoDiff	ASC_unique_G4
ENSMUSG00000026950.18	625.302	2.62203	0.565358	4.13134e-07	4.7941e-06	167.192	146.058	923.427	1264.53	Neb	Up	Non_ASC_unique_G4
ENSMUSG00000036093.7	2403.89	0.939894	0.490195	0.0291082	0.0743473	1459.77	1592.73	3268.59	3294.46	Arl5a	NoDiff	ASC_unique_G4
ENSMUSG00000085315.7	4.56981	-0.295288	0.961928	0.481849	0.623966	11.2398	2.08655	2.00527	2.94763	A430018G15Rik	NoDiff	ASC_unique_G4
ENSMUSG00000017412.15	45.9297	-4.767	1.48045	7.52475e-05	0.0004832	26.6945	153.014	4.01054	0	Cacnb4	Down	Non_ASC_unique_G4
ENSMUSG00000025201.7	8.48753	0.415905	0.966686	0.366562	0.514696	8.42984	0.695516	13.0343	11.7905	Bloc1s2-ps	NoDiff	Non_ASC_unique_G4
ENSMUSG00000055371.17	1065.29	0.779662	0.566809	0.0990706	0.193678	467.856	950.771	1374.61	1467.92	Stam2	NoDiff	ASC_unique_G4
ENSMUSG00000036053.17	883.961	-0.195294	0.547272	0.676672	0.785573	573.229	1357.65	808.124	796.842	Fmnl2	NoDiff	ASC_unique_G4
ENSMUSG00000061136.16	4703.99	2.04308	0.51366	1.21887e-05	9.86308e-05	1549.69	1784.69	7631.06	7850.51	Prpf40a	Up	ASC_unique_G4
ENSMUSG00000026960.6	945.816	1.55802	0.546545	0.00113491	0.00505069	355.458	502.858	1417.73	1507.22	Arl6ip6	Up	ASC_unique_G4
ENSMUSG00000083287.4	43.904	-0.237115	0.762646	0.649614	0.76571	91.3233	11.8238	37.0975	35.3715	Gm13502	NoDiff	Non_ASC_unique_G4
ENSMUSG00000075334.2	10.3149	-0.594593	0.998712	0.256284	0.397499	5.6199	25.7341	4.01054	5.89525	Rprm	NoDiff	Non_ASC_unique_G4
ENSMUSG00000060988.12	4.1004	-0.608858	1.21359	0.115456	0.217841	9.83482	5.56413	1.00264	0	Galnt13	NoDiff	Non_ASC_unique_G4
ENSMUSG00000026826.13	2731.2	-3.29513	0.568479	6.38921e-10	1.31775e-08	3793.43	6216.52	446.173	468.673	Nr4a2	Down	ASC_unique_G4
ENSMUSG00000054181.11	7.54915	-1.12492	1.53063	0.0634401	0.137352	8.42984	18.7789	2.00527	0.982542	A930012O16Rik	NoDiff	ASC_unique_G4
ENSMUSG00000026827.12	1811.99	1.50842	0.765111	0.011274	0.03458	304.879	1215.07	3127.22	2600.79	Gpd2	Up	ASC_unique_G4
ENSMUSG00000026828.11	8.80113	-0.581778	1.09744	0.20813	0.340286	9.83482	19.4745	0	5.89525	Galnt5	NoDiff	Non_ASC_unique_G4
ENSMUSG00000053472.3	23.6073	0.0802566	0.720853	0.871012	0.921137	30.9094	13.9103	24.0632	25.5461	Gm13534	NoDiff	Non_ASC_unique_G4
ENSMUSG00000026832.12	509.522	-8.44515	1.01804	1.44929e-17	1.12668e-15	432.732	1600.38	3.00791	1.96508	Cytip	Down	Non_ASC_unique_G4
ENSMUSG00000026836.15	1950.28	0.0361624	0.481004	0.926861	0.957621	2276.06	1557.26	2171.71	1796.09	Acvr1	NoDiff	ASC_unique_G4
ENSMUSG00000091922.1	5.66725	-0.994315	1.63172	0.052357	0.118006	12.6448	9.04171	0	0.982542	Gm17409	NoDiff	Non_ASC_unique_G4
ENSMUSG00000026839.17	54.2752	-0.621173	0.668555	0.233746	0.37115	66.0338	75.8113	29.0764	46.1795	Upp2	NoDiff	ASC_unique_G4
ENSMUSG00000036641.9	11.5022	-0.930777	1.10835	0.12015	0.224794	22.4796	14.6058	4.01054	4.91271	Ccdc148	NoDiff	ASC_unique_G4
ENSMUSG00000026991.20	3955.03	-0.214239	0.487936	0.620813	0.741533	3338.22	5315.83	3744.84	3421.21	Pkp4	NoDiff	ASC_unique_G4
ENSMUSG00000026989.5	8.63843	-0.65043	1.11235	0.187835	0.315784	4.21492	24.3431	5.01318	0.982542	Dapl1	NoDiff	Non_ASC_unique_G4
ENSMUSG00000081157.1	106.849	1.173	0.649732	0.0260179	0.0678787	64.6288	48.6861	179.472	134.608	Gm13552	NoDiff	Non_ASC_unique_G4
ENSMUSG00000035168.16	2234.9	-1.15221	0.551328	0.0152603	0.0443694	2441.84	3993.65	1156.04	1348.05	Tanc1	Down	ASC_unique_G4
ENSMUSG00000026988.15	578.239	-1.28094	0.528723	0.00567832	0.0197378	921.663	778.978	303.798	308.518	Wdsub1	Down	ASC_unique_G4
ENSMUSG00000026987.16	2530.34	-1.63529	0.557314	0.00087393	0.00406101	4864.02	3044.97	1112.93	1099.46	Baz2b	Down	ASC_unique_G4
ENSMUSG00000086603.1	14.7214	-1.88938	3.64626	0.0156183	0.045118	54.794	2.08655	2.00527	0	Gm13620	Down	Non_ASC_unique_G4
ENSMUSG00000026977.17	3520.33	-0.670766	0.562198	0.161206	0.281781	6219.82	2858.57	2442.42	2560.5	Marchf7	NoDiff	ASC_unique_G4
ENSMUSG00000060703.12	805.118	-1.18462	0.516176	0.00887311	0.0284587	1192.82	1128.82	480.262	418.563	Cd302	Down	ASC_unique_G4
ENSMUSG00000080198.2	8.25775	0.0197293	0.845355	0.962868	0.978873	7.02487	9.04171	13.0343	3.93017	Rpl10a-ps4	NoDiff	Non_ASC_unique_G4
ENSMUSG00000026980.15	627.419	2.15201	0.816959	0.00110645	0.0049482	67.4387	296.985	1047.75	1097.5	Ly75	Up	Non_ASC_unique_G4
ENSMUSG00000054580.14	313.001	-1.16407	0.800592	0.0492892	0.112435	165.787	778.978	132.348	174.893	Pla2r1	NoDiff	ASC_unique_G4
ENSMUSG00000086578.2	6.67309	0.679667	1.2267	0.11179	0.212496	2.80995	0	15.0395	8.84288	Gm13583	NoDiff	Non_ASC_unique_G4
ENSMUSG00000026971.15	412.488	5.06825	0.787882	1.05991e-11	3.00246e-10	7.02487	32.6893	777.042	833.196	Itgb6	Up	Non_ASC_unique_G4
ENSMUSG00000026970.16	11145.6	-0.286536	0.544004	0.53926	0.674547	17753.2	7505.32	9524.03	9799.88	Rbms1	NoDiff	Non_ASC_unique_G4
ENSMUSG00000064289.15	1617.8	-0.521516	0.554572	0.268721	0.412014	2741.1	1249.84	1192.13	1288.11	Tank	NoDiff	Non_ASC_unique_G4
ENSMUSG00000026914.15	2377.68	2.17273	0.523774	5.2776e-06	4.68538e-05	703.892	858.962	3878.19	4069.69	Psmd14	Up	Non_ASC_unique_G4
ENSMUSG00000035033.15	8.97074	-0.284627	0.874293	0.563593	0.695451	9.83482	13.2148	3.00791	9.82542	Tbr1	NoDiff	Non_ASC_unique_G4
ENSMUSG00000026904.17	6.65382	-0.491176	1.11539	0.188851	0.317059	0	23.6476	1.00264	1.96508	Slc4a10	NoDiff	Non_ASC_unique_G4
ENSMUSG00000035000.8	516.386	-8.10971	1.19818	9.06674e-13	3.03685e-11	158.762	1900.85	2.00527	3.93017	Dpp4	Down	Non_ASC_unique_G4
ENSMUSG00000000394.15	6.63239	-0.822536	1.37001	0.0805647	0.165509	18.2647	6.25965	2.00527	0	Gcg	NoDiff	Non_ASC_unique_G4
ENSMUSG00000000392.17	624.719	-8.23394	1.05326	4.21665e-16	2.56603e-14	338.599	2153.32	4.01054	2.94763	Fap	Down	Non_ASC_unique_G4
ENSMUSG00000026896.14	625.508	-3.8101	0.942857	3.51932e-06	3.25412e-05	288.02	2083.07	62.1634	68.778	Ifih1	Down	Non_ASC_unique_G4
ENSMUSG00000026893.4	181.235	-2.28495	0.623143	3.59421e-05	0.000255488	273.97	342.889	49.1291	58.9525	Gca	Down	Non_ASC_unique_G4
ENSMUSG00000059742.10	34.1256	-1.36549	0.878214	0.030675	0.0775077	56.199	51.4682	17.0448	11.7905	Kcnh7	NoDiff	Non_ASC_unique_G4
ENSMUSG00000075324.13	94.2268	0.444142	0.654841	0.382824	0.530871	36.5293	107.109	118.311	114.957	Fign	NoDiff	ASC_unique_G4
ENSMUSG00000082127.2	94.9614	1.4629	0.664355	0.00747008	0.0247709	39.3393	46.5996	153.403	140.504	Gm13577	Up	Non_ASC_unique_G4
ENSMUSG00000084104.1	5.42294	0.0716758	0.89815	0.86291	0.9157	8.42984	1.39103	4.01054	7.86034	Gm13578	NoDiff	Non_ASC_unique_G4
ENSMUSG00000026888.14	64.4771	-1.04921	0.914267	0.0859751	0.17381	29.5045	166.924	28.0738	33.4064	Grb14	NoDiff	Non_ASC_unique_G4
ENSMUSG00000034903.18	2198.14	0.418225	0.465308	0.310503	0.457591	1716.88	1902.24	2665	2508.43	Cobll1	NoDiff	ASC_unique_G4
ENSMUSG00000086881.1	6.11983	-0.318598	0.949007	0.472744	0.615564	15.4547	2.08655	3.00791	3.93017	Gm13594	NoDiff	ASC_unique_G4
ENSMUSG00000061171.15	127.17	-5.33857	1.21833	6.56826e-07	7.28284e-06	37.9343	461.823	4.01054	4.91271	Slc38a11	Down	Non_ASC_unique_G4
ENSMUSG00000057182.15	113.397	-4.80755	1.2554	6.76954e-06	5.85109e-05	29.5045	413.137	7.01845	3.93017	Scn3a	Down	Non_ASC_unique_G4
ENSMUSG00000075318.13	36.5115	-2.82659	1.34381	0.00243181	0.00969484	16.8597	118.238	7.01845	3.93017	Scn2a	Down	Non_ASC_unique_G4
ENSMUSG00000044647.16	8.90633	-0.973742	1.30354	0.0947713	0.187094	7.02487	23.6476	2.00527	2.94763	Csrnp3	NoDiff	Non_ASC_unique_G4
ENSMUSG00000026994.9	51.1743	-5.16953	1.22085	2.01268e-06	1.98462e-05	42.1492	158.578	2.00527	1.96508	Galnt3	Down	Non_ASC_unique_G4
ENSMUSG00000034848.17	463	1.28978	0.595894	0.0102795	0.0320799	167.192	305.332	685.802	693.675	Ttc21b	Up	ASC_unique_G4
ENSMUSG00000075316.11	6.87658	0.0581373	0.871491	0.894987	0.93686	2.80995	9.73723	11.029	3.93017	Scn9a	NoDiff	Non_ASC_unique_G4
ENSMUSG00000034810.7	682.833	-10.0595	1.36615	6.25161e-14	2.58129e-12	362.483	2366.84	2.00527	0	Scn7a	Down	Non_ASC_unique_G4
ENSMUSG00000027022.14	25.6687	-0.97486	1.20259	0.103137	0.199802	5.6199	79.2888	4.01054	13.7556	Xirp2	NoDiff	Non_ASC_unique_G4
ENSMUSG00000034780.6	218.221	0.965839	0.601288	0.0515904	0.116693	168.597	93.8947	305.804	304.588	B3galt1	NoDiff	ASC_unique_G4
ENSMUSG00000027030.15	700.417	0.411526	0.56266	0.37882	0.5271	335.789	792.193	854.245	819.44	Stk39	NoDiff	ASC_unique_G4
ENSMUSG00000075312.4	177.693	0.659131	0.549203	0.155612	0.274044	119.423	134.235	256.675	200.439	Gm13597	NoDiff	Non_ASC_unique_G4
ENSMUSG00000027035.10	933.449	0.98586	0.526799	0.0298181	0.0757815	467.856	673.26	1311.45	1281.24	Cers6	NoDiff	ASC_unique_G4
ENSMUSG00000103546.1	11.7375	0.269971	0.820764	0.591179	0.718183	11.2398	6.95516	13.0343	15.7207	Gm37666	NoDiff	Non_ASC_unique_G4
ENSMUSG00000102662.1	9.37222	0.231093	0.840254	0.637217	0.755009	8.42984	6.25965	10.0264	12.773	Gm38377	NoDiff	Non_ASC_unique_G4
ENSMUSG00000034738.8	44.0951	-5.19919	1.44098	2.38395e-05	0.000178873	21.0746	152.318	2.00527	0.982542	Nostrin	Down	Non_ASC_unique_G4
ENSMUSG00000005233.16	817.647	4.13105	0.576461	5.15238e-14	2.17558e-12	98.3482	63.292	1529.02	1579.93	Spc25	Up	ASC_unique_G4
ENSMUSG00000027068.6	38.9592	-3.3111	1.13077	0.000252563	0.00139319	49.1741	96.6767	8.02108	1.96508	Dhrs9	Down	Non_ASC_unique_G4
ENSMUSG00000027070.14	41.1218	4.10122	1.04243	5.79313e-06	5.0998e-05	4.21492	2.78206	63.166	94.324	Lrp2	Up	Non_ASC_unique_G4
ENSMUSG00000063145.10	169.708	0.734267	0.548994	0.114052	0.215777	113.803	119.629	211.556	233.845	Bbs5	NoDiff	Non_ASC_unique_G4
ENSMUSG00000075307.3	74.8146	-0.787818	0.844353	0.169039	0.291708	177.027	38.2534	23.0606	60.9176	Klhl41	NoDiff	Non_ASC_unique_G4
ENSMUSG00000027086.16	578.225	2.08515	0.539082	1.83812e-05	0.000141458	192.481	204.482	979.575	936.363	Fastkd1	Up	Non_ASC_unique_G4
ENSMUSG00000042133.16	4510.4	1.09787	0.494798	0.0110983	0.0341513	2483.99	2772.33	6200.3	6585	Ppig	Up	ASC_unique_G4
ENSMUSG00000070883.3	31.2846	-0.0877718	0.669979	0.866129	0.918099	26.6945	38.9489	27.0712	32.4239	Ccdc173	NoDiff	ASC_unique_G4
ENSMUSG00000083007.1	4.7023	-0.535316	1.13208	0.175061	0.299407	11.2398	5.56413	2.00527	0	Gm13623	NoDiff	Non_ASC_unique_G4
ENSMUSG00000027088.10	405.159	0.939824	0.590981	0.0552903	0.122989	165.787	327.588	553.455	573.805	Phospho2	NoDiff	ASC_unique_G4
ENSMUSG00000042155.3	521.848	0.310312	0.67462	0.539036	0.674407	120.828	733.77	622.636	610.159	Klhl23	NoDiff	ASC_unique_G4
ENSMUSG00000068882.13	5238.46	0.832967	0.514385	0.0595469	0.130366	4167.15	2759.11	6708.63	7318.96	Ssb	NoDiff	ASC_unique_G4
ENSMUSG00000051730.15	347.293	1.27326	0.546121	0.00701842	0.0234852	170.002	195.44	535.407	488.323	Mettl5	Up	Non_ASC_unique_G4
ENSMUSG00000085735.1	5.40649	0.379044	0.993616	0.375537	0.52382	1.40497	3.47758	2.00527	14.7381	Mettl5os	NoDiff	Non_ASC_unique_G4
ENSMUSG00000044308.17	2265.63	0.0177582	0.455031	0.959923	0.977623	2101.84	2389.1	2246.91	2324.69	Ubr3	NoDiff	ASC_unique_G4
ENSMUSG00000047965.9	388.609	-0.452033	0.61997	0.36655	0.514696	724.966	226.738	315.83	286.902	Rpl9-ps7	NoDiff	Non_ASC_unique_G4
ENSMUSG00000070880.10	10.1129	-5.4694	3.31259	0.00154549	0.00655988	11.2398	29.2117	0	0	Gad1	Down	Non_ASC_unique_G4
ENSMUSG00000014959.12	3506.27	0.419796	0.497985	0.331456	0.48002	3494.17	2231.91	4483.78	3815.21	Gorasp2	NoDiff	ASC_unique_G4
ENSMUSG00000041997.16	1696.56	0.896941	0.526688	0.0473077	0.108888	848.604	1318.7	2255.93	2363.01	Tlk1	NoDiff	Non_ASC_unique_G4
ENSMUSG00000041975.17	363.223	1.66341	0.566133	0.000772313	0.00364875	171.407	139.103	621.634	520.747	Mettl8	Up	ASC_unique_G4
ENSMUSG00000041966.18	329.698	1.36834	0.624091	0.00863841	0.0278553	108.183	210.741	521.37	478.498	Dcaf17	Up	ASC_unique_G4
ENSMUSG00000027015.4	43.7923	-4.14518	1.07438	8.86741e-06	7.42229e-05	57.6039	110.587	5.01318	1.96508	Cybrd1	Down	Non_ASC_unique_G4
ENSMUSG00000027012.15	3527.07	0.897493	0.55427	0.0542696	0.121221	1553.9	2892.65	4579.04	5082.69	Dync1i2	NoDiff	ASC_unique_G4
ENSMUSG00000027010.16	1260.84	0.82064	0.584222	0.0887754	0.177981	508.601	1123.95	1785.69	1625.12	Slc25a12	NoDiff	Non_ASC_unique_G4
ENSMUSG00000082190.1	7.17859	-0.415963	0.982912	0.362057	0.510356	19.6696	2.08655	4.01054	2.94763	Gm13641	NoDiff	Non_ASC_unique_G4
ENSMUSG00000027018.11	2377.58	2.19393	0.514364	3.13134e-06	2.92771e-05	761.496	787.324	4116.82	3844.69	Hat1	Up	ASC_unique_G4
ENSMUSG00000041921.16	1275.83	-1.15545	0.653139	0.0297145	0.075555	2729.86	1009.19	661.739	702.518	Metap1d	NoDiff	ASC_unique_G4
ENSMUSG00000084946.2	20.3544	0.464025	0.791745	0.38404	0.531958	9.83482	18.0834	22.058	31.4413	Dlx1as	NoDiff	Non_ASC_unique_G4
ENSMUSG00000041911.3	20.7522	1.1428	0.989476	0.0707042	0.149522	7.02487	10.4327	35.0922	30.4588	Dlx1	NoDiff	Non_ASC_unique_G4
ENSMUSG00000023391.8	1068.53	8.81763	0.779136	8.96901e-30	3.99484e-27	1.40497	6.25965	2415.35	1851.11	Dlx2	Up	Non_ASC_unique_G4
ENSMUSG00000027111.16	4193.36	-0.402375	0.676049	0.440703	0.585738	1486.46	8741.94	3005.9	3539.12	Itga6	NoDiff	Non_ASC_unique_G4
ENSMUSG00000006494.11	361.594	-0.794796	0.600104	0.108801	0.208209	304.879	667	241.635	232.862	Pdk1	NoDiff	ASC_unique_G4
ENSMUSG00000049044.16	163.517	-4.85526	1.05176	2.29038e-07	2.80391e-06	77.2736	559.891	10.0264	6.8778	Rapgef4	Down	Non_ASC_unique_G4
ENSMUSG00000085001.1	4.54177	-0.696265	1.3686	0.0309626	0.0780178	8.42984	9.73723	0	0	Rapgef4os2	NoDiff	Non_ASC_unique_G4
ENSMUSG00000086231.1	9.58426	-5.18081	3.48307	0.00230974	0.00926462	8.42984	29.9072	0	0	Rapgef4os3	Down	Non_ASC_unique_G4
ENSMUSG00000004085.14	2299.44	0.621496	0.486043	0.142772	0.256513	1480.84	1927.28	2819.41	2970.23	Map3k20	NoDiff	Non_ASC_unique_G4
ENSMUSG00000055612.15	1869.42	3.86474	0.52992	2.39905e-14	1.08705e-12	198.101	243.431	3685.69	3350.47	Cdca7	Up	Non_ASC_unique_G4
ENSMUSG00000081957.5	31.7564	1.73639	0.958722	0.0118327	0.0359568	8.42984	12.5193	47.1239	58.9525	Ak3l2-ps	Up	Non_ASC_unique_G4
ENSMUSG00000027109.16	3337.64	0.345655	0.468837	0.401225	0.548254	2493.83	3184.07	3724.79	3947.85	Sp3	NoDiff	ASC_unique_G4
ENSMUSG00000063714.15	30.9756	-0.534834	0.74849	0.321308	0.469155	39.3393	41.731	29.0764	13.7556	Sp3os	NoDiff	ASC_unique_G4
ENSMUSG00000027108.15	2572.68	2.64007	0.531529	8.04786e-08	1.08904e-06	554.965	731.683	4464.73	4539.34	Ola1	Up	Non_ASC_unique_G4
ENSMUSG00000068859.5	12.8051	0.476849	0.909075	0.350927	0.499342	12.6448	2.78206	21.0553	14.7381	Sp9	NoDiff	Non_ASC_unique_G4
ENSMUSG00000041777.12	311.811	-0.464939	0.521382	0.302188	0.449035	443.972	307.418	228.601	267.251	Cir1	NoDiff	ASC_unique_G4
ENSMUSG00000008226.14	271.692	0.336984	0.505255	0.4398	0.584892	205.126	255.95	333.878	291.815	Scrn3	NoDiff	ASC_unique_G4
ENSMUSG00000041762.16	360.465	-1.15269	0.572391	0.0180192	0.0506735	636.453	405.486	197.519	202.404	Gpr155	NoDiff	ASC_unique_G4
ENSMUSG00000085519.1	38.3928	-4.17738	1.78252	0.000821478	0.00385061	144.712	4.86861	3.00791	0.982542	Gm13703	Down	Non_ASC_unique_G4
ENSMUSG00000075284.10	4788.89	0.739622	0.475714	0.078168	0.161489	3426.73	3309.96	6251.43	6167.42	Wipf1	NoDiff	Non_ASC_unique_G4
ENSMUSG00000027107.3	20744.7	6.11785	0.763439	5.76487e-17	4.04972e-15	835.959	203.786	42210.9	39728.1	Chrna1	Up	Non_ASC_unique_G4
ENSMUSG00000086382.1	25.0363	1.19483	0.96111	0.0578561	0.127423	14.0497	7.65068	41.108	37.3366	Chrna1os	NoDiff	Non_ASC_unique_G4
ENSMUSG00000086544.1	45.4191	1.27732	0.793703	0.0319179	0.0799181	18.2647	23.6476	61.1607	78.6034	Chn1os3	NoDiff	Non_ASC_unique_G4
ENSMUSG00000056486.18	796.86	2.60081	0.6776	1.37539e-05	0.000109769	108.183	275.424	1404.69	1399.14	Chn1	Up	Non_ASC_unique_G4
ENSMUSG00000027104.18	2056.61	0.634477	0.474611	0.130102	0.238636	1497.7	1548.91	2541.68	2638.13	Atf2	NoDiff	ASC_unique_G4
ENSMUSG00000018770.9	8793.33	1.92653	0.525548	4.68284e-05	0.000319734	3770.95	2846.75	14169.2	14386.4	Atp5g3	Up	ASC_unique_G4
ENSMUSG00000009207.15	925.921	1.5022	0.519833	0.00109127	0.0048981	452.402	423.569	1370.6	1457.11	Lnpk	Up	ASC_unique_G4
ENSMUSG00000075279.5	62.9906	0.16163	0.730014	0.747445	0.836106	98.3482	13.9103	58.1528	81.551	Mrpl23-ps1	NoDiff	Non_ASC_unique_G4
ENSMUSG00000001815.15	4.22494	-0.362359	1.03002	0.333194	0.481738	4.21492	9.73723	0	2.94763	Evx2	NoDiff	Non_ASC_unique_G4
ENSMUSG00000001819.4	7.22943	-0.453167	0.945737	0.362686	0.510931	11.2398	9.73723	4.01054	3.93017	Hoxd13	NoDiff	Non_ASC_unique_G4
ENSMUSG00000042499.13	4.39091	-0.249171	0.961188	0.533096	0.669055	11.2398	1.39103	1.00264	3.93017	Hoxd11	NoDiff	Non_ASC_unique_G4
ENSMUSG00000050368.4	17.2011	-3.60156	2.14645	0.00437224	0.0158107	7.02487	59.8144	0	1.96508	Hoxd10	Down	Non_ASC_unique_G4
ENSMUSG00000043342.9	180.126	-0.745536	0.630591	0.143488	0.257548	144.712	336.63	118.311	120.853	Hoxd9	NoDiff	ASC_unique_G4
ENSMUSG00000052371.5	27.4046	-1.72622	1.1053	0.0179413	0.0504817	25.2895	67.4651	8.02108	8.84288	Hoxd3os1	NoDiff	Non_ASC_unique_G4
ENSMUSG00000027102.4	415.819	-0.18817	0.551579	0.689869	0.795253	278.185	627.356	352.928	404.807	Hoxd8	NoDiff	Non_ASC_unique_G4
ENSMUSG00000101174.8	17.7502	-0.939857	1.01391	0.121115	0.226249	15.4547	39.6444	9.02372	6.8778	Hoxd4	NoDiff	Non_ASC_unique_G4
ENSMUSG00000027099.9	916.189	1.93243	0.595251	0.000213026	0.00119878	238.846	429.133	1521	1475.78	Mtx2	Up	Non_ASC_unique_G4
ENSMUSG00000100303.3	6.91842	-0.785004	1.20913	0.132882	0.242588	5.6199	18.0834	2.00527	1.96508	2600014E21Rik	NoDiff	Non_ASC_unique_G4
ENSMUSG00000081406.4	844.397	-0.0906608	0.603501	0.857487	0.912218	1396.54	371.406	796.092	813.545	Rps6-ps4	NoDiff	Non_ASC_unique_G4
ENSMUSG00000075276.5	6.22406	-0.0953569	0.873742	0.837513	0.899887	9.83482	4.1731	4.01054	6.8778	Gm13653	NoDiff	Non_ASC_unique_G4
ENSMUSG00000059005.13	3324.17	-0.282466	0.476727	0.514525	0.653227	4285.17	3158.34	2654.98	3198.17	Hnrnpa3	NoDiff	ASC_unique_G4
ENSMUSG00000015839.6	5698.7	-0.790065	0.483673	0.0679563	0.144971	6808.5	8131.98	3868.17	3986.17	Nfe2l2	NoDiff	ASC_unique_G4
ENSMUSG00000087222.1	22.2314	-0.958829	0.914593	0.111148	0.211703	28.0995	38.9489	13.0343	8.84288	E030042O20Rik	NoDiff	ASC_unique_G4
ENSMUSG00000081833.1	66.9398	1.67402	0.912713	0.0114453	0.0349725	37.9343	10.4327	112.295	107.097	Gm13669	Up	Non_ASC_unique_G4
ENSMUSG00000042410.16	2511.78	1.26735	0.507942	0.00456611	0.0163985	1233.57	1454.32	3824.05	3535.19	Agps	Up	ASC_unique_G4
ENSMUSG00000075273.4	49.7666	0.17835	0.774666	0.722419	0.818174	5.6199	79.2888	58.1528	56.0049	Ttc30b	NoDiff	Non_ASC_unique_G4
ENSMUSG00000075272.4	5.24899	0.616838	1.17512	0.153572	0.27139	0	2.08655	12.0316	6.8778	Ttc30a2	NoDiff	Non_ASC_unique_G4
ENSMUSG00000075271.4	88.2182	3.86619	0.805833	1.48379e-07	1.894e-06	5.6199	12.5193	180.474	154.259	Ttc30a1	Up	Non_ASC_unique_G4
ENSMUSG00000075270.11	5.47805	-0.234293	0.975617	0.532778	0.668856	0	15.9969	1.00264	4.91271	Pde11a	NoDiff	Non_ASC_unique_G4
ENSMUSG00000042369.8	1085.92	1.60913	0.534506	0.000658011	0.00319009	422.897	542.503	1780.68	1597.61	Rbm45	Up	ASC_unique_G4
ENSMUSG00000042359.18	510.856	0.699264	0.577632	0.145076	0.25973	481.906	226.738	661.739	673.041	Osbpl6	NoDiff	ASC_unique_G4
ENSMUSG00000002731.6	397.37	0.0312378	0.479703	0.939934	0.965314	361.078	422.178	419.102	387.122	Prkra	NoDiff	ASC_unique_G4
ENSMUSG00000002732.14	784.419	-1.51831	0.543891	0.00150006	0.00639428	1388.11	1018.24	358.943	372.383	Fkbp7	Down	Non_ASC_unique_G4
ENSMUSG00000002733.8	2081.91	-0.177501	0.549718	0.707722	0.807285	3217.39	1296.44	2038.36	1775.45	Plekha3	NoDiff	ASC_unique_G4
ENSMUSG00000051747.15	2518.04	3.59659	0.61277	3.56191e-10	7.65554e-09	441.162	248.299	3746.85	5635.86	Ttn	Up	Non_ASC_unique_G4
ENSMUSG00000044033.16	320.63	0.120305	0.609976	0.800859	0.874097	137.687	460.432	272.717	411.685	Ccdc141	NoDiff	Non_ASC_unique_G4
ENSMUSG00000042272.17	1937.91	0.773099	0.485558	0.068803	0.146374	1427.45	1241.5	2499.57	2583.1	Sestd1	NoDiff	ASC_unique_G4
ENSMUSG00000081611.1	4.57192	0.0573114	0.898445	0.889804	0.93345	5.6199	2.78206	3.00791	6.8778	Gm13651	NoDiff	Non_ASC_unique_G4
ENSMUSG00000027016.17	83.3804	0.513916	0.769005	0.336682	0.485072	14.0497	99.4588	94.2477	125.765	Zfp385b	NoDiff	Non_ASC_unique_G4
ENSMUSG00000027014.14	1243.7	1.91976	0.57924	0.000170508	0.000987938	341.409	577.974	2082.47	1972.94	Cwc22	Up	ASC_unique_G4
ENSMUSG00000027011.14	1619.32	0.833194	0.554341	0.0734628	0.153972	734.801	1372.95	2312.08	2057.44	Ube2e3	NoDiff	Non_ASC_unique_G4
ENSMUSG00000027009.18	188.397	-4.24429	1.04169	2.77948e-06	2.63761e-05	78.6785	646.135	14.0369	14.7381	Itga4	Down	Non_ASC_unique_G4
ENSMUSG00000075256.9	12.7769	-3.43372	2.9539	0.00973687	0.0306635	2.80995	47.2951	1.00264	0	Cerkl	Down	Non_ASC_unique_G4
ENSMUSG00000027007.16	2817.26	-1.2437	0.616626	0.0158092	0.0455643	2547.22	5788.09	1513.98	1419.77	Itprid2	Down	ASC_unique_G4
ENSMUSG00000059173.19	155.627	-2.96834	1.05947	0.000387935	0.0020262	70.2487	501.467	34.0896	16.7032	Pde1a	Down	Non_ASC_unique_G4
ENSMUSG00000027006.13	3051.25	1.20933	0.656916	0.0222378	0.0598671	826.125	2310.5	4486.79	4581.59	Dnajc10	NoDiff	ASC_unique_G4
ENSMUSG00000027004.3	78.5396	-5.47641	1.24468	7.59416e-07	8.32336e-06	37.9343	271.251	3.00791	1.96508	Frzb	Down	Non_ASC_unique_G4
ENSMUSG00000027002.13	5885.39	0.436321	0.467312	0.287103	0.431893	4321.7	5259.49	7129.74	6830.63	Nckap1	NoDiff	ASC_unique_G4
ENSMUSG00000081487.1	25.2255	-1.57438	1.06669	0.0246418	0.065067	51.984	31.9937	11.029	5.89525	Gm13689	NoDiff	Non_ASC_unique_G4
ENSMUSG00000083284.1	5.09257	-0.292781	0.983809	0.457001	0.601009	5.6199	9.73723	5.01318	0	Gm13688	NoDiff	Non_ASC_unique_G4
ENSMUSG00000027001.10	111.361	0.765149	0.732817	0.159969	0.280046	28.0995	108.501	163.43	145.416	Dusp19	NoDiff	ASC_unique_G4
ENSMUSG00000026999.14	839.639	2.26131	0.54061	4.23194e-06	3.84512e-05	286.615	235.78	1497.94	1338.22	Nup35	Up	ASC_unique_G4
ENSMUSG00000064193.8	9444.51	3.72741	0.606076	5.98673e-11	1.48315e-09	791	1582.3	18915.7	16489	Gm4735	Up	Non_ASC_unique_G4
ENSMUSG00000081400.1	312.922	-0.0403948	0.619202	0.939522	0.965014	510.006	129.366	303.798	308.518	Gm13680	NoDiff	Non_ASC_unique_G4
ENSMUSG00000027091.14	3847.96	0.777903	0.503215	0.0754424	0.157303	3095.16	2170.71	5093.39	5032.58	Zc3h15	NoDiff	ASC_unique_G4
ENSMUSG00000027087.11	3507.37	0.507385	0.48206	0.230932	0.367911	3156.98	2356.41	4432.65	4083.45	Itgav	NoDiff	Non_ASC_unique_G4
[truncated: 18,937 more rows]

## Sheet: GO of ASC up-regulated genes
Table S3: RNA-seq analysis in FISCs, ASCs and DMSO or PDS treated ASCs.
GO of ASC up-regulated genes
ID	Description	GeneRatio	BgRatio	pvalue	p.adjust	qvalue	geneID	Count
GO:0022613	ribonucleoprotein complex biogenesis	191/2453	440/28891	8.06229e-88	4.47538e-84	3.57117e-84	Eif5b/Wdr75/Wdr12/Fastkd2/Xrcc5/Mrpl44/Ncl/Mterf4/Ddx18/Eif2d/Snrpe/Ipo9/Dhx9/Mettl18/Nvl/Rpp38/Rexo4/Mrps2/Ddx31/Exosc2/Mettl5/Celf1/Ckap5/Nat10/Rpusd2/Snrnp200/Esf1/Crnkl1/Ddx27/Exosc9/Exosc8/Nmd3/Isg20l2/Wdr3/Ddx20/Wdr77/Dnttip2/Znhit6/Mdn1/Nol6/Exosc3/Ncbp1/Psip1/Cdkn2a/Ebna1bp2/Utp11/Sf3a3/Nol9/Mrpl20/Noc2l/Gtpbp10/Nom1/Lyar/Zcchc4/Noa1/Utp3/Ddx51/Sart3/Denr/Ran/Bud23/Nsun5/Pop7/Mrm2/Gtf3a/S…	191
GO:0034470	ncRNA processing	179/2453	413/28891	3.85859e-82	1.07095e-78	8.54577e-79	Wdr75/Osgepl1/Wdr12/Mrpl44/Ncl/Mterf4/Tsn/Ddx18/Tsen15/Mettl18/Nvl/Ints7/Rpp38/Rexo4/Trub2/Spout1/Exosc2/Mettl5/Mettl8/Nat10/Elp4/Rpusd2/Dtwd1/Trmt6/Esf1/Ddx27/Exosc9/Exosc8/Ints3/Wdr3/Znhit6/Tyw3/Ints8/Nol6/Rpp25l/Exosc3/Ncbp1/Elp1/Cdkn2a/Toe1/Ebna1bp2/Zmpste24/Utp11/Zbtb8os/Nol9/Ints11/Pus7/Trmt44/Lyar/Zcchc4/Utp3/Grsf1/Ddx51/Pus1/Tyw1/Bud23/Nsun5/Pop7/Mrm2/Tprkb/Shq1/Trnt1/Tsen2/Bms1/Emg1/Nop2…	179
GO:0007059	chromosome segregation	171/2453	416/28891	3.93172e-74	7.27499e-71	5.80515e-71	Sgo2a/Hjurp/Ppp1r7/Kif14/Aspm/Tpr/Cenpl/Nuf2/Cenpf/Nsl1/Spc25/Kif18a/Bub1b/Knstrn/Knl1/Oip5/Nusap1/Haus2/Ncaph/Bub1/Anapc1/Tpx2/Dsn1/Fam83d/Mybl2/Ube2c/Aurka/Ect2/Actl6a/Smc4/Pmf1/Psrc1/Gpsm2/Sass6/Cenpe/Ccne2/Smc2/Haus6/Ndc1/Stil/Kif2c/Cdc20/Cdca8/Rcc1/Nudc/Rcc2/Cenps/Tacc3/Ncapg/Anapc4/Abraxas1/Chek2/Cit/Bcl7a/Kntc1/Ran/Baz1b/Mad1l1/Actb/Brca2/Smarcad1/Mad2l1/Fancd2/Ncapd2/Ccne1/Ccnb1-ps/Prc1/A…	171
GO:0006260	DNA replication	138/2453	276/28891	2.4621e-73	3.41678e-70	2.72646e-70	Mcm3/Prim2/Orc2/Bard1/Zranb3/Mcm6/Nucks1/Uchl5/Dhx9/Parp1/Dtl/Mcm10/Endog/Ssrp1/Rad51/Pcna/Mcm8/Gins1/Rtel1/Actl6a/Ccna2/Ccne2/Mms22l/Orc3/Pole3/Orc1/Faf1/Nasp/Zmpste24/Rbbp4/Rpa2/Cenps/Dbf4/Dnajc2/Orc5/Rfc1/Pds5a/Cdc7/Pole/Rfc5/Rfc2/Lrwd1/Mcm7/Brca2/Rfc3/Rpa3/Met/Ssbp1/Ruvbl1/Mcm2/Lig1/Ccne1/Pold1/Ruvbl2/E2f8/Ticrr/Blm/Pold3/Inppl1/Rrm1/Ino80e/Mcmbp/Lig4/Gins4/Mcm5/Smarca5/Rnaseh2a/Orc6/Gins3/Rf…	138
GO:0042254	ribosome biogenesis	146/2453	322/28891	3.00698e-70	3.33835e-67	2.66387e-67	Eif5b/Wdr75/Wdr12/Fastkd2/Xrcc5/Mrpl44/Ncl/Mterf4/Ddx18/Ipo9/Mettl18/Nvl/Rpp38/Rexo4/Mrps2/Ddx31/Exosc2/Mettl5/Nat10/Rpusd2/Esf1/Ddx27/Exosc9/Exosc8/Nmd3/Isg20l2/Wdr3/Dnttip2/Znhit6/Mdn1/Nol6/Exosc3/Cdkn2a/Ebna1bp2/Utp11/Nol9/Mrpl20/Noc2l/Gtpbp10/Nom1/Lyar/Zcchc4/Noa1/Utp3/Ddx51/Ran/Bud23/Nsun5/Pop7/Mrm2/Gtf3a/Serbp1/Shq1/Bms1/Emg1/Nop2/Wbp11/Exosc5/Pop4/Mphosph10/Efl1/Rrp8/Eri2/Cul4a/Eri1/Lsm6/A…	146
GO:0140053	mitochondrial gene expression	100/2453	166/28891	8.07913e-64	7.47454e-61	5.96438e-61	Mrpl15/Mrps9/Fastkd2/Mrpl44/Mterf4/Mrps14/Dars2/Iars2/Mrps2/Trub2/Fastkd1/Mettl8/Mrps5/Mrps26/Fastkd5/Mrpl47/Gfm1/Mrpl9/Mrps21/Rars2/Mrpl50/Mrpl37/Mrps15/Mrpl20/Mterf1a/Mrpl1/Mrps18c/Gatc/Mrps17/Mrps33/Mrpl35/Ptcd3/Mrpl19/Mrps25/Trnt1/Mrpl51/Mrps35/Mrps12/Mrpl46/Mrps11/Ears2/Tufm/Mtg1/Mrps31/Mrpl34/Gadd45gip1/Mto1/Mrps22/Mrpl3/Mtres1/Qrsl1/Supv3l1/Polrmt/Mrpl42/Tsfm/Shmt2/Pnpt1/Mtif2/Mrpl22/Mrpl5…	100
GO:0044772	mitotic cell cycle phase transition	164/2453	454/28891	1.77509e-61	1.40765e-58	1.12325e-58	Bard1/Kif14/Tpr/Nuf2/Cenpf/Dtl/Mastl/Spc25/Aven/Bub1b/Knl1/Bub1/Anapc1/Cdc25b/Kat14/E2f1/Rbl1/Ube2c/Pkia/Actl6a/Ccna2/Plrg1/Nes/Iqgap3/Cks1b/Ints3/Sass6/Cenpe/Ccne2/Anp32b/Inip/Cdkn2a/Orc1/Cdkn2c/Stil/Nasp/Cdc20/Cdca8/Clspn/Rcc1/Rpa2/Rcc2/Cdk6/Dbf4/Tacc3/Anapc4/Abraxas1/Cdc7/Pole/Chek2/Cit/Bcl7a/Kntc1/Mad1l1/Actb/Casp2/Ezh2/Mad2l1/Bid/Phb2/Foxm1/Ccne1/Ccnb1-ps/Ticrr/Blm/Anapc15/Rrm1/Taf10/Plk1/Kd…	164
GO:1901987	regulation of cell cycle phase transition	162/2453	449/28891	1.20457e-60	8.35819e-58	6.6695e-58	Bard1/Dyrk3/Kif14/Tpr/Nuf2/Cenpf/Dtl/Ints7/Spc25/Aven/Bub1b/Knl1/Rad51/Wdr76/Bub1/Cdc25b/E2f1/Rbl1/Fam83d/Ube2c/Aurka/Pkia/Actl6a/Plrg1/Ints3/Sass6/Cenpe/Anp32b/Inip/Cdkn2a/Orc1/Cdkn2c/Stil/Cdc20/Cdca8/Clspn/Rpa2/Rcc2/Cdk6/Dbf4/Paxip1/Anapc4/Abraxas1/Cdc7/Chek2/Bcl7a/Kntc1/Mad1l1/Actb/Brca2/Casp2/Ezh2/Mad2l1/Fancd2/Bid/Phb2/Rhno1/Ccnb1-ps/Ticrr/Blm/Anapc15/Rrm1/Plk1/Bub3/Pidd1/Ccnd1/Pcid2/Cul4a/C…	162
GO:0006261	DNA-templated DNA replication	91/2453	152/28891	7.92347e-58	4.60474e-55	3.6744e-55	Mcm3/Prim2/Orc2/Bard1/Zranb3/Mcm6/Nucks1/Parp1/Mcm10/Endog/Rad51/Pcna/Gins1/Rtel1/Ccne2/Mms22l/Orc3/Pole3/Orc1/Zmpste24/Cenps/Dbf4/Orc5/Rfc1/Cdc7/Pole/Rfc5/Rfc2/Mcm7/Brca2/Rfc3/Ssbp1/Mcm2/Lig1/Ccne1/Pold1/E2f8/Ticrr/Blm/Pold3/Rrm1/Mcmbp/Gins4/Mcm5/Orc6/Gins3/Rfwd3/Gins2/Cdt1/Mre11a/Carm1/Tipin/Atr/Topbp1/Traip/Fbxo5/Asf1a/Dna2/Zfp365/Wdr18/E2f7/Prim1/Pold2/Etaa1/Npm1/Rad50/Atad5/Lig3/Eme1/Cdc6/Br…	91
GO:0016072	rRNA metabolic process	117/2453	252/28891	8.29533e-58	4.60474e-55	3.6744e-55	Wdr75/Wdr12/Mrpl44/Ncl/Mterf4/Ddx18/Mettl18/Nvl/Rpp38/Rexo4/Exosc2/Mettl5/Nat10/Rpusd2/Polr1b/Esf1/Ddx27/Exosc9/Exosc8/Wdr3/Znhit6/Nol6/Polr1e/Exosc3/Cdkn2a/Ebna1bp2/Utp11/Nol9/Lyar/Zcchc4/Utp3/Ddx51/Bud23/Nsun5/Pop7/Mrm2/Polr1a/Shq1/Bms1/Emg1/Nop2/Wbp11/Exosc5/Pop4/Mphosph10/Rrp8/Eri2/Gtf3c1/Eri1/Lsm6/Mphosph6/Rbm34/Smarca4/Ddx10/Rpp25/Exosc7/Rpf2/Macroh2a2/Smarcb1/Ybey/Wdr18/Pwp1/Utp20/Mars1/Pa…	117
GO:1901990	regulation of mitotic cell cycle phase transition	134/2453	343/28891	5.19325e-55	2.6207e-52	2.09121e-52	Bard1/Kif14/Tpr/Nuf2/Cenpf/Dtl/Spc25/Aven/Bub1b/Knl1/Bub1/Cdc25b/E2f1/Rbl1/Ube2c/Pkia/Actl6a/Plrg1/Ints3/Sass6/Cenpe/Anp32b/Inip/Cdkn2a/Orc1/Cdkn2c/Stil/Cdc20/Cdca8/Clspn/Rpa2/Rcc2/Cdk6/Dbf4/Anapc4/Abraxas1/Cdc7/Bcl7a/Kntc1/Mad1l1/Actb/Casp2/Ezh2/Mad2l1/Bid/Phb2/Ccnb1-ps/Ticrr/Blm/Anapc15/Rrm1/Plk1/Bub3/Pidd1/Ccnd1/Pcid2/Cul4a/Cdc16/Nae1/Rfwd3/Mre11a/Smarca4/Spc24/Kank2/Chek1/Zw10/Atm/Zwilch/Rps2…	134
GO:0006364	rRNA processing	105/2453	215/28891	1.09752e-54	5.07696e-52	4.05121e-52	Wdr75/Wdr12/Mrpl44/Ncl/Mterf4/Ddx18/Mettl18/Nvl/Rpp38/Rexo4/Exosc2/Mettl5/Nat10/Rpusd2/Esf1/Ddx27/Exosc9/Exosc8/Wdr3/Znhit6/Nol6/Exosc3/Cdkn2a/Ebna1bp2/Utp11/Nol9/Lyar/Zcchc4/Utp3/Ddx51/Bud23/Nsun5/Pop7/Mrm2/Shq1/Bms1/Emg1/Nop2/Wbp11/Exosc5/Pop4/Mphosph10/Rrp8/Eri2/Eri1/Lsm6/Mphosph6/Rbm34/Ddx10/Rpp25/Exosc7/Rpf2/Ybey/Wdr18/Pwp1/Utp20/Pa2g4/Pes1/Ddx56/C1d/Npm1/Nhp2/Pelp1/Mettl16/Mrm3/Utp6/Ddx52/Z…	105
GO:0098813	nuclear chromosome segregation	126/2453	312/28891	1.07539e-53	4.59191e-51	3.66416e-51	Kif14/Aspm/Tpr/Nuf2/Cenpf/Nsl1/Spc25/Kif18a/Bub1b/Knstrn/Knl1/Nusap1/Ncaph/Bub1/Anapc1/Tpx2/Dsn1/Fam83d/Mybl2/Ube2c/Aurka/Ect2/Actl6a/Smc4/Pmf1/Psrc1/Cenpe/Ccne2/Smc2/Ndc1/Kif2c/Cdc20/Cdca8/Nudc/Rcc2/Tacc3/Ncapg/Anapc4/Abraxas1/Chek2/Cit/Bcl7a/Kntc1/Ran/Baz1b/Mad1l1/Actb/Brca2/Mad2l1/Fancd2/Ncapd2/Ccne1/Ccnb1-ps/Prc1/Anapc15/Plk1/Kif22/Bub3/Bccip/Pcid2/Cdc16/Champ1/Smarca5/Syce2/Cdt1/Mre11a/Smarc…	126
GO:0032543	mitochondrial translation	81/2453	130/28891	1.47832e-53	5.86153e-51	4.67726e-51	Mrpl15/Mrps9/Fastkd2/Mrpl44/Mrps14/Dars2/Iars2/Mrps2/Trub2/Mettl8/Mrps5/Mrps26/Mrpl47/Gfm1/Mrpl9/Mrps21/Rars2/Mrpl50/Mrpl37/Mrps15/Mrpl20/Mrpl1/Mrps18c/Gatc/Mrps17/Mrps33/Mrpl35/Ptcd3/Mrpl19/Mrps25/Mrpl51/Mrps35/Mrps12/Mrpl46/Mrps11/Ears2/Tufm/Mtg1/Mrps31/Mrpl34/Gadd45gip1/Mrps22/Mrpl3/Qrsl1/Mrpl42/Tsfm/Shmt2/Mtif2/Mrpl22/Mrpl55/C1qbp/Mrpl10/Mrpl45/Coa3/Taco1/Mrpl58/Mrpl12/Mrpl36/Gfm2/Mrps27/Mrps…	81
GO:0000819	sister chromatid segregation	103/2453	218/28891	6.50428e-52	2.40702e-49	1.9207e-49	Kif14/Tpr/Nuf2/Nsl1/Spc25/Kif18a/Bub1b/Knstrn/Knl1/Nusap1/Ncaph/Bub1/Anapc1/Tpx2/Dsn1/Mybl2/Ube2c/Actl6a/Smc4/Psrc1/Cenpe/Smc2/Kif2c/Cdc20/Cdca8/Nudc/Tacc3/Ncapg/Anapc4/Abraxas1/Chek2/Cit/Bcl7a/Kntc1/Ran/Baz1b/Mad1l1/Actb/Mad2l1/Ncapd2/Ccnb1-ps/Prc1/Anapc15/Plk1/Kif22/Bub3/Bccip/Pcid2/Cdc16/Champ1/Smarca5/Cdt1/Smarca4/Spc24/Ncapd3/Zw10/Atm/Kif23/Zwilch/Ttk/Smarcc1/Fbxo5/Cdk1/Smarcb1/Drg1/Spdl1/Au…	103
GO:0000280	nuclear division	147/2453	450/28891	7.4626e-49	2.58906e-46	2.06596e-46	Mybl1/Sgo2a/Kif14/Aspm/Tpr/Nuf2/Nsl1/Suv39h2/Mastl/Spc25/Kif18a/Bub1b/Knstrn/Knl1/Rad51/Nusap1/Ncaph/Bub1/Cdc25b/Tpx2/Dsn1/Mybl2/Ube2c/Aurka/Smc4/Psrc1/Cenpe/Ubxn2b/Ccne2/Rad54b/Smc2/Ndc1/Rad54l/Kif2c/Cdc20/Cdca8/Rcc1/Nudc/Cenps/Ncapg/Abraxas1/Ankle2/Chek2/Cit/Pebp1/Kntc1/Ran/Baz1b/Mad1l1/Brca2/Met/Mad2l1/Fancd2/Phb2/Ncapd2/Rad51ap1/Ccne1/Ccnb1-ps/Prc1/Anapc15/Plk1/Kif22/Bub3/Bccip/Mki67/Psmd13/P…	147
GO:0000070	mitotic sister chromatid segregation	88/2453	177/28891	7.94713e-47	2.59497e-44	2.07068e-44	Kif14/Tpr/Nuf2/Nsl1/Spc25/Kif18a/Bub1b/Knstrn/Knl1/Nusap1/Ncaph/Bub1/Tpx2/Dsn1/Mybl2/Ube2c/Smc4/Psrc1/Cenpe/Smc2/Kif2c/Cdc20/Cdca8/Nudc/Ncapg/Abraxas1/Chek2/Cit/Kntc1/Ran/Baz1b/Mad1l1/Mad2l1/Ncapd2/Ccnb1-ps/Prc1/Anapc15/Plk1/Kif22/Bub3/Bccip/Pcid2/Cdc16/Champ1/Smarca5/Cdt1/Spc24/Ncapd3/Zw10/Atm/Kif23/Zwilch/Ttk/Fbxo5/Cdk1/Drg1/Spdl1/Aurkb/Mis12/Haspin/Spag5/Poldip2/Kpnb1/Tubg1/Kif18b/Birc5/Gen1/N…	88
GO:0033044	regulation of chromosome organization	103/2453	244/28891	3.29829e-46	1.01328e-43	8.08553e-44	Sgo2a/Xrcc5/Uchl5/Tpr/Nuf2/Parp1/Spc25/Nat10/Bub1b/Knl1/Ncaph/Bub1/Anapc1/Ube2c/Rtel1/Actl6a/Dhx36/Smc4/Smg5/Setdb1/Cenpe/Smc2/Cdc20/Cdca8/Tacc3/Ncapg/Anapc4/Hnrnpd/Cit/Bcl7a/Kntc1/Cct6a/Baz1b/Mad1l1/Actb/Mad2l1/Cct7/Ruvbl1/Mcm2/Ncapd2/Trim28/Xrcc1/Ccnb1-ps/Ruvbl2/Anapc15/Plk1/Ino80e/Bub3/Lig4/Pcid2/Cdc16/Mcph1/Smarca5/Mre11a/Smarca4/Spc24/Zw10/Atm/Zwilch/Pif1/Ttk/Atr/Smarcc1/Fbxo5/Cdk1/Smarcb1/S…	103
GO:0006302	double-strand break repair	114/2453	296/28891	3.46824e-46	1.01328e-43	8.08553e-44	Mcm3/Xrcc5/Mcm6/Nucks1/Fh1/Parp1/Swi5/Psmd14/Rad51/Mcm8/Rtel1/Actl6a/Ints3/Rad54b/Mms22l/Inip/Rad54l/Dmap1/Eya3/Rpa2/Aunip/Xrcc2/Nsd2/Helq/Abraxas1/Cdc7/Chek2/Bcl7a/Kmt5a/Mcm7/Actb/Brca2/Rpa3/Smarcad1/Ruvbl1/Mcm2/Ogg1/Fancd2/Rad51ap1/Foxm1/Lig1/Xrcc1/Ruvbl2/Blm/Palb2/Mgmt/Lig4/Gins4/Hpf1/Ankle1/Mcm5/Rfwd3/Gins2/Spire2/Mre11a/Smarca4/Chek1/H2ax/Atm/Atr/Smarcc1/Dna2/Zfp365/Smarcb1/Sirt6/Parpbp/Yeat…	114
GO:0140014	mitotic nuclear division	107/2453	267/28891	2.35227e-45	6.52873e-43	5.20966e-43	Kif14/Tpr/Nuf2/Nsl1/Spc25/Kif18a/Bub1b/Knstrn/Knl1/Nusap1/Ncaph/Bub1/Tpx2/Dsn1/Mybl2/Ube2c/Aurka/Smc4/Psrc1/Cenpe/Ubxn2b/Smc2/Kif2c/Cdc20/Cdca8/Rcc1/Nudc/Ncapg/Abraxas1/Ankle2/Chek2/Cit/Pebp1/Kntc1/Ran/Baz1b/Mad1l1/Met/Mad2l1/Phb2/Ncapd2/Ccnb1-ps/Prc1/Anapc15/Plk1/Kif22/Bub3/Bccip/Mki67/Pcid2/Cdc16/Champ1/Smarca5/Cdt1/Spc24/Ncapd3/Chek1/Zw10/Atm/Kif23/Zwilch/Ttk/Nme6/Fbxo5/Cdk1/Drg1/Spdl1/Aurkb/M…	107
GO:0000075	cell cycle checkpoint signaling	92/2453	204/28891	2.43944e-44	6.44826e-42	5.14545e-42	Bard1/Tpr/Nuf2/Dtl/Ints7/Spc25/Bub1b/Knl1/Rad51/Wdr76/Bub1/E2f1/Aurka/Ints3/Cenpe/Inip/Orc1/Stil/Cdc20/Cdca8/Clspn/Rpa2/Abraxas1/Chek2/Kntc1/Mad1l1/Brca2/Casp2/Mad2l1/Fancd2/Rhno1/Ccnb1-ps/Ticrr/Blm/Anapc15/Plk1/Bub3/Pidd1/Ccnd1/Pcid2/Cul4a/Nae1/Rfwd3/Cdt1/Mre11a/Spc24/Chek1/Zw10/Atm/Zwilch/Tipin/Rps27l/Ttk/Atr/Topbp1/Dna2/Cdk1/Fzr1/Mdm2/Nabp2/Thoc5/Hus1/Etaa1/Spdl1/Ccng1/Rad50/Aurkb/Trp53/Haspin…	92
GO:0010948	negative regulation of cell cycle process	113/2453	314/28891	2.17463e-42	5.48698e-40	4.37839e-40	Bard1/Tpr/Nuf2/Dtl/Ints7/Spc25/Aven/Bub1b/Knl1/Rad51/Wdr76/Bub1/E2f1/Rbl1/Aurka/Ints3/Cenpe/Inip/Orc1/Stil/Cdc20/Cdca8/Clspn/Rpa2/Abraxas1/Chek2/Kntc1/Baz1b/Mad1l1/Brca2/Casp2/Ezh2/Mad2l1/Fancd2/Rhno1/Ccnb1-ps/E2f8/Ticrr/Blm/Anapc15/Ccp110/Plk1/Bub3/Pidd1/Ccnd1/Pcid2/Cul4a/Smarca5/Nae1/Rfwd3/Cdt1/Mre11a/Spc24/Kank2/Chek1/Zw10/Atm/Zwilch/Tipin/Rps27l/Ttk/Atr/Topbp1/Nme6/Fbxo5/Dna2/Cdk1/Fzr1/E2f7/M…	113
GO:0006399	tRNA metabolic process	84/2453	181/28891	8.73512e-42	2.1082e-39	1.68226e-39	Osgepl1/Mars2/Farsb/Tsen15/Dars2/Iars2/Rpp38/Trub2/Exosc2/Mettl8/Nat10/Elp4/Dtwd1/Trmt6/Exosc9/Exosc8/Tars2/Tyw3/Rars2/Rpp25l/Exosc3/Elp1/Pars2/Zbtb8os/Lrrc47/Pus7/Trmt44/Grsf1/Pus1/Gatc/Tyw1/Pop7/Tprkb/Trnt1/Tsen2/Tsen34/Pop4/Ctu1/Nars2/Thumpd1/Ears2/Gtpbp3/Lsm6/Dus2/Adat1/Tarbp1/Alkbh8/Rpp25/Mto1/Elp6/Exosc7/Adat2/Trmt11/Qrsl1/Mettl1/Mars1/Pus10/Pnpt1/Thg1l/Elac2/Slfn9/Dus1l/Ddx1/Dus4l/Prorp/Tr…	84
GO:0006310	DNA recombination	113/2453	333/28891	1.51547e-39	3.50516e-37	2.79697e-37	Mcm3/Bard1/Xrcc5/Zranb3/Mcm6/Nucks1/Uchl5/Exo1/Parp1/Swi5/Psmd14/Rad51/Mcm8/Xrn2/Rtel1/Actl6a/Ints3/Rad54b/Mms22l/Exosc3/Inip/Rad54l/Dmap1/Rpa2/Aunip/Cenps/Xrcc2/Paxip1/Nsd2/Helq/Cdc7/Ung/Kmt5a/Mcm7/Actb/Pms2/Hmgb1/Brca2/Rpa3/Ezh2/Smarcad1/H1f10/Ruvbl1/Mcm2/Fancd2/Rad51ap1/Rhno1/Lig1/Xrcc1/Ruvbl2/Nsmce3/Blm/Palb2/Lig4/Gins4/Ankle1/Mcm5/Rfwd3/Gins2/Mre11a/Chek1/H2ax/Atm/Pif1/Topbp1/Supv3l1/Zfp365/…	113
GO:0006397	mRNA processing	140/2453	496/28891	1.9226e-38	4.26894e-36	3.40644e-36	Ppil3/Ncl/Snrpe/Tsen15/Dhx9/Prdx6/Rbm17/Trub2/Prpf40a/Cwc22/Celf1/Aqr/Rpusd2/Snrnp200/Fastkd5/Snrpb2/Crnkl1/Xrn2/Rprd1b/Cstf1/Dhx36/Plrg1/Ttf2/Ddx20/Wdr77/Ahcyl1/Mettl14/Zranb2/Virma/Rngtt/Smu1/Ncbp1/Prpf4/Psip1/Ybx1/Sf3a3/Khdrbs1/Ppp1r8/Tardbp/Pus7/Grsf1/Cnot6l/Pus1/Sart3/Srsf9/Srrm4/Rbm19/Arl6ip4/Prkrip1/Lsm8/Lsm5/Tsen2/Hnrnpf/Magohb/Wbp11/Prpf31/Tsen34/Snrpd2/Gemin7/Snrpn/Snrpa1/Clns1a/Lsm1/Ls…	140
GO:0007093	mitotic cell cycle checkpoint signaling	73/2453	151/28891	5.40351e-38	1.12783e-35	8.99963e-36	Bard1/Tpr/Nuf2/Dtl/Spc25/Bub1b/Knl1/Bub1/Ints3/Cenpe/Inip/Orc1/Stil/Cdc20/Cdca8/Clspn/Rpa2/Abraxas1/Chek2/Kntc1/Mad1l1/Casp2/Mad2l1/Fancd2/Ccnb1-ps/Ticrr/Blm/Anapc15/Plk1/Bub3/Pidd1/Ccnd1/Pcid2/Nae1/Rfwd3/Mre11a/Spc24/Chek1/Zw10/Atm/Zwilch/Tipin/Rps27l/Ttk/Topbp1/Cdk1/Fzr1/Mdm2/Nabp2/Hus1/Spdl1/Ccng1/Rad50/Aurkb/Trp53/Haspin/Eme1/Cdc6/Brca1/Birc5/Gen1/Trip13/Rad17/Ccnb1/Mtbp/Donson/Ndc80/Msh2/Psm…	73
GO:0045786	negative regulation of cell cycle	123/2453	400/28891	5.48575e-38	1.12783e-35	8.99963e-36	Bard1/Tpr/Nuf2/Dtl/Ints7/Spc25/Aven/Bub1b/Knl1/Rad51/Wdr76/Bub1/E2f1/Rbl1/Aurka/Ints3/Cenpe/Inip/Cdkn2a/Orc1/Cdkn2c/Stil/Cdc20/Cdca8/Clspn/Rpa2/Cdk6/Abraxas1/Chek2/Kntc1/Baz1b/Taf6/Mad1l1/Brca2/Casp2/Ezh2/Mad2l1/Fancd2/Rhno1/Ccnb1-ps/E2f8/Ticrr/Blm/Anapc15/Rrp8/Ccp110/Plk1/Bub3/Pidd1/Ccnd1/Pcid2/Cul4a/Smarca5/Prkaca/Nae1/Rfwd3/Cdt1/Mre11a/Spc24/Kank2/Chek1/Zw10/Atm/Zwilch/Tipin/Rps27l/Ttk/Atr/Top…	123
GO:0090068	positive regulation of cell cycle process	100/2453	276/28891	6.22496e-38	1.22301e-35	9.75915e-36	Sgo2a/Dyrk3/Kif14/Tpr/Dtl/Nusap1/Ncaph/Bub1/Cdc25b/Fam83d/Ube2c/Aurka/Ect2/Plk4/Smc4/Plrg1/Gpsm2/Sass6/Cenpe/Ubxn2b/Anp32b/Smc2/Orc1/Stil/Cdc20/Cdca8/Rcc2/Dbf4/Ncapg/Cdc7/Chek2/Cit/Pebp1/Ppp1r35/Mad1l1/Met/Ezh2/Mad2l1/Phb2/Ncapd2/Rad51ap1/Rhno1/Ccnb1-ps/E2f8/Rrm1/Ccnd1/Pcid2/Cul4a/Cdc16/Gipc1/Cep295/Ncapd3/Kif23/Poc1a/Cdc25a/Fbxo5/Cdk1/E2f7/Mdm2/Cdk4/Thoc5/Npm1/Lsm11/Cenpv/Aurkb/Spag5/Poldip2/Ata…	100
GO:1901988	negative regulation of cell cycle phase transition	99/2453	271/28891	6.38936e-38	1.22301e-35	9.75915e-36	Bard1/Tpr/Nuf2/Dtl/Ints7/Spc25/Aven/Bub1b/Knl1/Rad51/Wdr76/Bub1/E2f1/Rbl1/Aurka/Ints3/Cenpe/Inip/Orc1/Stil/Cdc20/Cdca8/Clspn/Rpa2/Abraxas1/Chek2/Kntc1/Mad1l1/Brca2/Casp2/Ezh2/Mad2l1/Fancd2/Rhno1/Ccnb1-ps/Ticrr/Blm/Anapc15/Plk1/Bub3/Pidd1/Ccnd1/Pcid2/Cul4a/Nae1/Rfwd3/Cdt1/Mre11a/Spc24/Kank2/Chek1/Zw10/Atm/Zwilch/Tipin/Rps27l/Ttk/Atr/Topbp1/Fbxo5/Dna2/Cdk1/Fzr1/E2f7/Mdm2/Nabp2/Thoc5/Hus1/Etaa1/Spdl…	99
GO:0051983	regulation of chromosome segregation	67/2453	132/28891	1.10737e-36	2.049e-34	1.63502e-34	Tpr/Nuf2/Spc25/Bub1b/Knl1/Ncaph/Bub1/Anapc1/Ube2c/Actl6a/Smc4/Cenpe/Smc2/Kif2c/Cdc20/Cdca8/Rcc2/Tacc3/Ncapg/Anapc4/Cit/Bcl7a/Kntc1/Mad1l1/Actb/Mad2l1/Ncapd2/Ccnb1-ps/Anapc15/Plk1/Bub3/Mki67/Pcid2/Cdc16/Smarca4/Spc24/Ncapd3/Zw10/Atm/Zwilch/Ttk/Smarcc1/Fbxo5/Cdk1/Smarcb1/Spdl1/Aurkb/Haspin/Cdc6/Smarce1/Cdc27/Birc5/Gen1/Smc6/Ncapg2/Trip13/Ccnb1/Pbrm1/Cdca2/Ncaph2/Rmi2/Chtf18/Ndc80/Cdc23/Psmg2/Cep192…	67
GO:0045787	positive regulation of cell cycle	112/2453	365/28891	1.37615e-34	2.4642e-32	1.96634e-32	Sgo2a/Bard1/Dyrk3/Kif14/Tpr/Dtl/Nusap1/Ncaph/Bub1/Cdc25b/Fam83d/Ube2c/Aurka/Ect2/Plk4/Smc4/Plrg1/Psrc1/Gpsm2/Sass6/Cenpe/Ubxn2b/Anp32b/Smc2/Trim32/Orc1/Stil/Cdc20/Cdca8/Rcc2/Dbf4/Ncapg/Cdc7/Chek2/Cit/Pebp1/Ppp1r35/Mad1l1/Hmgb1/Brca2/Asns/Met/Ezh2/Mad2l1/Phb2/Ncapd2/Rad51ap1/Rhno1/Ccnb1-ps/E2f8/Rrm1/Ccnd1/Pcid2/Cul4a/Cdc16/Gipc1/Cep295/Ncapd3/Chek1/Kif23/Poc1a/Cdc25a/Fbxo5/Cdk1/Tcf3/E2f7/Mdm2/Cdk4…	112
GO:0000725	recombinational repair	73/2453	170/28891	1.06216e-33	1.84252e-31	1.47025e-31	Mcm3/Xrcc5/Mcm6/Nucks1/Parp1/Swi5/Psmd14/Rad51/Mcm8/Rtel1/Actl6a/Ints3/Rad54b/Mms22l/Inip/Rad54l/Dmap1/Rpa2/Aunip/Xrcc2/Helq/Cdc7/Kmt5a/Mcm7/Actb/Brca2/Rpa3/Ruvbl1/Mcm2/Rad51ap1/Rhno1/Xrcc1/Ruvbl2/Blm/Palb2/Gins4/Ankle1/Mcm5/Rfwd3/Gins2/Mre11a/Chek1/H2ax/Atm/Zfp365/Sirt6/Parpbp/Yeats4/Nabp2/Hus1/Fignl1/Top3a/Senp3/Rpa1/Rad51c/Brca1/Hrob/Recql5/Gen1/Smc6/Fancm/Shld2/Tonsl/Recql4/Xrcc6/Rmi2/Mcm4/Cd…	73
GO:0008033	tRNA processing	62/2453	124/28891	1.49097e-33	2.50799e-31	2.00127e-31	Osgepl1/Tsen15/Rpp38/Trub2/Mettl8/Nat10/Elp4/Dtwd1/Trmt6/Tyw3/Rpp25l/Elp1/Zbtb8os/Pus7/Trmt44/Grsf1/Pus1/Tyw1/Pop7/Tprkb/Trnt1/Tsen2/Tsen34/Pop4/Ctu1/Thumpd1/Gtpbp3/Lsm6/Dus2/Adat1/Tarbp1/Alkbh8/Rpp25/Mto1/Elp6/Adat2/Trmt11/Mettl1/Pus10/Pnpt1/Thg1l/Elac2/Dus1l/Ddx1/Dus4l/Prorp/Trmt5/Trmt61a/Akt1/Rpp40/Nsun2/Rpp14/Elp3/Pop1/Trmt12/Trmt10c/Nsun3/Thada/Elp2/Trmt112/Rpp30/Lage3	62
GO:0044839	cell cycle G2/M phase transition	68/2453	156/28891	5.6538e-32	9.23066e-30	7.36569e-30	Bard1/Dyrk3/Kif14/Cenpf/Dtl/Mastl/Aven/Cdc25b/Kat14/Pkia/Ccna2/Nes/Ints3/Inip/Cdkn2a/Orc1/Clspn/Rcc2/Cdk6/Paxip1/Abraxas1/Cdc7/Chek2/Cit/Foxm1/Ccnb1-ps/Ticrr/Blm/Rrm1/Plk1/Kdm8/Ccnd1/Nae1/Mre11a/Chek1/Atm/Ccnb2/Arpp19/Topbp1/Cdc25a/Fbxo5/Cdk1/Fzr1/Cdk4/Nabp2/Hus1/Npm1/Ccng1/Rad50/Aurkb/Trp53/Ccnq/Atad5/Rad51c/Cdc6/Brca1/Birc5/Rad17/Ccnb1/Rnaseh2b/Pinx1/Taf2/Donson/Ndc80/Cdc25c/Lmnb1/Brcc3/Mbtps2	68
GO:0051304	chromosome separation	50/2453	85/28891	8.01782e-32	1.27163e-29	1.01471e-29	Tpr/Nuf2/Spc25/Bub1b/Knl1/Ncaph/Bub1/Ube2c/Smc4/Cenpe/Smc2/Cdc20/Cdca8/Ncapg/Kntc1/Mad1l1/Smarcad1/Mad2l1/Ncapd2/Ccnb1-ps/Anapc15/Plk1/Bub3/Pcid2/Cdc16/Spc24/Ncapd3/Zw10/Atm/Zwilch/Ttk/Fbxo5/Spdl1/Top3a/Aurkb/Haspin/Top2a/Recql5/Birc5/Gen1/Ncapg2/Trip13/Ccnb1/Ncaph2/Espl1/Ndc80/Cdc23/Psmg2/Cep192/Incenp	50
GO:1901991	negative regulation of mitotic cell cycle phase transition	73/2453	182/28891	2.32334e-31	3.58246e-29	2.85866e-29	Bard1/Tpr/Nuf2/Dtl/Spc25/Aven/Bub1b/Knl1/Bub1/Rbl1/Ints3/Cenpe/Inip/Orc1/Cdc20/Cdca8/Clspn/Rpa2/Abraxas1/Kntc1/Mad1l1/Casp2/Ezh2/Mad2l1/Ccnb1-ps/Ticrr/Blm/Anapc15/Plk1/Bub3/Pidd1/Ccnd1/Pcid2/Nae1/Rfwd3/Mre11a/Spc24/Kank2/Chek1/Zw10/Atm/Zwilch/Rps27l/Ttk/Topbp1/Fbxo5/Cdk1/Fzr1/E2f7/Mdm2/Nabp2/Hus1/Spdl1/Ccng1/Rad50/Aurkb/Trp53/Haspin/Cdc6/Brca1/Birc5/Gen1/Trip13/Rad17/Ccnb1/Pinx1/Donson/Ndc80/Psmg…	73
GO:0008380	RNA splicing	121/2453	449/28891	2.96004e-31	4.44086e-29	3.54363e-29	Ppil3/Ncl/Snrpe/Tsen15/Dhx9/Prdx6/Rbm17/Prpf40a/Cwc22/Celf1/Aqr/Snrnp200/Snrpb2/Crnkl1/Plrg1/Ttf2/Ddx20/Wdr77/Mettl14/Zranb2/Virma/Smu1/Ncbp1/Prpf4/Psip1/Ybx1/Sf3a3/Zbtb8os/Khdrbs1/Taf12/Ppp1r8/Tardbp/Pus7/Supt7l/Grsf1/Pus1/Sart3/Srsf9/Srrm4/Rbm19/Arl6ip4/Prkrip1/Lsm8/Lsm5/Tsen2/Hnrnpf/Magohb/Wbp11/Prpf31/Tsen34/Snrpd2/Gemin7/Prmt1/Snrpn/Snrpa1/Clns1a/Taf10/Lsm1/Lsm4/Rbmxl1/Lsm6/Prmt7/Txnl4b/Dcps…	121
GO:0000724	double-strand break repair via homologous recombination	69/2453	166/28891	7.32955e-31	1.07069e-28	8.5437e-29	Mcm3/Mcm6/Nucks1/Parp1/Swi5/Psmd14/Rad51/Mcm8/Rtel1/Actl6a/Ints3/Rad54b/Mms22l/Inip/Rad54l/Dmap1/Rpa2/Aunip/Xrcc2/Helq/Cdc7/Kmt5a/Mcm7/Actb/Brca2/Rpa3/Ruvbl1/Mcm2/Rad51ap1/Xrcc1/Ruvbl2/Blm/Palb2/Gins4/Ankle1/Mcm5/Rfwd3/Gins2/Mre11a/Chek1/H2ax/Atm/Zfp365/Sirt6/Parpbp/Yeats4/Nabp2/Hus1/Fignl1/Top3a/Senp3/Rpa1/Rad51c/Brca1/Recql5/Gen1/Smc6/Fancm/Shld2/Tonsl/Recql4/Rmi2/Mcm4/Cdc45/Polq/Poll/Radx/Usp5…	69
GO:0065004	protein-DNA complex assembly	71/2453	176/28891	1.00056e-30	1.42413e-28	1.1364e-28	Hjurp/Set/Hat1/Med19/Ssrp1/Rad51/Oip5/Cenpe/Polr1e/Anp32b/Pole3/Nasp/Med8/Rbbp4/Taf12/Med18/Cenpa/Dr1/Sart3/Kntc1/Taf6/Hmgb1/Mcm2/Med21/Taf10/Nap1l4/Zfp827/Smarca5/Asf1b/Cenpt/Cenpn/Cdt1/Med17/Smarca4/Med23/Cenpw/Asf1a/Macroh2a2/Nap1l1/Cand1/Npm1/Med9/Cenpv/Trp53/Mis12/Rad51c/Med1/Cenpo/Med6/Gtf2a1/Cenpp/Cenph/Cenpk/Dnajc9/Dlgap5/Supt16/Gtf2f2/Med30/Taf2/Cdc45/Hira/Mis18a/Chaf1b/Gtf2h5/Tbp/Taf11/…	71
GO:0007091	metaphase/anaphase transition of mitotic cell cycle	51/2453	95/28891	8.67087e-30	1.2033e-27	9.60185e-28	Tpr/Nuf2/Spc25/Bub1b/Knl1/Bub1/Anapc1/Ube2c/Actl6a/Cenpe/Cdc20/Cdca8/Tacc3/Anapc4/Cit/Bcl7a/Kntc1/Mad1l1/Actb/Mad2l1/Ccnb1-ps/Anapc15/Plk1/Bub3/Pcid2/Cdc16/Smarca4/Spc24/Zw10/Atm/Zwilch/Ttk/Smarcc1/Fbxo5/Smarcb1/Spdl1/Aurkb/Haspin/Cdc6/Smarce1/Cdc27/Birc5/Gen1/Trip13/Ccnb1/Pbrm1/Ndc80/Cdc23/Psmg2/Cep192/Incenp	51
GO:1905818	regulation of chromosome separation	45/2453	75/28891	2.6545e-29	3.59393e-27	2.86781e-27	Tpr/Nuf2/Spc25/Bub1b/Knl1/Ncaph/Bub1/Ube2c/Smc4/Cenpe/Smc2/Cdc20/Cdca8/Ncapg/Kntc1/Mad1l1/Mad2l1/Ncapd2/Ccnb1-ps/Anapc15/Plk1/Bub3/Pcid2/Cdc16/Spc24/Ncapd3/Zw10/Atm/Zwilch/Ttk/Fbxo5/Spdl1/Aurkb/Haspin/Birc5/Gen1/Ncapg2/Trip13/Ccnb1/Ncaph2/Ndc80/Cdc23/Psmg2/Cep192/Incenp	45
GO:0044784	metaphase/anaphase transition of cell cycle	51/2453	98/28891	6.29863e-29	8.32469e-27	6.64277e-27	Tpr/Nuf2/Spc25/Bub1b/Knl1/Bub1/Anapc1/Ube2c/Actl6a/Cenpe/Cdc20/Cdca8/Tacc3/Anapc4/Cit/Bcl7a/Kntc1/Mad1l1/Actb/Mad2l1/Ccnb1-ps/Anapc15/Plk1/Bub3/Pcid2/Cdc16/Smarca4/Spc24/Zw10/Atm/Zwilch/Ttk/Smarcc1/Fbxo5/Smarcb1/Spdl1/Aurkb/Haspin/Cdc6/Smarce1/Cdc27/Birc5/Gen1/Trip13/Ccnb1/Pbrm1/Ndc80/Cdc23/Psmg2/Cep192/Incenp	51
GO:0033045	regulation of sister chromatid segregation	53/2453	106/28891	6.99084e-29	9.02469e-27	7.20134e-27	Tpr/Nuf2/Spc25/Bub1b/Knl1/Bub1/Anapc1/Ube2c/Actl6a/Cenpe/Cdc20/Cdca8/Tacc3/Anapc4/Cit/Bcl7a/Kntc1/Mad1l1/Actb/Mad2l1/Ccnb1-ps/Anapc15/Plk1/Bub3/Pcid2/Cdc16/Smarca4/Spc24/Zw10/Atm/Zwilch/Ttk/Smarcc1/Fbxo5/Cdk1/Smarcb1/Spdl1/Aurkb/Haspin/Cdc6/Smarce1/Cdc27/Birc5/Gen1/Trip13/Ccnb1/Pbrm1/Rmi2/Ndc80/Cdc23/Psmg2/Cep192/Incenp	53
GO:0045930	negative regulation of mitotic cell cycle	82/2453	243/28891	7.79882e-29	9.83892e-27	7.85106e-27	Bard1/Tpr/Nuf2/Dtl/Spc25/Aven/Bub1b/Knl1/Bub1/Rbl1/Ints3/Cenpe/Inip/Orc1/Stil/Cdc20/Cdca8/Clspn/Rpa2/Abraxas1/Chek2/Kntc1/Mad1l1/Casp2/Ezh2/Mad2l1/Fancd2/Ccnb1-ps/Ticrr/Blm/Anapc15/Plk1/Bub3/Pidd1/Ccnd1/Pcid2/Nae1/Rfwd3/Mre11a/Spc24/Kank2/Chek1/Zw10/Atm/Zwilch/Tipin/Rps27l/Ttk/Topbp1/Nme6/Fbxo5/Cdk1/Fzr1/E2f7/Mdm2/Nabp2/Hus1/Spdl1/Ccng1/Rad50/Aurkb/Trp53/Haspin/Eme1/Cdc6/Brca1/Birc5/Gen1/Trip13/R…	82
GO:0051054	positive regulation of DNA metabolic process	94/2453	321/28891	1.70286e-27	2.10057e-25	1.67617e-25	Prim2/Xrcc5/Uchl5/Dhx9/Fh1/Parp1/Nvl/Endog/Rad51/Pcna/Rtel1/Actl6a/Ccna2/Dhx36/Exosc3/Faf1/Dmap1/Eya3/Dbf4/Paxip1/Nsd2/Hnrnpd/Helq/Abraxas1/Cdc7/Rfc5/Bcl7a/Cct6a/Rfc2/Actb/Pms2/Hmgb1/Rfc3/Met/Ssbp1/Cct7/Ruvbl1/Rad51ap1/Tigar/Foxm1/Trim28/Xrcc1/Ruvbl2/Bax/E2f8/Blm/Ino80e/Mgmt/Otud4/Smarca5/Cdt1/Spire2/Mre11a/Smarca4/Atm/Syncrip/Atr/Smarcc1/Dna2/Cdk1/Smarcb1/Sirt6/E2f7/Cct2/Yeats4/Nabp2/Cct4/Npm1/H…	94
GO:0000086	G2/M transition of mitotic cell cycle	59/2453	138/28891	2.24214e-27	2.70568e-25	2.15903e-25	Bard1/Kif14/Cenpf/Dtl/Mastl/Aven/Cdc25b/Kat14/Pkia/Ccna2/Nes/Ints3/Inip/Cdkn2a/Orc1/Clspn/Rcc2/Cdk6/Abraxas1/Cdc7/Chek2/Cit/Foxm1/Ccnb1-ps/Ticrr/Blm/Rrm1/Plk1/Kdm8/Ccnd1/Nae1/Mre11a/Chek1/Atm/Arpp19/Topbp1/Cdc25a/Fbxo5/Cdk1/Fzr1/Cdk4/Nabp2/Hus1/Ccng1/Rad50/Rad51c/Cdc6/Brca1/Birc5/Rad17/Ccnb1/Rnaseh2b/Pinx1/Taf2/Donson/Cdc25c/Lmnb1/Brcc3/Mbtps2	59
GO:0032259	methylation	86/2453	277/28891	3.04278e-27	3.59372e-25	2.86764e-25	Rbbp5/Mettl18/Parp1/Suv39h2/Bmi1/Spout1/Mettl5/Mettl8/Fam98b/Trmt6/Ndufaf5/Setdb1/Mettl14/Tyw3/Tgs1/Virma/Coq3/Mtap/Zmpste24/Tyms/Nsd2/Nelfa/Trmt44/Zcchc4/Coq5/Kmt5a/Bud23/Nsun5/Mrm2/Ezh2/Smyd1/Smyd5/Emg1/Nop2/Prmt1/Prmt3/Eed/Rrp8/Mettl9/Eef1akmt2/Mgmt/H19/Ash2l/Gtpbp3/Smarca5/Ctcf/Prmt7/Cmtr2/Tarbp1/Alkbh8/Dnmt1/Carm1/Smarca4/Mto1/Armt1/Trmt11/Bend3/Snrpd3/Mettl1/Mettl16/Smyd4/Mrm3/Vcpkmt/Trmt5/…	86
GO:0030071	regulation of mitotic metaphase/anaphase transition	47/2453	90/28891	7.42621e-27	8.58811e-25	6.85296e-25	Tpr/Nuf2/Spc25/Bub1b/Knl1/Bub1/Ube2c/Actl6a/Cenpe/Cdc20/Cdca8/Anapc4/Bcl7a/Kntc1/Mad1l1/Actb/Mad2l1/Ccnb1-ps/Anapc15/Plk1/Bub3/Pcid2/Cdc16/Smarca4/Spc24/Zw10/Atm/Zwilch/Ttk/Smarcc1/Fbxo5/Smarcb1/Spdl1/Aurkb/Haspin/Cdc6/Smarce1/Birc5/Gen1/Trip13/Ccnb1/Pbrm1/Ndc80/Cdc23/Psmg2/Cep192/Incenp	47
GO:0007051	spindle organization	70/2453	194/28891	8.20157e-27	9.21005e-25	7.34925e-25	Aspm/Tpr/Nuf2/Ptpa/Spc25/Ckap5/Knstrn/Haus2/Tpx2/Mybl2/Aurka/Rae1/Pde4dip/Psrc1/Gpsm2/Sass6/Cenpe/Haus6/Stil/Cdc20/Cdca8/Rcc1/Nudc/Stmn1/Aunip/Tacc3/Abraxas1/Chek2/Wdr62/Ccnb1-ps/Prc1/Plk1/Bccip/Tubgcp2/Kif23/Ccnb2/Poc1a/Fbxo5/Drg1/Aurkb/Spag5/Poldip2/Kpnb1/Tubg1/Birc5/Cenph/Ccnb1/Kif2a/Dlgap5/Haus4/Cenpj/Bora/Dcaf13/Washc5/Tubgcp6/Racgap1/Espl1/Aaas/Ezr/Kifc5b/Kifc1/Tubb5/Ndc80/Cep192/Sac3d1/Inc…	70
GO:2001251	negative regulation of chromosome organization	49/2453	98/28891	8.29585e-27	9.21005e-25	7.34925e-25	Tpr/Nuf2/Parp1/Spc25/Nat10/Bub1b/Knl1/Bub1/Rtel1/Cenpe/Cdc20/Cdca8/Kntc1/Baz1b/Mad1l1/Mad2l1/Mcm2/Xrcc1/Ccnb1-ps/Anapc15/Plk1/Bub3/Pcid2/Smarca5/Spc24/Zw10/Atm/Zwilch/Pif1/Ttk/Fbxo5/Spdl1/Rad50/Aurkb/Haspin/Top2a/Birc5/Gen1/Mnat1/Trip13/Ccnb1/Pinx1/Recql4/Ndc80/Psmg2/Cep192/Incenp/Naa10/Gnl3l	49
GO:1902749	regulation of cell cycle G2/M phase transition	54/2453	120/28891	1.63091e-26	1.77514e-24	1.41649e-24	Bard1/Dyrk3/Kif14/Cenpf/Dtl/Aven/Cdc25b/Pkia/Ints3/Inip/Cdkn2a/Orc1/Clspn/Rcc2/Cdk6/Paxip1/Abraxas1/Cdc7/Ccnb1-ps/Ticrr/Blm/Rrm1/Plk1/Ccnd1/Nae1/Mre11a/Chek1/Atm/Topbp1/Cdc25a/Fbxo5/Cdk1/Fzr1/Cdk4/Nabp2/Hus1/Npm1/Ccng1/Rad50/Trp53/Ccnq/Atad5/Rad51c/Cdc6/Brca1/Rad17/Ccnb1/Rnaseh2b/Pinx1/Donson/Cdc25c/Lmnb1/Brcc3/Mbtps2	54
GO:0140694	non-membrane-bounded organelle assembly	105/2453	402/28891	4.48371e-26	4.78636e-24	3.81932e-24	Eif5b/Fastkd2/Xrcc5/Mterf4/Tnnt2/Aspm/Tpr/Mrps2/Neb/Ttn/Caprin1/Haus2/Tpx2/Mybl2/Fitm2/Aurka/Plk4/Gpsm2/Sass6/Cenpe/Mdn1/Cavin4/Haus6/Stil/Cdc20/Cdca8/Rcc1/Mrpl20/Cenpa/Wdr1/Noa1/G3bp2/Cnot6l/Abraxas1/Chek2/Kntc1/Ppp1r35/Mrm2/Fscn1/Alms1/Nop2/Wdr62/Prc1/Efl1/Ccp110/Plk1/Bccip/Tubgcp2/Lsm4/Cenpt/Ddx28/Cep295/Kif23/Rps27l/Ccnb2/Fbxo5/Cenpw/Hdac2/Rpf2/Mdm1/Drg1/Tns3/Npm1/G3bp1/Aurkb/Cntrob/C1qbp/Mis…	105
GO:0031577	spindle checkpoint signaling	36/2453	54/28891	4.58263e-26	4.79965e-24	3.82993e-24	Tpr/Nuf2/Spc25/Bub1b/Knl1/Bub1/Aurka/Cenpe/Stil/Cdc20/Cdca8/Kntc1/Mad1l1/Mad2l1/Ccnb1-ps/Anapc15/Plk1/Bub3/Pcid2/Spc24/Zw10/Atm/Zwilch/Ttk/Spdl1/Aurkb/Haspin/Birc5/Gen1/Trip13/Ccnb1/Mtbp/Ndc80/Psmg2/Cep192/Incenp	36
GO:0071174	mitotic spindle checkpoint signaling	35/2453	51/28891	4.80069e-26	4.93493e-24	3.93787e-24	Tpr/Nuf2/Spc25/Bub1b/Knl1/Bub1/Cenpe/Stil/Cdc20/Cdca8/Kntc1/Mad1l1/Mad2l1/Ccnb1-ps/Anapc15/Plk1/Bub3/Pcid2/Spc24/Zw10/Atm/Zwilch/Ttk/Spdl1/Aurkb/Haspin/Birc5/Gen1/Trip13/Ccnb1/Mtbp/Ndc80/Psmg2/Cep192/Incenp	35
GO:1902099	regulation of metaphase/anaphase transition of cell cycle	47/2453	93/28891	4.91682e-26	4.96241e-24	3.9598e-24	Tpr/Nuf2/Spc25/Bub1b/Knl1/Bub1/Ube2c/Actl6a/Cenpe/Cdc20/Cdca8/Anapc4/Bcl7a/Kntc1/Mad1l1/Actb/Mad2l1/Ccnb1-ps/Anapc15/Plk1/Bub3/Pcid2/Cdc16/Smarca4/Spc24/Zw10/Atm/Zwilch/Ttk/Smarcc1/Fbxo5/Smarcb1/Spdl1/Aurkb/Haspin/Cdc6/Smarce1/Birc5/Gen1/Trip13/Ccnb1/Pbrm1/Ndc80/Cdc23/Psmg2/Cep192/Incenp	47
GO:1902850	microtubule cytoskeleton organization involved in mitosis	62/2453	160/28891	7.25098e-26	7.18753e-24	5.73536e-24	Tpr/Nuf2/Sapcd2/Ptpa/Spc25/Ckap5/Nusap1/Tpx2/Mybl2/Aurka/Rae1/Psrc1/Gpsm2/Sass6/Cenpe/Ubxn2b/Stil/Cdc20/Cdca8/Rcc1/Nudc/Stmn1/Cenpa/Tacc3/Abraxas1/Chek2/Mad2l1/Wdr62/Ccnb1-ps/Prc1/Plk1/Bccip/Mcph1/Enkd1/Zw10/Kif23/Poc1a/Cdk1/Drg1/Spdl1/Aurkb/Poldip2/Kpnb1/Tubg1/Birc5/Cenph/Ccnb1/Kif2a/Dlgap5/Cenpj/Bora/Racgap1/Aaas/Nde1/Kifc5b/Kifc1/Ndc80/Cep192/Incenp/Kif11/Smc3/Kif4	62
GO:0006417	regulation of translation	107/2453	418/28891	8.97486e-26	8.74025e-24	6.97437e-24	Eif5b/Cnot11/Bzw1/Fastkd2/Cnot9/Ncl/Tpr/Nmnat2/Dhx9/Mettl18/Vim/Trub2/Exosc2/Mettl5/Mettl8/Celf1/Nat10/Caprin1/Lsm14b/Eif5a2/Exosc9/Exosc8/Dhx36/Mettl14/Otud6b/Aco1/Exosc3/Ncbp1/Ybx1/Khdrbs1/Tardbp/Pus7/Tyms/Zcchc4/Cnot6l/Hnrnpd/Gcn1/Eif3b/Serbp1/Ptcd3/Eefsec/Kbtbd8/Cnot3/Exosc5/Prmt1/Cyfip1/Eif4g2/Pstk/Mtg1/Elavl1/Lsm1/Abce1/Dcps/Ireb2/Pkm/Rps27l/Syncrip/Ifrd2/Trim71/Exosc7/Eif4ebp2/Tsfm/Cdk4/Sh…	107
GO:0009451	RNA modification	61/2453	156/28891	1.01108e-25	9.67677e-24	7.72168e-24	Osgepl1/Trub2/Mettl5/Mettl8/Nat10/Elp4/Rpusd2/Dtwd1/Trmt6/Mettl14/Tyw3/Tgs1/Virma/Elp1/Pus7/Trmt44/Zcchc4/Pus1/Tyw1/Bud23/Nsun5/Mrm2/Tprkb/Emg1/Nop2/Ctu1/Thumpd1/Bag4/Gtpbp3/Dus2/Cmtr2/Tarbp1/Alkbh8/Mto1/Syncrip/Elp6/Adat2/Mettl1/Pus10/Thg1l/Hnrnpab/Nhp2/Mettl16/Dus1l/Dus4l/Trmt5/Trmt61a/Akt1/Nsun2/Elp3/Trmt12/Pus7l/Trmt10c/Nsun3/Tfb1m/Rpusd1/Thada/Mettl4/Elp2/Trmt112/Dkc1	61
GO:0072594	establishment of protein localization to organelle	112/2453	452/28891	1.23606e-25	1.16294e-23	9.27981e-24	Rab23/Maip1/Bcs1l/Mterf4/Timm17a/Ipo9/Tpr/Pdcd5-ps/Cubn/Dnlz/Pmpca/Nup188/Nup214/Lrp2/Nup35/Mtch2/Pkig/Cse1l/Pex2/Pkia/Ect2/Tram1l1/Sh3glb1/Tomm5/Sec61b/Cdkn2a/Dmap1/Kpna6/Tardbp/Pmpcb/Ran/Cct6a/Lrwd1/Get4/Brca2/Tnpo3/Smo/Agk/Cct7/Chchd4/Bid/Phb2/Ipo8/Trim28/Tomm40/Timm50/Ruvbl2/Bax/Tsg101/Hikeshi/Ipo7/Timm44/Elavl1/Vps36/Bag4/Zfp827/Tnpo2/Heatr3/Nup93/Nutf2/Nup133/Ei24/Hyal2/Macroh2a2/Cdk1/Timm1…	112
GO:0034248	regulation of amide metabolic process	116/2453	482/28891	2.45961e-25	2.27555e-23	1.8158e-23	Eif5b/Cnot11/Ormdl1/Bzw1/Fastkd2/Cnot9/Ncl/Tpr/Nmnat2/Dhx9/Mettl18/Vim/Trub2/Exosc2/Mettl5/Mettl8/Celf1/Nat10/Caprin1/Lsm14b/Eif5a2/Exosc9/Slc7a11/Exosc8/Dhx36/Mettl14/Otud6b/Aco1/Exosc3/Ncbp1/Ybx1/Khdrbs1/Tardbp/Pus7/Tyms/Zcchc4/Cnot6l/Hnrnpd/Gcn1/Eif3b/Serbp1/Ptcd3/Eefsec/Kbtbd8/Tigar/Cnot3/Exosc5/Prmt1/Cyfip1/Eif4g2/Pstk/Mtg1/Elavl1/Lsm1/Abce1/Pin1/Dcps/Ireb2/Pkm/Rps27l/Syncrip/Ifrd2/Trim71/Ex…	116
GO:0032392	DNA geometric change	35/2453	53/28891	3.64836e-25	3.32001e-23	2.64923e-23	Mcm3/Zranb3/Mcm6/Dhx9/Rad51/Mcm8/Gins1/Rtel1/Dhx36/Mterf1a/Helq/Mcm7/Hmgb1/Ssbp1/Mcm2/Blm/Gins4/Mcm5/Gins3/Gins2/Mre11a/Pif1/Supv3l1/Rad50/Top2a/Recql5/Ddx1/Mnat1/Recql4/Mcm4/Cdc45/Ddx11/Ercc3/Ighmbp2/Twnk	35
GO:0051306	mitotic sister chromatid separation	38/2453	63/28891	4.46395e-25	3.99668e-23	3.18919e-23	Tpr/Nuf2/Spc25/Bub1b/Knl1/Bub1/Ube2c/Cenpe/Cdc20/Cdca8/Kntc1/Mad1l1/Mad2l1/Ccnb1-ps/Anapc15/Plk1/Bub3/Pcid2/Cdc16/Spc24/Zw10/Atm/Zwilch/Ttk/Fbxo5/Spdl1/Aurkb/Haspin/Birc5/Gen1/Trip13/Ccnb1/Ncaph2/Ndc80/Cdc23/Psmg2/Cep192/Incenp	38
GO:0010965	regulation of mitotic sister chromatid separation	37/2453	60/28891	6.05137e-25	5.33193e-23	4.25466e-23	Tpr/Nuf2/Spc25/Bub1b/Knl1/Bub1/Ube2c/Cenpe/Cdc20/Cdca8/Kntc1/Mad1l1/Mad2l1/Ccnb1-ps/Anapc15/Plk1/Bub3/Pcid2/Cdc16/Spc24/Zw10/Atm/Zwilch/Ttk/Fbxo5/Spdl1/Aurkb/Haspin/Birc5/Gen1/Trip13/Ccnb1/Ndc80/Cdc23/Psmg2/Cep192/Incenp	37
GO:0006282	regulation of DNA repair	71/2453	212/28891	6.35415e-25	5.51123e-23	4.39774e-23	Bard1/Uchl5/Dhx9/Fh1/Parp1/Rad51/Pcna/Rtel1/Actl6a/Usp1/Dmap1/Taf12/Eya3/Rpa2/Aunip/Supt7l/Nsd2/Helq/Abraxas1/Bcl7a/Kmt5a/Taf6/Actb/Hmgb1/Ruvbl1/Ogg1/Rad51ap1/Tigar/Foxm1/Trim28/Xrcc1/Ruvbl2/Blm/Taf10/Ino80e/Mgmt/Cul4a/Spire2/Smarca4/Chek1/Atr/Smarcc1/Sf3b5/Zfp365/Smarcb1/Sirt6/Parpbp/Yeats4/Hmga2/Fignl1/Senp3/Smarce1/Brca1/Recql5/Dek/Slf1/Pbrm1/Parg/Shld2/Taf2/Rmi2/Ube2v2/Rnf168/Polq/Otub1/Taf6l…	71
GO:0033046	negative regulation of sister chromatid segregation	34/2453	51/28891	1.08384e-24	8.8476e-23	7.06003e-23	Tpr/Nuf2/Spc25/Bub1b/Knl1/Bub1/Cenpe/Cdc20/Cdca8/Kntc1/Mad1l1/Mad2l1/Ccnb1-ps/Anapc15/Plk1/Bub3/Pcid2/Spc24/Zw10/Atm/Zwilch/Ttk/Fbxo5/Spdl1/Aurkb/Haspin/Birc5/Gen1/Trip13/Ccnb1/Ndc80/Psmg2/Cep192/Incenp	34
GO:0033048	negative regulation of mitotic sister chromatid segregation	34/2453	51/28891	1.08384e-24	8.8476e-23	7.06003e-23	Tpr/Nuf2/Spc25/Bub1b/Knl1/Bub1/Cenpe/Cdc20/Cdca8/Kntc1/Mad1l1/Mad2l1/Ccnb1-ps/Anapc15/Plk1/Bub3/Pcid2/Spc24/Zw10/Atm/Zwilch/Ttk/Fbxo5/Spdl1/Aurkb/Haspin/Birc5/Gen1/Trip13/Ccnb1/Ndc80/Psmg2/Cep192/Incenp	34
GO:0045841	negative regulation of mitotic metaphase/anaphase transition	34/2453	51/28891	1.08384e-24	8.8476e-23	7.06003e-23	Tpr/Nuf2/Spc25/Bub1b/Knl1/Bub1/Cenpe/Cdc20/Cdca8/Kntc1/Mad1l1/Mad2l1/Ccnb1-ps/Anapc15/Plk1/Bub3/Pcid2/Spc24/Zw10/Atm/Zwilch/Ttk/Fbxo5/Spdl1/Aurkb/Haspin/Birc5/Gen1/Trip13/Ccnb1/Ndc80/Psmg2/Cep192/Incenp	34
GO:2000816	negative regulation of mitotic sister chromatid separation	34/2453	51/28891	1.08384e-24	8.8476e-23	7.06003e-23	Tpr/Nuf2/Spc25/Bub1b/Knl1/Bub1/Cenpe/Cdc20/Cdca8/Kntc1/Mad1l1/Mad2l1/Ccnb1-ps/Anapc15/Plk1/Bub3/Pcid2/Spc24/Zw10/Atm/Zwilch/Ttk/Fbxo5/Spdl1/Aurkb/Haspin/Birc5/Gen1/Trip13/Ccnb1/Ndc80/Psmg2/Cep192/Incenp	34
GO:0006091	generation of precursor metabolites and energy	115/2453	484/28891	1.26541e-24	1.01801e-22	8.1233e-23	Sdhaf4/1700066M21Rik/Ndufs1/Rpe/Prkag3/Irs1/Ndufa10/Pask/Sdhc/Fh1/Opn3/Mtch2/Ndufaf1/Mtfr1/Ndufb5/Ndufc1/Atp5pb/Adh5/Aco1/Ndufb6/Stoml2/Ak4/Gale/Sdhb/Pgd/Eno1/Park7/Mdh2/Hmgb1/Slc25a13/Ndufa4/Cycs/Suclg1/Chchd4/Suclg2/Alox5/Bid/Phb2/Tpi1/Ndufa9/Tigar/Ccnb1-ps/Gys1/Bax/Ldha/Idh2/Ndufc2/Coq7/Uqcrc2/Ndufab1/Aldoa/Prkaca/Gadd45gip1/Sdhd/Dlat/Idh3a/Ireb2/Cox5a/Mpi/Pkm/Myo5a/Cox7a2/Cdk1/Cisd1/Sirt6/Ald…	115
GO:0045839	negative regulation of mitotic nuclear division	37/2453	61/28891	1.41275e-24	1.12031e-22	8.93963e-23	Tpr/Nuf2/Spc25/Bub1b/Knl1/Bub1/Cenpe/Cdc20/Cdca8/Kntc1/Mad1l1/Mad2l1/Ccnb1-ps/Anapc15/Plk1/Bub3/Pcid2/Spc24/Chek1/Zw10/Atm/Zwilch/Ttk/Nme6/Fbxo5/Spdl1/Aurkb/Haspin/Birc5/Gen1/Trip13/Ccnb1/Mtbp/Ndc80/Psmg2/Cep192/Incenp	37
GO:0051985	negative regulation of chromosome segregation	35/2453	55/28891	2.4061e-24	1.88116e-22	1.50109e-22	Tpr/Nuf2/Spc25/Bub1b/Knl1/Bub1/Cenpe/Cdc20/Cdca8/Kntc1/Mad1l1/Mad2l1/Ccnb1-ps/Anapc15/Plk1/Bub3/Pcid2/Spc24/Zw10/Atm/Zwilch/Ttk/Fbxo5/Spdl1/Aurkb/Haspin/Birc5/Gen1/Trip13/Ccnb1/Chtf18/Ndc80/Psmg2/Cep192/Incenp	35
GO:0006338	chromatin remodeling	115/2453	489/28891	3.18426e-24	2.394e-22	1.91032e-22	Satb2/Hjurp/Rbbp5/Uchl5/Tpr/Suv39h2/Nudt5/Brd3/Set/Lhx2/Hat1/Ssrp1/Oip5/Tti1/Actl6a/Hdgf/Setdb1/Anp32b/Pole3/Psip1/Nasp/Dmap1/Zmpste24/Rbbp4/Noc2l/Gatad1/Paxip1/Cenpa/Glmn/Pcgf3/Sart3/Bcl7a/Baz1b/Actb/Hmgb1/Ezh2/Cbx3/Smarcad1/Smyd1/Smyd5/Ruvbl1/Mcm2/Trim28/Ruvbl2/Eed/Pak1/Rrp8/Ino80e/H19/Nap1l4/Pcid2/Ash2l/Hpf1/Zfp827/Smarca5/Asf1b/Samd1/Ctcf/Prmt7/Cfdp1/Cenpn/Dnmt1/Smarca4/Chek1/Smarcc1/Hdac2/Be…	115
GO:0007094	mitotic spindle assembly checkpoint signaling	33/2453	49/28891	3.19143e-24	2.394e-22	1.91032e-22	Tpr/Nuf2/Spc25/Bub1b/Knl1/Bub1/Cenpe/Cdc20/Cdca8/Kntc1/Mad1l1/Mad2l1/Ccnb1-ps/Anapc15/Plk1/Bub3/Pcid2/Spc24/Zw10/Atm/Zwilch/Ttk/Spdl1/Aurkb/Haspin/Birc5/Gen1/Trip13/Ccnb1/Ndc80/Psmg2/Cep192/Incenp	33
GO:0071173	spindle assembly checkpoint signaling	33/2453	49/28891	3.19143e-24	2.394e-22	1.91032e-22	Tpr/Nuf2/Spc25/Bub1b/Knl1/Bub1/Cenpe/Cdc20/Cdca8/Kntc1/Mad1l1/Mad2l1/Ccnb1-ps/Anapc15/Plk1/Bub3/Pcid2/Spc24/Zw10/Atm/Zwilch/Ttk/Spdl1/Aurkb/Haspin/Birc5/Gen1/Trip13/Ccnb1/Ndc80/Psmg2/Cep192/Incenp	33
GO:0006913	nucleocytoplasmic transport	95/2453	359/28891	3.68024e-24	2.68803e-22	2.14494e-22	Rab23/Bard1/Ipo9/Tpr/Dhx9/Nup188/Nup214/Nup35/Nup160/Nxt1/Pkig/Cse1l/Rae1/Pkia/Ect2/Nmd3/Ahcyl1/Mdn1/Nol6/Ncbp1/Anp32b/Cdkn2a/Ndc1/Dmap1/Kpna6/Khdrbs1/Tardbp/Park7/Nupl2/Ran/Tnpo3/Smo/Chchd4/Phb2/Magohb/Ipo8/Trim28/Peg12/Hikeshi/Ipo7/Elavl1/Pcid2/Ankle1/Abce1/Prkaca/Tnpo2/Heatr3/Nup93/Nutf2/Ddx19a/Ddx19b/Nup133/Ei24/Hyal2/Cdk1/Sirt6/Nup37/Cpsf6/Mdm2/Nup107/Thoc5/Xpo1/Npm1/Trp53/Nup88/Ncbp3/Ywhae/…	95
GO:0051169	nuclear transport	95/2453	359/28891	3.68024e-24	2.68803e-22	2.14494e-22	Rab23/Bard1/Ipo9/Tpr/Dhx9/Nup188/Nup214/Nup35/Nup160/Nxt1/Pkig/Cse1l/Rae1/Pkia/Ect2/Nmd3/Ahcyl1/Mdn1/Nol6/Ncbp1/Anp32b/Cdkn2a/Ndc1/Dmap1/Kpna6/Khdrbs1/Tardbp/Park7/Nupl2/Ran/Tnpo3/Smo/Chchd4/Phb2/Magohb/Ipo8/Trim28/Peg12/Hikeshi/Ipo7/Elavl1/Pcid2/Ankle1/Abce1/Prkaca/Tnpo2/Heatr3/Nup93/Nutf2/Ddx19a/Ddx19b/Nup133/Ei24/Hyal2/Cdk1/Sirt6/Nup37/Cpsf6/Mdm2/Nup107/Thoc5/Xpo1/Npm1/Trp53/Nup88/Ncbp3/Ywhae/…	95
GO:0042770	signal transduction in response to DNA damage	65/2453	187/28891	5.93792e-24	4.2807e-22	3.41582e-22	Bard1/Dyrk3/Dtl/Ints7/Cd44/Rad51/Wdr76/E2f1/Cdkn2a/Zmpste24/Clspn/Rpa2/Paxip1/Abraxas1/Chek2/Triap1/Kmt5a/Brca2/Casp2/Fancd2/Bid/Rhno1/Foxm1/Ticrr/Blm/Plk1/Pidd1/Ccnd1/Cul4a/Rfwd3/Mre11a/Chek1/Atm/Tipin/Rps27l/Atr/Topbp1/Cdk1/Mif/Fzr1/E2f7/Mdm2/Thoc5/Hus1/Etaa1/Npm1/Ccng1/Cops3/Trp53/Atad5/Eme1/Brca1/Eef1e1/Rad17/Rnaseh2b/Ccar2/Rad1/Tfap4/Donson/Cdc5l/Msh2/Prpf19/Ankrd1/Brcc3/Mbtps2	65
GO:1902100	negative regulation of metaphase/anaphase transition of cell cycle	34/2453	53/28891	7.37047e-24	5.17892e-22	4.13257e-22	Tpr/Nuf2/Spc25/Bub1b/Knl1/Bub1/Cenpe/Cdc20/Cdca8/Kntc1/Mad1l1/Mad2l1/Ccnb1-ps/Anapc15/Plk1/Bub3/Pcid2/Spc24/Zw10/Atm/Zwilch/Ttk/Fbxo5/Spdl1/Aurkb/Haspin/Birc5/Gen1/Trip13/Ccnb1/Ndc80/Psmg2/Cep192/Incenp	34
GO:1905819	negative regulation of chromosome separation	34/2453	53/28891	7.37047e-24	5.17892e-22	4.13257e-22	Tpr/Nuf2/Spc25/Bub1b/Knl1/Bub1/Cenpe/Cdc20/Cdca8/Kntc1/Mad1l1/Mad2l1/Ccnb1-ps/Anapc15/Plk1/Bub3/Pcid2/Spc24/Zw10/Atm/Zwilch/Ttk/Fbxo5/Spdl1/Aurkb/Haspin/Birc5/Gen1/Trip13/Ccnb1/Ndc80/Psmg2/Cep192/Incenp	34
GO:1901989	positive regulation of cell cycle phase transition	51/2453	120/28891	1.03649e-23	7.19192e-22	5.73886e-22	Dyrk3/Dtl/Cdc25b/Fam83d/Ube2c/Aurka/Plrg1/Sass6/Cenpe/Anp32b/Stil/Cdc20/Rcc2/Dbf4/Cdc7/Chek2/Mad1l1/Ezh2/Phb2/Ccnb1-ps/Rrm1/Ccnd1/Cul4a/Cdc16/Cdc25a/Fbxo5/Cdk1/Mdm2/Cdk4/Thoc5/Npm1/Lsm11/Atad5/Rad51c/Stxbp4/Birc5/Rptor/Cpsf3/Rrm2/Akt1/Tert/Ccnb1/Apex1/Cenpj/Mtbp/Eif4g1/Cdc23/Cdc25c/Lmnb1/Cdca5/Cul4b	51
GO:0010389	regulation of G2/M transition of mitotic cell cycle	48/2453	107/28891	1.18738e-23	8.13723e-22	6.49318e-22	Bard1/Kif14/Cenpf/Dtl/Aven/Cdc25b/Pkia/Ints3/Inip/Cdkn2a/Orc1/Clspn/Rcc2/Cdk6/Abraxas1/Cdc7/Ccnb1-ps/Ticrr/Blm/Rrm1/Plk1/Ccnd1/Nae1/Mre11a/Chek1/Atm/Topbp1/Cdc25a/Fbxo5/Cdk1/Fzr1/Cdk4/Nabp2/Hus1/Ccng1/Rad50/Rad51c/Cdc6/Brca1/Rad17/Ccnb1/Rnaseh2b/Pinx1/Donson/Cdc25c/Lmnb1/Brcc3/Mbtps2	48
GO:0009117	nucleotide metabolic process	115/2453	497/28891	1.3493e-23	9.13412e-22	7.28866e-22	Rab23/Ndufs1/Rpe/Atic/Ndufa10/Dtymk/Nmnat2/Nme7/Sdhc/Parp1/Nudt5/Ak1/Gpd2/Ola1/Pdhx/Dut/Itpa/Fitm2/Ndufb5/Ndufc1/Gmps/Atp5pb/Ndufb6/Nudt2/Stoml2/Ak4/Ppcs/Ak2/Sdhb/Pgd/Eno1/Park7/Acot7/Nadk/Tyms/Cad/Ppat/Paics/Dck/Ran/Mdh2/Slc25a13/Suclg1/Suclg2/Ndufa9/Tigar/Dera/Nudt19/Ldha/Idh2/Efl1/Ndufc2/Rrm1/Ndufab1/Aldoa/Dctpp1/Dctd/Dhodh/Sdhd/Dlat/Idh3a/Me1/Nme6/Bend3/Aldh1l2/Ndufa12/Cs/Vdac1/Nt5m/Shmt1/Pfa…	115
GO:0071103	DNA conformation change	36/2453	61/28891	2.2948e-23	1.53475e-21	1.22467e-21	Mcm3/Zranb3/Mcm6/Dhx9/Rad51/Mcm8/Gins1/Rtel1/Dhx36/Mterf1a/Helq/Mcm7/Hmgb1/Ssbp1/Mcm2/Blm/Gins4/Mcm5/Gins3/Gins2/Mre11a/Pif1/Supv3l1/Rad50/Top3a/Top2a/Recql5/Ddx1/Mnat1/Recql4/Mcm4/Cdc45/Ddx11/Ercc3/Ighmbp2/Twnk	36
GO:0033047	regulation of mitotic sister chromatid segregation	35/2453	58/28891	3.24945e-23	2.14735e-21	1.7135e-21	Tpr/Nuf2/Spc25/Bub1b/Knl1/Bub1/Cenpe/Cdc20/Cdca8/Kntc1/Mad1l1/Mad2l1/Ccnb1-ps/Anapc15/Plk1/Bub3/Pcid2/Spc24/Zw10/Atm/Zwilch/Ttk/Fbxo5/Cdk1/Spdl1/Aurkb/Haspin/Birc5/Gen1/Trip13/Ccnb1/Ndc80/Psmg2/Cep192/Incenp	35
GO:0043414	macromolecule methylation	70/2453	220/28891	4.05519e-23	2.64828e-21	2.11322e-21	Rbbp5/Mettl18/Parp1/Suv39h2/Bmi1/Mettl5/Mettl8/Fam98b/Trmt6/Setdb1/Mettl14/Tyw3/Tgs1/Virma/Zmpste24/Nelfa/Trmt44/Zcchc4/Kmt5a/Bud23/Nsun5/Mrm2/Ezh2/Smyd1/Smyd5/Emg1/Nop2/Prmt1/Prmt3/Eed/Eef1akmt2/H19/Ash2l/Gtpbp3/Smarca5/Ctcf/Prmt7/Cmtr2/Tarbp1/Alkbh8/Dnmt1/Carm1/Smarca4/Mto1/Bend3/Snrpd3/Mettl1/Mettl16/Vcpkmt/Trmt5/Trmt61a/Akt1/Mtrr/Nsun2/Prmt5/Eef1akmt1/Atpsckmt/Trmt12/Gspt1/Trmt10c/Nsun3/Mis18…	70
GO:0007088	regulation of mitotic nuclear division	50/2453	119/28891	5.28873e-23	3.38453e-21	2.70072e-21	Tpr/Nuf2/Spc25/Bub1b/Knl1/Nusap1/Bub1/Ube2c/Cenpe/Cdc20/Cdca8/Rcc1/Pebp1/Kntc1/Mad1l1/Met/Mad2l1/Ccnb1-ps/Anapc15/Plk1/Bub3/Mki67/Pcid2/Cdc16/Spc24/Chek1/Zw10/Atm/Zwilch/Ttk/Nme6/Fbxo5/Spdl1/Aurkb/Haspin/Tubg1/Birc5/Gen1/Trip13/Ccnb1/Cdca2/Bora/Mtbp/Pdxp/Cul7/Ndc80/Cdc23/Psmg2/Cep192/Incenp	50
GO:0071826	protein-RNA complex organization	63/2453	183/28891	5.30452e-23	3.38453e-21	2.70072e-21	Fastkd2/Xrcc5/Dyrk3/Eif2d/Snrpe/Dhx9/Celf1/Ckap5/Snrnp200/Crnkl1/Ddx20/Wdr77/Znhit6/Mdn1/Ncbp1/Psip1/Sf3a3/Mrpl20/Sart3/Denr/Mrm2/Ruvbl1/Shq1/Nop2/Prpf31/Snrpd2/Gemin7/Ruvbl2/Clns1a/Lsm4/Nudt21/Ddx28/Prmt7/Atm/Rps27l/Atr/Rpf2/Snrpd3/Cpsf6/Sf3a1/Gemin5/Prpf8/Eral1/Znhit3/Coil/Gemin2/Smn1/Dhx29/Prmt5/Nufip1/Bop1/Eif3d/Rrp7a/Tarbp2/Snrpc/Lsm2/Gemin6/Kif5b/Snrpd1/Celf4/Prpf19/Eif2s3x/Gemin8	63
GO:1903046	meiotic cell cycle process	73/2453	239/28891	7.43848e-23	4.69216e-21	3.74415e-21	Mybl1/Mcm3/Sgo2a/Mcm6/Aspm/Nuf2/Suv39h2/Mastl/Kif18a/Rad51/Ncaph/Cdc25b/Aurka/Smc4/Cenpe/Ccne2/Rad54b/Smc2/Ndc1/Rad54l/Cdc20/Cenps/Mcm7/Brca2/Mcm2/Fancd2/Ncapd2/Rad51ap1/Ccne1/Plk1/Psmd13/Ankle1/Mcm5/Syce2/Fanca/Spire2/Mre11a/Ncapd3/Atm/Ccnb2/Ttk/Topbp1/Cdc25a/Fbxo5/Fzr1/Hus1/Fignl1/Rad50/Haspin/Brip1/Rad51c/Eme1/Top2a/Psmc3ip/Tubg1/Birc5/Fancm/Cks2/Nsun2/Trip13/Ccnb1ip1/Rad1/Dcaf13/Washc5/Ncaph2…	73
GO:0032508	DNA duplex unwinding	31/2453	46/28891	7.55412e-23	4.71157e-21	3.75964e-21	Mcm3/Mcm6/Dhx9/Rad51/Mcm8/Gins1/Rtel1/Helq/Mcm7/Ssbp1/Mcm2/Blm/Gins4/Mcm5/Gins3/Gins2/Mre11a/Pif1/Supv3l1/Rad50/Top2a/Recql5/Ddx1/Mnat1/Recql4/Mcm4/Cdc45/Ddx11/Ercc3/Ighmbp2/Twnk	31
GO:0031570	DNA integrity checkpoint signaling	53/2453	134/28891	8.24634e-23	5.08616e-21	4.05855e-21	Bard1/Dtl/Ints7/Rad51/Wdr76/E2f1/Orc1/Clspn/Rpa2/Abraxas1/Chek2/Brca2/Casp2/Fancd2/Rhno1/Ticrr/Blm/Plk1/Pidd1/Ccnd1/Cul4a/Nae1/Rfwd3/Cdt1/Mre11a/Chek1/Atm/Tipin/Rps27l/Atr/Topbp1/Dna2/Cdk1/Fzr1/Mdm2/Thoc5/Hus1/Etaa1/Ccng1/Trp53/Eme1/Cdc6/Brca1/Rad17/Rnaseh2b/Ccar2/Rad1/Donson/Cdc5l/Msh2/Prpf19/Brcc3/Mbtps2	53
GO:0051310	metaphase chromosome alignment	44/2453	94/28891	9.96596e-23	6.07924e-21	4.85099e-21	Kif14/Nuf2/Cenpf/Nsl1/Spc25/Kif18a/Knstrn/Knl1/Dsn1/Fam83d/Ect2/Pmf1/Psrc1/Cenpe/Kif2c/Cdca8/Nudc/Rcc2/Abraxas1/Mad1l1/Brca2/Ccnb1-ps/Kif22/Bub3/Champ1/Cdt1/Spc24/Zw10/Spdl1/Aurkb/Mis12/Spag5/Kpnb1/Birc5/Ccnb1/Pinx1/Racgap1/Kifc5b/Kifc1/Sgo1/Ndc80/Cdc23/Cdca5/Incenp	44
GO:0022618	protein-RNA complex assembly	61/2453	175/28891	1.22404e-22	7.3855e-21	5.89333e-21	Fastkd2/Xrcc5/Eif2d/Snrpe/Dhx9/Celf1/Ckap5/Snrnp200/Crnkl1/Ddx20/Wdr77/Znhit6/Mdn1/Ncbp1/Psip1/Sf3a3/Mrpl20/Sart3/Denr/Mrm2/Ruvbl1/Shq1/Nop2/Prpf31/Snrpd2/Gemin7/Ruvbl2/Clns1a/Lsm4/Nudt21/Ddx28/Prmt7/Atm/Rps27l/Atr/Rpf2/Snrpd3/Cpsf6/Sf3a1/Gemin5/Prpf8/Eral1/Znhit3/Coil/Gemin2/Smn1/Dhx29/Prmt5/Nufip1/Bop1/Eif3d/Rrp7a/Tarbp2/Snrpc/Lsm2/Gemin6/Snrpd1/Celf4/Prpf19/Eif2s3x/Gemin8	61
GO:0051784	negative regulation of nuclear division	38/2453	71/28891	1.73295e-22	1.03436e-20	8.25381e-21	Tpr/Nuf2/Spc25/Bub1b/Knl1/Bub1/Cenpe/Cdc20/Cdca8/Kntc1/Mad1l1/Mad2l1/Ccnb1-ps/Anapc15/Plk1/Bub3/Pcid2/Spc24/Chek1/Zw10/Atm/Zwilch/Ttk/Nme6/Fbxo5/Spdl1/Aurkb/Haspin/Birc5/Gen1/Trip13/Ccnb1/Rad1/Mtbp/Ndc80/Psmg2/Cep192/Incenp	38
GO:0034502	protein localization to chromosome	48/2453	113/28891	2.17879e-22	1.28665e-20	1.02669e-20	Parp1/Bub1b/Knl1/Mcm8/Mms22l/Rpa2/Rcc2/Cenpa/Kntc1/Cct6a/Lrwd1/Brca2/Ezh2/Cct7/Ruvbl2/Plk1/Bub3/Champ1/Zfp827/Ctcf/Carm1/Zw10/Zwilch/Ttk/Atr/Macroh2a2/Cdk1/Sirt6/Cct2/Nabp2/Cct4/Spdl1/Aurkb/Haspin/Rpa1/Vrk1/Tert/Slf1/Pinx1/Esco2/Mtbp/Tonsl/Pphln1/Cct8/Tcp1/Msh2/Dkc1/Gnl3l	48
GO:0007052	mitotic spindle organization	51/2453	127/28891	2.3335e-22	1.3635e-20	1.08802e-20	Tpr/Nuf2/Ptpa/Spc25/Ckap5/Tpx2/Mybl2/Aurka/Rae1/Psrc1/Gpsm2/Sass6/Cenpe/Stil/Cdc20/Cdca8/Rcc1/Nudc/Stmn1/Tacc3/Abraxas1/Chek2/Wdr62/Ccnb1-ps/Prc1/Plk1/Bccip/Kif23/Poc1a/Drg1/Aurkb/Poldip2/Kpnb1/Tubg1/Birc5/Cenph/Ccnb1/Kif2a/Dlgap5/Cenpj/Bora/Racgap1/Aaas/Kifc5b/Kifc1/Ndc80/Cep192/Incenp/Kif11/Smc3/Kif4	51
GO:0006275	regulation of DNA replication	50/2453	123/28891	3.13755e-22	1.81422e-20	1.44768e-20	Nucks1/Uchl5/Dhx9/Endog/Pcna/Actl6a/Ccna2/Orc3/Pole3/Faf1/Zmpste24/Dbf4/Orc5/Pds5a/Cdc7/Rfc5/Rfc2/Rfc3/Met/Ssbp1/Ruvbl1/Ruvbl2/E2f8/Ticrr/Blm/Inppl1/Ino80e/Smarca5/Cdt1/Tipin/Atr/Zbtb38/Fbxo5/Dna2/Cdk1/E2f7/Ccdc88a/Npm1/Trp53/Atad5/Lig3/Gmnn/Rad17/Esco2/Dscc1/Rfc4/Chtf18/Mettl4/Smc3/Jade3	50
GO:0045333	cellular respiration	74/2453	254/28891	8.77295e-22	5.02048e-20	4.00614e-20	Sdhaf4/1700066M21Rik/Ndufs1/Ndufa10/Sdhc/Fh1/Opn3/Mtch2/Ndufaf1/Mtfr1/Ndufb5/Ndufc1/Atp5pb/Aco1/Ndufb6/Stoml2/Ak4/Sdhb/Park7/Mdh2/Slc25a13/Cycs/Suclg1/Chchd4/Suclg2/Bid/Ndufa9/Ccnb1-ps/Bax/Idh2/Ndufc2/Coq7/Uqcrc2/Ndufab1/Prkaca/Gadd45gip1/Sdhd/Dlat/Idh3a/Ireb2/Cox5a/Cox7a2/Cdk1/Cisd1/Ndufa12/Shmt2/Cs/Uqcr10/Pnpt1/Lyrm7/Cox10/Mybbp1a/Tefm/Dld/Akt1/Uqcrfs1/Prelid1/Ndufs6/Mrps36/Ccnb1/Ogdhl/Sucla2/D…	74
GO:0051303	establishment of chromosome localization	46/2453	109/28891	2.25706e-21	1.27847e-19	1.02016e-19	Kif14/Nuf2/Cenpf/Nsl1/Spc25/Kif18a/Knstrn/Knl1/Dsn1/Fam83d/Ect2/Pmf1/Psrc1/Cenpe/Kif2c/Cdca8/Nudc/Rcc2/Abraxas1/Mad1l1/Brca2/Ccnb1-ps/Kif22/Bub3/Champ1/Cdt1/Spc24/Zw10/Atm/Spdl1/Aurkb/Mis12/Spag5/Kpnb1/Birc5/Ccnb1/Pinx1/Racgap1/Nde1/Kifc5b/Kifc1/Sgo1/Ndc80/Cdc23/Cdca5/Incenp	46
GO:0010639	negative regulation of organelle organization	94/2453	387/28891	4.58167e-21	2.56897e-19	2.04994e-19	Bok/Tpr/Nuf2/Parp1/Camsap1/Spc25/Nat10/Bub1b/Knl1/Bub1/Mkks/Tpx2/Rtel1/Cenpe/Kif24/Cdc20/Cdca8/Stmn1/Triap1/Kntc1/Mphosph9/Baz1b/Mad1l1/Met/Mtpn/Mad2l1/Mcm2/Tigar/Fkbp4/Xrcc1/Ccnb1-ps/Arpin/Anapc15/Ccp110/Plk1/Bub3/Pcid2/Ckap2/Slc25a4/Smarca5/Katnb1/Spc24/Kank2/Chek1/Zw10/Atm/Zwilch/Pif1/Ttk/Nme6/Fbxo5/Mdm1/Npm1/Spdl1/Rad50/Aurkb/Trp53/Pfn1/Haspin/Trim37/Top2a/Birc5/Tbcd/Pfn4/Gen1/Mnat1/Akt1/Tbc1…	94
GO:0000375	RNA splicing, via transesterification reactions	81/2453	304/28891	5.33706e-21	2.90451e-19	2.31768e-19	Ncl/Snrpe/Dhx9/Prdx6/Rbm17/Prpf40a/Cwc22/Celf1/Aqr/Snrnp200/Snrpb2/Crnkl1/Plrg1/Ddx20/Wdr77/Mettl14/Smu1/Ncbp1/Prpf4/Psip1/Sf3a3/Khdrbs1/Sart3/Srsf9/Srrm4/Rbm19/Lsm8/Lsm5/Magohb/Prpf31/Snrpd2/Gemin7/Snrpn/Snrpa1/Clns1a/Lsm4/Rbmxl1/Lsm6/Prmt7/Txnl4b/Dcps/Bud13/Dbr1/Sf3b5/Cdc40/Snrpd3/Dazap1/Lsm7/Sf3a1/Snrnp25/Npm1/Gemin5/C1qbp/Prpf8/Coil/Eftud2/Eif4a3/Sf3b6/Gemin2/Rbm24/Ddx46/Smn1/Prmt5/Phf5a/Ncbp…	81
GO:0000377	RNA splicing, via transesterification reactions with bulged adenosine as nucleophile	81/2453	304/28891	5.33706e-21	2.90451e-19	2.31768e-19	Ncl/Snrpe/Dhx9/Prdx6/Rbm17/Prpf40a/Cwc22/Celf1/Aqr/Snrnp200/Snrpb2/Crnkl1/Plrg1/Ddx20/Wdr77/Mettl14/Smu1/Ncbp1/Prpf4/Psip1/Sf3a3/Khdrbs1/Sart3/Srsf9/Srrm4/Rbm19/Lsm8/Lsm5/Magohb/Prpf31/Snrpd2/Gemin7/Snrpn/Snrpa1/Clns1a/Lsm4/Rbmxl1/Lsm6/Prmt7/Txnl4b/Dcps/Bud13/Dbr1/Sf3b5/Cdc40/Snrpd3/Dazap1/Lsm7/Sf3a1/Snrnp25/Npm1/Gemin5/C1qbp/Prpf8/Coil/Eftud2/Eif4a3/Sf3b6/Gemin2/Rbm24/Ddx46/Smn1/Prmt5/Phf5a/Ncbp…	81
GO:0000398	mRNA splicing, via spliceosome	81/2453	304/28891	5.33706e-21	2.90451e-19	2.31768e-19	Ncl/Snrpe/Dhx9/Prdx6/Rbm17/Prpf40a/Cwc22/Celf1/Aqr/Snrnp200/Snrpb2/Crnkl1/Plrg1/Ddx20/Wdr77/Mettl14/Smu1/Ncbp1/Prpf4/Psip1/Sf3a3/Khdrbs1/Sart3/Srsf9/Srrm4/Rbm19/Lsm8/Lsm5/Magohb/Prpf31/Snrpd2/Gemin7/Snrpn/Snrpa1/Clns1a/Lsm4/Rbmxl1/Lsm6/Prmt7/Txnl4b/Dcps/Bud13/Dbr1/Sf3b5/Cdc40/Snrpd3/Dazap1/Lsm7/Sf3a1/Snrnp25/Npm1/Gemin5/C1qbp/Prpf8/Coil/Eftud2/Eif4a3/Sf3b6/Gemin2/Rbm24/Ddx46/Smn1/Prmt5/Phf5a/Ncbp…	81
GO:0034655	nucleobase-containing compound catabolic process	97/2453	414/28891	1.66232e-20	8.95878e-19	7.14875e-19	Fastkd2/Cnot9/Dhx9/Nudt5/Vim/Rexo4/Endog/Exosc2/Fastkd1/Celf1/Caprin1/Dut/Fastkd5/Itpa/Xrn2/E2f1/Ahcy/Fitm2/Exosc9/Exosc8/Dhx36/Smg5/Mettl14/Exosc3/Ncbp1/Cdkn2a/Ybx1/Pabpc4/Zcchc17/Tardbp/Acot7/Grsf1/Cnot6l/Hnrnpd/Nudt1/Snd1/Lsm5/Trnt1/Magohb/Dera/Cnot3/Dhx34/Zc3h4/Exosc5/Nudt19/Bax/Dctpp1/Elavl1/Pcid2/Lsm1/Lsm4/Lsm6/Rnaseh2a/Dcps/Atm/Syncrip/Trim71/Exog/Exosc7/Supv3l1/Dna2/Lsm7/Mettl1/Pnpt1/Npm1…	97
GO:0009060	aerobic respiration	62/2453	196/28891	1.71906e-20	9.1755e-19	7.32168e-19	1700066M21Rik/Ndufs1/Ndufa10/Sdhc/Fh1/Mtch2/Ndufaf1/Mtfr1/Ndufb5/Ndufc1/Atp5pb/Aco1/Ndufb6/Stoml2/Ak4/Sdhb/Park7/Mdh2/Cycs/Suclg1/Suclg2/Bid/Ndufa9/Ccnb1-ps/Idh2/Ndufc2/Coq7/Uqcrc2/Ndufab1/Gadd45gip1/Sdhd/Dlat/Idh3a/Ireb2/Cox5a/Cox7a2/Cdk1/Ndufa12/Shmt2/Cs/Uqcr10/Cox10/Tefm/Dld/Akt1/Uqcrfs1/Ndufs6/Mrps36/Ccnb1/Ogdhl/Sucla2/Dnajc15/Atpsckmt/Cyc1/Adsl/Aco2/Ndufv2/Msh2/Fxn/Ndufb8/Cox7b/Pdha1	62
GO:0050000	chromosome localization	46/2453	115/28891	3.17877e-20	1.68051e-18	1.34098e-18	Kif14/Nuf2/Cenpf/Nsl1/Spc25/Kif18a/Knstrn/Knl1/Dsn1/Fam83d/Ect2/Pmf1/Psrc1/Cenpe/Kif2c/Cdca8/Nudc/Rcc2/Abraxas1/Mad1l1/Brca2/Ccnb1-ps/Kif22/Bub3/Champ1/Cdt1/Spc24/Zw10/Atm/Spdl1/Aurkb/Mis12/Spag5/Kpnb1/Birc5/Ccnb1/Pinx1/Racgap1/Nde1/Kifc5b/Kifc1/Sgo1/Ndc80/Cdc23/Cdca5/Incenp	46
GO:0000082	G1/S transition of mitotic cell cycle	68/2453	233/28891	3.54931e-20	1.8587e-18	1.48317e-18	Kif14/E2f1/Rbl1/Actl6a/Ccna2/Plrg1/Iqgap3/Sass6/Ccne2/Anp32b/Cdkn2a/Cdkn2c/Stil/Nasp/Rcc1/Rpa2/Cdk6/Dbf4/Pole/Bcl7a/Actb/Casp2/Ezh2/Bid/Ccne1/Rrm1/Taf10/Pidd1/Ccnd1/Cul4a/E2f4/Rfwd3/Smarca4/Kank2/Npat/Rps27l/Cdc25a/Smarcc1/Trim71/Cdk1/Smarcb1/Tcf3/E2f7/Mdm2/Cdk4/Lsm11/Trp53/Haspin/Smarce1/Psme3/Rptor/Cpsf3/Rrm2/Id2/Mnat1/Akt1/E2f3/Tert/Ccnh/Cdk7/Ecd/Pbrm1/Apex1/Cenpj/Mtbp/Eif4g1/Tcf19/Cul4b	68
GO:0032200	telomere organization	53/2453	150/28891	3.64504e-20	1.89099e-18	1.50893e-18	Xrcc5/Uchl5/Parp1/Hat1/Nat10/Rad51/Pcna/Rtel1/Actl6a/Dhx36/Smg5/Ccne2/Rpa2/Hnrnpd/Cct6a/Brca2/Ezh2/Cct7/Ruvbl1/Xrcc1/Ccne1/Ruvbl2/Blm/Ino80e/Zfp827/Mre11a/Atm/Pif1/Atr/Dna2/Zfp365/Sirt6/Cct2/Nabp2/Hus1/Cct4/Nhp2/Rad50/Aurkb/Rpa1/Rad51c/Smc6/Tert/Shld2/Apex1/Pinx1/Recql4/Xrcc6/Mapk1/Cct8/Tcp1/Dkc1/Gnl3l	53
GO:1901992	positive regulation of mitotic cell cycle phase transition	42/2453	97/28891	3.74725e-20	1.92602e-18	1.53688e-18	Dtl/Cdc25b/Ube2c/Plrg1/Sass6/Cenpe/Anp32b/Stil/Cdc20/Rcc2/Dbf4/Cdc7/Mad1l1/Phb2/Ccnb1-ps/Rrm1/Ccnd1/Cul4a/Cdc16/Cdc25a/Fbxo5/Cdk1/Mdm2/Cdk4/Lsm11/Rad51c/Birc5/Rptor/Cpsf3/Rrm2/Akt1/Tert/Ccnb1/Apex1/Cenpj/Mtbp/Eif4g1/Cdc23/Cdc25c/Lmnb1/Cdca5/Cul4b	42
GO:0044843	cell cycle G1/S phase transition	72/2453	260/28891	7.59429e-20	3.86752e-18	3.08612e-18	Kif14/E2f1/Rbl1/Fam83d/Actl6a/Ccna2/Plrg1/Iqgap3/Sass6/Ccne2/Anp32b/Cdkn2a/Cdkn2c/Stil/Nasp/Rcc1/Rpa2/Cdk6/Dbf4/Pole/Bcl7a/Actb/Casp2/Ezh2/Bid/Phb2/Ccne1/Rrm1/Taf10/Pidd1/Ccnd1/Cul4a/E2f4/Rfwd3/Smarca4/Kank2/Npat/Rps27l/Cdc25a/Smarcc1/Trim71/Cdk1/Smarcb1/Plpp2/Tcf3/E2f7/Mdm2/Cdk4/Lsm11/Trp53/Haspin/Stxbp4/Smarce1/Psme3/Rptor/Cpsf3/Rrm2/Id2/Mnat1/Akt1/E2f3/Tert/Ccnh/Cdk7/Ecd/Pbrm1/Apex1/Cenpj/Mtbp…	72
GO:0045005	DNA-templated DNA replication maintenance of fidelity	31/2453	54/28891	8.14054e-20	4.10801e-18	3.27803e-18	Bard1/Zranb3/Nucks1/Parp1/Rad51/Pcna/Rtel1/Mms22l/Cenps/Pole/Brca2/Pold1/Blm/Rfwd3/Mre11a/Carm1/Tipin/Atr/Traip/Asf1a/Dna2/Zfp365/Etaa1/Rad50/Eme1/Brca1/Gen1/Fancm/Tonsl/Donson/Fam111a	31
GO:0000077	DNA damage checkpoint signaling	48/2453	127/28891	8.23302e-20	4.11725e-18	3.2854e-18	Bard1/Dtl/Ints7/Rad51/Wdr76/E2f1/Clspn/Rpa2/Abraxas1/Chek2/Brca2/Casp2/Fancd2/Rhno1/Ticrr/Blm/Plk1/Pidd1/Ccnd1/Cul4a/Rfwd3/Mre11a/Chek1/Atm/Tipin/Rps27l/Atr/Topbp1/Cdk1/Fzr1/Mdm2/Thoc5/Hus1/Etaa1/Ccng1/Trp53/Eme1/Brca1/Rad17/Rnaseh2b/Ccar2/Rad1/Donson/Cdc5l/Msh2/Prpf19/Brcc3/Mbtps2	48
GO:0051321	meiotic cell cycle	86/2453	350/28891	9.92272e-20	4.91795e-18	3.92432e-18	Mybl1/Mcm3/Sgo2a/Mcm6/Aspm/Nuf2/Exo1/Suv39h2/Mastl/Kif18a/Rad51/Ncaph/Cdc25b/Aurka/Smc4/Cenpe/Ccne2/Rad54b/Smc2/Ndc1/Rad54l/Cdc20/Cenps/Mcm7/Pms2/Brca2/Mcm2/Fancd2/Ncapd2/Rad51ap1/Ccne1/Plk1/Bub3/Mki67/Tubgcp2/Psmd13/Ankle1/Mcm5/Prkaca/Syce2/Fanca/Spire2/Mre11a/Ncapd3/H2ax/Atm/Ccnb2/Mns1/Ttk/Topbp1/Cdc25a/Fbxo5/Fzr1/Hmga2/Hus1/Fignl1/Rad50/Haspin/Rpa1/Brip1/Rad51c/Eme1/Top2a/Psmc3ip/Tubg1/Birc5/F…	86
GO:0051783	regulation of nuclear division	53/2453	153/28891	1.02178e-19	5.01937e-18	4.00525e-18	Tpr/Nuf2/Spc25/Bub1b/Knl1/Nusap1/Bub1/Ube2c/Cenpe/Cdc20/Cdca8/Rcc1/Pebp1/Kntc1/Mad1l1/Met/Mad2l1/Rad51ap1/Ccnb1-ps/Anapc15/Plk1/Bub3/Mki67/Pcid2/Cdc16/Spc24/Chek1/Zw10/Atm/Zwilch/Ttk/Nme6/Fbxo5/Fzr1/Spdl1/Aurkb/Haspin/Tubg1/Birc5/Gen1/Trip13/Ccnb1/Cdca2/Bora/Rad1/Mtbp/Pdxp/Cul7/Ndc80/Cdc23/Psmg2/Cep192/Incenp	53
GO:0051225	spindle assembly	47/2453	123/28891	1.17101e-19	5.702e-18	4.54997e-18	Aspm/Tpr/Haus2/Tpx2/Mybl2/Aurka/Gpsm2/Sass6/Cenpe/Haus6/Stil/Cdc20/Cdca8/Rcc1/Abraxas1/Chek2/Prc1/Plk1/Bccip/Tubgcp2/Kif23/Ccnb2/Fbxo5/Drg1/Aurkb/Spag5/Poldip2/Kpnb1/Birc5/Kif2a/Haus4/Cenpj/Dcaf13/Washc5/Tubgcp6/Racgap1/Aaas/Kifc5b/Kifc1/Tubb5/Ndc80/Cep192/Sac3d1/Incenp/Ddb1/Kif11/Smc3	47
GO:0009314	response to radiation	98/2453	433/28891	1.41505e-19	6.8304e-18	5.45038e-18	Bard1/Xrcc5/Zranb3/Nucks1/Opn3/Parp1/Dtl/Ints7/Swi5/Itgb6/Lrp2/Mtch2/Ckap5/Rad51/Pcna/Ect2/Slc7a11/Dhx36/Ppid/Ints3/Rad54b/Inip/Trim32/Usp1/Rad54l/B4galt2/Zmpste24/Eya3/Noc2l/Xrcc2/Paxip1/Abraxas1/Chek2/Triap1/Brat1/Brca2/Ogg1/Fancd2/Rad51ap1/Tigar/Rhno1/Rdh13/Pold1/Ruvbl2/Bax/Nsmce3/Ticrr/Blm/Ddias/Pold3/Sct/Ccnd1/Lig4/Cul4a/Large1/Rfwd3/Ei24/H2ax/Atm/Tipin/Pclaf/Atr/Topbp1/Hyal2/Cdc25a/Sirt6/Md…	98
GO:0000723	telomere maintenance	51/2453	145/28891	2.33287e-19	1.11636e-17	8.90809e-18	Xrcc5/Uchl5/Parp1/Nat10/Rad51/Pcna/Rtel1/Actl6a/Dhx36/Smg5/Ccne2/Rpa2/Hnrnpd/Cct6a/Brca2/Cct7/Ruvbl1/Xrcc1/Ccne1/Ruvbl2/Blm/Ino80e/Zfp827/Mre11a/Atm/Pif1/Atr/Dna2/Zfp365/Sirt6/Cct2/Nabp2/Hus1/Cct4/Nhp2/Rad50/Aurkb/Rpa1/Rad51c/Smc6/Tert/Shld2/Apex1/Pinx1/Recql4/Xrcc6/Mapk1/Cct8/Tcp1/Dkc1/Gnl3l	51
GO:0044786	cell cycle DNA replication	27/2453	42/28891	2.93816e-19	1.39399e-17	1.11235e-17	Mcm3/Mcm6/Rad51/Pcna/Gins1/Rtel1/Zmpste24/Dbf4/Cdc7/Mcm7/Brca2/Mcm2/Lig1/E2f8/Mcm5/Gins3/Cdt1/Fbxo5/Dna2/E2f7/Atad5/Recql5/Tk1/Mcm4/Cdc45/Donson/Pola1	27
GO:0006403	RNA localization	56/2453	173/28891	3.59412e-19	1.69076e-17	1.34916e-17	Tpr/Dhx9/Nup188/Fubp3/Nup214/Nup35/Nup160/Ckap5/Nxt1/Rae1/Dhx36/Znhit6/Nol6/Ncbp1/Ndc1/Ybx1/Khdrbs1/Nupl2/G3bp2/Ran/Peg10/Magohb/Pcid2/Nup93/Ddx19a/Ddx19b/Nup133/Atm/Atr/Nup37/Cct2/Cpsf6/Nup107/Thoc5/Cct4/Xpo1/Pnpt1/Npm1/Hnrnpab/Nup88/Ncbp3/Znhit3/Kpnb1/Nup85/Eif4a3/Thoc3/Nsun2/Nup155/Aaas/Ncbp2/Mrpl18/Tcp1/Xpo5/Lrpprc/Phax/Dkc1	56
GO:0044270	cellular nitrogen compound catabolic process	99/2453	446/28891	3.90784e-19	1.8077e-17	1.44247e-17	Fastkd2/Cnot9/Dhx9/Nudt5/Cubn/Vim/Rexo4/Endog/Exosc2/Fastkd1/Celf1/Caprin1/Dut/Fastkd5/Itpa/Xrn2/E2f1/Ahcy/Fitm2/Exosc9/Exosc8/Dhx36/Smg5/Mettl14/Exosc3/Ncbp1/Cdkn2a/Ybx1/Pabpc4/Zcchc17/Tardbp/Acot7/Grsf1/Cnot6l/Hnrnpd/Nudt1/Snd1/Lsm5/Trnt1/Magohb/Dera/Cnot3/Dhx34/Zc3h4/Exosc5/Nudt19/Bax/Dctpp1/Elavl1/Pcid2/Lsm1/Lsm4/Lsm6/Rnaseh2a/Dcps/Atm/Syncrip/Trim71/Exog/Exosc7/Supv3l1/Dna2/Lsm7/Mettl1/Pnpt1…	99
GO:0046700	heterocycle catabolic process	99/2453	446/28891	3.90784e-19	1.8077e-17	1.44247e-17	Fastkd2/Cnot9/Dhx9/Nudt5/Cubn/Vim/Rexo4/Endog/Exosc2/Fastkd1/Celf1/Caprin1/Dut/Fastkd5/Itpa/Xrn2/E2f1/Ahcy/Fitm2/Exosc9/Exosc8/Dhx36/Smg5/Mettl14/Exosc3/Ncbp1/Cdkn2a/Ybx1/Pabpc4/Zcchc17/Tardbp/Acot7/Grsf1/Cnot6l/Hnrnpd/Nudt1/Snd1/Lsm5/Trnt1/Magohb/Dera/Cnot3/Dhx34/Zc3h4/Exosc5/Nudt19/Bax/Dctpp1/Elavl1/Pcid2/Lsm1/Lsm4/Lsm6/Rnaseh2a/Dcps/Atm/Syncrip/Trim71/Exog/Exosc7/Supv3l1/Dna2/Lsm7/Mettl1/Pnpt1…	99
GO:0010212	response to ionizing radiation	48/2453	132/28891	5.38907e-19	2.47229e-17	1.97279e-17	Bard1/Xrcc5/Nucks1/Ints7/Swi5/Itgb6/Lrp2/Rad51/Ect2/Ints3/Rad54b/Inip/Rad54l/Zmpste24/Eya3/Xrcc2/Paxip1/Abraxas1/Chek2/Brat1/Brca2/Fancd2/Rad51ap1/Tigar/Rhno1/Bax/Ticrr/Blm/Ddias/Lig4/Rfwd3/H2ax/Atm/Atr/Topbp1/Mdm2/Nabp2/Hus1/Fignl1/Trp53/Brca1/Prkaa1/Rad1/Xrcc6/Rnf168/Gtf2h5/Msh2/Brcc3	48
GO:1901293	nucleoside phosphate biosynthetic process	72/2453	269/28891	6.12038e-19	2.78477e-17	2.22213e-17	Ndufs1/Atic/Ndufa10/Dtymk/Nmnat2/Nme7/Sdhc/Parp1/Ak1/Pdhx/Dut/Ndufb5/Ndufc1/Gmps/Atp5pb/Ndufb6/Nudt2/Stoml2/Ak4/Ppcs/Ak2/Sdhb/Eno1/Acot7/Nadk/Tyms/Cad/Ppat/Paics/Dck/Slc25a13/Ndufa9/Idh2/Ndufc2/Rrm1/Ndufab1/Aldoa/Dctd/Dhodh/Sdhd/Dlat/Nme6/Ndufa12/Vdac1/Shmt1/Pfas/Nme1/Coasy/Dcakd/Tk1/Rrm2/Dld/Prps1l3/Mthfd1/Ndufs6/Adk/Atpsckmt/Slc52a2/Adsl/Mapk1/Umps/Gart/Nme4/Ndufv2/Eno1b/Pank1/Ndufb8/G6pdx/Pdk3…	72
GO:0031297	replication fork processing	29/2453	50/28891	8.50312e-19	3.80652e-17	3.03745e-17	Bard1/Zranb3/Nucks1/Parp1/Rad51/Pcna/Rtel1/Mms22l/Cenps/Brca2/Blm/Rfwd3/Mre11a/Carm1/Tipin/Atr/Traip/Asf1a/Dna2/Zfp365/Etaa1/Rad50/Eme1/Brca1/Gen1/Fancm/Tonsl/Donson/Fam111a	29
GO:1901976	regulation of cell cycle checkpoint	29/2453	50/28891	8.50312e-19	3.80652e-17	3.03745e-17	Bard1/Tpr/Knl1/Rad51/Wdr76/Aurka/Cdca8/Rpa2/Chek2/Mad1l1/Brca2/Mad2l1/Ccnb1-ps/Anapc15/Pcid2/Cul4a/Rfwd3/Thoc5/Etaa1/Aurkb/Brca1/Birc5/Gen1/Ccnb1/Rnaseh2b/Ccar2/Ndc80/Incenp/Brcc3	29
GO:0006401	RNA catabolic process	76/2453	297/28891	1.11187e-18	4.93761e-17	3.94001e-17	Fastkd2/Cnot9/Dhx9/Vim/Exosc2/Fastkd1/Celf1/Caprin1/Fastkd5/Xrn2/E2f1/Exosc9/Exosc8/Dhx36/Smg5/Mettl14/Exosc3/Ncbp1/Ybx1/Pabpc4/Zcchc17/Tardbp/Grsf1/Cnot6l/Hnrnpd/Snd1/Lsm5/Trnt1/Magohb/Cnot3/Dhx34/Zc3h4/Exosc5/Elavl1/Pcid2/Lsm1/Lsm4/Lsm6/Rnaseh2a/Dcps/Atm/Syncrip/Trim71/Exosc7/Supv3l1/Dna2/Lsm7/Mettl1/Pnpt1/Npm1/Hnrnpab/Larp1/Mettl16/Slfn9/Smg8/Eif4a3/Zc3h14/Rbm24/Nsun2/Mtrex/Apex1/Rnaseh2b/Dis3…	76
GO:0008608	attachment of spindle microtubules to kinetochore	28/2453	47/28891	1.24316e-18	5.4768e-17	4.37027e-17	Nuf2/Nsl1/Spc25/Knstrn/Knl1/Dsn1/Ect2/Pmf1/Cenpe/Kif2c/Cdca8/Rcc2/Abraxas1/Mad1l1/Ccnb1-ps/Bub3/Champ1/Cdt1/Spc24/Aurkb/Mis12/Spag5/Birc5/Ccnb1/Racgap1/Sgo1/Ndc80/Incenp	28
GO:0015980	energy derivation by oxidation of organic compounds	84/2453	350/28891	1.27181e-18	5.55893e-17	4.4358e-17	Sdhaf4/1700066M21Rik/Ndufs1/Prkag3/Irs1/Ndufa10/Pask/Sdhc/Fh1/Opn3/Mtch2/Ndufaf1/Mtfr1/Ndufb5/Ndufc1/Atp5pb/Aco1/Ndufb6/Stoml2/Ak4/Sdhb/Park7/Mdh2/Hmgb1/Slc25a13/Cycs/Suclg1/Chchd4/Suclg2/Bid/Ndufa9/Tigar/Ccnb1-ps/Gys1/Bax/Ldha/Idh2/Ndufc2/Coq7/Uqcrc2/Ndufab1/Prkaca/Gadd45gip1/Sdhd/Dlat/Idh3a/Ireb2/Cox5a/Cox7a2/Cdk1/Cisd1/Ndufa12/Shmt2/Cs/Uqcr10/Pnpt1/Adra1b/Lyrm7/Cox10/Trp53/Mybbp1a/Tefm/Dld/Akt…	84
GO:0006289	nucleotide-excision repair	36/2453	78/28891	1.33461e-18	5.78783e-17	4.61845e-17	Actl6a/Rad23b/Rpa2/Pole/Bcl7a/Gtf2h3/Actb/Hmgb1/Brca2/Rpa3/Ogg1/Polr2i/Pold1/Gtf2h1/Pold3/Lig4/Cul4a/Smarca4/Smarcc1/Smarcb1/Hus1/Commd1/Trp53/Rpa1/Brip1/Smarce1/Mnat1/Polk/Gtf2h2/Pbrm1/Hmgn1/Gtf2h5/Gtf2h4/Ercc3/Poll/Dclre1a	36
GO:0009165	nucleotide biosynthetic process	71/2453	267/28891	1.5829e-18	6.8036e-17	5.429e-17	Ndufs1/Atic/Ndufa10/Dtymk/Nmnat2/Nme7/Sdhc/Parp1/Ak1/Pdhx/Dut/Ndufb5/Ndufc1/Gmps/Atp5pb/Ndufb6/Nudt2/Stoml2/Ppcs/Ak2/Sdhb/Eno1/Acot7/Nadk/Tyms/Cad/Ppat/Paics/Dck/Slc25a13/Ndufa9/Idh2/Ndufc2/Rrm1/Ndufab1/Aldoa/Dctd/Dhodh/Sdhd/Dlat/Nme6/Ndufa12/Vdac1/Shmt1/Pfas/Nme1/Coasy/Dcakd/Tk1/Rrm2/Dld/Prps1l3/Mthfd1/Ndufs6/Adk/Atpsckmt/Slc52a2/Adsl/Mapk1/Umps/Gart/Nme4/Ndufv2/Eno1b/Pank1/Ndufb8/G6pdx/Pdk3/Prp…	71
GO:0071478	cellular response to radiation	56/2453	178/28891	1.59335e-18	6.8036e-17	5.429e-17	Bard1/Xrcc5/Nucks1/Opn3/Parp1/Ints7/Swi5/Itgb6/Mtch2/Rad51/Pcna/Ect2/Dhx36/Ppid/Zmpste24/Noc2l/Chek2/Triap1/Brca2/Rad51ap1/Rhno1/Pold1/Ruvbl2/Bax/Nsmce3/Blm/Ddias/Pold3/Lig4/Cul4a/Ei24/H2ax/Atm/Atr/Hyal2/Cdc25a/Mdm2/Hus1/Fignl1/Npm1/Aurkb/Trp53/Brca1/Eif2s1/Polk/Pbk/Rad1/Xrcc6/Rnf168/Gtf2h5/Mapk13/Polh/Ddb1/Timp1/Cul4b/Brcc3	56
GO:0071897	DNA biosynthetic process	57/2453	184/28891	1.77792e-18	7.53375e-17	6.01163e-17	Xrcc5/Lin9/Nvl/Dtl/Nat10/Pcna/Ccna2/Dnajc2/Hnrnpd/Pole/Rfc5/Cct6a/Rfc2/Rfc3/Cct7/Lig1/Pold1/Pold3/Rrm1/Lig4/Tfdp1/Chek1/Atm/Pif1/Pclaf/Atr/Cct2/Pold2/Cct4/Npm1/Nhp2/Rad50/Aurkb/Trp53/Rpa1/Poldip2/Lig3/Hrob/Tk1/Pole2/Tert/Polk/Pinx1/Dscc1/Mapk1/Rfc4/Cct8/Tcp1/Gfer/Chtf18/Polh/Ankrd1/Poll/Jade3/Dkc1/Pola1/Gnl3l	57
GO:0072521	purine-containing compound metabolic process	102/2453	479/28891	2.53315e-18	1.06527e-16	8.5004e-17	Rab23/Ndufs1/Rpe/Atic/Ndufa10/Nmnat2/Nme7/Sdhc/Parp1/Nudt5/Ak1/Gpd2/Ola1/Pdhx/Itpa/Ahcy/Fitm2/Ndufb5/Ndufc1/Gmps/Atp5pb/Ndufb6/Nudt2/Stoml2/Mtap/Ak4/Ppcs/Ak2/Sdhb/Pgd/Eno1/Acot7/Nadk/Ppat/Paics/Dck/Spp1/Ran/Mdh2/Nudt1/Slc25a13/Suclg1/Suclg2/Ndufa9/Tigar/Nudt19/Ldha/Idh2/Efl1/Ndufc2/Ndufab1/Aldoa/Sdhd/Dlat/Idh3a/Me1/Nme6/Bend3/Aldh1l2/Ndufa12/Shmt2/Cs/Vdac1/Shmt1/Pfas/Trp53/Acaca/Nme1/Coasy/Dcakd/…	102
GO:0019439	aromatic compound catabolic process	100/2453	467/28891	3.64664e-18	1.52199e-16	1.21449e-16	Fastkd2/Cnot9/Dhx9/Nudt5/Cubn/Vim/Rexo4/Endog/Exosc2/Fastkd1/Celf1/Caprin1/Dut/Fastkd5/Itpa/Xrn2/E2f1/Ahcy/Fitm2/Exosc9/Exosc8/Dhx36/Smg5/Mettl14/Exosc3/Ncbp1/Cdkn2a/Ybx1/Pabpc4/Zcchc17/Tardbp/Acot7/Grsf1/Cnot6l/Hnrnpd/Nudt1/Snd1/Lsm5/Trnt1/Magohb/Dera/Cnot3/Dhx34/Zc3h4/Exosc5/Nudt19/Bax/Dctpp1/Elavl1/Pcid2/Lsm1/Lsm4/Lsm6/Rnaseh2a/Dcps/Atm/Syncrip/Trim71/Exog/Exosc7/Supv3l1/Dna2/Lsm7/Mettl1/Pnpt1…	100
GO:0031123	RNA 3'-end processing	40/2453	98/28891	3.79563e-18	1.57235e-16	1.25467e-16	Ints7/Exosc2/Rprd1b/Cstf1/Exosc9/Exosc8/Dhx36/Ahcyl1/Ints8/Virma/Exosc3/Ncbp1/Toe1/Trnt1/Exosc5/Eri2/Eri1/Nudt21/Ints14/Leo1/Exosc7/Supv3l1/Cpsf6/Pnpt1/Lsm11/Elac2/Ints2/Cpsf3/Zc3h14/Cpsf2/Papola/Ccnb1/Ints9/Exosc4/Ncbp2/Trmt10c/Ints5/Cstf2t/Dkc1/Cstf2	40
GO:0006400	tRNA modification	37/2453	86/28891	8.22735e-18	3.38296e-16	2.69947e-16	Osgepl1/Mettl8/Elp4/Dtwd1/Trmt6/Tyw3/Elp1/Pus7/Trmt44/Pus1/Tyw1/Tprkb/Ctu1/Thumpd1/Gtpbp3/Dus2/Tarbp1/Alkbh8/Mto1/Elp6/Adat2/Mettl1/Pus10/Thg1l/Dus1l/Dus4l/Trmt5/Trmt61a/Akt1/Nsun2/Elp3/Trmt12/Trmt10c/Nsun3/Thada/Elp2/Trmt112	37
GO:0006270	DNA replication initiation	23/2453	33/28891	8.42821e-18	3.44007e-16	2.74504e-16	Mcm3/Prim2/Orc2/Mcm6/Mcm10/Ccne2/Orc3/Orc1/Orc5/Mcm7/Mcm2/Ccne1/Ticrr/Mcm5/Orc6/Gins3/Cdt1/Topbp1/Prim1/Cdc6/Mcm4/Cdc45/Pola1	23
GO:0006163	purine nucleotide metabolic process	96/2453	444/28891	8.7338e-18	3.53878e-16	2.82381e-16	Rab23/Ndufs1/Rpe/Atic/Ndufa10/Nmnat2/Nme7/Sdhc/Parp1/Nudt5/Ak1/Gpd2/Ola1/Pdhx/Itpa/Fitm2/Ndufb5/Ndufc1/Gmps/Atp5pb/Ndufb6/Nudt2/Stoml2/Ak4/Ppcs/Ak2/Sdhb/Pgd/Eno1/Acot7/Nadk/Ppat/Paics/Dck/Ran/Mdh2/Slc25a13/Suclg1/Suclg2/Ndufa9/Tigar/Nudt19/Ldha/Idh2/Efl1/Ndufc2/Ndufab1/Aldoa/Sdhd/Dlat/Idh3a/Me1/Nme6/Bend3/Aldh1l2/Ndufa12/Cs/Vdac1/Pfas/Trp53/Acaca/Nme1/Coasy/Dcakd/Nt5c/Rptor/Dld/Prps1l3/Mthfd1/Ndu…	96
GO:0034504	protein localization to nucleus	80/2453	335/28891	1.15221e-17	4.6347e-16	3.69831e-16	Rab23/Bard1/Irs1/Ipo9/Tpr/Parp1/Nvl/Nup188/Nup214/Nup35/Pkig/Cse1l/Pkia/Ect2/Nmd3/Plrg1/Hdgf/Cdkn2a/Dmap1/Kpna6/Tardbp/Park7/Supt7l/Ran/Tnpo3/Smo/Polr1a/Phb2/Ipo8/Trim28/Tmem147/Hikeshi/Ipo7/Plk1/Elavl1/Tnpo2/Heatr3/Nup93/Nutf2/Nup133/Pin1/Ei24/Hyal2/Rpf2/Cdk1/Lmnb2/Sirt6/Mdm2/Nup107/Xpo1/Npm1/Trp53/Nup88/Ywhae/Tmem98/Kpnb1/Med1/Brca1/Kpna2/Nup85/Akt1/Gli3/E2f3/Nol8/Tert/Tnpo1/Ipo11/Kpna3/Pinx1/N…	80
GO:2000779	regulation of double-strand break repair	46/2453	131/28891	1.43276e-17	5.72176e-16	4.56573e-16	Fh1/Parp1/Rad51/Rtel1/Actl6a/Dmap1/Rpa2/Aunip/Nsd2/Helq/Bcl7a/Kmt5a/Actb/Ruvbl1/Ogg1/Rad51ap1/Foxm1/Ruvbl2/Blm/Mgmt/Spire2/Smarca4/Chek1/Atr/Smarcc1/Zfp365/Smarcb1/Sirt6/Parpbp/Yeats4/Hmga2/Fignl1/Senp3/Smarce1/Recql5/Dek/Slf1/Pbrm1/Shld2/Rmi2/Ube2v2/Polq/Otub1/Radx/Usp51/Fancb	46
GO:1901361	organic cyclic compound catabolic process	102/2453	491/28891	1.54689e-17	6.13341e-16	4.89422e-16	Fastkd2/Cnot9/Dhx9/Nudt5/Cubn/Vim/Rexo4/Endog/Exosc2/Fastkd1/Celf1/Caprin1/Dut/Fastkd5/Itpa/Xrn2/E2f1/Ahcy/Fitm2/Exosc9/Exosc8/Dhx36/Smg5/Mettl14/Exosc3/Ncbp1/Cdkn2a/Ybx1/Pabpc4/Zcchc17/Tardbp/Acot7/Grsf1/Cnot6l/Hnrnpd/Spp1/Nudt1/Snd1/Lsm5/Trnt1/Magohb/Dera/Cnot3/Dhx34/Zc3h4/Exosc5/Nudt19/Bax/Dctpp1/Elavl1/Pcid2/Lsm1/Lsm4/Lsm6/Rnaseh2a/Dcps/Atm/Syncrip/Trim71/Exog/Exosc7/Supv3l1/Dna2/Lsm7/Mettl1/…	102
GO:0051168	nuclear export	54/2453	175/28891	1.70016e-17	6.69333e-16	5.341e-16	Bard1/Tpr/Dhx9/Nup188/Nup214/Nup160/Nxt1/Cse1l/Rae1/Nmd3/Ahcyl1/Mdn1/Nol6/Ncbp1/Anp32b/Cdkn2a/Khdrbs1/Park7/Nupl2/Ran/Chchd4/Magohb/Peg12/Pcid2/Ankle1/Abce1/Prkaca/Nup93/Nutf2/Ddx19a/Ddx19b/Nup133/Sirt6/Cpsf6/Mdm2/Nup107/Thoc5/Xpo1/Npm1/Nup88/Ncbp3/Ywhae/Nup85/Eif4a3/Thoc3/Nsun2/Nop9/Xpo4/Xpo7/Nup155/Ncbp2/Xpo5/Phax/Nutf2-ps1	54
GO:0045931	positive regulation of mitotic cell cycle	46/2453	132/28891	2.01972e-17	7.89541e-16	6.30022e-16	Dtl/Cdc25b/Ube2c/Plrg1/Sass6/Cenpe/Anp32b/Stil/Cdc20/Rcc2/Dbf4/Cdc7/Mad1l1/Hmgb1/Brca2/Asns/Phb2/Ccnb1-ps/Rrm1/Ccnd1/Cul4a/Cdc16/Cdc25a/Fbxo5/Cdk1/Mdm2/Cdk4/Lsm11/Poldip2/Rad51c/Birc5/Rptor/Cpsf3/Rrm2/Akt1/Tert/Ccnb1/Apex1/Cenpj/Mtbp/Eif4g1/Cdc23/Cdc25c/Lmnb1/Cdca5/Cul4b	46
GO:0033260	nuclear DNA replication	24/2453	37/28891	2.1189e-17	8.22517e-16	6.56336e-16	Mcm3/Mcm6/Rad51/Pcna/Gins1/Rtel1/Zmpste24/Dbf4/Cdc7/Mcm7/Brca2/Mcm2/Lig1/Mcm5/Gins3/Cdt1/Dna2/Atad5/Recql5/Tk1/Mcm4/Cdc45/Donson/Pola1	24
GO:0140013	meiotic nuclear division	60/2453	213/28891	3.6816e-17	1.41921e-15	1.13247e-15	Mybl1/Sgo2a/Aspm/Nuf2/Suv39h2/Mastl/Kif18a/Rad51/Ncaph/Cdc25b/Aurka/Smc4/Cenpe/Ccne2/Rad54b/Smc2/Ndc1/Rad54l/Cdc20/Cenps/Brca2/Fancd2/Rad51ap1/Ccne1/Plk1/Psmd13/Ankle1/Syce2/Fanca/Spire2/Mre11a/Ncapd3/Atm/Ccnb2/Ttk/Topbp1/Fbxo5/Fzr1/Fignl1/Haspin/Brip1/Rad51c/Eme1/Top2a/Psmc3ip/Birc5/Fancm/Cks2/Trip13/Ccnb1ip1/Rad1/Dcaf13/Washc5/Ncaph2/Espl1/Chtf18/Sgo1/Ndc80/Incenp/Ddb1	60
GO:0000959	mitochondrial RNA metabolic process	28/2453	52/28891	4.98314e-17	1.90768e-15	1.52225e-15	Fastkd2/Mterf4/Dars2/Fastkd1/Mettl8/Fastkd5/Mterf1a/Grsf1/Trnt1/Ears2/Mto1/Mtres1/Supv3l1/Polrmt/Pnpt1/Elac2/Tefm/Mrpl12/Prorp/Trmt5/Prkaa1/Yars2/Trmt10c/Tfb1m/Lrpprc/Mettl4/Ppargc1b/Twnk	28
GO:0006839	mitochondrial transport	50/2453	158/28891	8.19969e-17	3.11757e-15	2.48769e-15	Maip1/Bcs1l/Mterf4/Bok/Timm17a/Pdcd5-ps/Dnlz/Pmpca/Mtx2/Mtch2/Slc25a24/Sh3glb1/Tomm5/Cdkn2a/Pmpcb/Agk/Chchd4/Bid/Tomm40/Timm50/Bax/Timm44/Bag4/Slc25a4/Vps35/Timm13/Hspa4/Trp53/Timm22/Nptx1/Slc25a10/Siva1/Vdac2/Timm23/Mipep/Dnajc15/Prkaa1/Tomm22/Samm50/Parl/Tomm70a/Dynlt1a/Dynlt1f/Zfp13/Kif5b/Slc25a46/Grpel2/Timm21/Slc25a5/Aifm1	50
GO:2001252	positive regulation of chromosome organization	40/2453	107/28891	1.48146e-16	5.59428e-15	4.46401e-15	Sgo2a/Xrcc5/Uchl5/Tpr/Ncaph/Bub1/Rtel1/Actl6a/Dhx36/Smc4/Setdb1/Smc2/Ncapg/Hnrnpd/Cct6a/Mad1l1/Cct7/Ruvbl1/Ncapd2/Trim28/Ruvbl2/Ino80e/Lig4/Mre11a/Atm/Atr/Cdk1/Sirt6/Cct2/Nabp2/Cct4/Rad50/Aurkb/Slf1/Pphln1/Mapk1/Cct8/Tcp1/Fen1/Dkc1	40
GO:2000045	regulation of G1/S transition of mitotic cell cycle	51/2453	166/28891	1.62246e-16	6.08531e-15	4.85583e-15	Kif14/E2f1/Rbl1/Actl6a/Plrg1/Sass6/Anp32b/Cdkn2a/Cdkn2c/Stil/Rpa2/Dbf4/Bcl7a/Actb/Casp2/Ezh2/Bid/Rrm1/Pidd1/Ccnd1/Cul4a/Rfwd3/Smarca4/Kank2/Rps27l/Smarcc1/Smarcb1/Tcf3/E2f7/Mdm2/Lsm11/Trp53/Haspin/Smarce1/Psme3/Rptor/Cpsf3/Rrm2/Id2/Mnat1/Akt1/Tert/Ccnh/Cdk7/Ecd/Pbrm1/Apex1/Cenpj/Mtbp/Eif4g1/Cul4b	51
GO:0000387	spliceosomal snRNP assembly	23/2453	36/28891	1.63546e-16	6.09292e-15	4.8619e-15	Snrpe/Ddx20/Wdr77/Sart3/Prpf31/Snrpd2/Gemin7/Clns1a/Lsm4/Prmt7/Snrpd3/Gemin5/Prpf8/Coil/Gemin2/Smn1/Prmt5/Snrpc/Lsm2/Gemin6/Snrpd1/Prpf19/Gemin8	23
GO:1902806	regulation of cell cycle G1/S phase transition	55/2453	192/28891	3.35363e-16	1.24106e-14	9.9032e-15	Kif14/E2f1/Rbl1/Fam83d/Actl6a/Plrg1/Sass6/Anp32b/Cdkn2a/Cdkn2c/Stil/Rpa2/Dbf4/Bcl7a/Actb/Casp2/Ezh2/Bid/Phb2/Rrm1/Pidd1/Ccnd1/Cul4a/Rfwd3/Smarca4/Kank2/Rps27l/Smarcc1/Smarcb1/Plpp2/Tcf3/E2f7/Mdm2/Lsm11/Trp53/Haspin/Stxbp4/Smarce1/Psme3/Rptor/Cpsf3/Rrm2/Id2/Mnat1/Akt1/Tert/Ccnh/Cdk7/Ecd/Pbrm1/Apex1/Cenpj/Mtbp/Eif4g1/Cul4b	55
GO:0044774	mitotic DNA integrity checkpoint signaling	35/2453	86/28891	5.18874e-16	1.90746e-14	1.52208e-14	Dtl/Orc1/Clspn/Rpa2/Abraxas1/Chek2/Casp2/Fancd2/Ticrr/Blm/Plk1/Pidd1/Ccnd1/Nae1/Rfwd3/Mre11a/Chek1/Atm/Tipin/Rps27l/Topbp1/Cdk1/Fzr1/Mdm2/Hus1/Ccng1/Trp53/Eme1/Cdc6/Brca1/Rad17/Donson/Msh2/Brcc3/Mbtps2	35
GO:0006268	DNA unwinding involved in DNA replication	17/2453	20/28891	5.23065e-16	1.91022e-14	1.52428e-14	Mcm3/Mcm6/Rad51/Gins1/Mcm7/Ssbp1/Mcm2/Blm/Gins4/Mcm5/Gins3/Gins2/Recql5/Recql4/Mcm4/Cdc45/Twnk	17
GO:0072522	purine-containing compound biosynthetic process	62/2453	241/28891	1.27968e-15	4.64283e-14	3.70479e-14	Ndufs1/Atic/Ndufa10/Nmnat2/Nme7/Sdhc/Parp1/Ak1/Pdhx/Ndufb5/Ndufc1/Gmps/Atp5pb/Ndufb6/Nudt2/Stoml2/Mtap/Ppcs/Ak2/Sdhb/Eno1/Acot7/Nadk/Ppat/Paics/Dck/Spp1/Slc25a13/Ndufa9/Idh2/Ndufc2/Ndufab1/Aldoa/Sdhd/Dlat/Nme6/Ndufa12/Shmt2/Vdac1/Shmt1/Pfas/Nme1/Coasy/Dcakd/Dld/Prps1l3/Mthfd1/Ndufs6/Adk/Atpsckmt/Adsl/Gart/Nme4/Ndufv2/Eno1b/Pank1/Ndufb8/G6pdx/Pdk3/Prps1/Pdha1/Prps2	62
GO:0006352	DNA-templated transcription initiation	44/2453	135/28891	1.69518e-15	6.07093e-14	4.84436e-14	Gtf3c4/Med19/Dhx36/Polr1e/Med8/Taf12/Med18/Paxip1/Dr1/Taf6/Hmgb1/Med21/Polr2i/Taf10/Gtf3c1/Pcid2/Gtf2e2/Smarca5/Med17/Med23/Polrmt/Cand1/Med9/Trp53/Med1/Med6/Gtf2a1/Ccnh/Cdk7/Gtf2f2/Med30/Taf2/Polr3h/Rrn3/Gtf2e1/Tfb1m/Gtf2h5/Tbp/Taf11/Mdc1/Ercc3/Taf6l/Polr2g/Med14	44
GO:0007098	centrosome cycle	44/2453	135/28891	1.69518e-15	6.07093e-14	4.84436e-14	Ckap5/Nat10/Haus2/Aurka/Plk4/Pde4dip/Sass6/Ssx2ip/Ubxn2b/Haus6/Stil/Xrcc2/Ppp1r35/Brca2/Alms1/Wdr62/Ccp110/Plk1/Mcph1/Cep295/Chek1/Pclaf/Poc1a/Mdm1/Xpo1/Npm1/Cntrob/Trim37/Brca1/Gen1/Haus4/Cenpj/Tuba1a/Nubp1/Nde1/Ccnf/Kifc1/Sgo1/Ndc80/Cep76/Cep192/Rttn/Sac3d1/Kif11	44
GO:0042274	ribosomal small subunit biogenesis	38/2453	104/28891	2.02994e-15	7.2065e-14	5.7505e-14	Wdr75/Xrcc5/Nat10/Wdr3/Dnttip2/Nol6/Utp11/Nom1/Utp3/Bms1/Emg1/Mphosph10/Lsm6/2810004N23Rik/Rps27l/Utp20/Pno1/Npm1/Eral1/Utp6/Ddx52/Aatf/Utp18/Nol11/Nol10/Heatr1/Rpp40/Utp15/Nop9/Dcaf13/Utp23/Rrp7a/Gtf2h5/Tbl3/Wdr46/Bysl/Wdr43/Wdr36	38
GO:0009411	response to UV	48/2453	158/28891	2.03823e-15	7.2065e-14	5.7505e-14	Zranb3/Opn3/Parp1/Dtl/Pcna/Dhx36/Ppid/Trim32/Usp1/Noc2l/Triap1/Brca2/Rhno1/Pold1/Ruvbl2/Bax/Nsmce3/Ddias/Pold3/Ccnd1/Cul4a/Ei24/Tipin/Pclaf/Atr/Hyal2/Cdc25a/Sirt6/Hus1/Npm1/Aurkb/Trp53/Eif2s1/Akt1/Polk/Pbk/Ccar2/Prkaa1/Rnf168/Hmgn1/Mapk13/Polh/Msh2/Msh6/Ercc3/Ddb1/Timp1/Cul4b	48
GO:0022616	DNA strand elongation	22/2453	36/28891	2.93952e-15	1.03274e-13	8.24084e-14	Mcm3/Nucks1/Uchl5/Pcna/Gins1/Actl6a/Pole3/Pole/Mcm7/Ruvbl1/Lig1/Ruvbl2/Pold3/Ino80e/Mre11a/Dna2/Pold2/Rad50/Lig3/Tert/Mcm4/Pola1	22
GO:0051236	establishment of RNA localization	46/2453	148/28891	2.9824e-15	1.04121e-13	8.30847e-14	Tpr/Dhx9/Nup188/Nup214/Nup35/Nup160/Nxt1/Rae1/Nol6/Ncbp1/Ndc1/Ybx1/Khdrbs1/Nupl2/G3bp2/Ran/Peg10/Magohb/Pcid2/Nup93/Ddx19a/Ddx19b/Nup133/Atm/Atr/Nup37/Cpsf6/Nup107/Thoc5/Xpo1/Pnpt1/Npm1/Nup88/Ncbp3/Kpnb1/Nup85/Eif4a3/Thoc3/Nsun2/Nup155/Aaas/Ncbp2/Mrpl18/Xpo5/Lrpprc/Phax	46
GO:0015931	nucleobase-containing compound transport	55/2453	202/28891	3.74583e-15	1.29957e-13	1.037e-13	Tpr/Dhx9/Nup188/Nup214/Nup35/Nup160/Slc35c1/Nxt1/Slc35c2/Rae1/Slc25a24/Slc35a1/Nol6/Ncbp1/Ndc1/Ybx1/Khdrbs1/Nupl2/G3bp2/Ran/Slc29a4/Peg10/Magohb/Pcid2/Slc25a4/Nup93/Ddx19a/Ddx19b/Nup133/Nup37/Cpsf6/Nup107/Thoc5/Xpo1/Pnpt1/Npm1/Nup88/Ncbp3/Kpnb1/Nup85/Eif4a3/Thoc3/Nsun2/Nup155/Ank/Aaas/Abcc1/Ncbp2/Mrpl18/Xpo5/Lrpprc/Slc35a4/Phax/Slc29a2/Slc25a5	55
GO:0001510	RNA methylation	32/2453	77/28891	4.49746e-15	1.55064e-13	1.23735e-13	Mettl5/Mettl8/Trmt6/Mettl14/Tyw3/Tgs1/Virma/Trmt44/Zcchc4/Bud23/Nsun5/Mrm2/Emg1/Nop2/Gtpbp3/Cmtr2/Tarbp1/Alkbh8/Mto1/Mettl1/Mettl16/Trmt5/Trmt61a/Akt1/Nsun2/Trmt12/Trmt10c/Nsun3/Tfb1m/Thada/Mettl4/Trmt112	32
GO:0051984	positive regulation of chromosome segregation	20/2453	30/28891	4.59777e-15	1.57545e-13	1.25714e-13	Ncaph/Smc4/Cenpe/Smc2/Cdca8/Rcc2/Ncapg/Mad1l1/Ncapd2/Ccnb1-ps/Ncapd3/Cdk1/Aurkb/Cdc6/Birc5/Smc6/Ncapg2/Ccnb1/Ncaph2/Incenp	20
GO:0007080	mitotic metaphase chromosome alignment	27/2453	56/28891	6.75039e-15	2.29886e-13	1.8344e-13	Kif14/Nuf2/Kif18a/Psrc1/Cenpe/Kif2c/Cdca8/Nudc/Mad1l1/Ccnb1-ps/Kif22/Champ1/Cdt1/Zw10/Spdl1/Aurkb/Mis12/Kpnb1/Birc5/Ccnb1/Pinx1/Kifc5b/Kifc1/Ndc80/Cdc23/Cdca5/Incenp	27
GO:0016073	snRNA metabolic process	26/2453	52/28891	6.96053e-15	2.35597e-13	1.87997e-13	Ints7/Exosc2/Zc3h8/Exosc9/Exosc8/Ints3/Ints8/Exosc3/Snapc3/Toe1/Ints11/Rpap2/Exosc5/Ints4/Snapc2/Ints10/Ints14/Exosc7/Nhp2/Mettl16/Ints2/Ints9/Exosc4/Mettl4/Ints5/Dkc1	26
GO:0019693	ribose phosphate metabolic process	80/2453	373/28891	7.60925e-15	2.55994e-13	2.04273e-13	Rab23/Ndufs1/Atic/Ndufa10/Nme7/Sdhc/Parp1/Nudt5/Ak1/Ola1/Pdhx/Itpa/Fitm2/Ndufb5/Ndufc1/Gmps/Atp5pb/Ndufb6/Nudt2/Stoml2/Ak4/Ppcs/Ak2/Sdhb/Eno1/Acot7/Cad/Ppat/Paics/Ran/Slc25a13/Suclg1/Suclg2/Ndufa9/Nudt19/Efl1/Ndufc2/Ndufab1/Aldoa/Dhodh/Sdhd/Dlat/Nme6/Bend3/Ndufa12/Cs/Vdac1/Pfas/Acaca/Nme1/Coasy/Dcakd/Nt5c/Dld/Prps1l3/Mthfd1/Nudt14/Ndufs6/Oxsm/Adk/Parg/Rnaseh2b/Sucla2/Atpsckmt/Adsl/Dnm1l/Opa1/Umps…	80
GO:0051170	import into nucleus	52/2453	187/28891	8.18866e-15	2.73827e-13	2.18503e-13	Rab23/Ipo9/Tpr/Nup188/Nup214/Nup35/Pkig/Cse1l/Pkia/Ect2/Dmap1/Kpna6/Tardbp/Ran/Tnpo3/Smo/Phb2/Ipo8/Trim28/Hikeshi/Ipo7/Elavl1/Tnpo2/Heatr3/Nup93/Nutf2/Nup133/Ei24/Hyal2/Cdk1/Sirt6/Nup107/Trp53/Nup88/Kpnb1/Med1/Brca1/Kpna2/Nup85/Akt1/Gli3/E2f3/Tnpo1/Ipo11/Kpna3/Nup155/Prkag1/Mapk1/Six2/Cfl1/Nolc1/Nutf2-ps1	52
GO:0046390	ribose phosphate biosynthetic process	57/2453	218/28891	8.28679e-15	2.75449e-13	2.19797e-13	Ndufs1/Atic/Ndufa10/Nme7/Sdhc/Parp1/Ak1/Pdhx/Ndufb5/Ndufc1/Gmps/Atp5pb/Ndufb6/Nudt2/Stoml2/Ppcs/Ak2/Sdhb/Eno1/Acot7/Cad/Ppat/Paics/Slc25a13/Ndufa9/Ndufc2/Ndufab1/Aldoa/Dhodh/Sdhd/Dlat/Nme6/Ndufa12/Vdac1/Pfas/Nme1/Coasy/Dcakd/Dld/Prps1l3/Mthfd1/Ndufs6/Adk/Atpsckmt/Adsl/Umps/Gart/Nme4/Ndufv2/Eno1b/Pank1/Ndufb8/G6pdx/Pdk3/Prps1/Pdha1/Prps2	57
GO:0070585	protein localization to mitochondrion	38/2453	108/28891	8.44945e-15	2.79184e-13	2.22777e-13	Maip1/Bcs1l/Mterf4/Timm17a/Pdcd5-ps/Dnlz/Pmpca/Mtch2/Sh3glb1/Bag1/Tomm5/Cdkn2a/Pmpcb/Agk/Chchd4/Bid/Tomm40/Timm50/Bax/Timm44/Bag4/Timm13/Hspa4/Timm22/Akt1/Rala/Timm23/Mipep/Dnajc15/Prkaa1/Tomm22/Samm50/Dnm1l/Parl/Tomm70a/Grpel2/Timm21/Aifm1	38
GO:0006367	transcription initiation at RNA polymerase II promoter	36/2453	98/28891	9.09193e-15	2.98635e-13	2.38299e-13	Med19/Dhx36/Med8/Taf12/Med18/Paxip1/Dr1/Taf6/Hmgb1/Med21/Polr2i/Taf10/Pcid2/Gtf2e2/Med17/Med23/Cand1/Med9/Trp53/Med1/Med6/Gtf2a1/Ccnh/Cdk7/Gtf2f2/Med30/Taf2/Gtf2e1/Gtf2h5/Tbp/Taf11/Mdc1/Ercc3/Taf6l/Polr2g/Med14	36
GO:0006284	base-excision repair	23/2453	41/28891	9.40147e-15	3.06986e-13	2.44962e-13	Parp1/Pcna/Rpa2/Pole/Ung/Hmgb1/Rpa3/Ogg1/Lig1/Xrcc1/Pold1/Neil3/Dna2/Sirt6/Tdg/Hmga2/Rpa1/Lig3/Hmga1b/Apex1/Polq/Hmga1/Poll	23
GO:0006606	protein import into nucleus	51/2453	182/28891	1.05455e-14	3.42326e-13	2.73163e-13	Rab23/Ipo9/Tpr/Nup188/Nup214/Nup35/Pkig/Cse1l/Pkia/Ect2/Dmap1/Kpna6/Tardbp/Ran/Tnpo3/Smo/Phb2/Ipo8/Trim28/Hikeshi/Ipo7/Elavl1/Tnpo2/Heatr3/Nup93/Nutf2/Nup133/Ei24/Hyal2/Cdk1/Sirt6/Nup107/Trp53/Nup88/Kpnb1/Med1/Brca1/Kpna2/Nup85/Akt1/Gli3/E2f3/Tnpo1/Ipo11/Kpna3/Nup155/Mapk1/Six2/Cfl1/Nolc1/Nutf2-ps1	51
GO:0006271	DNA strand elongation involved in DNA replication	13/2453	13/28891	1.15743e-14	3.7354e-13	2.9807e-13	Mcm3/Pcna/Gins1/Pole3/Pole/Mcm7/Lig1/Pold3/Dna2/Pold2/Lig3/Mcm4/Pola1	13
GO:0044818	mitotic G2/M transition checkpoint	27/2453	57/28891	1.17889e-14	3.78268e-13	3.01843e-13	Bard1/Dtl/Ints3/Inip/Orc1/Clspn/Abraxas1/Ticrr/Blm/Plk1/Nae1/Mre11a/Chek1/Atm/Topbp1/Cdk1/Fzr1/Nabp2/Hus1/Ccng1/Rad50/Cdc6/Brca1/Rad17/Donson/Brcc3/Mbtps2	27
GO:0072655	establishment of protein localization to mitochondrion	36/2453	99/28891	1.31259e-14	4.18746e-13	3.34143e-13	Maip1/Bcs1l/Mterf4/Timm17a/Pdcd5-ps/Dnlz/Pmpca/Mtch2/Sh3glb1/Tomm5/Cdkn2a/Pmpcb/Agk/Chchd4/Bid/Tomm40/Timm50/Bax/Timm44/Bag4/Timm13/Hspa4/Timm22/Akt1/Rala/Timm23/Mipep/Dnajc15/Prkaa1/Tomm22/Samm50/Parl/Tomm70a/Grpel2/Timm21/Aifm1	36
GO:0016180	snRNA processing	18/2453	25/28891	1.33314e-14	4.22873e-13	3.37436e-13	Ints7/Exosc2/Exosc9/Exosc8/Ints3/Ints8/Exosc3/Toe1/Ints11/Exosc5/Ints4/Ints10/Ints14/Exosc7/Ints2/Ints9/Exosc4/Ints5	18
GO:0051053	negative regulation of DNA metabolic process	44/2453	144/28891	2.35713e-14	7.42892e-13	5.92798e-13	Xrcc5/Zranb3/Parp1/Nat10/Rtel1/Aunip/Dnajc2/Pds5a/Kmt5a/H1f10/Ogg1/Trim28/Xrcc1/Blm/Inppl1/Ankle1/Cdt1/Chek1/Atm/Tipin/Pif1/Atr/Fbxo5/Parpbp/Hmga2/Rad50/Trp53/Senp3/Lig3/Recql5/Gmnn/Msh3/Rad17/Shld2/Pinx1/Rmi2/Polq/Msh2/Msh6/Otub1/Ankrd1/Radx/Gnl3l/Fancb	44
GO:0010972	negative regulation of G2/M transition of mitotic cell cycle	29/2453	67/28891	2.3688e-14	7.42892e-13	5.92798e-13	Bard1/Dtl/Aven/Ints3/Inip/Orc1/Clspn/Abraxas1/Ticrr/Blm/Plk1/Nae1/Mre11a/Chek1/Atm/Topbp1/Cdk1/Fzr1/Nabp2/Hus1/Ccng1/Rad50/Cdc6/Brca1/Rad17/Pinx1/Donson/Brcc3/Mbtps2	29
GO:0031023	microtubule organizing center organization	45/2453	150/28891	2.53505e-14	7.90564e-13	6.30838e-13	Ckap5/Nat10/Haus2/Aurka/Plk4/Pde4dip/Sass6/Ssx2ip/Ubxn2b/Haus6/Stil/Xrcc2/Ppp1r35/Brca2/Alms1/Wdr62/Ccp110/Plk1/Mcph1/Cep295/Chek1/Pclaf/Poc1a/Mdm1/Xpo1/Npm1/Cntrob/Trim37/Brca1/Gen1/Haus4/Cenpj/Tuba1a/Nubp1/Nde1/Ccnf/Kifc1/Sgo1/Ndc80/Cep76/Cep192/Rttn/Rbm14/Sac3d1/Kif11	45
GO:0090329	regulation of DNA-templated DNA replication	22/2453	39/28891	3.07253e-14	9.52829e-13	7.60319e-13	Endog/Pcna/Zmpste24/Dbf4/Cdc7/Rfc5/Rfc2/Rfc3/Ssbp1/E2f8/Ticrr/Blm/Cdt1/Tipin/Fbxo5/E2f7/Npm1/Lig3/Dscc1/Rfc4/Chtf18/Mettl4	22
GO:0050657	nucleic acid transport	44/2453	145/28891	3.10824e-14	9.5325e-13	7.60655e-13	Tpr/Dhx9/Nup188/Nup214/Nup35/Nup160/Nxt1/Rae1/Nol6/Ncbp1/Ndc1/Ybx1/Khdrbs1/Nupl2/G3bp2/Ran/Peg10/Magohb/Pcid2/Nup93/Ddx19a/Ddx19b/Nup133/Nup37/Cpsf6/Nup107/Thoc5/Xpo1/Pnpt1/Npm1/Nup88/Ncbp3/Kpnb1/Nup85/Eif4a3/Thoc3/Nsun2/Nup155/Aaas/Ncbp2/Mrpl18/Xpo5/Lrpprc/Phax	44
GO:0050658	RNA transport	44/2453	145/28891	3.10824e-14	9.5325e-13	7.60655e-13	Tpr/Dhx9/Nup188/Nup214/Nup35/Nup160/Nxt1/Rae1/Nol6/Ncbp1/Ndc1/Ybx1/Khdrbs1/Nupl2/G3bp2/Ran/Peg10/Magohb/Pcid2/Nup93/Ddx19a/Ddx19b/Nup133/Nup37/Cpsf6/Nup107/Thoc5/Xpo1/Pnpt1/Npm1/Nup88/Ncbp3/Kpnb1/Nup85/Eif4a3/Thoc3/Nsun2/Nup155/Aaas/Ncbp2/Mrpl18/Xpo5/Lrpprc/Phax	44
GO:0044773	mitotic DNA damage checkpoint signaling	32/2453	82/28891	3.79399e-14	1.15717e-12	9.23374e-13	Dtl/Clspn/Rpa2/Abraxas1/Chek2/Casp2/Fancd2/Ticrr/Blm/Plk1/Pidd1/Ccnd1/Rfwd3/Mre11a/Chek1/Atm/Tipin/Rps27l/Topbp1/Cdk1/Fzr1/Mdm2/Hus1/Ccng1/Trp53/Eme1/Brca1/Rad17/Donson/Msh2/Brcc3/Mbtps2	32
GO:0006164	purine nucleotide biosynthetic process	58/2453	233/28891	4.9696e-14	1.50744e-12	1.20288e-12	Ndufs1/Atic/Ndufa10/Nmnat2/Nme7/Sdhc/Parp1/Ak1/Pdhx/Ndufb5/Ndufc1/Gmps/Atp5pb/Ndufb6/Nudt2/Stoml2/Ppcs/Ak2/Sdhb/Eno1/Acot7/Nadk/Ppat/Paics/Dck/Slc25a13/Ndufa9/Idh2/Ndufc2/Ndufab1/Aldoa/Sdhd/Dlat/Nme6/Ndufa12/Vdac1/Pfas/Nme1/Coasy/Dcakd/Dld/Prps1l3/Mthfd1/Ndufs6/Adk/Atpsckmt/Adsl/Gart/Nme4/Ndufv2/Eno1b/Pank1/Ndufb8/G6pdx/Pdk3/Prps1/Pdha1/Prps2	58
GO:0006354	DNA-templated transcription elongation	39/2453	119/28891	5.45215e-14	1.64483e-12	1.31251e-12	Tcea1/Parp1/Med19/Nelfcd/Polr1e/Ncbp1/Med8/Med18/Nelfa/Sart3/Ezh2/Med21/Zc3h4/Polr2i/Pcid2/Med17/Elof1/Polr2m/Leo1/Med23/Sirt6/Usp15/Thoc5/Med9/Tefm/Med1/Recql5/Med6/Pbrm1/Supt16/Ccar2/Gtf2f2/Med30/Ncbp2/Rnf168/Gtf2h5/Wdr43/Ercc3/Med14	39
GO:0051656	establishment of organelle localization	94/2453	491/28891	5.63168e-14	1.68981e-12	1.3484e-12	Cops5/Kif14/Nuf2/Cenpf/Nsl1/Sapcd2/Spc25/Kif18a/Knstrn/Knl1/Nusap1/Dsn1/Fam83d/Ect2/Nmd3/Pmf1/Psrc1/Gpsm2/Ap1ar/Cenpe/Ubxn2b/Mdn1/Kif2c/Cdca8/Nudc/Rcc2/Cenpa/Tacc3/Abraxas1/Ran/Mad1l1/Brca2/Mad2l1/D6Wsu163e/Ccnb1-ps/Tsg101/Ap3s2/Plk1/Kif22/Bub3/Bccip/Trappc5/Champ1/Mcph1/Abce1/Enkd1/Cdt1/Spire2/Exoc8/Spc24/Zw10/Atm/Myo5a/Dipk2a/Wasf1/Lmnb2/Xpo1/Npm1/Spdl1/Sar1b/Llgl1/Aurkb/Nup88/Mis12/Spag5/57304…	94
GO:0000018	regulation of DNA recombination	42/2453	137/28891	8.00893e-14	2.39019e-12	1.90728e-12	Zranb3/Parp1/Rad51/Rtel1/Actl6a/Exosc3/Dmap1/Rpa2/Paxip1/Nsd2/Helq/Kmt5a/Actb/Pms2/Smarcad1/H1f10/Ruvbl1/Rad51ap1/Ruvbl2/Blm/Ankle1/Chek1/Zfp365/Sirt6/Parpbp/Yeats4/Fignl1/Rad50/Senp3/Atad5/Lig3/Recql5/Msh3/Shld2/Rmi2/Tfrc/Polq/Msh2/Msh6/Radx/Usp51/Fancb	42
GO:0009260	ribonucleotide biosynthetic process	54/2453	210/28891	8.79841e-14	2.61176e-12	2.08408e-12	Ndufs1/Atic/Ndufa10/Nme7/Sdhc/Parp1/Ak1/Pdhx/Ndufb5/Ndufc1/Gmps/Atp5pb/Ndufb6/Nudt2/Stoml2/Ppcs/Ak2/Sdhb/Eno1/Acot7/Cad/Ppat/Paics/Slc25a13/Ndufa9/Ndufc2/Ndufab1/Aldoa/Dhodh/Sdhd/Dlat/Nme6/Ndufa12/Vdac1/Pfas/Nme1/Coasy/Dcakd/Dld/Mthfd1/Ndufs6/Adk/Atpsckmt/Adsl/Umps/Gart/Nme4/Ndufv2/Eno1b/Pank1/Ndufb8/Pdk3/Pdha1/Prps2	54
GO:1902750	negative regulation of cell cycle G2/M phase transition	29/2453	70/28891	9.44278e-14	2.78813e-12	2.22482e-12	Bard1/Dtl/Aven/Ints3/Inip/Orc1/Clspn/Abraxas1/Ticrr/Blm/Plk1/Nae1/Mre11a/Chek1/Atm/Topbp1/Cdk1/Fzr1/Nabp2/Hus1/Ccng1/Rad50/Cdc6/Brca1/Rad17/Pinx1/Donson/Brcc3/Mbtps2	29
GO:1902969	mitotic DNA replication	14/2453	16/28891	9.95841e-14	2.92482e-12	2.33389e-12	Mcm3/Mcm6/Rad51/Gins1/Zmpste24/Brca2/Mcm2/Lig1/Gins3/Recql5/Tk1/Mcm4/Cdc45/Pola1	14
GO:0034508	centromere complex assembly	18/2453	27/28891	1.10072e-13	3.199e-12	2.55267e-12	Hjurp/Oip5/Cenpe/Nasp/Cenpa/Kntc1/Cenpt/Cenpn/Cenpw/Cenpv/Mis12/Cenpo/Cenpp/Cenph/Cenpk/Dlgap5/Mis18a/Cenpi	18
GO:0036260	RNA capping	18/2453	27/28891	1.10072e-13	3.199e-12	2.55267e-12	Rpp38/Tgs1/Rngtt/Rpp25l/Ncbp1/Pop7/Pop4/Cmtr2/Rpp25/Ncbp3/Prorp/Rpp40/Rpp14/Nop9/Pop1/Trmt10c/Tbl3/Rpp30	18
GO:0009259	ribonucleotide metabolic process	76/2453	364/28891	1.55185e-13	4.48664e-12	3.58016e-12	Rab23/Ndufs1/Atic/Ndufa10/Nme7/Sdhc/Parp1/Nudt5/Ak1/Ola1/Pdhx/Itpa/Fitm2/Ndufb5/Ndufc1/Gmps/Atp5pb/Ndufb6/Nudt2/Stoml2/Ak4/Ppcs/Ak2/Sdhb/Eno1/Acot7/Cad/Ppat/Paics/Ran/Slc25a13/Suclg1/Suclg2/Ndufa9/Nudt19/Efl1/Ndufc2/Ndufab1/Aldoa/Dhodh/Sdhd/Dlat/Nme6/Bend3/Ndufa12/Cs/Vdac1/Pfas/Acaca/Nme1/Coasy/Dcakd/Nt5c/Dld/Mthfd1/Ndufs6/Oxsm/Adk/Parg/Rnaseh2b/Sucla2/Atpsckmt/Adsl/Dnm1l/Opa1/Umps/Gart/Nme4/Nduf…	76
GO:0006119	oxidative phosphorylation	43/2453	147/28891	2.49799e-13	7.18464e-12	5.73305e-12	1700066M21Rik/Ndufs1/Ndufa10/Sdhc/Mtch2/Ndufaf1/Ndufb5/Ndufc1/Atp5pb/Ndufb6/Stoml2/Ak4/Sdhb/Park7/Cycs/Bid/Ndufa9/Ccnb1-ps/Ndufc2/Coq7/Uqcrc2/Ndufab1/Gadd45gip1/Sdhd/Cox5a/Cox7a2/Cdk1/Ndufa12/Shmt2/Uqcr10/Tefm/Dld/Uqcrfs1/Ndufs6/Ccnb1/Dnajc15/Atpsckmt/Cyc1/Ndufv2/Msh2/Fxn/Ndufb8/Cox7b	43
GO:1901607	alpha-amino acid biosynthetic process	26/2453	59/28891	3.08344e-13	8.82277e-12	7.04021e-12	Pycr2/Sephs1/Ass1/Phgdh/Mtap/Park7/Cad/Enoph1/Psph/Asns/Bcat1/Sephs2/Mri1/Got2/Aasdhppt/Shmt2/Gls2/Shmt1/Pycr1/Adi1/Mthfd1/Mtrr/Dhfr/Psat1/Aldh18a1/Got1	26
GO:0009152	purine ribonucleotide biosynthetic process	51/2453	198/28891	3.96796e-13	1.12955e-11	9.01332e-12	Ndufs1/Atic/Ndufa10/Nme7/Sdhc/Parp1/Ak1/Pdhx/Ndufb5/Ndufc1/Gmps/Atp5pb/Ndufb6/Nudt2/Stoml2/Ppcs/Ak2/Sdhb/Eno1/Acot7/Ppat/Paics/Slc25a13/Ndufa9/Ndufc2/Ndufab1/Aldoa/Sdhd/Dlat/Nme6/Ndufa12/Vdac1/Pfas/Nme1/Coasy/Dcakd/Dld/Mthfd1/Ndufs6/Adk/Atpsckmt/Adsl/Gart/Nme4/Ndufv2/Eno1b/Pank1/Ndufb8/Pdk3/Pdha1/Prps2	51
GO:0043648	dicarboxylic acid metabolic process	33/2453	94/28891	5.19558e-13	1.47146e-11	1.17417e-11	Atic/Fh1/Ass1/Slc7a11/Gclm/Sdhb/Mdh2/Sdhaf3/Suclg1/Suclg2/Gpt2/Got2/Aasdhppt/Idh3a/Me1/Mthfd1l/Aldh1l2/Shmt2/Gls2/Cs/Shmt1/Dld/Mthfd1/Dglucy/Mtrr/Dhfr/Mrps36/Ogdhl/Sucla2/Nit2/Me2/Aldh18a1/Got1	33
GO:0009150	purine ribonucleotide metabolic process	72/2453	345/28891	6.89625e-13	1.9432e-11	1.5506e-11	Rab23/Ndufs1/Atic/Ndufa10/Nme7/Sdhc/Parp1/Nudt5/Ak1/Ola1/Pdhx/Itpa/Fitm2/Ndufb5/Ndufc1/Gmps/Atp5pb/Ndufb6/Nudt2/Stoml2/Ak4/Ppcs/Ak2/Sdhb/Eno1/Acot7/Ppat/Paics/Ran/Slc25a13/Suclg1/Suclg2/Ndufa9/Nudt19/Efl1/Ndufc2/Ndufab1/Aldoa/Sdhd/Dlat/Nme6/Bend3/Ndufa12/Cs/Vdac1/Pfas/Acaca/Nme1/Coasy/Dcakd/Nt5c/Dld/Mthfd1/Ndufs6/Oxsm/Adk/Parg/Sucla2/Atpsckmt/Adsl/Dnm1l/Opa1/Gart/Nme4/Ndufv2/Eno1b/Pank1/Ndufb8/Nu…	72
GO:0007006	mitochondrial membrane organization	36/2453	111/28891	7.16641e-13	2.00913e-11	1.6032e-11	Maip1/Bcs1l/Bok/Pdcd5-ps/Mtch2/Sh3glb1/Dnajc11/Letm1/Chchd3/Agk/Immt/Chchd6/Bid/Tomm40/Timm50/Bax/Slc25a4/Afg3l1/Timm13/Mtfp1/Hspa4/Trp53/Timm22/Siva1/Vdac2/Tomm22/Samm50/Opa1/Tomm70a/Dynlt1a/Dynlt1f/Zfp13/Slc25a46/Slc25a5/Apoo/Apool	36
GO:0051298	centrosome duplication	29/2453	75/28891	7.79727e-13	2.17501e-11	1.73557e-11	Ckap5/Nat10/Plk4/Sass6/Stil/Ppp1r35/Brca2/Alms1/Wdr62/Ccp110/Cep295/Poc1a/Mdm1/Xpo1/Npm1/Cntrob/Trim37/Brca1/Gen1/Cenpj/Nubp1/Nde1/Ccnf/Kifc1/Ndc80/Cep76/Cep192/Rttn/Sac3d1	29
GO:0006626	protein targeting to mitochondrion	30/2453	81/28891	1.18206e-12	3.2808e-11	2.61795e-11	Mterf4/Timm17a/Pdcd5-ps/Dnlz/Pmpca/Mtch2/Tomm5/Cdkn2a/Pmpcb/Agk/Chchd4/Bid/Tomm40/Timm50/Timm44/Bag4/Timm13/Hspa4/Timm22/Timm23/Mipep/Dnajc15/Prkaa1/Tomm22/Samm50/Parl/Tomm70a/Grpel2/Timm21/Aifm1	30
GO:1905820	positive regulation of chromosome separation	18/2453	30/28891	1.5832e-12	4.37232e-11	3.48893e-11	Ncaph/Ube2c/Smc4/Cenpe/Smc2/Cdc20/Cdca8/Ncapg/Mad1l1/Ncapd2/Cdc16/Ncapd3/Aurkb/Birc5/Ncapg2/Ncaph2/Cdc23/Incenp	18
GO:0071479	cellular response to ionizing radiation	28/2453	72/28891	1.63399e-12	4.49025e-11	3.58304e-11	Bard1/Xrcc5/Nucks1/Ints7/Swi5/Itgb6/Rad51/Ect2/Zmpste24/Chek2/Brca2/Rad51ap1/Rhno1/Blm/Ddias/Lig4/H2ax/Atm/Atr/Mdm2/Hus1/Fignl1/Trp53/Brca1/Rad1/Xrcc6/Gtf2h5/Brcc3	28
GO:0045739	positive regulation of DNA repair	39/2453	132/28891	2.24592e-12	6.14144e-11	4.90062e-11	Uchl5/Dhx9/Fh1/Parp1/Pcna/Actl6a/Dmap1/Eya3/Helq/Abraxas1/Bcl7a/Actb/Hmgb1/Ruvbl1/Rad51ap1/Tigar/Foxm1/Trim28/Xrcc1/Ruvbl2/Blm/Ino80e/Mgmt/Spire2/Smarca4/Smarcc1/Smarcb1/Sirt6/Yeats4/Smarce1/Brca1/Slf1/Pbrm1/Parg/Shld2/Ube2v2/Rnf168/Brcc3/Fancb	39
GO:0018205	peptidyl-lysine modification	54/2453	227/28891	2.55647e-12	6.95635e-11	5.55089e-11	Lipt1/Rbbp5/Mettl18/Suv39h2/Hat1/Kat14/Actl6a/Setdb1/Cdkn2a/Dmap1/Park7/Noc2l/Nelfa/Kmt5a/Baz1b/Smo/Ezh2/Smyd1/Smyd5/Ruvbl1/Trim28/Sae1/Uba2/Ruvbl2/Eed/Lipt2/Taf10/Ndufab1/Eef1akmt2/Ash2l/Smarca5/Dhps/Gcsh/Smarca4/Hdac2/Mbd3/Yeats4/Senp3/Mybbp1a/Tada2a/P3h4/Brca1/Sumo2/Vcpkmt/Dek/Eef1akmt1/Prkaa1/Atpsckmt/Senp1/Senp5/Suv39h1/Hcfc1/Gnl3l/Msl3	54
GO:0071459	protein localization to chromosome, centromeric region	16/2453	24/28891	2.64707e-12	7.16775e-11	5.71957e-11	Bub1b/Knl1/Rcc2/Cenpa/Kntc1/Bub3/Champ1/Ctcf/Zw10/Zwilch/Ttk/Cdk1/Spdl1/Aurkb/Haspin/Mtbp	16
GO:0061982	meiosis I cell cycle process	40/2453	139/28891	2.99964e-12	8.083e-11	6.44991e-11	Mybl1/Rad51/Cdc25b/Aurka/Cenpe/Ccne2/Rad54b/Ndc1/Rad54l/Cdc20/Cenps/Brca2/Fancd2/Rad51ap1/Ccne1/Plk1/Psmd13/Ankle1/Syce2/Mre11a/Atm/Ccnb2/Topbp1/Cdc25a/Fbxo5/Haspin/Brip1/Rad51c/Eme1/Top2a/Psmc3ip/Birc5/Fancm/Cks2/Trip13/Ccnb1ip1/Espl1/Chtf18/Ndc80/Cdc25c	40
GO:0051205	protein insertion into membrane	26/2453	64/28891	3.07559e-12	8.24762e-11	6.58127e-11	Maip1/Bcs1l/Pdcd5-ps/Mtch2/Rab5if/Tram1l1/Sh3glb1/Emc1/Get4/Agk/Reep1/Tomm40/Tmem147/Bax/Wdr83os/Emc8/Timm13/Ncln/Hspa4/Emc6/Timm22/Tomm22/Samm50/Tomm70a/Get1/Mmgt1	26
GO:0006405	RNA export from nucleus	31/2453	89/28891	3.31777e-12	8.85429e-11	7.06537e-11	Tpr/Dhx9/Nup188/Nup214/Nup160/Nxt1/Rae1/Nol6/Ncbp1/Khdrbs1/Magohb/Pcid2/Nup93/Ddx19a/Ddx19b/Nup133/Cpsf6/Nup107/Thoc5/Xpo1/Npm1/Nup88/Ncbp3/Nup85/Eif4a3/Thoc3/Nsun2/Nup155/Ncbp2/Xpo5/Phax	31
GO:0006402	mRNA catabolic process	57/2453	249/28891	3.44928e-12	9.16122e-11	7.31029e-11	Fastkd2/Cnot9/Dhx9/Vim/Exosc2/Fastkd1/Celf1/Caprin1/Fastkd5/Xrn2/E2f1/Exosc9/Exosc8/Dhx36/Smg5/Mettl14/Exosc3/Ncbp1/Ybx1/Pabpc4/Tardbp/Cnot6l/Hnrnpd/Snd1/Lsm5/Magohb/Cnot3/Dhx34/Exosc5/Elavl1/Pcid2/Lsm1/Lsm4/Lsm6/Dcps/Atm/Syncrip/Trim71/Exosc7/Supv3l1/Lsm7/Pnpt1/Npm1/Hnrnpab/Larp1/Mettl16/Smg8/Eif4a3/Zc3h14/Rbm24/Apex1/Pabpc1/Exosc4/Gspt1/Ncbp2/Lsm2/Polr2g	57
GO:0045132	meiotic chromosome segregation	33/2453	100/28891	3.73621e-12	9.87605e-11	7.88069e-11	Aspm/Nuf2/Ncaph/Aurka/Smc4/Cenpe/Ccne2/Smc2/Ndc1/Brca2/Fancd2/Ccne1/Plk1/Syce2/Mre11a/Ncapd3/Atm/Ccnb2/Ttk/Fbxo5/Haspin/Brip1/Top2a/Psmc3ip/Trip13/Ccnb1ip1/Dcaf13/Washc5/Ncaph2/Espl1/Sgo1/Ndc80/Ddb1	33
GO:0040029	epigenetic regulation of gene expression	54/2453	230/28891	4.43763e-12	1.16745e-10	9.31581e-11	Rbbp5/Tpr/Suv39h2/Lhx2/Hat1/Setdb1/Pole3/Zmpste24/Noc2l/Glmn/Pcgf3/Hmgb1/Ezh2/Cbx3/Smyd5/Trim28/Eed/Rrp8/H19/Ash2l/Smarca5/Samd1/Ctcf/Prmt7/Dnmt1/Smarca4/Chek1/Hdac2/Bend3/Macroh2a2/Smarcb1/Mbd3/Lmnb2/Sirt6/Tdg/Hmga2/Cenpv/Trp53/Trim37/Brca1/Trim27/Wdhd1/Dcaf13/Pphln1/Rnf168/Uhrf1/Dpy30/Lmnb1/Trmt112/Ddb1/Hells/Suv39h1/Hcfc1/Msl3	54
GO:0000460	maturation of 5.8S rRNA	19/2453	35/28891	4.48044e-12	1.17316e-10	9.36132e-11	Wdr12/Exosc2/Exosc9/Exosc8/Exosc3/Nol9/Eri2/Eri1/Mphosph6/Exosc7/Pes1/C1d/Npm1/Rpp40/Mtrex/Nop9/Exosc4/Bop1/Urb1	19
GO:0009141	nucleoside triphosphate metabolic process	47/2453	184/28891	4.50491e-12	1.17403e-10	9.36826e-11	Rab23/Ndufs1/Ndufa10/Dtymk/Nme7/Sdhc/Parp1/Nudt5/Ak1/Ola1/Dut/Itpa/Ndufb5/Ndufc1/Atp5pb/Ndufb6/Nudt2/Stoml2/Ak4/Ak2/Sdhb/Eno1/Cad/Ran/Slc25a13/Ndufa9/Efl1/Ndufc2/Ndufab1/Aldoa/Dctpp1/Sdhd/Nme6/Bend3/Ndufa12/Nme1/Ndufs6/Adk/Parg/Nudt15/Atpsckmt/Dnm1l/Opa1/Nme4/Ndufv2/Eno1b/Ndufb8	47
GO:0006360	transcription by RNA polymerase I	26/2453	65/28891	4.71256e-12	1.2224e-10	9.75428e-11	Wdr75/Ncl/Polr1e/Zmpste24/Lyar/Baz1b/Gtf2h1/Smarca5/Carm1/Smarca4/Bend3/Macroh2a2/Smarcb1/Pwp1/Mars1/Mybbp1a/Nol11/Heatr1/Dek/Utp15/Polr2f/Rrn3/Gtf2h5/Wdr43/Ercc3/Tcof1	26
GO:0006520	amino acid metabolic process	60/2453	272/28891	4.9872e-12	1.28763e-10	1.02747e-10	Hibch/Mars2/Farsb/Thap4/Dars2/Fh1/Pycr2/Iars2/Sephs1/Ass1/Ahcy/Slc7a11/Gmps/Tars2/Phgdh/Gclm/Ddah1/Rars2/Mtap/Pars2/Hpdl/Park7/Lrrc47/Cad/Ppat/Enoph1/Gatc/Psph/Asns/Bcat1/Nars2/Ears2/Sephs2/Bckdk/Mri1/Gpt2/Got2/Gcsh/Aasdhppt/Qrsl1/Mars1/Shmt2/Gls2/Shmt1/Pfas/Blmh/Pycr1/Adi1/Dld/Mthfd1/Dglucy/Mtrr/Dhfr/Yars2/Nit2/Gart/Vars2/Psat1/Aldh18a1/Got1	60
GO:0042775	mitochondrial ATP synthesis coupled electron transport	29/2453	80/28891	5.23419e-12	1.34514e-10	1.07337e-10	Ndufs1/Ndufa10/Sdhc/Mtch2/Ndufaf1/Ndufb6/Sdhb/Park7/Cycs/Bid/Ccnb1-ps/Ndufc2/Coq7/Uqcrc2/Sdhd/Cox5a/Cox7a2/Cdk1/Ndufa12/Uqcr10/Dld/Uqcrfs1/Ndufs6/Ccnb1/Dnajc15/Cyc1/Ndufv2/Ndufb8/Cox7b	29
GO:0045814	negative regulation of gene expression, epigenetic	36/2453	118/28891	5.49301e-12	1.40515e-10	1.12125e-10	Tpr/Suv39h2/Lhx2/Hat1/Setdb1/Pole3/Hmgb1/Ezh2/Cbx3/Smyd5/Trim28/Eed/Rrp8/Smarca5/Samd1/Ctcf/Dnmt1/Smarca4/Chek1/Hdac2/Bend3/Macroh2a2/Mbd3/Lmnb2/Sirt6/Hmga2/Cenpv/Trim37/Brca1/Trim27/Wdhd1/Pphln1/Uhrf1/Lmnb1/Hells/Suv39h1	36
GO:0009123	nucleoside monophosphate metabolic process	26/2453	66/28891	7.14868e-12	1.82029e-10	1.45252e-10	Atic/Ak1/Dut/Gmps/Nudt2/Ak4/Ak2/Tyms/Cad/Ppat/Paics/Dck/Dhodh/Nt5m/Shmt1/Pfas/Nme1/Nt5c/Tk1/Adk/Adsl/Umps/Gart/Dnph1/Prps1/Prps2	26
GO:0000966	RNA 5'-end processing	14/2453	19/28891	7.54484e-12	1.91239e-10	1.52601e-10	Rpp38/Rpp25l/Pop7/Pop4/Rpp25/Pnpt1/Prorp/Rpp40/Rpp14/Nop9/Pop1/Trmt10c/Tbl3/Rpp30	14
GO:0042773	ATP synthesis coupled electron transport	29/2453	82/28891	1.06572e-11	2.689e-10	2.14571e-10	Ndufs1/Ndufa10/Sdhc/Mtch2/Ndufaf1/Ndufb6/Sdhb/Park7/Cycs/Bid/Ccnb1-ps/Ndufc2/Coq7/Uqcrc2/Sdhd/Cox5a/Cox7a2/Cdk1/Ndufa12/Uqcr10/Dld/Uqcrfs1/Ndufs6/Ccnb1/Dnajc15/Cyc1/Ndufv2/Ndufb8/Cox7b	29
GO:0008652	amino acid biosynthetic process	26/2453	67/28891	1.074e-11	2.69765e-10	2.15261e-10	Pycr2/Sephs1/Ass1/Phgdh/Mtap/Park7/Cad/Enoph1/Psph/Asns/Bcat1/Sephs2/Mri1/Got2/Aasdhppt/Shmt2/Gls2/Shmt1/Pycr1/Adi1/Mthfd1/Mtrr/Dhfr/Psat1/Aldh18a1/Got1	26
GO:0033108	mitochondrial respiratory chain complex assembly	33/2453	104/28891	1.26079e-11	3.15254e-10	2.5156e-10	Sdhaf4/Coa5/Ndufs1/Bcs1l/Ndufa10/Ndufaf1/Ndufaf5/Uqcc1/Ndufb5/Ndufc1/Ndufaf6/Ndufaf4/Ndufb6/Smim20/Sdhaf3/Chchd4/Ndufa9/Tmem126a/Ndufc2/Ndufab1/Ndufa12/Lyrm7/Sco1/Coa3/Taco1/Nubpl/Ndufs6/Ndufaf2/Samm50/Tmem186/Timm21/Ndufb8/Aifm1	33
GO:1902751	positive regulation of cell cycle G2/M phase transition	18/2453	33/28891	1.47991e-11	3.68384e-10	2.93955e-10	Dyrk3/Dtl/Cdc25b/Rcc2/Cdc7/Ccnb1-ps/Rrm1/Ccnd1/Cdc25a/Fbxo5/Cdk1/Cdk4/Npm1/Atad5/Rad51c/Ccnb1/Cdc25c/Lmnb1	18
GO:0010569	regulation of double-strand break repair via homologous recombination	27/2453	73/28891	1.62915e-11	4.03723e-10	3.22154e-10	Parp1/Rad51/Rtel1/Actl6a/Dmap1/Rpa2/Helq/Kmt5a/Actb/Ruvbl1/Rad51ap1/Ruvbl2/Blm/Chek1/Zfp365/Sirt6/Parpbp/Yeats4/Fignl1/Senp3/Recql5/Shld2/Rmi2/Polq/Radx/Usp51/Fancb	27
GO:0016556	mRNA modification	19/2453	37/28891	1.65137e-11	4.07411e-10	3.25098e-10	Trub2/Mettl8/Rpusd2/Trmt6/Mettl14/Virma/Pus7/Pus1/Bag4/Cmtr2/Syncrip/Hnrnpab/Mettl16/Trmt61a/Nsun2/Pus7l/Trmt10c/Mettl4/Dkc1	19
GO:0006368	transcription elongation by RNA polymerase II	32/2453	100/28891	1.9948e-11	4.89963e-10	3.9097e-10	Tcea1/Parp1/Med19/Nelfcd/Ncbp1/Med8/Med18/Nelfa/Sart3/Ezh2/Med21/Polr2i/Pcid2/Med17/Elof1/Polr2m/Leo1/Med23/Sirt6/Usp15/Med9/Med1/Recql5/Med6/Pbrm1/Supt16/Gtf2f2/Med30/Ncbp2/Rnf168/Wdr43/Med14	32
GO:0051123	RNA polymerase II preinitiation complex assembly	24/2453	59/28891	2.02787e-11	4.95891e-10	3.95701e-10	Med19/Med8/Taf12/Med18/Dr1/Taf6/Hmgb1/Med21/Taf10/Med17/Med23/Cand1/Med9/Trp53/Med1/Med6/Gtf2a1/Gtf2f2/Med30/Taf2/Tbp/Taf11/Taf6l/Med14	24
GO:0045727	positive regulation of translation	39/2453	141/28891	2.13847e-11	5.20642e-10	4.15451e-10	Fastkd2/Dhx9/Vim/Trub2/Mettl5/Mettl8/Nat10/Eif5a2/Dhx36/Mettl14/Otud6b/Ybx1/Khdrbs1/Zcchc4/Hnrnpd/Prmt1/Eif4g2/Elavl1/Pkm/Rps27l/Syncrip/Cdk4/Npm1/Larp1/Jmjd4/Eif5a/C1qbp/Coa3/Eif4a3/Mrps27/Eif3d/Tarbp2/Mapk1/Eif2b5/Eif4g1/Trmt10c/Abcf1/Slc35a4/Polr2g	39
GO:0032204	regulation of telomere maintenance	31/2453	96/28891	3.14564e-11	7.59193e-10	6.05805e-10	Xrcc5/Uchl5/Parp1/Nat10/Rtel1/Actl6a/Dhx36/Smg5/Hnrnpd/Cct6a/Cct7/Ruvbl1/Xrcc1/Ruvbl2/Ino80e/Mre11a/Atm/Pif1/Atr/Sirt6/Cct2/Nabp2/Cct4/Rad50/Aurkb/Pinx1/Mapk1/Cct8/Tcp1/Dkc1/Gnl3l	31
GO:0034644	cellular response to UV	31/2453	96/28891	3.14564e-11	7.59193e-10	6.05805e-10	Opn3/Parp1/Pcna/Dhx36/Ppid/Noc2l/Triap1/Rhno1/Pold1/Ruvbl2/Bax/Nsmce3/Ddias/Pold3/Cul4a/Ei24/Atr/Hyal2/Cdc25a/Npm1/Aurkb/Trp53/Eif2s1/Polk/Pbk/Rnf168/Mapk13/Polh/Ddb1/Timp1/Cul4b	31
GO:0070897	transcription preinitiation complex assembly	25/2453	65/28891	3.36349e-11	8.08258e-10	6.44957e-10	Med19/Polr1e/Med8/Taf12/Med18/Dr1/Taf6/Hmgb1/Med21/Taf10/Med17/Med23/Cand1/Med9/Trp53/Med1/Med6/Gtf2a1/Gtf2f2/Med30/Taf2/Tbp/Taf11/Taf6l/Med14	25
GO:0000910	cytokinesis	46/2453	188/28891	3.74306e-11	8.95591e-10	7.14646e-10	Kif14/Prpf40a/Nusap1/Cdc25b/Aurka/Ect2/Iqgap3/Sh3glb1/Cdca8/Stmn1/Cenpa/Septin11/Cit/Brca2/E2f8/Prc1/Ccp110/Plk1/Ckap2/Gipc1/Spire2/Exoc8/Pin1/Anln/Kif23/Septin10/Zfp365/E2f7/Cenpv/Aurkb/Cntrob/Poldip2/Myo19/Cdc6/Birc5/Cdc14b/Rxfp3/Washc5/Pdxp/Racgap1/Cul7/Kif20a/Cfl1/Incenp/Kif20b/Cep55	46
GO:0009144	purine nucleoside triphosphate metabolic process	43/2453	169/28891	4.13918e-11	9.86119e-10	7.86883e-10	Rab23/Ndufs1/Ndufa10/Nme7/Sdhc/Parp1/Nudt5/Ak1/Ola1/Itpa/Ndufb5/Ndufc1/Atp5pb/Ndufb6/Nudt2/Stoml2/Ak4/Ak2/Sdhb/Eno1/Ran/Slc25a13/Ndufa9/Efl1/Ndufc2/Ndufab1/Aldoa/Sdhd/Nme6/Bend3/Ndufa12/Nme1/Ndufs6/Adk/Parg/Nudt15/Atpsckmt/Dnm1l/Opa1/Nme4/Ndufv2/Eno1b/Ndufb8	43
GO:0042273	ribosomal large subunit biogenesis	27/2453	76/28891	4.82982e-11	1.14574e-09	9.14255e-10	Wdr12/Fastkd2/Ddx18/Nvl/Znhit6/Mdn1/Ebna1bp2/Nol9/Mrpl20/Noc2l/Mrm2/Gtf3a/Nop2/Heatr3/Ddx28/Rbm34/Rsl24d1/Rpf2/Pes1/Npm1/Nhp2/Znhit3/Cinp/Bop1/Rsl1d1/Urb1/Rpl7l1	27
GO:0009124	nucleoside monophosphate biosynthetic process	20/2453	43/28891	4.97001e-11	1.17398e-09	9.36789e-10	Atic/Dut/Gmps/Nudt2/Tyms/Cad/Ppat/Paics/Dck/Dhodh/Shmt1/Pfas/Nme1/Tk1/Adk/Adsl/Umps/Gart/Prps1/Prps2	20
GO:0000466	maturation of 5.8S rRNA from tricistronic rRNA transcript (SSU-rRNA, 5.8S rRNA, LSU-rRNA)	15/2453	24/28891	5.14666e-11	1.20545e-09	9.61899e-10	Wdr12/Exosc2/Exosc9/Exosc8/Exosc3/Nol9/Eri2/Eri1/Exosc7/Pes1/Npm1/Rpp40/Nop9/Bop1/Urb1	15
GO:0090231	regulation of spindle checkpoint	15/2453	24/28891	5.14666e-11	1.20545e-09	9.61899e-10	Tpr/Knl1/Aurka/Cdca8/Mad1l1/Mad2l1/Ccnb1-ps/Anapc15/Pcid2/Aurkb/Birc5/Gen1/Ccnb1/Ndc80/Incenp	15
GO:0006099	tricarboxylic acid cycle	18/2453	35/28891	5.48462e-11	1.27921e-09	1.02076e-09	Sdhc/Fh1/Aco1/Sdhb/Mdh2/Suclg1/Suclg2/Idh2/Sdhd/Dlat/Idh3a/Ireb2/Cs/Mrps36/Ogdhl/Sucla2/Aco2/Pdha1	18
GO:0034472	snRNA 3'-end processing	14/2453	21/28891	6.40435e-11	1.48747e-09	1.18694e-09	Ints7/Exosc2/Exosc9/Exosc8/Ints8/Exosc3/Toe1/Exosc5/Ints14/Exosc7/Ints2/Ints9/Exosc4/Ints5	14
GO:0034471	ncRNA 5'-end processing	13/2453	18/28891	6.59326e-11	1.52497e-09	1.21686e-09	Rpp38/Rpp25l/Pop7/Pop4/Rpp25/Prorp/Rpp40/Rpp14/Nop9/Pop1/Trmt10c/Tbl3/Rpp30	13
GO:0007127	meiosis I	37/2453	134/28891	7.31017e-11	1.68377e-09	1.34358e-09	Mybl1/Rad51/Cdc25b/Aurka/Cenpe/Ccne2/Rad54b/Ndc1/Rad54l/Cenps/Brca2/Fancd2/Rad51ap1/Ccne1/Plk1/Psmd13/Ankle1/Syce2/Mre11a/Atm/Ccnb2/Topbp1/Fbxo5/Haspin/Brip1/Rad51c/Eme1/Top2a/Psmc3ip/Birc5/Fancm/Cks2/Trip13/Ccnb1ip1/Espl1/Chtf18/Ndc80	37
GO:0072331	signal transduction by p53 class mediator	40/2453	153/28891	7.98623e-11	1.83188e-09	1.46177e-09	Bok/Dyrk3/Phlda3/Cd44/E2f1/Sh3glb1/Cdkn2a/Zmpste24/E2f2/Armc10/Paxip1/Chek2/Triap1/Kmt5a/Brca2/Casp2/Nop2/Foxm1/Bax/Rrp8/Pidd1/Atm/Rps27l/Atr/Rpf2/Mif/E2f7/Mdm2/Usp15/Npm1/Cops3/Trp53/Mybbp1a/Atad5/Eef1e1/Bop1/Tfap4/Rrn3/Msh2/Ankrd1	40
GO:0046822	regulation of nucleocytoplasmic transport	37/2453	135/28891	9.25266e-11	2.11364e-09	1.6866e-09	Rab23/Bard1/Tpr/Dhx9/Nup214/Pkig/Pkia/Ect2/Anp32b/Cdkn2a/Dmap1/Khdrbs1/Tardbp/Park7/Ran/Smo/Chchd4/Trim28/Peg12/Prkaca/Nutf2/Ei24/Hyal2/Cdk1/Sirt6/Cpsf6/Mdm2/Thoc5/Xpo1/Ywhae/Brca1/Gli3/Nsun2/Xpo4/Mapk1/Nolc1/Nutf2-ps1	37
GO:0051302	regulation of cell division	45/2453	188/28891	1.32931e-10	3.02418e-09	2.41317e-09	Kif14/Aspm/Zbtb18/Prpf40a/Cdc25b/Kat14/Aurka/Ect2/Pdgfc/Sh3glb1/Ybx1/Cdca8/Dr1/Cit/Pdgfa/Brca2/Smyd5/E2f8/Prc1/Blm/Ccp110/Plk1/Gipc1/Pin1/Kif23/E2f7/Thoc5/Cenpv/Aurkb/Poldip2/Tada2a/Myo19/Cdc6/Kif18b/Birc5/Cdc14b/Rxfp3/Pdxp/Racgap1/Lbh/Kif20a/Vegfb/Incenp/Kif20b/Nap1l2	45
GO:1902808	positive regulation of cell cycle G1/S phase transition	23/2453	59/28891	1.48432e-10	3.36304e-09	2.68357e-09	Fam83d/Plrg1/Sass6/Anp32b/Stil/Dbf4/Ezh2/Phb2/Rrm1/Cul4a/Mdm2/Lsm11/Stxbp4/Rptor/Cpsf3/Rrm2/Akt1/Tert/Apex1/Cenpj/Mtbp/Eif4g1/Cul4b	23
GO:0000154	rRNA modification	16/2453	29/28891	1.61673e-10	3.62438e-09	2.89211e-09	Mettl5/Nat10/Rpusd2/Zcchc4/Bud23/Nsun5/Mrm2/Emg1/Nop2/Nhp2/Mettl16/Nsun3/Tfb1m/Rpusd1/Trmt112/Dkc1	16
GO:0090266	regulation of mitotic cell cycle spindle assembly checkpoint	14/2453	22/28891	1.62271e-10	3.62438e-09	2.89211e-09	Tpr/Knl1/Cdca8/Mad1l1/Mad2l1/Ccnb1-ps/Anapc15/Pcid2/Aurkb/Birc5/Gen1/Ccnb1/Ndc80/Incenp	14
GO:1903504	regulation of mitotic spindle checkpoint	14/2453	22/28891	1.62271e-10	3.62438e-09	2.89211e-09	Tpr/Knl1/Cdca8/Mad1l1/Mad2l1/Ccnb1-ps/Anapc15/Pcid2/Aurkb/Birc5/Gen1/Ccnb1/Ndc80/Incenp	14
GO:0032465	regulation of cytokinesis	30/2453	96/28891	1.62578e-10	3.62438e-09	2.89211e-09	Kif14/Prpf40a/Cdc25b/Aurka/Ect2/Sh3glb1/Cdca8/Cit/Brca2/E2f8/Prc1/Ccp110/Plk1/Gipc1/Pin1/Kif23/E2f7/Cenpv/Aurkb/Poldip2/Myo19/Cdc6/Birc5/Cdc14b/Rxfp3/Pdxp/Racgap1/Kif20a/Incenp/Kif20b	30
GO:0034501	protein localization to kinetochore	12/2453	16/28891	1.80121e-10	3.98348e-09	3.17865e-09	Knl1/Rcc2/Kntc1/Bub3/Champ1/Zw10/Zwilch/Ttk/Cdk1/Spdl1/Aurkb/Mtbp	12
GO:1903083	protein localization to condensed chromosome	12/2453	16/28891	1.80121e-10	3.98348e-09	3.17865e-09	Knl1/Rcc2/Kntc1/Bub3/Champ1/Zw10/Zwilch/Ttk/Cdk1/Spdl1/Aurkb/Mtbp	12
GO:0043161	proteasome-mediated ubiquitin-dependent protein catabolic process	80/2453	451/28891	2.11236e-10	4.65305e-09	3.71295e-09	Psmd1/Kif14/Uchl5/Dtl/Psmd14/Psmc3/Anapc1/Ube2c/Aurka/Psma5/Ubxn2b/Sec61b/Rad23b/Plaa/Faf1/Cdc20/Park7/Ankib1/Psmc2/Maea/Tmem129/Anapc4/Glmn/Fbxw8/Fbxl18/Klhdc10/Usp5/Klhl42/Hspbp1/Psmc4/Fbxo17/Ube3a/Det1/Plk1/Fbxl19/Cul4a/Cdc16/Gipc1/Psmd7/Cul5/Spsb4/Smarcc1/Trim71/Ube2d1/Cdc34/Rnf126/Fzr1/Sirt6/Mdm2/Commd1/Xpo1/Rnf187/Psmb3/Cdc27/Psmc5/Sumo2/Nploc4/Psmc1/Akt1/Foxf2/Rhobtb3/Psmd6/Psmb5/Pbk/Ccar2…	80
GO:1903313	positive regulation of mRNA metabolic process	38/2453	145/28891	2.17749e-10	4.77757e-09	3.8123e-09	Ncl/Dhx9/Prdx6/Exosc2/Celf1/Caprin1/Exosc9/Exosc8/Dhx36/Wdr77/Mettl14/Exosc3/Ncbp1/Ybx1/Tardbp/Cnot6l/Hnrnpd/Cnot3/Exosc5/Clns1a/Lsm1/Rbmxl1/Dcps/Leo1/Syncrip/Trim71/Exosc7/Dazap1/Pnpt1/Mettl16/Eif4a3/Rbm24/Ccnb1/Prmt5/Pabpc1/Celf4/Polr2g/Prpf19	38
GO:0090307	mitotic spindle assembly	25/2453	70/28891	2.19025e-10	4.78665e-09	3.81955e-09	Tpr/Tpx2/Mybl2/Cdc20/Cdca8/Abraxas1/Chek2/Prc1/Plk1/Bccip/Kif23/Drg1/Aurkb/Poldip2/Kpnb1/Birc5/Kif2a/Racgap1/Aaas/Kifc5b/Kifc1/Cep192/Incenp/Kif11/Smc3	25
GO:0009205	purine ribonucleoside triphosphate metabolic process	40/2453	160/28891	3.45844e-10	7.52855e-09	6.00748e-09	Rab23/Ndufs1/Ndufa10/Nme7/Sdhc/Parp1/Nudt5/Ak1/Ola1/Itpa/Ndufb5/Ndufc1/Atp5pb/Ndufb6/Nudt2/Stoml2/Ak4/Sdhb/Eno1/Ran/Slc25a13/Ndufa9/Efl1/Ndufc2/Ndufab1/Aldoa/Sdhd/Nme6/Bend3/Ndufa12/Nme1/Ndufs6/Parg/Atpsckmt/Dnm1l/Opa1/Nme4/Ndufv2/Eno1b/Ndufb8	40
GO:0009199	ribonucleoside triphosphate metabolic process	41/2453	167/28891	3.79853e-10	8.23657e-09	6.57245e-09	Rab23/Ndufs1/Ndufa10/Nme7/Sdhc/Parp1/Nudt5/Ak1/Ola1/Itpa/Ndufb5/Ndufc1/Atp5pb/Ndufb6/Nudt2/Stoml2/Ak4/Sdhb/Eno1/Cad/Ran/Slc25a13/Ndufa9/Efl1/Ndufc2/Ndufab1/Aldoa/Sdhd/Nme6/Bend3/Ndufa12/Nme1/Ndufs6/Parg/Atpsckmt/Dnm1l/Opa1/Nme4/Ndufv2/Eno1b/Ndufb8	41
GO:0071214	cellular response to abiotic stimulus	65/2453	340/28891	4.49656e-10	9.67457e-09	7.71992e-09	Bard1/Xrcc5/Nucks1/Opn3/Parp1/Ints7/Swi5/Itgb6/Mtch2/Rad51/Pcna/Ect2/Dhx36/Ppid/Zmpste24/Noc2l/Letm1/Chek2/Triap1/Actb/Brca2/Rad51ap1/Rhno1/Pold1/Ruvbl2/Bax/Nsmce3/Blm/Ddias/Pold3/Lig4/Cul4a/Ei24/H2ax/Atm/Atr/Hyal2/Cdc25a/Mdm2/Usp15/Hus1/Fignl1/Npm1/Aurkb/Trp53/Brca1/Rptor/Eif2s1/Akt1/Polk/Pbk/Rad1/Scx/Xrcc6/Rnf168/Gtf2h5/Mlst8/Mapk13/Polh/Ddb1/Ankrd1/Got1/Timp1/Cul4b/Brcc3	65
GO:0104004	cellular response to environmental stimulus	65/2453	340/28891	4.49656e-10	9.67457e-09	7.71992e-09	Bard1/Xrcc5/Nucks1/Opn3/Parp1/Ints7/Swi5/Itgb6/Mtch2/Rad51/Pcna/Ect2/Dhx36/Ppid/Zmpste24/Noc2l/Letm1/Chek2/Triap1/Actb/Brca2/Rad51ap1/Rhno1/Pold1/Ruvbl2/Bax/Nsmce3/Blm/Ddias/Pold3/Lig4/Cul4a/Ei24/H2ax/Atm/Atr/Hyal2/Cdc25a/Mdm2/Usp15/Hus1/Fignl1/Npm1/Aurkb/Trp53/Brca1/Rptor/Eif2s1/Akt1/Polk/Pbk/Rad1/Scx/Xrcc6/Rnf168/Gtf2h5/Mlst8/Mapk13/Polh/Ddb1/Ankrd1/Got1/Timp1/Cul4b/Brcc3	65
GO:0051383	kinetochore organization	13/2453	20/28891	5.06796e-10	1.08619e-08	8.66733e-09	Nuf2/Smc4/Cenpe/Smc2/Cenpa/Kntc1/Cenpt/Cenpw/Mis12/Cenph/Cenpk/Dlgap5/Ndc80	13
GO:0022904	respiratory electron transport chain	31/2453	106/28891	5.19986e-10	1.11017e-08	8.85871e-09	Ndufs1/Ndufa10/Sdhc/Mtch2/Ndufaf1/Ndufb6/Sdhb/Park7/Slc25a13/Cycs/Bid/Ccnb1-ps/Ndufc2/Coq7/Uqcrc2/Sdhd/Cox5a/Cox7a2/Cdk1/Ndufa12/Uqcr10/Mybbp1a/Dld/Uqcrfs1/Ndufs6/Ccnb1/Dnajc15/Cyc1/Ndufv2/Ndufb8/Cox7b	31
GO:0030488	tRNA methylation	18/2453	39/28891	5.41007e-10	1.15062e-08	9.18151e-09	Mettl8/Trmt6/Tyw3/Trmt44/Gtpbp3/Tarbp1/Alkbh8/Mto1/Mettl1/Trmt5/Trmt61a/Akt1/Nsun2/Trmt12/Trmt10c/Nsun3/Thada/Trmt112	18
GO:1903311	regulation of mRNA metabolic process	60/2453	304/28891	5.74323e-10	1.21682e-08	9.70973e-09	Fastkd2/Ncl/Dhx9/Prdx6/Vim/Exosc2/Fastkd1/Celf1/Caprin1/Fastkd5/E2f1/Exosc9/Exosc8/Dhx36/Wdr77/Ahcyl1/Mettl14/Exosc3/Ncbp1/Ybx1/Pabpc4/Khdrbs1/Tardbp/Cnot6l/Hnrnpd/Srsf9/Srrm4/Cnot3/Dhx34/Exosc5/Clns1a/Elavl1/Pcid2/Bag4/Lsm1/Rbmxl1/Dcps/Leo1/Syncrip/Trim71/Exosc7/Dazap1/Pnpt1/Npm1/Hnrnpab/Larp1/C1qbp/Mettl16/Eif4a3/Zc3h14/Papola/Rbm24/Ptcd2/Ccnb1/Apex1/Prmt5/Pabpc1/Celf4/Polr2g/Prpf19	60
GO:0007007	inner mitochondrial membrane organization	17/2453	35/28891	6.01116e-10	1.26874e-08	1.01241e-08	Maip1/Dnajc11/Letm1/Chchd3/Agk/Immt/Chchd6/Bax/Afg3l1/Timm13/Timm22/Samm50/Opa1/Tomm70a/Slc25a46/Apoo/Apool	17
GO:0030330	DNA damage response, signal transduction by p53 class mediator	24/2453	68/28891	6.63115e-10	1.3943e-08	1.11259e-08	Dyrk3/Cd44/Cdkn2a/Zmpste24/Paxip1/Chek2/Triap1/Kmt5a/Brca2/Casp2/Foxm1/Pidd1/Atm/Rps27l/Atr/Mif/E2f7/Mdm2/Npm1/Cops3/Trp53/Eef1e1/Tfap4/Ankrd1	24
GO:2000001	regulation of DNA damage checkpoint	14/2453	24/28891	8.4498e-10	1.76999e-08	1.41238e-08	Bard1/Rad51/Wdr76/Rpa2/Chek2/Brca2/Cul4a/Rfwd3/Thoc5/Etaa1/Brca1/Rnaseh2b/Ccar2/Brcc3	14
GO:0043543	protein acylation	39/2453	158/28891	8.52939e-10	1.77995e-08	1.42033e-08	Zdhhc12/Hat1/Nat10/Kat14/Naa20/Actl6a/Zdhhc21/Dmap1/Park7/Noc2l/Baz1b/Smo/Ruvbl1/Ruvbl2/Zdhhc13/Taf10/Zdhhc2/Smarca5/Zdhhc7/Cep295/Smarca4/Zdhhc3/Hdac2/Mbd3/Yeats4/Mybbp1a/Tada2a/Brca1/Dld/Dek/Naa35/Esco2/Naa16/Prkaa1/Dscc1/Zdhhc16/Zdhhc6/Naa10/Msl3	39
GO:0006611	protein export from nucleus	24/2453	69/28891	9.3511e-10	1.94412e-08	1.55133e-08	Bard1/Tpr/Nup214/Nxt1/Cse1l/Ahcyl1/Anp32b/Cdkn2a/Park7/Nupl2/Ran/Chchd4/Peg12/Ankle1/Prkaca/Nutf2/Sirt6/Mdm2/Xpo1/Ywhae/Xpo4/Xpo7/Xpo5/Nutf2-ps1	24
GO:0000727	double-strand break repair via break-induced replication	10/2453	12/28891	1.07675e-09	2.21372e-08	1.76646e-08	Mcm3/Mcm6/Cdc7/Mcm7/Mcm2/Gins4/Mcm5/Gins2/Mcm4/Cdc45	10
GO:0090232	positive regulation of spindle checkpoint	10/2453	12/28891	1.07675e-09	2.21372e-08	1.76646e-08	Tpr/Cdca8/Mad1l1/Mad2l1/Pcid2/Aurkb/Birc5/Gen1/Ndc80/Incenp	10
GO:0090267	positive regulation of mitotic cell cycle spindle assembly checkpoint	10/2453	12/28891	1.07675e-09	2.21372e-08	1.76646e-08	Tpr/Cdca8/Mad1l1/Mad2l1/Pcid2/Aurkb/Birc5/Gen1/Ndc80/Incenp	10
GO:0036297	interstrand cross-link repair	16/2453	32/28891	1.11826e-09	2.29059e-08	1.82779e-08	Nucks1/Rad51/Mcm8/Exo5/Fancd2/Rad51ap1/Faap24/Fancf/Rfwd3/Fanca/Fancl/Hrob/Fancm/Ercc6l2/Dclre1a/Fancb	16
GO:0007143	female meiotic nuclear division	19/2453	45/28891	1.17203e-09	2.38312e-08	1.90163e-08	Sgo2a/Mastl/Ncaph/Cdc25b/Aurka/Cenpe/Plk1/Spire2/Atm/Ccnb2/Ttk/Fbxo5/Top2a/Trip13/Dcaf13/Washc5/Ncaph2/Ndc80/Ddb1	19
GO:1900087	positive regulation of G1/S transition of mitotic cell cycle	19/2453	45/28891	1.17203e-09	2.38312e-08	1.90163e-08	Plrg1/Sass6/Anp32b/Stil/Dbf4/Rrm1/Cul4a/Mdm2/Lsm11/Rptor/Cpsf3/Rrm2/Akt1/Tert/Apex1/Cenpj/Mtbp/Eif4g1/Cul4b	19
GO:0032886	regulation of microtubule-based process	54/2453	265/28891	1.24409e-09	2.52043e-08	2.0112e-08	Traf3ip1/Tpr/Camsap1/Ttc21b/Ckap5/Nat10/Kif18a/Mkks/Tpx2/Rae1/Plk4/Pde4dip/Psrc1/Gpsm2/Sass6/Stil/Stmn1/Tacc3/Ppp1r35/Met/Alms1/Fkbp4/Klhl42/Wdr62/Pak1/Plk1/Mcph1/Ckap2/Katnb1/Cep295/Poc1a/Mdm1/Drg1/Xpo1/Npm1/Spag5/Ska2/Trim37/Tbcd/Gen1/Map1b/Cenpj/Ska3/Bora/Prkaa1/Nubp1/Phldb2/Cfap298/Ccnf/Kifc1/Memo1/Cep76/Cep192/Ska1	54
GO:2000278	regulation of DNA biosynthetic process	34/2453	128/28891	1.29772e-09	2.6195e-08	2.09026e-08	Xrcc5/Nvl/Nat10/Pcna/Ccna2/Dnajc2/Hnrnpd/Rfc5/Cct6a/Rfc2/Rfc3/Cct7/Tfdp1/Chek1/Atm/Pif1/Atr/Cct2/Cct4/Npm1/Aurkb/Trp53/Pinx1/Dscc1/Mapk1/Rfc4/Cct8/Tcp1/Gfer/Chtf18/Ankrd1/Jade3/Dkc1/Gnl3l	34
GO:0032206	positive regulation of telomere maintenance	24/2453	70/28891	1.30872e-09	2.63214e-08	2.10034e-08	Xrcc5/Uchl5/Rtel1/Actl6a/Dhx36/Hnrnpd/Cct6a/Cct7/Ruvbl1/Ruvbl2/Ino80e/Mre11a/Atm/Atr/Sirt6/Cct2/Nabp2/Cct4/Rad50/Aurkb/Mapk1/Cct8/Tcp1/Dkc1	24
GO:0051028	mRNA transport	32/2453	116/28891	1.40626e-09	2.81811e-08	2.24874e-08	Tpr/Dhx9/Nup188/Nup214/Nup35/Nup160/Nxt1/Ncbp1/Ndc1/Nupl2/G3bp2/Peg10/Magohb/Pcid2/Nup93/Ddx19a/Ddx19b/Nup133/Nup37/Nup107/Thoc5/Xpo1/Nup88/Ncbp3/Nup85/Eif4a3/Thoc3/Nsun2/Nup155/Aaas/Ncbp2/Lrpprc	32
GO:0000463	maturation of LSU-rRNA from tricistronic rRNA transcript (SSU-rRNA, 5.8S rRNA, LSU-rRNA)	12/2453	18/28891	1.5623e-09	3.11954e-08	2.48927e-08	Wdr12/Ddx18/Znhit6/Nol9/Rbm34/Rpf2/Pes1/Npm1/Znhit3/Bop1/Urb1/Rpl7l1	12
GO:0007076	mitotic chromosome condensation	11/2453	15/28891	1.60126e-09	3.1632e-08	2.5241e-08	Nusap1/Ncaph/Smc4/Smc2/Ncapg/Baz1b/Ncapd2/Smarca5/Ncapd3/Ncaph2/Cdca5	11
GO:0099116	tRNA 5'-end processing	11/2453	15/28891	1.60126e-09	3.1632e-08	2.5241e-08	Rpp38/Rpp25l/Pop7/Pop4/Rpp25/Prorp/Rpp40/Rpp14/Pop1/Trmt10c/Rpp30	11
GO:1901978	positive regulation of cell cycle checkpoint	11/2453	15/28891	1.60126e-09	3.1632e-08	2.5241e-08	Tpr/Cdca8/Mad1l1/Mad2l1/Pcid2/Aurkb/Birc5/Gen1/Ccar2/Ndc80/Incenp	11
GO:0060260	regulation of transcription initiation by RNA polymerase II	25/2453	76/28891	1.60773e-09	3.16472e-08	2.52532e-08	Med19/Dhx36/Med8/Taf12/Med18/Paxip1/Taf6/Hmgb1/Med21/Taf10/Pcid2/Med17/Med23/Cand1/Med9/Trp53/Med1/Med6/Gtf2a1/Med30/Taf2/Tbp/Taf11/Mdc1/Med14	25
GO:0006298	mismatch repair	14/2453	25/28891	1.76958e-09	3.47099e-08	2.76971e-08	Pms1/Exo1/Pcna/Rpa2/Pms2/Hmgb1/Rpa3/Rnaseh2a/Rpa1/Msh3/Rnaseh2b/Msh2/Msh6/Rnaseh2c	14
GO:0043487	regulation of RNA stability	42/2453	182/28891	1.78179e-09	3.48264e-08	2.77901e-08	Fastkd2/Dhx9/Vim/Exosc2/Fastkd1/Celf1/Caprin1/Fastkd5/E2f1/Exosc9/Exosc8/Dhx36/Mettl14/Exosc3/Ybx1/Pabpc4/Zcchc17/Tardbp/Cnot6l/Hnrnpd/Cnot3/Exosc5/Elavl1/Pcid2/Lsm1/Dcps/Syncrip/Trim71/Exosc7/Mettl1/Pnpt1/Npm1/Larp1/Mettl16/Zc3h14/Rbm24/Nsun2/Apex1/Pabpc1/Phax/Polr2g/Dkc1	42
GO:0006356	regulation of transcription by RNA polymerase I	19/2453	46/28891	1.83773e-09	3.57939e-08	2.85621e-08	Wdr75/Ncl/Zmpste24/Lyar/Baz1b/Smarca5/Carm1/Smarca4/Bend3/Macroh2a2/Smarcb1/Pwp1/Mars1/Mybbp1a/Nol11/Heatr1/Dek/Utp15/Wdr43	19
GO:0062125	regulation of mitochondrial gene expression	16/2453	33/28891	1.99911e-09	3.88009e-08	3.09616e-08	Fastkd2/Trub2/Mettl8/Mtg1/Mtres1/Tsfm/Shmt2/C1qbp/Coa3/Taco1/Mrps27/Prkaa1/Trmt10c/Nsun3/Lrpprc/Mettl4	16
GO:0009142	nucleoside triphosphate biosynthetic process	33/2453	124/28891	2.14196e-09	4.12812e-08	3.29407e-08	Ndufs1/Ndufa10/Dtymk/Nme7/Sdhc/Parp1/Ak1/Ndufb5/Ndufc1/Atp5pb/Ndufb6/Nudt2/Stoml2/Ak4/Sdhb/Eno1/Cad/Slc25a13/Ndufa9/Ndufc2/Ndufab1/Aldoa/Sdhd/Nme6/Ndufa12/Nme1/Ndufs6/Adk/Atpsckmt/Nme4/Ndufv2/Eno1b/Ndufb8	33
GO:0007062	sister chromatid cohesion	21/2453	56/28891	2.14921e-09	4.12812e-08	3.29407e-08	Sgo2a/Bub1b/Bub1/Cdc20/Pds5a/Phb2/Kif22/Mcmbp/Mre11a/Haspin/Rad51c/Slf1/Esco2/Dscc1/Recql4/Sgo1/Ddx11/Cdca5/Fen1/Smc3/Naa10	21
GO:0046605	regulation of centrosome cycle	21/2453	56/28891	2.14921e-09	4.12812e-08	3.29407e-08	Nat10/Plk4/Sass6/Stil/Ppp1r35/Alms1/Wdr62/Mcph1/Cep295/Poc1a/Mdm1/Xpo1/Npm1/Trim37/Gen1/Cenpj/Nubp1/Ccnf/Kifc1/Cep76/Cep192	21
GO:0060261	positive regulation of transcription initiation by RNA polymerase II	23/2453	67/28891	2.79812e-09	5.35598e-08	4.27386e-08	Med19/Dhx36/Med8/Taf12/Med18/Paxip1/Taf6/Med21/Taf10/Med17/Med23/Cand1/Med9/Trp53/Med1/Med6/Gtf2a1/Med30/Taf2/Tbp/Taf11/Mdc1/Med14	23
GO:0006383	transcription by RNA polymerase III	19/2453	47/28891	2.83911e-09	5.3788e-08	4.29207e-08	Gtf3c3/Gtf3c4/Zc3h8/Polr3f/Polr3k/Dhx36/Snapc3/Baz1b/Gtf3c1/Smarca5/Gtf3c6/Mybbp1a/Rptor/Dek/Polr3g/Polr2f/Polr3h/Tbp/Prdx5	19
GO:0010824	regulation of centrosome duplication	19/2453	47/28891	2.83911e-09	5.3788e-08	4.29207e-08	Nat10/Plk4/Sass6/Stil/Ppp1r35/Alms1/Cep295/Poc1a/Mdm1/Xpo1/Npm1/Trim37/Gen1/Cenpj/Nubp1/Ccnf/Kifc1/Cep76/Cep192	19
GO:0030490	maturation of SSU-rRNA	19/2453	47/28891	2.83911e-09	5.3788e-08	4.29207e-08	Nat10/Wdr3/Utp3/Bms1/Lsm6/Utp6/Ddx52/Nol11/Nol10/Heatr1/Rpp40/Nop9/Dcaf13/Utp23/Gtf2h5/Tbl3/Wdr46/Bysl/Wdr43	19
GO:0045943	positive regulation of transcription by RNA polymerase I	16/2453	34/28891	3.47762e-09	6.56609e-08	5.23947e-08	Wdr75/Ncl/Lyar/Baz1b/Smarca5/Carm1/Smarca4/Smarcb1/Pwp1/Mars1/Mybbp1a/Nol11/Heatr1/Dek/Utp15/Wdr43	16
GO:0031507	heterochromatin formation	27/2453	90/28891	3.60076e-09	6.77553e-08	5.4066e-08	Tpr/Hat1/Setdb1/Pole3/Hmgb1/Ezh2/Cbx3/Trim28/Eed/Rrp8/Smarca5/Samd1/Dnmt1/Smarca4/Hdac2/Bend3/Mbd3/Lmnb2/Sirt6/Hmga2/Cenpv/Wdhd1/Pphln1/Uhrf1/Lmnb1/Hells/Suv39h1	27
GO:0000470	maturation of LSU-rRNA	15/2453	30/28891	3.7299e-09	6.97126e-08	5.56279e-08	Wdr12/Ddx18/Znhit6/Nol9/Nop2/Rbm34/Rpf2/Pes1/Npm1/Nhp2/Znhit3/Bop1/Rsl1d1/Urb1/Rpl7l1	15
GO:0010971	positive regulation of G2/M transition of mitotic cell cycle	15/2453	30/28891	3.7299e-09	6.97126e-08	5.56279e-08	Dtl/Cdc25b/Rcc2/Cdc7/Ccnb1-ps/Rrm1/Ccnd1/Cdc25a/Fbxo5/Cdk1/Cdk4/Rad51c/Ccnb1/Cdc25c/Lmnb1	15
GO:0030261	chromosome condensation	18/2453	43/28891	3.78959e-09	7.05907e-08	5.63285e-08	Nusap1/Ncaph/Smc4/Smc2/Ncapg/Baz1b/H1f10/Ncapd2/Mcph1/Smarca5/Ncapd3/Cdk1/Hmga2/Top2a/Ncapg2/Ccnb1/Ncaph2/Cdca5	18
GO:0000963	mitochondrial RNA processing	12/2453	19/28891	3.91063e-09	7.26017e-08	5.79332e-08	Fastkd2/Fastkd1/Mettl8/Fastkd5/Trnt1/Mto1/Supv3l1/Pnpt1/Elac2/Prorp/Trmt5/Trmt10c	12
GO:0097193	intrinsic apoptotic signaling pathway	61/2453	327/28891	4.07719e-09	7.54416e-08	6.01994e-08	Bok/Phlda3/Parp1/Mtch2/Cd44/Bub1/E2f1/Sh3glb1/Melk/Trim32/E2f2/Eno1/Park7/Noc2l/Armc10/Chek2/Triap1/Taf6/Brca2/Casp2/Gsdme/Cycs/Htra2/Bid/Uri1/Bax/Ddias/Rrp8/Ei24/Atm/Dapk2/Rps27l/Rnf7/Hdac2/Rtkn2/Mif/Mdm2/Usp15/Ppia/Fignl1/Trp53/Mybbp1a/Atad5/Brca1/Pycr1/Akt1/Vdac2/Ccar2/Trap1/Rrn3/Dnm1l/Parl/Opa1/Msh2/Msh6/Eno1b/Hells/Aifm1/Ikbkg/Nono/Siah1b	61
GO:1901605	alpha-amino acid metabolic process	43/2453	194/28891	4.25152e-09	7.81462e-08	6.23575e-08	Hibch/Thap4/Fh1/Pycr2/Sephs1/Ass1/Ahcy/Slc7a11/Gmps/Phgdh/Gclm/Ddah1/Mtap/Park7/Cad/Ppat/Enoph1/Psph/Asns/Bcat1/Sephs2/Bckdk/Mri1/Gpt2/Got2/Gcsh/Aasdhppt/Shmt2/Gls2/Shmt1/Pfas/Blmh/Pycr1/Adi1/Mthfd1/Dglucy/Mtrr/Dhfr/Nit2/Gart/Psat1/Aldh18a1/Got1	43
GO:2001242	regulation of intrinsic apoptotic signaling pathway	43/2453	194/28891	4.25152e-09	7.81462e-08	6.23575e-08	Bok/Parp1/Mtch2/Cd44/Bub1/Sh3glb1/Trim32/Eno1/Park7/Noc2l/Armc10/Triap1/Taf6/Gsdme/Bid/Uri1/Bax/Ddias/Ei24/Dapk2/Hdac2/Rtkn2/Mif/Mdm2/Usp15/Ppia/Fignl1/Trp53/Atad5/Pycr1/Akt1/Vdac2/Ccar2/Trap1/Rrn3/Dnm1l/Parl/Opa1/Eno1b/Hells/Ikbkg/Nono/Siah1b	43
GO:0006303	double-strand break repair via nonhomologous end joining	22/2453	63/28891	4.27002e-09	7.82274e-08	6.24223e-08	Xrcc5/Fh1/Psmd14/Aunip/Nsd2/Helq/Lig1/Xrcc1/Lig4/Mre11a/Hmga2/Lig3/Dek/Shld2/Xrcc6/Rnf168/Polq/Prpf19/Poll/Dclre1a/Pola1/Usp51	22
GO:0001682	tRNA 5'-leader removal	10/2453	13/28891	4.3076e-09	7.86562e-08	6.27645e-08	Rpp38/Rpp25l/Pop7/Pop4/Rpp25/Prorp/Rpp40/Rpp14/Pop1/Rpp30	10
GO:2000142	regulation of DNA-templated transcription initiation	26/2453	85/28891	4.41483e-09	8.035e-08	6.4116e-08	Med19/Dhx36/Med8/Taf12/Med18/Paxip1/Taf6/Hmgb1/Med21/Taf10/Pcid2/Med17/Med23/Cand1/Med9/Trp53/Med1/Med6/Gtf2a1/Med30/Taf2/Rrn3/Tbp/Taf11/Mdc1/Med14	26
GO:0000076	DNA replication checkpoint signaling	11/2453	16/28891	4.72776e-09	8.5764e-08	6.84362e-08	Orc1/Clspn/Ticrr/Nae1/Cdt1/Tipin/Topbp1/Dna2/Hus1/Cdc6/Rad17	11
GO:0009303	rRNA transcription	17/2453	39/28891	4.85732e-09	8.78273e-08	7.00826e-08	Ncl/Polr1b/Polr1e/Cdkn2a/Polr1a/Gtf3c1/Smarca4/Macroh2a2/Smarcb1/Pwp1/Mars1/Npm1/Trp53/Nol11/Gtf2h5/Ercc3/Tcof1	17
GO:0022900	electron transport chain	31/2453	116/28891	5.83614e-09	1.05183e-07	8.39319e-08	Ndufs1/Ndufa10/Sdhc/Mtch2/Ndufaf1/Ndufb6/Sdhb/Park7/Slc25a13/Cycs/Bid/Ccnb1-ps/Ndufc2/Coq7/Uqcrc2/Sdhd/Cox5a/Cox7a2/Cdk1/Ndufa12/Uqcr10/Mybbp1a/Dld/Uqcrfs1/Ndufs6/Ccnb1/Dnajc15/Cyc1/Ndufv2/Ndufb8/Cox7b	31
GO:0019646	aerobic electron transport chain	22/2453	64/28891	5.98602e-09	1.07535e-07	8.58088e-08	Ndufs1/Ndufa10/Sdhc/Ndufaf1/Ndufb6/Sdhb/Park7/Cycs/Ndufc2/Uqcrc2/Sdhd/Cox5a/Cox7a2/Uqcr10/Dld/Uqcrfs1/Ndufs6/Dnajc15/Cyc1/Ndufv2/Ndufb8/Cox7b	22
GO:2001243	negative regulation of intrinsic apoptotic signaling pathway	30/2453	110/28891	6.09062e-09	1.09061e-07	8.70266e-08	Cd44/Sh3glb1/Trim32/Eno1/Park7/Noc2l/Armc10/Triap1/Bid/Uri1/Ddias/Hdac2/Rtkn2/Mif/Mdm2/Ppia/Fignl1/Atad5/Pycr1/Akt1/Vdac2/Ccar2/Trap1/Rrn3/Parl/Opa1/Eno1b/Hells/Ikbkg/Nono	30
GO:0010833	telomere maintenance via telomere lengthening	24/2453	75/28891	6.3283e-09	1.12953e-07	9.0132e-08	Xrcc5/Parp1/Nat10/Rad51/Rtel1/Dhx36/Cct6a/Cct7/Atm/Pif1/Atr/Cct2/Cct4/Nhp2/Rad50/Aurkb/Rpa1/Tert/Pinx1/Mapk1/Cct8/Tcp1/Dkc1/Gnl3l	24
GO:0071482	cellular response to light stimulus	31/2453	117/28891	7.29855e-09	1.29853e-07	1.03618e-07	Opn3/Parp1/Pcna/Dhx36/Ppid/Noc2l/Triap1/Rhno1/Pold1/Ruvbl2/Bax/Nsmce3/Ddias/Pold3/Cul4a/Ei24/Atr/Hyal2/Cdc25a/Npm1/Aurkb/Trp53/Eif2s1/Polk/Pbk/Rnf168/Mapk13/Polh/Ddb1/Timp1/Cul4b	31
GO:0006334	nucleosome assembly	23/2453	70/28891	7.35216e-09	1.30389e-07	1.04045e-07	Set/Hat1/Ssrp1/Anp32b/Pole3/Nasp/Rbbp4/Sart3/Mcm2/Nap1l4/Smarca5/Asf1b/Smarca4/Asf1a/Macroh2a2/Nap1l1/Npm1/Dnajc9/Supt16/Hira/Chaf1b/Chaf1a/Nap1l2	23
GO:0007095	mitotic G2 DNA damage checkpoint signaling	17/2453	40/28891	7.77827e-09	1.37507e-07	1.09725e-07	Dtl/Clspn/Abraxas1/Ticrr/Blm/Plk1/Mre11a/Chek1/Atm/Topbp1/Cdk1/Fzr1/Ccng1/Brca1/Donson/Brcc3/Mbtps2	17
GO:0070828	heterochromatin organization	28/2453	99/28891	8.02745e-09	1.41462e-07	1.12881e-07	Tpr/Hat1/Setdb1/Pole3/Hmgb1/Ezh2/Cbx3/Trim28/Eed/Rrp8/Pcid2/Smarca5/Samd1/Dnmt1/Smarca4/Hdac2/Bend3/Mbd3/Lmnb2/Sirt6/Hmga2/Cenpv/Wdhd1/Pphln1/Uhrf1/Lmnb1/Hells/Suv39h1	28
GO:0010257	NADH dehydrogenase complex assembly	22/2453	65/28891	8.32467e-09	1.45774e-07	1.16321e-07	Ndufs1/Bcs1l/Ndufa10/Ndufaf1/Ndufaf5/Ndufb5/Ndufc1/Ndufaf6/Ndufaf4/Ndufb6/Ndufa9/Tmem126a/Ndufc2/Ndufab1/Ndufa12/Nubpl/Ndufs6/Ndufaf2/Tmem186/Timm21/Ndufb8/Aifm1	22
GO:0032981	mitochondrial respiratory chain complex I assembly	22/2453	65/28891	8.32467e-09	1.45774e-07	1.16321e-07	Ndufs1/Bcs1l/Ndufa10/Ndufaf1/Ndufaf5/Ndufb5/Ndufc1/Ndufaf6/Ndufaf4/Ndufb6/Ndufa9/Tmem126a/Ndufc2/Ndufab1/Ndufa12/Nubpl/Ndufs6/Ndufaf2/Tmem186/Timm21/Ndufb8/Aifm1	22
GO:0016570	histone modification	38/2453	164/28891	9.2124e-09	1.60811e-07	1.28321e-07	Rbbp5/Suv39h2/Hat1/Kat14/Actl6a/Setdb1/Dmap1/Rbbp4/Noc2l/Nelfa/Pcgf3/Baz1b/Ezh2/Smyd1/Smyd5/Ruvbl1/Ruvbl2/Eed/Rrp8/Taf10/Ash2l/Smarca5/Smarca4/Leo1/Hdac2/Mbd3/Yeats4/Mybbp1a/Tada2a/Brca1/Dek/Prmt5/Uhrf1/Pcgf6/Suv39h1/Hcfc1/Rbbp7/Msl3	38
GO:0034250	positive regulation of amide metabolic process	39/2453	171/28891	9.47491e-09	1.64875e-07	1.31564e-07	Fastkd2/Dhx9/Vim/Trub2/Mettl5/Mettl8/Nat10/Eif5a2/Dhx36/Mettl14/Otud6b/Ybx1/Khdrbs1/Zcchc4/Hnrnpd/Prmt1/Eif4g2/Elavl1/Pkm/Rps27l/Syncrip/Cdk4/Npm1/Larp1/Jmjd4/Eif5a/C1qbp/Coa3/Eif4a3/Mrps27/Eif3d/Tarbp2/Mapk1/Eif2b5/Eif4g1/Trmt10c/Abcf1/Slc35a4/Polr2g	39
GO:0000956	nuclear-transcribed mRNA catabolic process	32/2453	125/28891	1.04683e-08	1.81592e-07	1.44903e-07	Dhx9/Exosc2/Caprin1/Xrn2/Exosc9/Exosc8/Dhx36/Smg5/Exosc3/Ncbp1/Ybx1/Cnot6l/Hnrnpd/Magohb/Cnot3/Dhx34/Exosc5/Lsm1/Lsm4/Dcps/Atm/Syncrip/Exosc7/Lsm7/Hnrnpab/Smg8/Eif4a3/Pabpc1/Exosc4/Gspt1/Ncbp2/Polr2g	32
GO:0060623	regulation of chromosome condensation	9/2453	11/28891	1.06209e-08	1.83666e-07	1.46558e-07	Ncaph/Smc4/Smc2/Ncapg/Baz1b/Ncapd2/Mcph1/Smarca5/Ccnb1	9
GO:0007000	nucleolus organization	11/2453	17/28891	1.236e-08	2.13076e-07	1.70026e-07	Polr1b/Emg1/Rrp8/Smarca5/Bend3/Actr6/Pes1/Zfp354a/Rrn3/Nolc1/Suv39h1	11
GO:0034728	nucleosome organization	26/2453	89/28891	1.29409e-08	2.224e-07	1.77466e-07	Set/Hat1/Ssrp1/Anp32b/Pole3/Nasp/Rbbp4/Sart3/Mcm2/Nap1l4/Smarca5/Asf1b/Smarca4/Smarcc1/Asf1a/Macroh2a2/Smarcb1/Nap1l1/Npm1/Smarce1/Dnajc9/Supt16/Hira/Chaf1b/Chaf1a/Nap1l2	26
GO:2001234	negative regulation of apoptotic signaling pathway	50/2453	253/28891	1.44661e-08	2.47843e-07	1.97769e-07	Bok/Bmi1/Cd44/Gclm/Sh3glb1/Trim32/Caap1/Eya3/Eno1/Park7/Noc2l/Armc10/Triap1/Serpine1/Bid/Uri1/Bax/Ddias/Cttn/Slc25a4/Prdx2/Faim/Hdac2/Unc5b/Rtkn2/Mif/Mdm2/Ppia/Fignl1/Atad5/Aatf/Psme3/Brca1/Pycr1/Akt1/Prelid1/Tert/Vdac2/Lgals3/Ccar2/Trap1/Rrn3/Parl/Opa1/Eno1b/Fxn/Hells/Slc25a5/Ikbkg/Nono	50
GO:0031109	microtubule polymerization or depolymerization	33/2453	134/28891	1.74908e-08	2.98743e-07	2.38385e-07	Ssna1/Camsap1/Ckap5/Kif18a/Haus2/Tpx2/Pde4dip/Psrc1/Kif24/Kif2c/Stmn1/Met/Fkbp4/Pak1/Tubgcp2/Ckap2/Katnb1/Fbxo5/Nedd1/Drg1/Ska2/Tubg1/Kif18b/Tbcd/Map1b/Smn1/Cenpj/Ska3/Tubgcp6/Tuba1a/Nde1/Cep192/Ska1	33
GO:0031647	regulation of protein stability	58/2453	316/28891	1.78271e-08	3.02682e-07	2.41528e-07	Bag2/Ipo9/Dnlz/Mcm8/Id1/Aurka/Pex2/Cenpe/Bag1/Cdkn2a/Tardbp/Park7/Chek2/Cct6a/Get4/Smo/Cct7/Phb2/Plk1/Kdm8/Bag4/Gipc1/Vps35/Pin1/Qrsl1/Tcf3/Ncln/Sirt6/Cct2/Mdm2/Commd1/Cct4/Npm1/Trp53/Pfn1/Wdr81/Tada2a/Trim37/Stxbp4/Mtrr/Tert/Ccnh/Zbed3/Cdk7/Pinx1/Ccar2/Naa16/Dnaja3/Rabl3/Cct8/Morc3/Get1/Tcp1/Ndc80/Hcfc1/Rnf128/Gnl3l/Siah1b	58
GO:0051653	spindle localization	21/2453	62/28891	1.78305e-08	3.02682e-07	2.41528e-07	Aspm/Sapcd2/Nusap1/Gpsm2/Ubxn2b/Cenpa/Mad2l1/Plk1/Bccip/Mcph1/Enkd1/Spire2/Zw10/Spdl1/Llgl1/Spag5/Kpnb1/Zbed3/Nde1/Ndc80/Cfl1	21
GO:0051315	attachment of mitotic spindle microtubules to kinetochore	12/2453	21/28891	1.94032e-08	3.27377e-07	2.61234e-07	Nuf2/Cenpe/Kif2c/Cdca8/Mad1l1/Champ1/Cdt1/Aurkb/Mis12/Birc5/Ndc80/Incenp	12
GO:0051988	regulation of attachment of spindle microtubules to kinetochore	12/2453	21/28891	1.94032e-08	3.27377e-07	2.61234e-07	Knstrn/Ect2/Cenpe/Cdca8/Rcc2/Ccnb1-ps/Aurkb/Spag5/Birc5/Ccnb1/Racgap1/Incenp	12
GO:0051293	establishment of spindle localization	20/2453	57/28891	1.95428e-08	3.28733e-07	2.62316e-07	Sapcd2/Nusap1/Gpsm2/Ubxn2b/Cenpa/Mad2l1/Plk1/Bccip/Mcph1/Enkd1/Spire2/Zw10/Spdl1/Llgl1/Spag5/Kpnb1/Zbed3/Nde1/Ndc80/Cfl1	20
GO:0010822	positive regulation of mitochondrion organization	24/2453	79/28891	1.99543e-08	3.34642e-07	2.67031e-07	Bok/Pdcd5-ps/Endog/Aurka/Sh3glb1/Pgam5/Ssbp1/Htra2/Bid/Bax/Slc25a4/Vps35/Vdac1/Trp53/Wdr35/Siva1/Rala/Mief1/Dnm1l/Opa1/Fam162a/Zfp13/Zdhhc6/Slc25a5	24
GO:0010821	regulation of mitochondrion organization	35/2453	148/28891	2.00621e-08	3.35435e-07	2.67664e-07	Bok/Pdcd5-ps/Endog/Mtch2/Aurka/Sh3glb1/Pgam5/Triap1/Ssbp1/Htra2/Bid/Tigar/Bax/Cttn/Slc25a4/Vps35/Dhodh/Vdac1/Trp53/Myo19/Wdr35/Siva1/Akt1/Rala/Prelid1/Mief1/Dnm1l/Parl/Opa1/Tfrc/Fam162a/Zfp13/Fxn/Zdhhc6/Slc25a5	35
GO:0090398	cellular senescence	26/2453	91/28891	2.15465e-08	3.59173e-07	2.86605e-07	Rbl1/Cdkn2a/Ybx1/Zmpste24/Cdk6/Brca2/Fbxo5/Mif/Fzr1/Sirt6/Hmga2/Pnpt1/Npm1/Trp53/Hmga1b/Smc6/Id2/Eef1e1/Tert/Nek4/Dnaja3/Rsl1d1/Opa1/Morc3/Hmga1/Suv39h1	26
GO:0070199	establishment of protein localization to chromosome	14/2453	29/28891	2.22058e-08	3.67953e-07	2.93612e-07	Cct6a/Lrwd1/Brca2/Cct7/Ruvbl2/Zfp827/Macroh2a2/Cct2/Nabp2/Cct4/Tert/Cct8/Tcp1/Dkc1	14
GO:0090151	establishment of protein localization to mitochondrial membrane	14/2453	29/28891	2.22058e-08	3.67953e-07	2.93612e-07	Maip1/Bcs1l/Pdcd5-ps/Mtch2/Sh3glb1/Agk/Tomm40/Bax/Timm13/Hspa4/Timm22/Tomm22/Samm50/Tomm70a	14
GO:0006997	nucleus organization	34/2453	142/28891	2.28442e-08	3.77405e-07	3.01154e-07	Dyrk3/Nup35/Polr1b/Ubxn2b/Cdkn2a/Ndc1/Zmpste24/Tardbp/Ankle2/Nup205/Serbp1/Emg1/Dmpk/Wdr73/Rrp8/Plk1/Smarca5/Nup93/Nup133/Chek1/Bend3/Lmnb2/Actr6/Nup107/Pes1/Zfp354a/Reep4/Nup155/Rrn3/Bin1/Lmnb1/Banf1/Nolc1/Suv39h1	34
GO:0006473	protein acetylation	30/2453	116/28891	2.32034e-08	3.82202e-07	3.04982e-07	Hat1/Nat10/Kat14/Naa20/Actl6a/Dmap1/Park7/Noc2l/Baz1b/Smo/Ruvbl1/Ruvbl2/Taf10/Smarca5/Cep295/Smarca4/Hdac2/Mbd3/Yeats4/Mybbp1a/Tada2a/Brca1/Dek/Naa35/Esco2/Naa16/Prkaa1/Dscc1/Naa10/Msl3	30
GO:2000144	positive regulation of DNA-templated transcription initiation	23/2453	74/28891	2.42415e-08	3.98119e-07	3.17683e-07	Med19/Dhx36/Med8/Taf12/Med18/Paxip1/Taf6/Med21/Taf10/Med17/Med23/Cand1/Med9/Trp53/Med1/Med6/Gtf2a1/Med30/Taf2/Tbp/Taf11/Mdc1/Med14	23
GO:0017148	negative regulation of translation	45/2453	220/28891	2.55676e-08	4.18661e-07	3.34074e-07	Cnot9/Ncl/Tpr/Nmnat2/Dhx9/Exosc2/Celf1/Caprin1/Exosc9/Exosc8/Dhx36/Mettl14/Otud6b/Exosc3/Ybx1/Tardbp/Pus7/Tyms/Cnot6l/Hnrnpd/Serbp1/Cnot3/Exosc5/Lsm1/Dcps/Ireb2/Syncrip/Ifrd2/Trim71/Exosc7/Eif4ebp2/Pnpt1/Larp1/Shmt1/Mettl16/Eif4a3/Eif2s1/Rbm24/Enc1/Ajuba/Gzmd/Pabpc1/Mrpl13/Eif4g1/Polr2g	45
GO:0006413	translational initiation	31/2453	123/28891	2.62459e-08	4.28503e-07	3.41928e-07	Eif5b/Bzw1/Eif2d/Tpr/Eif3m/Ncbp1/Eif2b3/Eif3i/Khdrbs1/Eif2b4/Denr/Eif2b1/Eif3b/Eif4g2/Eif3c/Abce1/Eif4ebp2/Mtif2/Npm1/Larp1/Bzw2/Eif2s1/Dhx29/Eif3d/Eif3l/Eif2b5/Eif4g1/Ncbp2/Abcf1/Polr2g/Eif2s3x	31
GO:2000781	positive regulation of double-strand break repair	25/2453	86/28891	2.73257e-08	4.44824e-07	3.54951e-07	Fh1/Parp1/Actl6a/Dmap1/Helq/Bcl7a/Actb/Ruvbl1/Rad51ap1/Foxm1/Ruvbl2/Blm/Mgmt/Spire2/Smarca4/Smarcc1/Smarcb1/Sirt6/Yeats4/Smarce1/Slf1/Pbrm1/Shld2/Ube2v2/Fancb	25
GO:0034249	negative regulation of amide metabolic process	48/2453	243/28891	2.83387e-08	4.59966e-07	3.67034e-07	Ormdl1/Cnot9/Ncl/Tpr/Nmnat2/Dhx9/Exosc2/Celf1/Caprin1/Exosc9/Exosc8/Dhx36/Mettl14/Otud6b/Exosc3/Ybx1/Tardbp/Pus7/Tyms/Cnot6l/Hnrnpd/Serbp1/Cnot3/Exosc5/Lsm1/Pin1/Dcps/Ireb2/Syncrip/Ifrd2/Trim71/Exosc7/Eif4ebp2/Pnpt1/Larp1/Shmt1/Mettl16/Eif4a3/Eif2s1/Rbm24/Enc1/Ajuba/Gzmd/Pabpc1/Mrpl13/Eif4g1/Bin1/Polr2g	48
GO:0035825	homologous recombination	21/2453	64/28891	3.37066e-08	5.45496e-07	4.35284e-07	Bard1/Rad51/Rad54b/Rad54l/Cenps/Fancd2/Rad51ap1/Ankle1/Mre11a/Topbp1/Rad50/Brip1/Rad51c/Eme1/Top2a/Psmc3ip/Brca1/Fancm/Trip13/Ccnb1ip1/Chtf18	21
GO:0006790	sulfur compound metabolic process	55/2453	298/28891	3.39079e-08	5.47159e-07	4.36611e-07	Gpc1/Vangl2/Pdhx/Ahcy/Nfs1/Fitm2/Slc7a11/Phgdh/Ahcyl1/Gclm/Ndst3/Hs2st1/Mtap/Ppcs/Acot7/Lias/Enoph1/Tpst2/Suclg1/Nfu1/Suclg2/Ethe1/Nudt19/Chsy1/Mical2/Ndufab1/Glrx3/Mri1/Ciapin1/Dnmt1/Dlat/Ciao2a/Chst2/Cs/Vdac1/Mettl16/Blmh/Acaca/Adi1/Dld/Nubpl/Mthfd1/Glrx5/Lyrm4/Mtrr/Oxsm/Sucla2/Sult4a1/Nubp1/Fxn/Hs6st2/Pdk3/Pdzd11/Abcb7/Pdha1	55
GO:0000281	mitotic cytokinesis	24/2453	81/28891	3.42743e-08	5.51468e-07	4.40049e-07	Nusap1/Ect2/Iqgap3/Cdca8/Stmn1/Cenpa/Cit/Plk1/Ckap2/Exoc8/Anln/Kif23/Zfp365/Aurkb/Cntrob/Poldip2/Birc5/Racgap1/Cul7/Kif20a/Cfl1/Incenp/Kif20b/Cep55	24
GO:0061013	regulation of mRNA catabolic process	40/2453	186/28891	3.54375e-08	5.68537e-07	4.53669e-07	Fastkd2/Dhx9/Vim/Exosc2/Fastkd1/Celf1/Caprin1/Fastkd5/E2f1/Exosc9/Exosc8/Dhx36/Mettl14/Exosc3/Ybx1/Pabpc4/Tardbp/Cnot6l/Hnrnpd/Cnot3/Dhx34/Exosc5/Elavl1/Pcid2/Lsm1/Dcps/Syncrip/Trim71/Exosc7/Pnpt1/Npm1/Hnrnpab/Larp1/Mettl16/Eif4a3/Zc3h14/Rbm24/Apex1/Pabpc1/Polr2g	40
GO:0000079	regulation of cyclin-dependent protein serine/threonine kinase activity	22/2453	70/28891	3.87892e-08	6.20515e-07	4.95146e-07	Ccna2/Psrc1/Ccne2/Cdkn2a/Cdkn2c/Stil/Actb/Ccne1/Blm/Plk1/Bccip/Ccnd1/Ccnb2/Ccng1/Cdc6/Mnat1/Akt1/Ccnh/Ccnb1/Tfap4/Ccnf/Ccnj	22
GO:0051231	spindle elongation	9/2453	12/28891	3.92534e-08	6.26136e-07	4.99632e-07	Cdca8/Prc1/Kif23/Aurkb/Birc5/Racgap1/Incenp/Kif11/Kif4	9
GO:0046599	regulation of centriole replication	12/2453	22/28891	3.93713e-08	6.26217e-07	4.99696e-07	Plk4/Sass6/Stil/Ppp1r35/Alms1/Cep295/Mdm1/Npm1/Trim37/Cenpj/Cep76/Cep192	12
GO:0006479	protein methylation	28/2453	106/28891	4.11414e-08	6.50644e-07	5.19187e-07	Rbbp5/Mettl18/Suv39h2/Fam98b/Setdb1/Nelfa/Kmt5a/Ezh2/Smyd1/Smyd5/Prmt1/Prmt3/Eed/Eef1akmt2/Ash2l/Smarca5/Prmt7/Carm1/Snrpd3/Vcpkmt/Prmt5/Eef1akmt1/Atpsckmt/Gspt1/Fam98a/Trmt112/Suv39h1/Hcfc1	28
GO:0008213	protein alkylation	28/2453	106/28891	4.11414e-08	6.50644e-07	5.19187e-07	Rbbp5/Mettl18/Suv39h2/Fam98b/Setdb1/Nelfa/Kmt5a/Ezh2/Smyd1/Smyd5/Prmt1/Prmt3/Eed/Eef1akmt2/Ash2l/Smarca5/Prmt7/Carm1/Snrpd3/Vcpkmt/Prmt5/Eef1akmt1/Atpsckmt/Gspt1/Fam98a/Trmt112/Suv39h1/Hcfc1	28
GO:0051204	protein insertion into mitochondrial membrane	13/2453	26/28891	4.17313e-08	6.56234e-07	5.23648e-07	Maip1/Pdcd5-ps/Mtch2/Sh3glb1/Agk/Tomm40/Bax/Timm13/Hspa4/Timm22/Tomm22/Samm50/Tomm70a	13
GO:0070129	regulation of mitochondrial translation	13/2453	26/28891	4.17313e-08	6.56234e-07	5.23648e-07	Fastkd2/Trub2/Mettl8/Mtg1/Tsfm/Shmt2/C1qbp/Coa3/Taco1/Mrps27/Trmt10c/Nsun3/Lrpprc	13
GO:0046824	positive regulation of nucleocytoplasmic transport	23/2453	76/28891	4.24311e-08	6.65353e-07	5.30925e-07	Tpr/Dhx9/Ect2/Anp32b/Dmap1/Khdrbs1/Tardbp/Ran/Smo/Trim28/Prkaca/Nutf2/Hyal2/Cdk1/Sirt6/Cpsf6/Mdm2/Ywhae/Brca1/Gli3/Xpo4/Mapk1/Nutf2-ps1	23
GO:0043488	regulation of mRNA stability	37/2453	166/28891	4.26574e-08	6.67018e-07	5.32254e-07	Fastkd2/Dhx9/Vim/Exosc2/Fastkd1/Celf1/Caprin1/Fastkd5/E2f1/Exosc9/Exosc8/Dhx36/Mettl14/Exosc3/Ybx1/Pabpc4/Tardbp/Cnot6l/Hnrnpd/Cnot3/Exosc5/Elavl1/Pcid2/Lsm1/Dcps/Syncrip/Trim71/Exosc7/Pnpt1/Npm1/Larp1/Mettl16/Zc3h14/Rbm24/Apex1/Pabpc1/Polr2g	37
GO:0032784	regulation of DNA-templated transcription elongation	25/2453	88/28891	4.53086e-08	7.06484e-07	5.63746e-07	Parp1/Med19/Nelfcd/Ncbp1/Med8/Med18/Nelfa/Ezh2/Med21/Zc3h4/Med17/Leo1/Med23/Sirt6/Thoc5/Med9/Med1/Recql5/Med6/Ccar2/Med30/Ncbp2/Rnf168/Wdr43/Med14	25
GO:0008637	apoptotic mitochondrial changes	30/2453	120/28891	5.32916e-08	8.28632e-07	6.61215e-07	Ndufs1/Bok/Pdcd5-ps/Mtch2/Gclm/Sh3glb1/Cdkn2a/Triap1/Bid/Timm50/Bax/Slc25a4/Vps35/Rnf7/Trp53/Nptx1/Wdr35/Siva1/Akt1/Prelid1/Vdac2/Ccar2/Dnm1l/Parl/Opa1/Fam162a/Zfp13/Fxn/Slc25a5/Aifm1	30
GO:0098727	maintenance of cell number	44/2453	218/28891	5.47656e-08	8.49173e-07	6.77605e-07	Aspm/Vangl2/Actl6a/Mettl14/Cdkn2a/Rbbp4/Bcl7a/Actb/Smo/Ezh2/Fancd2/Med21/Sinhcaf/Cnot3/Wdr62/Sct/Elavl1/Lig4/Cul4a/Mcph1/Lsm1/Med17/Smarca4/Leo1/Smarcc1/Hdac2/Smarcb1/Sirt6/Hmga2/Smarce1/Med6/Zfp322a/Zfp706/Med30/Wdr43/Lbh/Six2/Cdh2/Taf6l/Trim8/Smc3/Med14/Nkap/Rbbp7	44
GO:2000573	positive regulation of DNA biosynthetic process	23/2453	77/28891	5.56617e-08	8.60663e-07	6.86775e-07	Xrcc5/Nvl/Pcna/Ccna2/Rfc5/Cct6a/Rfc2/Rfc3/Cct7/Atm/Atr/Cct2/Cct4/Npm1/Aurkb/Dscc1/Mapk1/Rfc4/Cct8/Tcp1/Gfer/Chtf18/Dkc1	23
GO:0070646	protein modification by small protein removal	31/2453	127/28891	5.83176e-08	8.99224e-07	7.17545e-07	Cops5/Cops7b/Usp40/Uchl5/Psmd14/Cops2/Otud6b/Usp45/Usp1/Park7/Usp46/Cops4/Abraxas1/Cops6/Usp5/Cops7a/Otud7a/Otud4/Senp8/Usp15/Shmt2/Cops3/Senp3/Uchl3/Senp1/Senp5/Usp14/Otub1/Stambpl1/Brcc3/Usp51	31
GO:0009145	purine nucleoside triphosphate biosynthetic process	29/2453	114/28891	5.85861e-08	9.00863e-07	7.18853e-07	Ndufs1/Ndufa10/Nme7/Sdhc/Parp1/Ndufb5/Ndufc1/Atp5pb/Ndufb6/Nudt2/Stoml2/Sdhb/Eno1/Slc25a13/Ndufa9/Ndufc2/Ndufab1/Aldoa/Sdhd/Nme6/Ndufa12/Nme1/Ndufs6/Adk/Atpsckmt/Nme4/Ndufv2/Eno1b/Ndufb8	29
GO:0010332	response to gamma radiation	18/2453	50/28891	6.30383e-08	9.66646e-07	7.71344e-07	Xrcc5/Zmpste24/Xrcc2/Chek2/Brca2/Fancd2/Tigar/Bax/Ddias/Lig4/H2ax/Atm/Atr/Mdm2/Trp53/Prkaa1/Xrcc6/Gtf2h5	18
GO:0061640	cytoskeleton-dependent cytokinesis	28/2453	108/28891	6.36048e-08	9.72646e-07	7.76132e-07	Nusap1/Ect2/Iqgap3/Cdca8/Stmn1/Cenpa/Septin11/Cit/Plk1/Ckap2/Spire2/Exoc8/Anln/Kif23/Septin10/Zfp365/Aurkb/Cntrob/Poldip2/Birc5/Washc5/Racgap1/Cul7/Kif20a/Cfl1/Incenp/Kif20b/Cep55	28
GO:0002097	tRNA wobble base modification	11/2453	19/28891	6.42764e-08	9.7753e-07	7.80029e-07	Elp4/Elp1/Ctu1/Gtpbp3/Alkbh8/Mto1/Elp6/Adat2/Elp3/Nsun3/Elp2	11
GO:0070200	establishment of protein localization to telomere	11/2453	19/28891	6.42764e-08	9.7753e-07	7.80029e-07	Cct6a/Brca2/Cct7/Zfp827/Cct2/Nabp2/Cct4/Tert/Cct8/Tcp1/Dkc1	11
GO:0006278	RNA-templated DNA biosynthetic process	20/2453	61/28891	7.22545e-08	1.09287e-06	8.72069e-07	Xrcc5/Nat10/Cct6a/Cct7/Atm/Pif1/Atr/Cct2/Cct4/Nhp2/Rad50/Aurkb/Rpa1/Tert/Pinx1/Mapk1/Cct8/Tcp1/Dkc1/Gnl3l	20
GO:0007004	telomere maintenance via telomerase	20/2453	61/28891	7.22545e-08	1.09287e-06	8.72069e-07	Xrcc5/Nat10/Cct6a/Cct7/Atm/Pif1/Atr/Cct2/Cct4/Nhp2/Rad50/Aurkb/Rpa1/Tert/Pinx1/Mapk1/Cct8/Tcp1/Dkc1/Gnl3l	20
GO:0019827	stem cell population maintenance	43/2453	213/28891	7.66718e-08	1.15654e-06	9.22869e-07	Aspm/Vangl2/Actl6a/Mettl14/Cdkn2a/Rbbp4/Bcl7a/Actb/Smo/Fancd2/Med21/Sinhcaf/Cnot3/Wdr62/Sct/Elavl1/Lig4/Cul4a/Mcph1/Lsm1/Med17/Smarca4/Leo1/Smarcc1/Hdac2/Smarcb1/Sirt6/Hmga2/Smarce1/Med6/Zfp322a/Zfp706/Med30/Wdr43/Lbh/Six2/Cdh2/Taf6l/Trim8/Smc3/Med14/Nkap/Rbbp7	43
GO:0009416	response to light stimulus	58/2453	329/28891	7.74017e-08	1.16438e-06	9.29129e-07	Zranb3/Opn3/Parp1/Dtl/Ckap5/Pcna/Slc7a11/Dhx36/Ppid/Trim32/Usp1/B4galt2/Noc2l/Triap1/Brca2/Rhno1/Rdh13/Pold1/Ruvbl2/Bax/Nsmce3/Ddias/Pold3/Sct/Ccnd1/Cul4a/Large1/Ei24/Tipin/Pclaf/Atr/Hyal2/Cdc25a/Sirt6/Hus1/Npm1/Adra1b/Aurkb/Trp53/Id2/Eif2s1/Akt1/Polk/Pbk/Ccar2/Prkaa1/Tuba1a/Rnf168/Hmgn1/Mapk13/Polh/Msh2/Msh6/Ercc3/Ppp1ca/Ddb1/Timp1/Cul4b	58
GO:0000002	mitochondrial genome maintenance	15/2453	36/28891	8.18751e-08	1.22835e-06	9.80172e-07	Mrpl15/Parp1/Endog/Ssbp1/Chchd4/Rrm1/Dna2/Top3a/Trp53/Lig3/Dnaja3/Opa1/Mrpl39/Mettl4/Twnk	15
GO:0032386	regulation of intracellular transport	60/2453	346/28891	8.51684e-08	1.27431e-06	1.01685e-06	Rab23/Bard1/Tnnt2/Tpr/Dhx9/Pdcd5-ps/Nup214/Ttc21b/Pkig/Pkia/Ect2/Sh3glb1/Anp32b/Cdkn2a/Pcsk9/Dmap1/Khdrbs1/Tardbp/Park7/Ran/Smo/Reep1/Chchd4/Trim28/Peg12/Pak1/Bag4/Zdhhc2/Prkaca/Vps35/Nutf2/Mtmr2/Ei24/Hyal2/Cdk1/Sirt6/Cep290/Cpsf6/Mdm2/Thoc5/Commd1/Xpo1/Sar1b/Ywhae/Spag5/Brca1/Gli3/Nsun2/Map1b/Xpo4/Prkaa1/Mapk1/Parl/Tomm70a/Ezr/Kif5b/Reep2/Kif20b/Nolc1/Nutf2-ps1	60
GO:0045910	negative regulation of DNA recombination	18/2453	51/28891	8.96993e-08	1.3385e-06	1.06807e-06	Zranb3/Rtel1/Kmt5a/H1f10/Blm/Ankle1/Parpbp/Senp3/Lig3/Recql5/Msh3/Shld2/Rmi2/Polq/Msh2/Msh6/Radx/Fancb	18
GO:0009126	purine nucleoside monophosphate metabolic process	16/2453	41/28891	9.14648e-08	1.36118e-06	1.08617e-06	Atic/Ak1/Gmps/Nudt2/Ak4/Ak2/Ppat/Paics/Dck/Pfas/Nt5c/Adk/Adsl/Gart/Dnph1/Prps2	16
GO:0098534	centriole assembly	17/2453	46/28891	9.35241e-08	1.38811e-06	1.10765e-06	Plk4/Sass6/Stil/Ppp1r35/Alms1/Wdr62/Ccp110/Cep295/Mdm1/Npm1/Cntrob/Trim37/Cenpj/Cep76/Cep192/Rttn/Rbm14	17
GO:0016078	tRNA catabolic process	10/2453	16/28891	9.49369e-08	1.40532e-06	1.12139e-06	Exosc2/Exosc9/Exosc8/Exosc3/Trnt1/Exosc7/Mettl1/Slfn9/Nsun2/Pop1	10
GO:0033314	mitotic DNA replication checkpoint signaling	8/2453	10/28891	1.02858e-07	1.51852e-06	1.21172e-06	Orc1/Clspn/Ticrr/Nae1/Topbp1/Hus1/Cdc6/Rad17	8
GO:0070198	protein localization to chromosome, telomeric region	14/2453	32/28891	1.0567e-07	1.5559e-06	1.24154e-06	Cct6a/Brca2/Cct7/Zfp827/Atr/Cct2/Nabp2/Cct4/Tert/Pinx1/Cct8/Tcp1/Dkc1/Gnl3l	14
GO:1900180	regulation of protein localization to nucleus	36/2453	165/28891	1.14352e-07	1.67927e-06	1.33999e-06	Rab23/Tpr/Parp1/Nvl/Pkig/Pkia/Ect2/Nmd3/Cdkn2a/Dmap1/Tardbp/Park7/Ran/Smo/Polr1a/Trim28/Ipo7/Nutf2/Pin1/Ei24/Hyal2/Cdk1/Sirt6/Npm1/Tmem98/Brca1/Akt1/Gli3/Tert/Pinx1/Mapk1/Tfrc/Hnrnpm/Nolc1/Trim8/Nutf2-ps1	36
GO:0090306	meiotic spindle assembly	9/2453	13/28891	1.17881e-07	1.7261e-06	1.37736e-06	Aspm/Aurka/Cenpe/Ccnb2/Fbxo5/Dcaf13/Washc5/Ndc80/Ddb1	9
GO:1904029	regulation of cyclin-dependent protein kinase activity	22/2453	74/28891	1.18162e-07	1.7261e-06	1.37736e-06	Ccna2/Psrc1/Ccne2/Cdkn2a/Cdkn2c/Stil/Actb/Ccne1/Blm/Plk1/Bccip/Ccnd1/Ccnb2/Ccng1/Cdc6/Mnat1/Akt1/Ccnh/Ccnb1/Tfap4/Ccnf/Ccnj	22
GO:0006301	postreplication repair	13/2453	28/28891	1.27711e-07	1.86069e-06	1.48475e-06	Dtl/Pcna/Pold1/Pold3/Pclaf/Pold2/Poldip2/Brca1/Pole2/Polk/Ube2v2/Polh/Msh2	13
GO:0009201	ribonucleoside triphosphate biosynthetic process	29/2453	118/28891	1.31609e-07	1.91048e-06	1.52448e-06	Ndufs1/Ndufa10/Nme7/Sdhc/Parp1/Ndufb5/Ndufc1/Atp5pb/Ndufb6/Nudt2/Stoml2/Sdhb/Eno1/Cad/Slc25a13/Ndufa9/Ndufc2/Ndufab1/Aldoa/Sdhd/Nme6/Ndufa12/Nme1/Ndufs6/Atpsckmt/Nme4/Ndufv2/Eno1b/Ndufb8	29
GO:0031167	rRNA methylation	11/2453	20/28891	1.31816e-07	1.91048e-06	1.52448e-06	Mettl5/Zcchc4/Bud23/Nsun5/Mrm2/Emg1/Nop2/Mettl16/Nsun3/Tfb1m/Trmt112	11
GO:2000772	regulation of cellular senescence	17/2453	47/28891	1.34938e-07	1.95062e-06	1.55652e-06	Rbl1/Ybx1/Zmpste24/Cdk6/Fbxo5/Mif/Fzr1/Sirt6/Hmga2/Pnpt1/Trp53/Eef1e1/Tert/Nek4/Rsl1d1/Morc3/Suv39h1	17
GO:0007099	centriole replication	16/2453	42/28891	1.36103e-07	1.96235e-06	1.56588e-06	Plk4/Sass6/Stil/Ppp1r35/Alms1/Wdr62/Ccp110/Cep295/Mdm1/Npm1/Cntrob/Trim37/Cenpj/Cep76/Cep192/Rttn	16
GO:0006406	mRNA export from nucleus	21/2453	69/28891	1.46001e-07	2.09961e-06	1.67541e-06	Tpr/Nup214/Nup160/Nxt1/Ncbp1/Magohb/Pcid2/Nup93/Ddx19a/Ddx19b/Nup133/Nup107/Thoc5/Xpo1/Nup88/Ncbp3/Nup85/Eif4a3/Thoc3/Nsun2/Nup155	21
GO:0034243	regulation of transcription elongation by RNA polymerase II	22/2453	75/28891	1.53859e-07	2.2069e-06	1.76102e-06	Parp1/Med19/Nelfcd/Ncbp1/Med8/Med18/Nelfa/Ezh2/Med21/Med17/Leo1/Med23/Sirt6/Med9/Med1/Recql5/Med6/Med30/Ncbp2/Rnf168/Wdr43/Med14	22
GO:0000462	maturation of SSU-rRNA from tricistronic rRNA transcript (SSU-rRNA, 5.8S rRNA, LSU-rRNA)	14/2453	33/28891	1.69164e-07	2.41395e-06	1.92623e-06	Utp3/Bms1/Utp6/Nol10/Heatr1/Rpp40/Nop9/Dcaf13/Utp23/Gtf2h5/Tbl3/Wdr46/Bysl/Wdr43	14
GO:0009156	ribonucleoside monophosphate biosynthetic process	14/2453	33/28891	1.69164e-07	2.41395e-06	1.92623e-06	Atic/Gmps/Nudt2/Cad/Ppat/Paics/Dhodh/Pfas/Adk/Adsl/Umps/Gart/Prps1/Prps2	14
GO:0009161	ribonucleoside monophosphate metabolic process	18/2453	53/28891	1.76121e-07	2.50037e-06	1.99519e-06	Atic/Ak1/Gmps/Nudt2/Ak4/Ak2/Cad/Ppat/Paics/Dhodh/Pfas/Nt5c/Adk/Adsl/Umps/Gart/Prps1/Prps2	18
GO:0031124	mRNA 3'-end processing	18/2453	53/28891	1.76121e-07	2.50037e-06	1.99519e-06	Rprd1b/Cstf1/Dhx36/Ahcyl1/Virma/Ncbp1/Nudt21/Leo1/Cpsf6/Lsm11/Cpsf3/Zc3h14/Cpsf2/Papola/Ccnb1/Ncbp2/Cstf2t/Cstf2	18
GO:0009206	purine ribonucleoside triphosphate biosynthetic process	28/2453	113/28891	1.78957e-07	2.53415e-06	2.02215e-06	Ndufs1/Ndufa10/Nme7/Sdhc/Parp1/Ndufb5/Ndufc1/Atp5pb/Ndufb6/Nudt2/Stoml2/Sdhb/Eno1/Slc25a13/Ndufa9/Ndufc2/Ndufab1/Aldoa/Sdhd/Nme6/Ndufa12/Nme1/Ndufs6/Atpsckmt/Nme4/Ndufv2/Eno1b/Ndufb8	28
GO:0043467	regulation of generation of precursor metabolites and energy	35/2453	161/28891	1.87174e-07	2.64377e-06	2.10962e-06	Irs1/Pask/Opn3/Mtch2/Ak4/Park7/Hmgb1/Ndufa4/Chchd4/Alox5/Phb2/Tigar/Ccnb1-ps/Prkaca/Gadd45gip1/Myo5a/Cox7a2/Cdk1/Cisd1/Sirt6/Shmt2/Pnpt1/Adra1b/Sco1/Trp53/Taco1/Rptor/Akt1/Prelid1/Ccnb1/Dnajc15/Prkaa1/Trap1/Mlst8/Ppp1ca	35
GO:0019320	hexose catabolic process	15/2453	38/28891	1.93154e-07	2.72132e-06	2.1715e-06	Gale/Eno1/Tpi1/Tigar/Ldha/Aldoa/Mpi/Pkm/Trp53/Eno3/Galk1/Foxk2/Eno1b/Tkfc/Pgk1	15
GO:0006304	DNA modification	24/2453	88/28891	1.95236e-07	2.74369e-06	2.18935e-06	Parp1/Bmi1/Exosc3/Zmpste24/Ezh2/Trim28/Exosc5/Mgmt/H19/Otud4/Smarca5/Ctcf/Dnmt1/Smarca4/Syncrip/Bend3/Hnrnpab/Mtrr/Apex1/Prmt5/Exosc4/Mis18a/Mettl4/Hells	24
GO:0006220	pyrimidine nucleotide metabolic process	16/2453	43/28891	1.99674e-07	2.79897e-06	2.23346e-06	Dtymk/Nme7/Dut/Tyms/Cad/Dck/Dctpp1/Dctd/Dhodh/Nme6/Nt5m/Shmt1/Nme1/Nt5c/Umps/Nme4	16
GO:1904356	regulation of telomere maintenance via telomere lengthening	19/2453	59/28891	2.1051e-07	2.94342e-06	2.34873e-06	Xrcc5/Parp1/Nat10/Rtel1/Dhx36/Cct6a/Cct7/Atm/Pif1/Atr/Cct2/Cct4/Aurkb/Pinx1/Mapk1/Cct8/Tcp1/Dkc1/Gnl3l	19
GO:0071025	RNA surveillance	10/2453	17/28891	2.12904e-07	2.96198e-06	2.36354e-06	Exosc2/Exosc9/Exosc8/Exosc3/Trnt1/Zc3h4/Exosc5/Exosc7/Supv3l1/Exosc4	10
GO:1902570	protein localization to nucleolus	10/2453	17/28891	2.12904e-07	2.96198e-06	2.36354e-06	Nvl/Nmd3/Cdkn2a/Ran/Polr1a/Rpf2/Npm1/Nol8/Tert/Pinx1	10
GO:0046034	ATP metabolic process	31/2453	135/28891	2.55943e-07	3.55184e-06	2.83423e-06	Ndufs1/Ndufa10/Sdhc/Parp1/Nudt5/Ak1/Ola1/Ndufb5/Ndufc1/Atp5pb/Ndufb6/Nudt2/Stoml2/Ak4/Sdhb/Eno1/Slc25a13/Ndufa9/Ndufc2/Ndufab1/Aldoa/Sdhd/Bend3/Ndufa12/Ndufs6/Parg/Atpsckmt/Dnm1l/Ndufv2/Eno1b/Ndufb8	31
GO:0090150	establishment of protein localization to membrane	49/2453	270/28891	3.14e-07	4.34666e-06	3.46846e-06	Lypla1/Maip1/Bcs1l/Pdcd5-ps/Zdhhc12/Mtch2/Rapsn/Rab5if/Snx27/Tram1l1/Sh3glb1/Sec61b/Zdhhc21/Emc1/Get4/Agk/Reep1/Bid/Tomm40/Tmem147/Bax/Pak1/Gga2/Zdhhc2/Large1/Wdr83os/Vps35/Zdhhc7/Emc8/Csk/Zdhhc3/Timm13/Ncln/Commd1/Hspa4/Emc6/Timm22/Rab34/Nsf/Tomm22/Samm50/Tomm70a/Arl6/Get1/Rab31/Reep2/Atad1/Zdhhc6/Mmgt1	49
GO:1900182	positive regulation of protein localization to nucleus	26/2453	103/28891	3.28391e-07	4.53457e-06	3.61841e-06	Tpr/Parp1/Ect2/Nmd3/Cdkn2a/Dmap1/Tardbp/Park7/Ran/Smo/Trim28/Ipo7/Nutf2/Hyal2/Cdk1/Npm1/Brca1/Akt1/Gli3/Tert/Pinx1/Mapk1/Tfrc/Hnrnpm/Trim8/Nutf2-ps1	26
GO:0000338	protein deneddylation	8/2453	11/28891	3.48824e-07	4.80476e-06	3.83401e-06	Cops5/Cops7b/Cops2/Cops4/Cops6/Cops7a/Senp8/Cops3	8
GO:0033157	regulation of intracellular protein transport	44/2453	232/28891	3.4999e-07	4.80889e-06	3.8373e-06	Rab23/Bard1/Tpr/Pdcd5-ps/Pkig/Pkia/Ect2/Sh3glb1/Anp32b/Cdkn2a/Dmap1/Tardbp/Park7/Ran/Smo/Chchd4/Trim28/Peg12/Pak1/Bag4/Zdhhc2/Prkaca/Nutf2/Ei24/Hyal2/Cdk1/Sirt6/Cep290/Mdm2/Commd1/Xpo1/Sar1b/Ywhae/Brca1/Gli3/Xpo4/Prkaa1/Mapk1/Parl/Tomm70a/Kif5b/Kif20b/Nolc1/Nutf2-ps1	44
GO:0005996	monosaccharide metabolic process	51/2453	287/28891	3.57256e-07	4.89661e-06	3.9073e-06	Uxs1/Irs1/Nudt5/Gpd2/Galk2/Fggy/Zmpste24/Gale/Pgd/Eno1/Mdh2/Brat1/Hmgb1/Slc25a13/Tpi1/Tigar/Otog/Ldha/Gdpgp1/Inppl1/Aldoa/Bckdk/Prkaca/Gpt2/Dlat/Mpi/Pkm/Arpp19/Xylb/Sirt6/Adra1b/Trp53/Eno3/Galk1/Slc25a10/Foxk2/Akt1/Nln/Prkaa1/C1qtnf3/Pgp/Eno1b/Tkfc/Ddb1/Pgam1/Got1/Gsto1/G6pdx/Pdk3/Pgk1/Pdha1	51
GO:0061157	mRNA destabilization	25/2453	97/28891	3.58597e-07	4.90289e-06	3.91231e-06	Dhx9/Exosc2/Celf1/Caprin1/Exosc9/Exosc8/Dhx36/Mettl14/Exosc3/Ybx1/Tardbp/Cnot6l/Hnrnpd/Cnot3/Exosc5/Lsm1/Dcps/Syncrip/Trim71/Exosc7/Pnpt1/Mettl16/Rbm24/Pabpc1/Polr2g	25
GO:0006090	pyruvate metabolic process	31/2453	137/28891	3.62181e-07	4.93972e-06	3.9417e-06	Prkag3/Mtch2/Pdhx/Gale/Eno1/Tpi1/Tigar/Ldha/Aldoa/Prkaca/Dlat/Mpi/Pkm/Me1/Sirt6/Vdac1/Eno3/Galk1/Rptor/Foxk2/Dld/Prkaa1/Mlst8/Fahd1/Eno1b/Me2/Tkfc/Pgam1/Pdk3/Pgk1/Pdha1	31
GO:0032467	positive regulation of cytokinesis	17/2453	50/28891	3.78691e-07	5.15224e-06	4.11128e-06	Kif14/Cdc25b/Ect2/Cdca8/Cit/Gipc1/Kif23/Cenpv/Aurkb/Poldip2/Cdc6/Birc5/Cdc14b/Rxfp3/Racgap1/Incenp/Kif20b	17
GO:0006457	protein folding	36/2453	173/28891	3.93503e-07	5.34068e-06	4.26164e-06	Ppil3/Pdcd5-ps/Hspa14/Qsox2/Dnlz/Ppig/Mkks/Pfdn4/Ppid/Sh3glb1/Bag1/Ttc4/Ppih/Nudc/Dnajc2/Cct6a/Pdia4/Cct7/Chchd4/Fkbp4/Cct2/Ppia/Cct4/Nudcd2/Hspa4/Tbcd/Fkbp11/Trap1/Dnaja3/Cct8/Tcp1/Ppil1/Pfdn6/Pfdn1/Grpel2/Prdx4	36
GO:1901796	regulation of signal transduction by p53 class mediator	23/2453	85/28891	4.06754e-07	5.50705e-06	4.3944e-06	Dyrk3/Cd44/Sh3glb1/Cdkn2a/Zmpste24/Armc10/Triap1/Kmt5a/Nop2/Atm/Atr/Rpf2/Mif/Mdm2/Usp15/Npm1/Cops3/Trp53/Atad5/Eef1e1/Bop1/Rrn3/Ankrd1	23
GO:0034661	ncRNA catabolic process	16/2453	45/28891	4.13208e-07	5.56728e-06	4.44247e-06	Exosc2/Exosc9/Exosc8/Exosc3/Snd1/Trnt1/Zc3h4/Exosc5/Exosc7/Mettl1/Pnpt1/Slfn9/Nsun2/Dis3/Pop1/Exosc4	16
GO:0046365	monosaccharide catabolic process	16/2453	45/28891	4.13208e-07	5.56728e-06	4.44247e-06	Nudt5/Gale/Eno1/Tpi1/Tigar/Ldha/Aldoa/Mpi/Pkm/Trp53/Eno3/Galk1/Foxk2/Eno1b/Tkfc/Pgk1	16
GO:0010165	response to X-ray	12/2453	26/28891	4.25709e-07	5.69424e-06	4.54378e-06	Xrcc5/Nucks1/Lrp2/Xrcc2/Brca2/Blm/Lig4/Atm/Trp53/Xrcc6/Msh2/Brcc3	12
GO:0032042	mitochondrial DNA metabolic process	12/2453	26/28891	4.25709e-07	5.69424e-06	4.54378e-06	Parp1/Endog/Ssbp1/Chchd4/Rrm1/Dna2/Top3a/Trp53/Lig3/Dnaja3/Mettl4/Twnk	12
GO:0061615	glycolytic process through fructose-6-phosphate	12/2453	26/28891	4.25709e-07	5.69424e-06	4.54378e-06	Gale/Eno1/Tpi1/Aldoa/Prkaca/Mpi/Pkm/Eno3/Galk1/Foxk2/Eno1b/Pgk1	12
GO:0042407	cristae formation	10/2453	18/28891	4.42374e-07	5.88877e-06	4.699e-06	Dnajc11/Letm1/Chchd3/Immt/Chchd6/Afg3l1/Samm50/Slc25a46/Apoo/Apool	10
GO:1901970	positive regulation of mitotic sister chromatid separation	10/2453	18/28891	4.42374e-07	5.88877e-06	4.699e-06	Ube2c/Cenpe/Cdc20/Cdca8/Mad1l1/Cdc16/Aurkb/Birc5/Cdc23/Incenp	10
GO:0051098	regulation of binding	65/2453	405/28891	4.7042e-07	6.21779e-06	4.96155e-06	Bag2/Hjurp/Traf3ip1/Nucks1/Dhx9/Parp1/Nvl/Lhx2/Id1/E2f1/Aurka/Nmd3/Nes/Ncbp1/Fktn/Cdkn2a/Pcsk9/Zmpste24/Stmn1/Eno1/Park7/Eif2b4/Eif2b1/Ran/Actb/Hmgb1/Met/Smo/Cycs/Trim28/Bax/Blm/Taf10/Plk1/Large1/Cdt1/Gas8/Pin1/Carm1/Smarca4/Cdon/Atr/Hdac2/Tdg/Hmga2/Tns3/Hspa4/Dhrs7b/Aurkb/Poldip2/Nme1/Eif4a3/Id2/Sox11/Gemin2/Eif2s1/Akt1/Tert/Pinx1/Eif3d/Tfap4/Eif4g1/Tmem132a/Zc4h2/Gnl3l	65
GO:0000212	meiotic spindle organization	11/2453	22/28891	4.71571e-07	6.21779e-06	4.96155e-06	Aspm/Aurka/Cenpe/Ccnb2/Fbxo5/Tubg1/Dcaf13/Washc5/Espl1/Ndc80/Ddb1	11
GO:0006390	mitochondrial transcription	11/2453	22/28891	4.71571e-07	6.21779e-06	4.96155e-06	Mterf4/Mterf1a/Mtres1/Polrmt/Tefm/Mrpl12/Prkaa1/Tfb1m/Mettl4/Ppargc1b/Twnk	11
GO:0042790	nucleolar large rRNA transcription by RNA polymerase I	11/2453	22/28891	4.71571e-07	6.21779e-06	4.96155e-06	Ncl/Polr1e/Smarca4/Macroh2a2/Smarcb1/Pwp1/Mars1/Nol11/Gtf2h5/Ercc3/Tcof1	11
GO:0006979	response to oxidative stress	63/2453	389/28891	5.08999e-07	6.69538e-06	5.34264e-06	Ptprn/Prdx6/Parp1/Pycr2/Endog/Pex2/Ect2/Slc7a11/Slc25a24/Gclm/Psip1/Cdkn2a/Prdx1/Park7/Lias/Met/Ezh2/Htra2/Chchd4/Ogg1/Fancd2/Alox5/Lig1/Xrcc1/Axl/Ddias/Coq7/Gsr/Prdx2/Atm/Hyal2/Rwdd1/Hdac2/Ndufa12/Ppia/Vrk2/Pnpt1/Thg1l/Trp53/Pycr1/Eif2s1/Akt1/Ercc6l2/Dhfr/Gpx8/Apex1/Psmb5/Nudt15/Prkaa1/Trap1/Abcc1/Mapk1/Mapk13/Ercc3/Ppargc1b/Banf1/Cfl1/Prdx5/Fxn/Prdx3/Aifm1/G6pdx/Prdx4	63
GO:0000731	DNA synthesis involved in DNA repair	14/2453	36/28891	6.14278e-07	8.06112e-06	6.43245e-06	Dtl/Pcna/Pole/Pold1/Pold3/Rrm1/Pclaf/Pold2/Poldip2/Hrob/Pole2/Polk/Polh/Pola1	14
GO:0040001	establishment of mitotic spindle localization	15/2453	41/28891	6.19687e-07	8.11293e-06	6.47379e-06	Sapcd2/Nusap1/Gpsm2/Ubxn2b/Cenpa/Mad2l1/Plk1/Bccip/Mcph1/Enkd1/Zw10/Spdl1/Kpnb1/Nde1/Ndc80	15
GO:0006167	AMP biosynthetic process	9/2453	15/28891	7.04697e-07	9.18989e-06	7.33316e-06	Atic/Nudt2/Ppat/Paics/Pfas/Adk/Adsl/Gart/Prps2	9
GO:0016226	iron-sulfur cluster assembly	12/2453	27/28891	7.06914e-07	9.18989e-06	7.33316e-06	Nfs1/Nfu1/Ndufab1/Glrx3/Ciapin1/Ciao2a/Nubpl/Glrx5/Lyrm4/Nubp1/Fxn/Abcb7	12
GO:0031163	metallo-sulfur cluster assembly	12/2453	27/28891	7.06914e-07	9.18989e-06	7.33316e-06	Nfs1/Nfu1/Ndufab1/Glrx3/Ciapin1/Ciao2a/Nubpl/Glrx5/Lyrm4/Nubp1/Fxn/Abcb7	12
GO:0046785	microtubule polymerization	23/2453	88/28891	7.96064e-07	1.03247e-05	8.23866e-06	Ssna1/Camsap1/Ckap5/Haus2/Tpx2/Pde4dip/Psrc1/Stmn1/Met/Fkbp4/Pak1/Tubgcp2/Fbxo5/Nedd1/Drg1/Tubg1/Tbcd/Map1b/Cenpj/Tubgcp6/Tuba1a/Nde1/Cep192	23
[truncated: 364 more rows]

## Sheet: GO of ASC down-regulated genes
Table S3: RNA-seq analysis in FISCs, ASCs and DMSO or PDS treated ASCs.
GO of ASC down-regulated genes
ID	Description	GeneRatio	BgRatio	pvalue	p.adjust	qvalue	geneID	Count
[truncated: 2,885 more rows]

## Sheet: GO of ASC G4-up genes
Table S3: RNA-seq analysis in FISCs, ASCs and DMSO or PDS treated ASCs.
[truncated: 8,996 more rows]

[truncated: 5 more sheets: GO of ASC G4-down genes, G4-up genes in PDS vs DMSO, G4-down genes in PDS vs DMSO, GO of G4-activated genes, GO of G4-repressed genes]
