# Supplementary material for: DNA G-quadruplex profiling in skeletal muscle stem cells reveals functional and mechanistic insights
Source: Genome Biol. 2025 Sep 5;26:269. doi: 10.1186/s13059-025-03753-w (PMC12412246; doi:10.1186/s13059-025-03753-w)
Supplement: Supplementary file 5 — Additional file 5: Table S4. H3K4me3 CUT&RUN analysis in ASCs treated with DMSO or PDS. [file 13059_2025_3753_MOESM5_ESM.xlsx]

## Sheet: Basic statistics
Table S4: H3K4me3 CUT&RUN analysis in ASCs treated with DMSO or PDS.
Basic statistics
Mouse ASCs
Sample	Raw Fragments	Pre-processed fragements	Percentage	Mapping reads	Percentage	Deduplicated and high quality mapping reads	Percentage	Peaks q=0.05
H3K4me3-DMSO-1	42925491	37742658	0.87926	32923833	0.872324	16124835	0.489762	20368
H3K4me3-DMSO-2	32933849	29441468	0.893958	24815438	0.842874	7837323	0.315824	19898
H3K4me3-PDS-1	90054863	84490132	0.938207	70941183	0.839639	24935050	0.351489	11776
H3K4me3-PDS-2	54711631	51712395	0.945181	48152918	0.931168	19433653	0.403582	11500

## Sheet: H3K4me3-DMSO-1 peaks
Table S4: H3K4me3 CUT&RUN analysis in ASCs treated with DMSO or PDS.
H3K4me3-DMSO-1 peaks
Chr	Start	End
chr1	3671765	3672216
chr1	4571392	4572091
chr1	4784408	4786355
chr1	4807402	4809015
chr1	4856973	4859010
chr1	5018975	5020823
chr1	5082854	5084223
chr1	6213607	6215880
chr1	6358986	6359403
chr1	6382415	6383106
chr1	7088142	7090614
chr1	7206369	7206944
chr1	7397012	7398630
chr1	9237190	9237826
chr1	9544893	9547929
chr1	9699225	9700297
chr1	9700543	9701226
chr1	9744831	9745209
chr1	9745369	9746034
chr1	9746423	9748420
chr1	9797479	9798025
chr1	9798260	9799383
chr1	9848132	9849001
chr1	9942239	9944153
chr1	9967729	9968657
chr1	10008764	10009639
chr1	10037157	10039554
chr1	10039801	10040169
chr1	10231319	10233890
chr1	10880282	10880558
chr1	10993201	10994671
chr1	11413905	11414598
chr1	12691978	12693709
chr1	12717991	12719493
chr1	12744468	12744832
chr1	12764317	12764841
chr1	12835597	12836913
chr1	12990899	12992812
chr1	13103607	13104599
chr1	13293295	13293913
chr1	13371935	13373119
chr1	13373402	13374872
chr1	13426117	13427151
chr1	13494510	13495253
chr1	13588285	13589899
chr1	13659236	13660513
chr1	14011260	14011707
chr1	14306949	14310137
chr1	14504555	14505167
chr1	14505387	14507002
chr1	14754046	14756446
chr1	14756993	14757616
chr1	14772911	14773772
chr1	14918523	14919146
chr1	15286440	15287550
chr1	15805540	15807057
chr1	15892596	15893169
chr1	16092836	16093478
chr1	16102997	16105185
chr1	16105351	16106648
chr1	16518449	16520280
chr1	16617615	16619651
chr1	16655448	16657475
chr1	16664977	16666472
chr1	16687700	16689301
chr1	17096262	17097860
chr1	19205793	19206265
chr1	20670385	20673545
chr1	20818883	20820350
chr1	20890198	20891558
chr1	20951488	20952195
chr1	21078033	21079705
chr1	21166404	21166985
chr1	21218395	21219530
chr1	21271784	21272401
chr1	21960432	21962430
chr1	23187913	23188423
chr1	23256351	23257760
chr1	23271142	23271552
chr1	23382162	23383131
chr1	23761692	23762984
chr1	23920847	23922214
chr1	23959090	23959600
chr1	24004693	24005820
chr1	24099037	24100718
chr1	24107521	24107997
chr1	24470915	24471242
chr1	24516587	24517244
chr1	24550453	24550729
chr1	24553725	24554279
chr1	24584431	24587641
chr1	24677923	24679817
chr1	26686886	26688203
chr1	30872044	30874513
chr1	30947387	30949563
chr1	33669212	33670697
chr1	33719833	33721189
chr1	33756501	33758247
chr1	33813327	33814765
chr1	33906927	33907638
chr1	33908308	33909422
chr1	34005869	34006533
chr1	34011111	34012616
chr1	34120804	34122923
chr1	34138969	34139405
chr1	34236273	34237128
chr1	34389446	34389816
chr1	34432767	34433427
chr1	34438830	34440880
chr1	34459227	34460337
chr1	34472439	34473439
chr1	34677899	34678715
chr1	34750872	34751155
chr1	34801645	34802467
chr1	34841234	34842712
chr1	34843131	34843482
chr1	34849874	34851044
chr1	35807051	35807340
chr1	36030690	36031169
chr1	36068692	36070630
chr1	36242877	36244542
chr1	36307753	36309702
chr1	36367601	36369174
chr1	36444346	36445415
chr1	36471846	36474276
chr1	36497097	36497379
chr1	36511599	36512197
chr1	36512559	36513818
chr1	36546307	36547294
chr1	36555880	36558663
chr1	36580490	36580938
chr1	36691334	36692587
chr1	36708809	36710184
chr1	36784767	36785514
chr1	36937584	36940148
chr1	37028806	37029914
chr1	37299800	37300862
chr1	37429090	37431159
chr1	37540036	37540955
chr1	37541170	37541608
chr1	37585594	37586267
chr1	37719872	37720183
chr1	37864298	37865937
chr1	37871856	37873140
chr1	37889535	37891493
chr1	37996524	37999371
chr1	38127998	38129683
chr1	38263502	38263842
chr1	38320297	38320669
chr1	38626597	38627085
chr1	38627760	38628173
chr1	38897433	38898491
chr1	38987286	38988844
chr1	39105297	39106041
chr1	39192796	39194523
chr1	39204793	39205521
chr1	39256761	39257457
chr1	39367392	39367689
chr1	39367869	39369854
chr1	39477524	39478826
chr1	39535468	39537037
chr1	39575663	39577399
chr1	39636261	39636680
chr1	39650246	39651020
chr1	39713956	39714266
chr1	39720894	39721541
chr1	39732246	39732533
chr1	39761464	39762189
chr1	39838919	39839207
chr1	39869627	39870384
chr1	39901267	39903746
chr1	39935528	39935872
chr1	39936249	39936661
chr1	40085542	40086224
chr1	40224960	40226371
chr1	40266320	40267826
chr1	40282001	40282467
chr1	40324914	40326257
chr1	40514988	40516056
chr1	40600710	40601272
chr1	40680452	40682281
chr1	40789593	40791048
chr1	40805604	40805922
chr1	41652554	41652976
chr1	42694462	42695196
chr1	42695625	42696766
chr1	42712936	42714421
chr1	42851210	42852343
chr1	42952843	42953806
chr1	43091532	43092382
chr1	43092605	43093313
chr1	43097790	43099709
chr1	43162675	43164100
chr1	43445075	43445659
chr1	43445916	43447316
chr1	43462951	43463259
chr1	43819165	43819441
chr1	43826476	43828005
chr1	43933245	43935638
chr1	44042035	44042698
chr1	44101107	44102798
chr1	44117578	44120137
chr1	44147291	44149023
chr1	44198492	44199137
chr1	44551377	44553049
chr1	45311554	45314034
chr1	45500591	45503181
chr1	45626222	45626870
chr1	45672973	45673330
chr1	45766075	45766381
chr1	45794844	45796853
chr1	45924941	45926300
chr1	46066559	46067379
chr1	46425416	46425812
chr1	46852087	46854444
chr1	50926406	50928561
chr1	50962408	50962840
chr1	51267356	51267831
chr1	51288984	51291105
chr1	51291476	51291842
chr1	51333030	51334091
chr1	51476657	51478979
chr1	51863269	51863824
chr1	51914847	51916225
chr1	52113451	52114133
chr1	52118965	52120468
chr1	52231129	52232751
chr1	52232967	52233258
chr1	52302810	52303553
chr1	52498999	52500207
chr1	52500604	52500925
chr1	52597781	52598477
chr1	52630597	52631500
chr1	52726232	52727655
chr1	52764023	52764479
chr1	52816419	52817970
chr1	52844673	52846085
chr1	52952001	52953176
chr1	53062341	53063084
chr1	53296160	53297933
chr1	53313158	53314525
chr1	53351589	53352899
chr1	53706509	53707061
chr1	53783495	53785197
chr1	53823623	53824266
chr1	53838367	53838643
chr1	54193990	54194525
chr1	54194702	54195291
chr1	54250404	54251507
chr1	54438021	54439212
chr1	54556831	54558330
chr1	54925373	54926895
chr1	55025690	55027460
chr1	55052840	55054285
chr1	55085809	55087829
chr1	55088408	55089674
chr1	55131024	55132892
chr1	55201839	55202875
chr1	55225370	55227070
chr1	55237264	55239344
chr1	55363580	55363895
chr1	55405372	55407030
chr1	56971005	56973874
chr1	56980640	56981069
chr1	57224138	57224740
chr1	57377254	57378572
chr1	57405703	57407813
chr1	57429141	57430307
chr1	57436263	57437400
chr1	57510581	57510869
chr1	57774143	57776116
chr1	57825548	57826500
chr1	57849526	57850144
chr1	57852233	57852509
chr1	57969143	57970165
chr1	57989322	57989862
chr1	57995717	57997506
chr1	58029750	58031177
chr1	58304015	58304315
chr1	58391798	58393175
chr1	58393586	58394565
chr1	58422485	58424057
chr1	58444676	58446738
chr1	58503790	58505586
chr1	58585447	58587243
chr1	58652289	58653390
chr1	58711188	58712092
chr1	58713350	58715187
chr1	58726090	58728845
chr1	58795156	58796682
chr1	58952708	58953123
chr1	58972382	58974444
chr1	59119305	59120733
chr1	59162712	59163158
chr1	59236474	59238109
chr1	59341126	59341402
chr1	59481010	59483727
chr1	59516113	59516688
chr1	59669582	59671745
chr1	59685019	59687662
chr1	59762532	59763222
chr1	59763565	59764125
chr1	59764399	59766134
chr1	59912432	59914288
chr1	60042457	60043548
chr1	60096636	60099186
chr1	60179808	60181864
chr1	60342741	60344407
chr1	60409097	60410926
chr1	60565245	60566766
chr1	60668058	60669340
chr1	61402324	61402884
chr1	61638405	61639929
chr1	62702997	62705026
chr1	62705811	62707378
chr1	62721685	62722282
chr1	63112719	63113856
chr1	63114324	63115833
chr1	63129565	63130492
chr1	63175739	63178494
chr1	63272804	63273225
chr1	63273637	63274743
chr1	63445757	63446677
chr1	63730275	63731665
chr1	64119084	64121423
chr1	64531810	64533122
chr1	64533551	64534539
chr1	64614418	64618127
chr1	64623839	64624184
chr1	64689811	64690747
chr1	64691183	64692304
chr1	64736120	64737854
chr1	64738094	64738930
chr1	64956008	64957187
chr1	65112302	65113113
chr1	65177842	65179999
chr1	65185829	65188015
chr1	66175086	66176640
chr1	66187137	66187849
chr1	66467736	66468126
chr1	66700787	66702249
chr1	66815838	66818290
chr1	66862112	66864191
chr1	66896048	66896875
chr1	66897169	66898066
chr1	67037847	67039460
chr1	67397852	67398623
chr1	69105779	69108331
chr1	69684968	69687233
chr1	69687647	69688375
chr1	69759342	69759902
chr1	69790730	69791006
chr1	71100632	71103560
chr1	71556958	71558470
chr1	71652527	71654287
chr1	72187500	72188393
chr1	72211153	72212589
chr1	72225540	72226134
chr1	72236154	72237455
chr1	72243489	72244180
chr1	72254115	72254806
chr1	72283624	72284321
chr1	72306867	72308243
chr1	72582789	72584215
chr1	72711235	72713378
chr1	72824627	72825407
chr1	72870506	72871215
chr1	72871630	72872432
chr1	72873312	72874433
chr1	73823851	73824906
chr1	73962785	73963101
chr1	73999472	74001707
chr1	74015302	74015666
chr1	74027393	74027895
chr1	74035783	74037334
chr1	74068323	74069378
chr1	74098182	74099244
chr1	74124481	74125394
chr1	74236514	74238454
chr1	74283865	74285874
chr1	74295989	74296265
chr1	74302531	74304738
chr1	74332534	74333703
chr1	74368075	74368570
chr1	74386691	74387262
chr1	74391790	74393241
chr1	74397379	74398345
chr1	74504856	74507450
chr1	74586986	74588869
chr1	74600599	74601845
chr1	74661704	74663299
chr1	74713046	74714260
chr1	74748528	74749505
chr1	74771942	74773226
chr1	74783795	74784694
chr1	74791704	74792032
chr1	74803117	74803616
chr1	74806897	74807263
chr1	74816711	74817753
chr1	74855212	74855488
chr1	74893233	74893674
chr1	74948316	74948662
chr1	75124544	75125575
chr1	75141027	75143568
chr1	75168259	75169393
chr1	75179430	75180517
chr1	75191339	75193072
chr1	75209227	75209511
chr1	75210229	75211917
chr1	75217760	75219880
chr1	75236177	75237553
chr1	75248317	75248821
chr1	75263205	75264209
chr1	75316379	75317608
chr1	75344137	75345473
chr1	75360283	75362322
chr1	75375144	75375537
chr1	75381709	75382931
chr1	75422694	75423319
chr1	75435631	75436877
chr1	75458123	75459016
chr1	75477977	75479580
chr1	75486765	75488170
chr1	75505035	75506723
chr1	75521077	75522532
chr1	75545961	75547069
chr1	76866179	76867021
chr1	77461910	77462350
chr1	77496785	77497252
chr1	77513414	77516271
chr1	78007822	78008333
chr1	78016673	78017228
chr1	78156629	78157003
chr1	78188927	78189965
chr1	78195850	78197492
chr1	78203040	78204427
chr1	78216029	78216971
chr1	78217328	78218282
chr1	78310292	78310725
chr1	78487733	78489779
chr1	78537182	78538310
chr1	78657890	78659776
chr1	78811846	78812355
chr1	78817162	78817827
chr1	78818011	78818323
chr1	79580859	79581649
chr1	79671303	79672419
chr1	79760486	79762128
chr1	79776054	79777183
chr1	79823100	79824584
chr1	79857512	79859053
chr1	80338393	80340075
chr1	80709195	80710143
chr1	80757413	80758952
chr1	81593581	81594734
chr1	81675125	81675775
chr1	82283602	82284717
chr1	82286548	82287325
chr1	82289491	82290896
chr1	82316158	82317644
chr1	82476296	82476572
chr1	82586391	82587200
chr1	82724656	82726087
chr1	82839196	82840906
chr1	83037809	83038793
chr1	83159647	83160069
chr1	83407967	83408433
chr1	84283479	84283830
chr1	84284035	84284787
chr1	84695328	84696333
chr1	84837613	84839138
chr1	84839437	84841038
chr1	84934160	84935263
chr1	85793452	85795256
chr1	85894317	85895899
chr1	86018342	86018943
chr1	86045803	86046725
chr1	86059045	86059568
chr1	86064383	86066160
chr1	86154122	86155568
chr1	86303197	86304147
chr1	86357486	86360905
chr1	86434007	86435622
chr1	86440833	86443275
chr1	86470837	86471460
chr1	86472377	86472761
chr1	86486988	86488663
chr1	86503842	86505419
chr1	86526908	86529841
chr1	86581789	86583304
chr1	86586845	86587947
chr1	86622991	86623345
chr1	86669576	86670825
chr1	86703274	86704846
chr1	87077534	87078359
chr1	87186725	87187163
chr1	87190654	87191922
chr1	87205223	87206319
chr1	87213252	87213990
chr1	87214266	87215451
chr1	87264199	87265150
chr1	87326819	87328402
chr1	87509476	87510560
chr1	87608037	87608529
chr1	87755647	87757296
chr1	87853453	87854803
chr1	88007713	88008898
chr1	88205182	88205817
chr1	88276092	88277889
chr1	88698640	88702029
chr1	89070207	89072489
chr1	89454137	89456433
chr1	89538820	89539264
chr1	89580690	89581807
chr1	89643977	89644263
chr1	89656839	89657174
chr1	89927222	89927518
chr1	89929917	89931269
chr1	89941917	89942241
chr1	90162941	90163220
chr1	90204095	90207413
chr1	90268714	90268990
chr1	90602831	90604569
chr1	90754514	90754878
chr1	90909738	90910103
chr1	90998307	91000264
chr1	91023002	91023352
chr1	91053407	91056254
chr1	91179760	91180154
chr1	91216783	91217062
chr1	91249621	91252025
chr1	91297826	91299366
chr1	91350974	91351709
chr1	91366362	91367603
chr1	91396724	91398784
chr1	91411580	91414096
chr1	91457956	91459919
chr1	91494394	91495736
chr1	91539936	91541447
chr1	91757336	91758100
chr1	91800785	91802294
chr1	92178886	92179819
chr1	92180349	92181186
chr1	92472838	92474479
chr1	92640831	92642344
chr1	92703690	92704053
chr1	92774807	92775160
chr1	92831769	92834004
chr1	92906951	92907697
chr1	92910220	92910728
chr1	92911073	92912227
chr1	92933782	92935535
chr1	93100875	93101730
chr1	93235670	93236685
chr1	93305150	93306353
chr1	93342242	93344534
chr1	93444144	93446095
chr1	93477630	93480277
chr1	93511501	93513122
chr1	93634558	93636334
chr1	93668746	93669280
chr1	93685433	93687525
chr1	93753588	93755871
chr1	93801173	93802373
chr1	93803375	93804636
chr1	93824853	93826176
chr1	94035159	94035935
chr1	95267754	95268584
chr1	95313549	95314753
chr1	95666491	95666993
chr1	95667192	95668368
chr1	97660042	97662367
chr1	97768817	97771206
chr1	97976279	97977658
chr1	98094307	98095974
chr1	104768533	104769706
chr1	105355393	105356977
chr1	105662700	105665356
chr1	105780289	105780565
chr1	105780916	105781693
chr1	105971585	105972449
chr1	105989694	105990195
chr1	105991124	105992559
chr1	105993286	105994015
chr1	106171593	106172053
chr1	106172307	106174115
chr1	106629604	106630146
chr1	106712504	106714359
chr1	106758569	106760495
chr1	106795180	106797154
chr1	107589990	107590992
chr1	111864024	111865347
chr1	118309947	118311392
chr1	118321714	118323174
chr1	118388090	118390671
chr1	118458476	118459944
chr1	118627573	118628585
chr1	118982128	118982690
chr1	119047710	119048157
chr1	119051853	119054449
chr1	119151839	119152765
chr1	119419720	119421037
chr1	119421380	119422551
chr1	119457680	119458304
chr1	119503310	119504944
chr1	119525238	119526549
chr1	119647741	119649204
chr1	119835725	119837598
chr1	119912046	119913485
chr1	119997118	119997653
chr1	120007165	120007840
chr1	120073127	120074133
chr1	120119974	120121888
chr1	120264451	120265397
chr1	120596524	120597600
chr1	120602492	120605130
chr1	120606248	120607446
chr1	120614238	120615275
chr1	120963930	120964650
chr1	121096890	121097539
chr1	121177845	121180275
chr1	121253937	121254871
chr1	121326307	121328534
chr1	121377681	121378071
chr1	121398553	121399114
chr1	121430360	121432191
chr1	121528111	121528524
chr1	121566574	121567997
chr1	125433588	125435552
chr1	125559924	125561954
chr1	125911207	125912450
chr1	126492414	126493021
chr1	126493222	126493650
chr1	126737819	126738547
chr1	126817534	126818213
chr1	126829862	126830879
chr1	127204659	127206557
chr1	127380817	127381366
chr1	127677225	127678206
chr1	127773132	127776122
chr1	127868565	127869719
chr1	128102115	128104388
chr1	128243885	128246068
chr1	128357606	128359699
chr1	128399388	128399910
chr1	128415845	128417421
chr1	128472330	128473055
chr1	128482852	128483254
chr1	128508603	128508952
chr1	128589826	128593097
chr1	128832201	128832754
chr1	130462050	130463271
chr1	130715419	130718083
chr1	131095965	131097800
chr1	131137312	131139097
chr1	131152950	131154148
chr1	131184542	131184882
chr1	131244587	131245954
chr1	131279033	131279812
chr1	131525159	131527447
chr1	131527964	131528919
chr1	131797183	131797826
chr1	131820348	131821021
chr1	131827527	131829467
chr1	131867191	131868166
chr1	131910269	131912241
chr1	131962662	131963829
chr1	132007099	132009470
chr1	132067400	132068301
chr1	132138388	132139793
chr1	132190659	132191539
chr1	132199478	132200436
chr1	132298429	132299506
chr1	132316018	132317709
chr1	132389805	132391563
chr1	132417184	132418730
chr1	132476355	132478384
chr1	132880437	132881368
chr1	133024126	133026100
chr1	133033314	133033915
chr1	133045700	133047321
chr1	133068087	133069670
chr1	133131446	133135209
chr1	133163788	133164510
chr1	133181150	133182829
chr1	133363166	133364179
chr1	133422697	133424405
chr1	133434368	133434970
chr1	133492413	133493523
chr1	133608913	133610328
chr1	133659769	133661405
chr1	133744968	133745245
chr1	133799541	133801320
chr1	133854602	133855184
chr1	133908652	133909339
chr1	133920779	133921196
chr1	133941246	133941662
chr1	134060890	134061507
chr1	134077553	134079115
chr1	134086603	134087278
chr1	134092631	134093139
chr1	134098595	134099922
chr1	134234692	134235650
chr1	134298538	134299500
chr1	134332573	134333214
chr1	134360872	134362620
chr1	134381776	134382591
chr1	134405462	134407127
chr1	134414993	134416642
chr1	134454826	134456536
chr1	134494198	134495819
chr1	134513329	134514100
chr1	134556221	134557064
chr1	134560020	134561675
chr1	134646368	134646755
chr1	134651451	134651727
chr1	134803575	134804270
chr1	134909192	134909732
chr1	134954344	134956122
chr1	134962108	134963742
chr1	134987869	134988233
chr1	135103295	135105518
chr1	135146186	135146671
chr1	135146953	135148191
chr1	135258766	135259227
chr1	135282719	135284278
chr1	135312437	135314233
chr1	135368366	135369206
chr1	135374114	135375332
chr1	135428798	135430596
chr1	135491916	135492664
chr1	135510148	135510853
chr1	135531313	135531589
chr1	135554602	135555104
chr1	135583259	135585761
chr1	135670035	135670311
chr1	135686519	135688196
chr1	135698527	135699777
chr1	135728723	135730786
chr1	135765907	135768719
chr1	135818445	135818885
chr1	135836524	135837026
chr1	135837334	135837917
chr1	135845222	135847269
chr1	135917724	135919206
chr1	136007449	136008793
chr1	136017683	136019190
chr1	136131179	136132379
chr1	136140027	136140811
chr1	136233251	136234741
chr1	136260257	136260632
chr1	136344381	136346411
chr1	136414649	136415918
chr1	136466050	136467305
chr1	136588881	136589349
chr1	136624337	136624998
chr1	136625197	136626210
chr1	136684010	136684286
chr1	136685233	136686105
chr1	136781640	136782286
chr1	136948130	136949426
chr1	137221411	137222165
chr1	137898546	137901225
chr1	137928006	137928714
chr1	138506609	138507315
chr1	138579749	138580177
chr1	138617440	138620220
chr1	138841220	138842493
chr1	138843434	138843959
chr1	138848301	138849213
chr1	138855461	138855782
chr1	138856541	138856956
chr1	138912147	138913179
chr1	138930513	138930909
chr1	138962816	138964642
chr1	139421775	139424336
chr1	139454318	139456229
chr1	140171834	140172111
chr1	140182249	140182812
chr1	140182968	140183265
chr1	140245412	140246687
chr1	143701308	143702632
chr1	143738950	143740509
chr1	143776399	143778555
chr1	144003149	144005074
chr1	149960941	149961340
chr1	150392035	150394601
chr1	150933439	150934207
chr1	150991887	150993712
chr1	151236154	151237080
chr1	151249877	151251471
chr1	151344566	151347276
chr1	151427341	151429933
chr1	151499465	151501583
chr1	151571182	151572220
chr1	151596039	151597010
chr1	151686927	151687297
chr1	151754539	151756587
chr1	151947457	151948358
chr1	152088886	152091047
chr1	152385624	152386872
chr1	152399677	152400813
chr1	152436917	152437922
chr1	152497421	152497974
chr1	152623788	152625439
chr1	152669019	152669931
chr1	152765850	152767944
chr1	152901463	152902609
chr1	152903387	152904683
chr1	152954673	152955793
chr1	153045554	153045830
chr1	153091458	153092348
chr1	153185743	153186303
chr1	153266802	153267366
chr1	153308018	153309341
chr1	153317205	153318183
chr1	153330154	153332970
chr1	153424465	153425528
chr1	153485329	153487656
chr1	153549188	153550050
chr1	153641759	153642233
chr1	153740342	153742521
chr1	153748860	153749715
chr1	153751877	153752778
chr1	153899444	153901615
chr1	154117564	154118293
chr1	154150524	154150955
chr1	154726065	154726441
chr1	154884096	154884503
chr1	155083017	155084070
chr1	155097675	155099596
chr1	155145832	155147067
chr1	155158624	155159711
chr1	155243645	155245162
chr1	155348552	155349307
chr1	155416180	155417464
chr1	155493549	155494183
chr1	155530633	155531197
chr1	155557864	155559641
chr1	155741204	155743135
chr1	155811831	155813427
chr1	155971804	155974092
chr1	156034701	156035588
chr1	156035868	156037443
chr1	156040900	156042535
chr1	156302974	156303787
chr1	156420230	156421482
chr1	156472739	156474469
chr1	156494944	156495256
chr1	156558537	156560117
chr1	156615653	156617953
chr1	156673038	156674855
chr1	156717891	156719599
chr1	156752047	156752809
chr1	156781100	156781603
chr1	156838440	156839877
chr1	156938504	156939295
chr1	156939778	156940337
chr1	157086394	157086784
chr1	157101090	157101728
chr1	157411225	157413272
chr1	157506933	157507766
chr1	158355947	158356447
chr1	159231569	159232422
chr1	159232701	159233854
chr1	160044082	160045192
chr1	160195007	160196162
chr1	160210761	160213701
chr1	160351161	160352006
chr1	160791695	160793385
chr1	160905868	160907933
chr1	161034053	161034985
chr1	161035521	161038120
chr1	161070008	161072551
chr1	161130282	161131671
chr1	161195525	161196399
chr1	161248355	161251087
chr1	161875114	161877646
chr1	161968933	161970137
chr1	162004685	162005820
chr1	162038685	162039575
chr1	162075807	162076185
chr1	162207282	162207834
chr1	162217571	162220929
chr1	162225637	162225976
chr1	162299594	162300554
chr1	162313269	162313826
chr1	162334588	162335142
chr1	162476711	162476987
chr1	162477195	162478071
chr1	162509575	162510088
chr1	162547179	162549157
chr1	162569822	162571907
chr1	162738348	162740532
chr1	162858386	162859960
chr1	163269471	163270964
chr1	163280225	163280581
chr1	163311059	163314103
chr1	163402473	163404169
chr1	163562165	163562516
chr1	163779423	163780602
chr1	163929478	163931037
chr1	163993914	163995610
chr1	164248327	164248825
chr1	164249003	164250864
chr1	164275434	164276349
chr1	164306347	164308207
chr1	164457242	164458534
chr1	164798575	164799110
chr1	164898860	164899734
chr1	165193472	165194811
chr1	165235462	165237341
chr1	165281092	165282861
chr1	165459317	165460966
chr1	165461163	165462103
chr1	165633152	165635106
chr1	165641708	165642226
chr1	165642425	165643292
chr1	165707632	165708707
chr1	165763368	165764858
chr1	165779982	165780906
chr1	165814415	165815247
chr1	165844342	165845641
chr1	166000938	166002566
chr1	166002977	166003533
chr1	166047716	166049209
chr1	166126769	166127991
chr1	166308860	166309619
chr1	166379140	166380657
chr1	166408914	166410073
chr1	166922875	166923657
chr1	167000342	167001405
chr1	167001642	167002663
chr1	167269842	167270945
chr1	167283129	167285425
chr1	167307758	167309602
chr1	167339987	167340770
chr1	167349561	167350943
chr1	167393083	167394655
chr1	167598185	167599127
chr1	167618111	167618731
chr1	167688509	167689455
chr1	167802671	167803199
chr1	167929809	167930104
chr1	168163644	168163920
chr1	168391650	168392577
chr1	168429736	168431962
chr1	168475652	168476061
chr1	168597898	168598894
chr1	169530272	169532200
chr1	169746160	169748005
chr1	169919420	169920067
chr1	169934195	169934471
chr1	169968519	169970146
chr1	170010692	170011132
chr1	170108801	170111523
chr1	170173801	170175556
chr1	170214143	170215501
chr1	170254886	170255791
chr1	170589060	170590379
chr1	170644155	170646681
chr1	170664996	170665593
chr1	170866744	170868983
chr1	170884126	170885759
chr1	170901132	170901464
chr1	170907560	170908305
chr1	170998206	170998780
chr1	171033000	171033891
chr1	171037184	171037963
chr1	171044082	171044738
chr1	171045019	171045567
chr1	171064362	171064779
chr1	171085790	171086232
chr1	171101964	171102667
chr1	171103081	171103851
chr1	171110744	171111117
chr1	171111437	171112303
chr1	171113678	171114197
chr1	171149665	171151060
chr1	171193001	171193340
chr1	171221208	171222950
chr1	171246016	171247192
chr1	171250377	171252430
chr1	171262752	171263090
chr1	171269985	171271407
chr1	171280236	171281857
chr1	171287160	171288153
chr1	171293636	171295252
chr1	171327974	171330739
chr1	171344948	171346497
chr1	171411050	171412796
chr1	171437542	171438551
chr1	171470128	171470485
chr1	171503381	171504640
chr1	171540500	171541058
chr1	172026246	172027629
chr1	172048898	172049762
chr1	172081840	172084126
chr1	172126400	172128141
chr1	172133803	172134390
chr1	172147944	172150056
chr1	172205130	172206859
chr1	172297510	172297975
chr1	172311864	172313661
chr1	172326224	172326667
chr1	172340717	172341390
chr1	172375906	172378123
chr1	172397088	172397461
chr1	172468437	172468713
chr1	172481690	172482878
chr1	172490168	172490549
chr1	172500021	172502909
chr1	172520747	172521346
chr1	172562197	172563577
chr1	172616671	172617027
chr1	172632293	172633396
chr1	173366744	173367815
chr1	174501854	174502769
chr1	175491908	175493080
chr1	175624427	175626104
chr1	175691322	175693306
chr1	175880403	175881609
chr1	176223557	176224130
chr1	176274575	176275409
chr1	176800881	176801703
chr1	176812274	176815317
chr1	176834028	176836123
chr1	177014731	177015191
chr1	177257062	177258968
chr1	177322200	177323554
chr1	177338398	177339339
chr1	177441130	177441827
chr1	177442996	177444288
chr1	177555742	177556570
chr1	177684126	177684872
chr1	177702446	177703410
chr1	177794456	177796543
chr1	177982909	177983835
chr1	178368655	178369848
chr1	178405387	178406874
chr1	178527402	178529897
chr1	179516978	179518310
chr1	179545066	179547534
chr1	179667625	179669481
chr1	179801726	179803892
chr1	179847425	179847829
chr1	179863218	179863553
chr1	179960392	179962579
chr1	179969637	179970217
chr1	180195066	180196055
chr1	180225448	180226609
chr1	180250037	180250506
chr1	180255340	180256853
chr1	180312239	180313086
chr1	180313280	180314130
chr1	180330407	180332508
chr1	180364813	180366330
chr1	180386953	180387778
chr1	180568705	180570333
chr1	180640181	180641017
chr1	180641289	180642443
chr1	180696641	180697310
chr1	180703332	180704259
chr1	180725464	180727580
chr1	180763482	180764044
chr1	180767854	180768952
chr1	180777331	180778633
chr1	180794105	180794777
chr1	180811275	180813579
chr1	180813889	180814517
chr1	180848353	180848752
chr1	180850364	180850705
chr1	180851152	180852138
chr1	180903931	180905490
chr1	180941592	180943368
chr1	181016551	181017577
chr1	181143201	181145569
chr1	181150855	181152364
chr1	181210211	181211697
chr1	181211979	181212937
chr1	181256016	181257037
chr1	181352235	181353826
chr1	181553117	181553567
chr1	181840896	181842782
chr1	182018483	182019598
chr1	182020276	182020998
chr1	182057533	182058020
chr1	182124698	182125974
chr1	182281183	182282878
chr1	182340105	182341927
chr1	182368554	182368852
chr1	182369031	182369517
chr1	182408309	182410267
chr1	182515782	182517730
chr1	182763649	182765029
chr1	182954733	182955204
chr1	182959554	182960359
chr1	182983257	182983646
chr1	183113344	183113742
chr1	183145795	183147583
chr1	183188299	183189256
chr1	183194310	183195257
chr1	183220562	183221602
chr1	183296487	183298822
chr1	183344746	183346353
chr1	183368429	183369983
chr1	183388707	183390201
chr1	183438642	183439245
chr1	183905249	183905644
chr1	184033312	184036487
chr1	184041647	184042037
chr1	184244562	184244883
chr1	184260602	184261265
chr1	184663625	184664113
chr1	184664269	184664581
chr1	184708040	184708592
chr1	184730311	184732577
chr1	184844820	184846625
chr1	184882317	184883042
chr1	184923101	184923395
chr1	184998682	184999518
chr1	184999996	185000272
chr1	185203541	185205471
chr1	185328221	185329387
chr1	185332090	185333152
chr1	185362352	185362867
chr1	185363078	185364561
chr1	185454796	185455667
chr1	186116573	186117344
chr1	186182688	186183298
chr1	186409214	186409888
chr1	186454300	186454576
chr1	186546240	186546616
chr1	186567360	186568184
chr1	186568375	186568651
chr1	186702770	186703204
chr1	186703502	186705896
chr1	186747938	186750085
chr1	187215179	187216390
chr1	187608764	187610063
chr1	187651239	187652415
chr1	187662261	187663190
chr1	187663352	187663653
chr1	187997508	187998428
chr1	188055885	188056368
chr1	189006546	189008066
chr1	189342936	189344051
chr1	189686712	189688947
chr1	189727550	189729977
chr1	189921222	189922785
chr1	190018107	190018559
chr1	190128217	190129126
chr1	190148546	190149096
chr1	190154423	190155271
chr1	190161179	190162174
chr1	190168458	190170747
chr1	190174604	190175713
chr1	190250892	190251171
chr1	190259784	190260359
chr1	190270925	190271201
chr1	190690614	190691085
chr1	190910926	190912351
chr1	190927789	190928802
chr1	190929010	190929844
chr1	190977135	190979152
chr1	191024597	191026624
chr1	191062356	191064212
chr1	191097832	191098902
chr1	191182380	191183256
chr1	191183523	191183998
chr1	191215922	191216512
chr1	191224173	191225719
chr1	191312542	191313132
chr1	191317256	191318445
chr1	191325857	191327067
chr1	191394929	191396356
chr1	191396696	191397042
chr1	191573890	191575565
chr1	191575724	191576929
chr1	191661843	191662205
chr1	191717364	191719676
chr1	192136050	192137531
chr1	192137740	192138916
chr1	192190854	192191376
chr1	192753193	192753495
chr1	192770178	192771484
chr1	192778891	192779327
chr1	192789422	192789749
chr1	192789926	192790508
chr1	192806552	192807294
chr1	192834652	192835409
chr1	192854210	192855406
chr1	192855965	192856261
chr1	193034992	193036095
chr1	193128935	193130454
chr1	193172733	193174685
chr1	193189091	193189788
chr1	193197859	193198160
chr1	193244193	193244713
chr1	193262531	193264183
chr1	193271637	193273190
chr1	193333127	193333482
chr1	193382212	193382956
chr1	194619156	194621665
chr1	194879323	194880164
chr1	194885495	194885791
chr1	194938729	194940120
chr1	194976132	194977348
chr1	195016614	195017557
chr1	195091716	195092609
chr1	195130266	195131908
chr1	195241737	195242461
chr10	3366023	3367267
chr10	3696641	3697196
chr10	3739874	3740493
chr10	3740679	3741785
chr10	3972837	3974289
chr10	4265906	4267241
chr10	4333622	4334580
chr10	4346785	4347061
chr10	4387831	4389730
chr10	4431348	4432365
chr10	4432628	4433672
chr10	4611395	4613212
chr10	4620896	4621720
chr10	4631880	4633125
chr10	4671100	4671874
chr10	4710054	4713637
chr10	4775804	4776258
chr10	5056413	5056774
chr10	5067828	5069442
chr10	5194122	5195012
chr10	5264409	5264792
chr10	5288124	5289700
chr10	5550260	5550819
chr10	5802871	5805516
chr10	5822620	5824268
chr10	5824500	5824902
chr10	5921573	5922656
chr10	7158515	7158920
chr10	7182828	7183373
chr10	7210391	7212625
chr10	7779800	7781381
chr10	7792021	7793903
chr10	7867321	7867917
chr10	7954411	7955951
chr10	7956275	7957166
chr10	8505691	8506185
chr10	8517187	8519335
chr10	8761429	8762781
chr10	8813068	8814299
chr10	8861063	8861628
chr10	8861803	8862089
chr10	8885067	8886980
chr10	8910563	8910923
chr10	8945194	8945693
chr10	9674457	9676072
chr10	9676690	9677071
chr10	9899594	9901048
chr10	9901383	9902037
chr10	10557470	10558304
chr10	10688579	10689458
chr10	11149268	11150706
chr10	11280500	11281312
chr10	11281640	11283092
chr10	11342938	11344364
chr10	12547915	12549034
chr10	12858273	12858710
chr10	12866811	12869638
chr10	12878719	12879100
chr10	12911612	12912295
chr10	12921686	12923353
chr10	12963307	12964748
chr10	13008187	13009540
chr10	13090493	13091825
chr10	13192174	13193286
chr10	13322919	13324159
chr10	13388521	13388797
chr10	13429355	13429833
chr10	13473655	13474794
chr10	13500757	13501480
chr10	13501665	13502236
chr10	13552371	13554067
chr10	13739546	13740295
chr10	13832037	13833130
chr10	13861299	13861575
chr10	13868175	13869810
chr10	13964533	13966779
chr10	13967272	13968302
chr10	13982466	13983866
chr10	14017804	14018753
chr10	14046034	14046580
chr10	14048803	14049752
chr10	14054978	14056074
chr10	14085256	14086578
chr10	14196287	14196584
chr10	14208024	14208367
chr10	14544635	14545684
chr10	14645953	14646625
chr10	14704431	14705862
chr10	17632527	17633135
chr10	17655623	17656471
chr10	17721824	17723068
chr10	17723290	17725501
chr10	17795958	17796423
chr10	17946554	17947494
chr10	18021381	18023281
chr10	18055974	18057266
chr10	18196896	18197546
chr10	18234446	18235672
chr10	18318536	18319529
chr10	18407303	18408673
chr10	18430520	18432136
chr10	18528052	18528576
chr10	18545117	18546290
chr10	18743328	18744032
chr10	18844853	18845499
chr10	19013108	19015400
chr10	19045988	19046587
chr10	19121481	19122381
chr10	19167691	19167967
chr10	19185638	19186090
chr10	19591467	19593206
chr10	19712147	19712998
chr10	19849752	19851646
chr10	19907193	19907867
chr10	19933498	19935782
chr10	20005494	20006629
chr10	20040616	20040892
chr10	20148311	20148686
chr10	20149021	20150122
chr10	20170060	20170616
chr10	20311406	20313927
chr10	20347448	20348899
chr10	20398524	20398839
chr10	20464422	20464698
chr10	20471694	20472458
chr10	20486923	20487232
chr10	20492386	20492695
chr10	20500165	20500828
chr10	20501046	20501728
chr10	20513988	20514616
chr10	20546424	20548917
chr10	20630157	20630710
chr10	20657635	20659034
chr10	20673577	20674673
chr10	20716885	20717354
chr10	20722856	20725213
chr10	20952230	20953642
chr10	21158500	21160980
chr10	21188593	21189180
chr10	21295775	21297171
chr10	21304865	21305182
chr10	21470197	21470991
chr10	21659292	21659917
chr10	21881836	21882784
chr10	21922944	21924099
chr10	21994019	21994485
chr10	21995164	21996042
chr10	22058273	22059330
chr10	22140828	22141104
chr10	22148360	22150106
chr10	22158994	22159298
chr10	22163524	22163800
chr10	22273182	22274367
chr10	22608400	22608753
chr10	22644318	22645916
chr10	22658440	22659178
chr10	22729854	22732133
chr10	23076735	23077855
chr10	23177390	23178078
chr10	23203427	23203988
chr10	23284835	23286210
chr10	23347967	23350657
chr10	23449657	23450681
chr10	23542256	23542738
chr10	23609908	23610411
chr10	23785002	23787105
chr10	23787417	23788537
chr10	23796461	23797859
chr10	23894729	23895126
chr10	24131688	24132217
chr10	24149209	24150483
chr10	24173387	24173811
chr10	24223439	24223834
chr10	24595255	24596643
chr10	24711235	24712571
chr10	24718394	24718807
chr10	24778475	24778751
chr10	24835246	24836558
chr10	24869791	24870789
chr10	25199870	25200503
chr10	25219581	25220876
chr10	25272056	25272332
chr10	25296380	25296889
chr10	25297107	25298202
chr10	25359531	25361951
chr10	25527072	25527586
chr10	26077881	26079035
chr10	26373111	26374324
chr10	26374489	26375117
chr10	26375489	26376213
chr10	26772455	26773565
chr10	27614902	27617154
chr10	27652767	27653302
chr10	28074097	28076548
chr10	29146653	29147823
chr10	29211688	29212879
chr10	29213933	29215049
chr10	29312659	29314237
chr10	29360277	29362780
chr10	29533300	29533604
chr10	29534598	29536105
chr10	30199272	30200686
chr10	30599448	30600967
chr10	30617542	30619176
chr10	30654463	30656177
chr10	30802086	30803810
chr10	30810282	30811062
chr10	30842167	30844160
chr10	31313345	31314240
chr10	31445242	31446117
chr10	31596643	31596919
chr10	31607057	31609100
chr10	31609360	31609959
chr10	32889411	32890961
chr10	33904673	33905465
chr10	33950281	33951622
chr10	34018280	34020830
chr10	34095850	34096823
chr10	34127305	34128249
chr10	34206474	34208233
chr10	34281176	34283966
chr10	34296775	34298247
chr10	34417432	34418593
chr10	34483347	34485132
chr10	36506849	36507929
chr10	36974257	36975914
chr10	37137362	37140837
chr10	37171134	37171503
chr10	37194313	37194669
chr10	38553467	38554341
chr10	38965307	38966553
chr10	39133456	39134753
chr10	39170983	39171902
chr10	39227746	39228373
chr10	39321482	39321962
chr10	39369685	39371297
chr10	39471653	39472564
chr10	39613007	39614370
chr10	39629925	39630567
chr10	39730897	39733957
chr10	39898510	39899594
chr10	39926466	39926924
chr10	39959553	39960342
chr10	40024624	40025666
chr10	40069034	40069649
chr10	40083687	40084236
chr10	40141122	40142312
chr10	40191273	40192352
chr10	40245803	40247317
chr10	40256734	40258109
chr10	40299896	40301952
chr10	40302105	40303020
chr10	40348155	40350426
chr10	40371901	40372624
chr10	40682796	40683730
chr10	40882220	40884669
chr10	41302409	41304241
chr10	41449774	41451272
chr10	41476117	41477955
chr10	41489246	41490859
chr10	41518672	41519077
chr10	41519454	41521580
chr10	41690158	41690795
chr10	41715376	41716587
chr10	41809137	41811930
chr10	41887412	41889441
chr10	41934757	41935367
chr10	42017895	42018871
chr10	42251127	42251829
chr10	42274318	42277683
chr10	42308378	42308677
chr10	42477545	42478687
chr10	42501949	42503407
chr10	42583200	42583623
chr10	42591473	42592150
chr10	42632558	42634098
chr10	42678737	42680121
chr10	42761677	42763497
chr10	42861798	42864657
chr10	42934727	42935824
chr10	42958009	42958936
chr10	42994474	42994806
chr10	43002555	43003289
chr10	43021578	43022581
chr10	43172419	43175268
chr10	43220450	43222272
chr10	43452150	43452507
chr10	43478092	43479026
chr10	43479827	43480817
chr10	43539709	43541037
chr10	43578220	43580208
chr10	43580477	43580960
chr10	43689523	43689845
chr10	43723111	43723906
chr10	43900868	43902701
chr10	44002852	44004521
chr10	44138075	44138563
chr10	44267255	44269411
chr10	44380412	44380893
chr10	44457161	44459179
chr10	44529209	44530224
chr10	45000335	45000922
chr10	45017820	45018295
chr10	45066423	45068762
chr10	45076946	45077515
chr10	45289056	45290762
chr10	45314998	45316089
chr10	45335830	45337455
chr10	45486004	45486899
chr10	45577727	45578931
chr10	49782473	49783645
chr10	49788570	49788967
chr10	50591753	50593794
chr10	50894731	50896924
chr10	50902871	50903375
chr10	50910532	50911235
chr10	51553617	51553916
chr10	52022523	52025027
chr10	52232874	52233399
chr10	52233595	52234977
chr10	52380453	52382726
chr10	52417004	52419262
chr10	52690329	52691341
chr10	52704527	52705159
chr10	53378413	53380006
chr10	53434771	53435237
chr10	53462717	53463228
chr10	53518744	53519234
chr10	53580460	53581027
chr10	53596015	53596449
chr10	53596944	53598885
chr10	53628786	53630191
chr10	53750562	53751578
chr10	54074255	54076366
chr10	56106776	56107546
chr10	56114665	56116202
chr10	56228005	56229210
chr10	56377287	56379427
chr10	56431663	56432258
chr10	56468747	56469685
chr10	56921075	56921351
chr10	57486344	57487905
chr10	57531029	57532573
chr10	57794556	57795754
chr10	58323546	58325119
chr10	58394230	58394776
chr10	58445886	58447891
chr10	58497163	58498675
chr10	58675393	58675669
chr10	58713987	58714617
chr10	58812312	58814075
chr10	59080017	59080488
chr10	59114588	59115169
chr10	59220508	59223992
chr10	59323349	59325191
chr10	59510654	59511370
chr10	59539214	59540251
chr10	59578025	59578414
chr10	59578589	59578875
chr10	59615005	59616975
chr10	59636886	59637736
chr10	59702486	59703914
chr10	59878965	59880704
chr10	59909285	59909561
chr10	59920880	59921578
chr10	59943087	59943704
chr10	59950249	59952672
chr10	59969790	59970682
chr10	60001948	60003805
chr10	60106213	60107458
chr10	60191886	60192172
chr10	60217915	60219716
chr10	60277654	60279448
chr10	60346705	60347629
chr10	60350680	60350973
chr10	60686675	60687587
chr10	60751759	60752912
chr10	60814165	60814449
chr10	60829844	60831614
chr10	61089336	61089774
chr10	61145712	61147709
chr10	61272199	61273376
chr10	61273603	61274011
chr10	61285556	61286275
chr10	61361799	61363338
chr10	61381649	61383866
chr10	61418463	61418747
chr10	61451197	61452593
chr10	61475399	61476951
chr10	61625637	61625913
chr10	61647924	61649815
chr10	61679920	61681816
chr10	61695407	61697123
chr10	61714875	61715952
chr10	61782885	61784187
chr10	61977694	61979199
chr10	62110565	62111082
chr10	62230398	62231455
chr10	62300276	62300857
chr10	62320860	62321404
chr10	62338619	62340956
chr10	62405058	62405491
chr10	62448510	62450454
chr10	62485520	62486760
chr10	62487004	62487530
chr10	62507633	62508789
chr10	62546574	62546869
chr10	62577473	62578567
chr10	62600650	62602967
chr10	62649659	62651566
chr10	62664985	62665721
chr10	62725311	62726580
chr10	62791061	62792739
chr10	62865186	62866515
chr10	62885742	62887445
chr10	62919890	62921427
chr10	62946567	62947826
chr10	62980051	62981201
chr10	63021982	63023843
chr10	63024242	63024807
chr10	63089721	63090107
chr10	63099748	63100888
chr10	63202989	63203937
chr10	63242996	63245012
chr10	63337321	63338431
chr10	63338930	63339502
chr10	63381507	63382816
chr10	63386298	63387216
chr10	63428555	63429435
chr10	63429588	63430375
chr10	64063661	64064257
chr10	64075756	64077023
chr10	64087464	64088304
chr10	64089775	64090243
chr10	66901331	66902086
chr10	66920203	66921824
chr10	67002509	67003898
chr10	67095914	67096339
chr10	67096537	67096838
chr10	67097045	67098224
chr10	67126401	67127920
chr10	67185792	67189169
chr10	67755951	67756760
chr10	67911913	67912822
chr10	67966362	67966684
chr10	67979387	67980361
chr10	68005247	68005741
chr10	68060956	68061347
chr10	68134904	68136703
chr10	68156481	68157206
chr10	68166215	68166604
chr10	68191695	68193029
chr10	68207938	68208504
chr10	68238664	68239855
chr10	68248533	68249229
chr10	68276695	68280269
chr10	68353662	68354209
chr10	68354673	68355372
chr10	68355563	68356316
chr10	68558667	68558943
chr10	68723689	68724579
chr10	69185201	69185725
chr10	69211737	69214165
chr10	69351098	69352932
chr10	69398299	69400087
chr10	69533623	69535753
chr10	69571368	69572014
chr10	69652547	69652823
chr10	69785456	69788281
chr10	69872575	69872917
chr10	69925467	69926580
chr10	70094873	70097028
chr10	70097447	70098717
chr10	70204215	70205261
chr10	70244655	70246044
chr10	70440474	70441676
chr10	70520101	70521551
chr10	70598561	70600118
chr10	70967090	70967659
chr10	71027631	71029145
chr10	71049318	71049741
chr10	71050908	71051523
chr10	71058767	71059100
chr10	71145794	71147055
chr10	71157710	71159640
chr10	71236999	71238362
chr10	71283958	71285690
chr10	71343953	71344997
chr10	71347377	71349050
chr10	72654807	72656023
chr10	73099024	73100199
chr10	73821536	73822376
chr10	74966786	74967751
chr10	75036829	75037518
chr10	75060116	75061185
chr10	75061593	75061935
chr10	75212053	75213460
chr10	75222264	75223293
chr10	75223610	75223889
chr10	75316991	75317612
chr10	75516490	75517458
chr10	75517710	75519043
chr10	75548064	75548796
chr10	75559179	75560440
chr10	75589656	75590008
chr10	75667064	75668366
chr10	75704219	75704842
chr10	75763485	75765256
chr10	75772647	75773729
chr10	75780327	75781482
chr10	75797681	75798640
chr10	75836805	75837986
chr10	75858761	75860314
chr10	75872370	75873470
chr10	75920417	75922375
chr10	75932071	75932667
chr10	75935593	75936240
chr10	75951021	75951616
chr10	76032454	76033687
chr10	76237132	76238466
chr10	76344343	76346175
chr10	76441886	76443534
chr10	76468096	76469624
chr10	76530881	76532181
chr10	76622773	76623445
chr10	76725070	76726091
chr10	76961184	76962244
chr10	77032757	77035085
chr10	77089217	77090062
chr10	77097718	77097999
chr10	77112745	77113054
chr10	77113271	77114193
chr10	77165254	77166597
chr10	77251206	77251894
chr10	77252057	77252376
chr10	77258723	77260392
chr10	77380642	77380918
chr10	77416376	77418647
chr10	77440967	77441620
chr10	77514939	77516593
chr10	77581705	77582988
chr10	77606153	77607441
chr10	77622286	77623507
chr10	77901936	77903512
chr10	77978192	77979433
chr10	78008529	78010679
chr10	78018959	78019333
chr10	78068692	78070038
chr10	78092326	78092880
chr10	78168598	78169954
chr10	78184051	78185327
chr10	78243616	78245491
chr10	78297231	78298563
chr10	78350947	78352067
chr10	78352424	78352914
chr10	78411948	78413124
chr10	78425423	78426617
chr10	78463853	78465248
chr10	78481619	78482481
chr10	78574150	78575691
chr10	78590474	78592017
chr10	78747087	78747675
chr10	78752303	78753096
chr10	78779747	78780869
chr10	78787508	78787863
chr10	79096289	79097667
chr10	79321856	79322524
chr10	79416677	79417733
chr10	79532579	79533868
chr10	79553715	79554784
chr10	79555033	79555443
chr10	79613743	79614144
chr10	79637365	79638443
chr10	79668919	79670509
chr10	79681439	79681976
chr10	79682464	79684343
chr10	79704332	79706059
chr10	79716911	79717482
chr10	79745794	79746981
chr10	79765658	79766862
chr10	79767035	79767749
chr10	79777249	79778394
chr10	79780269	79780817
chr10	79793213	79794610
chr10	79824217	79824678
chr10	79840903	79841698
chr10	79853609	79853906
chr10	79854676	79856940
chr10	79874111	79874534
chr10	79908259	79908991
chr10	79916026	79917401
chr10	79926419	79928526
chr10	79959589	79961190
chr10	79983014	79983917
chr10	79984365	79985164
chr10	79988620	79989700
chr10	79996430	79997765
chr10	80038667	80039809
chr10	80053527	80055055
chr10	80074812	80075379
chr10	80101336	80104301
chr10	80115853	80117767
chr10	80138545	80139358
chr10	80141752	80142053
chr10	80142302	80143293
chr10	80149761	80150191
chr10	80150499	80152865
chr10	80160150	80161156
chr10	80167913	80168891
chr10	80172874	80173591
chr10	80179708	80180534
chr10	80190339	80191325
chr10	80226707	80228218
chr10	80249229	80250446
chr10	80261147	80261740
chr10	80265086	80266692
chr10	80292464	80294287
chr10	80319778	80320728
chr10	80322577	80324002
chr10	80329596	80330583
chr10	80347664	80348585
chr10	80385501	80387251
chr10	80397649	80400182
chr10	80405534	80407421
chr10	80431896	80433617
chr10	80474814	80475739
chr10	80509671	80510042
chr10	80538813	80539112
chr10	80560118	80562120
chr10	80575811	80578568
chr10	80589060	80590612
chr10	80602608	80604019
chr10	80622118	80622632
chr10	80622983	80624231
chr10	80655656	80656251
chr10	80656543	80657070
chr10	80674304	80676064
chr10	80701009	80703239
chr10	80740769	80742372
chr10	80755232	80757081
chr10	80774193	80774790
chr10	80796959	80799811
chr10	80807072	80807444
chr10	80812217	80813816
chr10	80826695	80828240
chr10	80854274	80856357
chr10	80899594	80900961
chr10	80916962	80918640
chr10	80928914	80929681
chr10	80930158	80932226
chr10	80939619	80940075
chr10	80940413	80940924
chr10	80961413	80961753
chr10	80985567	80985984
chr10	81036539	81037388
chr10	81059036	81060357
chr10	81069949	81071099
chr10	81105284	81107175
chr10	81128987	81129903
chr10	81135600	81137200
chr10	81138133	81139115
chr10	81166839	81169177
chr10	81176690	81178386
chr10	81182917	81183441
chr10	81194561	81196038
chr10	81232652	81233801
chr10	81266302	81266962
chr10	81268145	81269166
chr10	81285662	81286372
chr10	81292938	81294254
chr10	81319825	81322151
chr10	81343047	81343632
chr10	81349330	81350908
chr10	81357141	81358556
chr10	81376786	81379012
chr10	81384236	81385520
chr10	81424425	81427149
chr10	81433214	81434131
chr10	81452384	81452735
chr10	81495111	81497036
chr10	81543703	81545157
chr10	81545326	81545725
chr10	81559565	81561199
chr10	81570764	81571726
chr10	81574947	81576003
chr10	81596735	81597356
chr10	81605266	81606920
chr10	81626877	81628152
chr10	81633261	81634173
chr10	81642818	81644404
chr10	81648961	81649960
chr10	81997227	81997843
chr10	82047864	82048932
chr10	82083223	82084162
chr10	82127588	82128639
chr10	82177958	82179163
chr10	82240383	82241385
chr10	82354002	82355090
chr10	82622047	82623700
chr10	82629197	82631128
chr10	82666407	82667038
chr10	82689818	82691028
chr10	82698839	82700276
chr10	82762397	82763614
chr10	82795145	82795531
chr10	82812085	82812365
chr10	82859381	82862214
chr10	82985123	82987672
chr10	83337016	83337957
chr10	83360060	83361795
chr10	83533064	83534177
chr10	83543461	83545203
chr10	83647713	83649317
chr10	83722636	83723555
chr10	84392191	84392589
chr10	84438381	84441698
chr10	84532114	84533780
chr10	84534226	84534614
chr10	84576153	84577837
chr10	84584638	84585284
chr10	84621799	84623532
chr10	84755015	84755465
chr10	84886595	84887015
chr10	84916793	84918624
chr10	85044192	85045409
chr10	85101910	85102560
chr10	85102797	85104086
chr10	85127343	85128331
chr10	85183467	85185879
chr10	85221228	85221616
chr10	85386840	85388889
chr10	85598232	85599343
chr10	85624743	85625364
chr10	85829081	85829946
chr10	85871753	85873119
chr10	85915566	85917318
chr10	85927750	85928991
chr10	85956613	85958184
chr10	86021820	86022807
chr10	86300106	86301375
chr10	86498322	86498755
chr10	86685221	86686472
chr10	86703811	86706713
chr10	86730820	86731372
chr10	86779045	86780732
chr10	87492499	87494122
chr10	87859042	87861031
chr10	88146032	88147782
chr10	88200594	88200885
chr10	88201055	88202037
chr10	88356308	88357690
chr10	88379263	88381111
chr10	88502671	88503828
chr10	88603103	88605318
chr10	88631469	88632420
chr10	88730489	88732792
chr10	88825750	88827356
chr10	89344466	89345215
chr10	89442774	89444189
chr10	89685137	89686569
chr10	89731392	89733059
chr10	89744928	89746538
chr10	89873069	89874265
chr10	90576506	90576843
chr10	90728352	90728842
chr10	90829102	90830467
chr10	90969872	90970563
chr10	91081734	91083717
chr10	91122119	91124003
chr10	91168779	91170632
chr10	91171194	91172222
chr10	91180423	91181688
chr10	91182245	91183096
chr10	91187581	91187990
chr10	91249709	91250081
chr10	91270485	91271276
chr10	92162485	92163165
chr10	92538864	92539140
chr10	92721385	92722604
chr10	93081320	93081676
chr10	93160643	93162656
chr10	93195180	93195877
chr10	93309233	93310990
chr10	93453250	93455083
chr10	93539689	93540706
[truncated: 18,371 more rows]

## Sheet: H3K4me3-DMSO-2 peaks
Table S4: H3K4me3 CUT&RUN analysis in ASCs treated with DMSO or PDS.
H3K4me3-DMSO-2 peaks
Chr	Start	End
chr1	3671293	3671521
chr1	3671784	3672358
chr1	4571364	4572145
chr1	4784759	4786379
chr1	4807454	4808873
chr1	4857119	4858918
chr1	5018825	5020547
chr1	5082850	5084318
chr1	6213636	6215700
chr1	6359207	6359390
chr1	6382417	6383142
chr1	7088195	7088728
chr1	7088930	7090215
chr1	7206205	7206462
chr1	7397214	7398721
chr1	9237094	9237416
chr1	9545452	9546874
chr1	9547077	9547879
chr1	9699287	9700340
chr1	9700583	9701224
chr1	9744558	9745277
chr1	9745497	9745798
chr1	9747227	9748390
chr1	9797612	9799173
chr1	9848293	9849043
chr1	9942098	9944089
chr1	9967833	9968533
chr1	10008911	10009345
chr1	10037078	10039481
chr1	10039892	10040112
chr1	10231396	10233829
chr1	10880159	10880450
chr1	10993202	10994638
chr1	11413972	11414155
chr1	12691866	12692313
chr1	12692557	12693642
chr1	12718038	12719263
chr1	12835732	12836872
chr1	12875685	12875925
chr1	12991024	12992715
chr1	13103561	13104128
chr1	13293471	13293836
chr1	13372064	13373146
chr1	13373389	13374818
chr1	13426368	13427135
chr1	13494975	13495289
chr1	13588509	13589844
chr1	13659207	13660639
chr1	14244911	14245094
chr1	14306952	14310075
chr1	14504947	14505335
chr1	14506418	14506745
chr1	14754151	14756370
chr1	14918289	14918933
chr1	15286478	15287071
chr1	15287251	15287467
chr1	15805603	15806834
chr1	15892546	15893116
chr1	16093006	16093381
chr1	16103177	16104373
chr1	16105356	16106629
chr1	16518540	16519242
chr1	16519391	16520094
chr1	16617871	16619269
chr1	16655678	16657396
chr1	16665080	16666337
chr1	16687873	16689140
chr1	17096232	17097886
chr1	19205771	19206351
chr1	20670398	20673162
chr1	20818890	20820328
chr1	20890352	20891409
chr1	20951581	20952251
chr1	21078241	21079668
chr1	21166553	21166994
chr1	21218368	21219225
chr1	21271876	21272310
chr1	21960292	21962180
chr1	23188143	23188488
chr1	23256281	23257700
chr1	23382314	23383140
chr1	23761869	23762880
chr1	23921191	23922419
chr1	24004740	24005839
chr1	24099139	24100426
chr1	24471054	24471455
chr1	24516556	24516913
chr1	24554066	24554352
chr1	24584422	24584869
chr1	24585143	24587575
chr1	24633529	24633893
chr1	24677913	24679678
chr1	30872116	30874200
chr1	30947366	30949513
chr1	33669221	33670673
chr1	33719880	33720963
chr1	33756484	33758114
chr1	33813385	33814556
chr1	33907020	33907649
chr1	33908295	33909227
chr1	34005859	34006496
chr1	34011164	34012811
chr1	34120823	34123008
chr1	34236321	34236842
chr1	34432769	34433345
chr1	34435041	34435296
chr1	34438796	34439684
chr1	34439855	34440847
chr1	34459294	34460275
chr1	34472463	34473292
chr1	34677969	34678509
chr1	34801708	34802493
chr1	34841288	34842714
chr1	34843134	34843489
chr1	34849983	34850834
chr1	35806339	35806522
chr1	36068702	36070570
chr1	36243128	36244380
chr1	36307813	36309658
chr1	36367775	36369129
chr1	36444319	36445334
chr1	36471836	36474023
chr1	36511602	36512268
chr1	36512495	36513640
chr1	36546508	36547337
chr1	36556165	36558561
chr1	36580549	36580806
chr1	36691384	36692610
chr1	36708990	36710005
chr1	36784854	36785422
chr1	36937628	36939867
chr1	37028925	37029874
chr1	37299872	37300672
chr1	37429072	37430972
chr1	37540129	37541009
chr1	37541157	37541514
chr1	37585930	37586176
chr1	37719347	37719643
chr1	37719822	37720060
chr1	37864345	37865101
chr1	37865343	37865872
chr1	37871939	37873078
chr1	37889624	37891475
chr1	37996457	37997193
chr1	37997427	37999260
chr1	38128206	38129713
chr1	38626732	38627133
chr1	38627796	38628177
chr1	38897576	38898440
chr1	38987411	38988779
chr1	39105211	39105621
chr1	39192830	39194558
chr1	39256409	39256592
chr1	39257346	39257529
chr1	39367874	39369750
chr1	39477607	39478733
chr1	39535459	39536907
chr1	39575858	39577370
chr1	39650365	39651115
chr1	39721147	39721466
chr1	39761457	39762112
chr1	39869779	39870406
chr1	39901243	39903462
chr1	39935571	39935895
chr1	40085506	40086130
chr1	40225092	40226202
chr1	40266554	40267793
chr1	40324827	40326219
chr1	40515061	40515743
chr1	40680409	40682163
chr1	40789762	40791072
chr1	42713414	42714300
chr1	42851276	42852407
chr1	42952912	42953890
chr1	43091551	43092360
chr1	43092570	43093229
chr1	43097791	43099631
chr1	43162588	43162771
chr1	43163153	43164123
chr1	43445194	43445653
chr1	43445889	43447040
chr1	43826569	43827788
chr1	43933593	43935502
chr1	44042029	44042551
chr1	44100992	44102762
chr1	44117540	44119909
chr1	44147561	44149173
chr1	44198661	44199076
chr1	44551499	44552910
chr1	45311616	45312957
chr1	45313206	45314049
chr1	45500528	45503055
chr1	45626450	45626966
chr1	45766156	45766360
chr1	45794964	45796764
chr1	45925088	45926208
chr1	46066563	46067276
chr1	46425525	46425722
chr1	46852213	46853516
chr1	46853760	46854162
chr1	50926491	50928501
chr1	50962540	50962961
chr1	51267318	51267509
chr1	51289098	51291017
chr1	51333321	51334102
chr1	51476958	51478981
chr1	51863080	51863282
chr1	51863541	51863744
chr1	51914945	51916093
chr1	52113384	52113855
chr1	52118977	52120500
chr1	52231239	52233195
chr1	52233466	52233655
chr1	52302799	52303573
chr1	52499061	52500203
chr1	52500532	52500835
chr1	52597767	52598175
chr1	52630696	52631473
chr1	52726309	52727599
chr1	52816506	52817909
chr1	52844829	52845925
chr1	52952240	52953107
chr1	53062565	53063105
chr1	53296248	53297852
chr1	53313238	53314282
chr1	53351744	53352869
chr1	53706665	53706978
chr1	53783528	53785154
chr1	53823745	53824155
chr1	54194013	54195213
chr1	54250666	54251367
chr1	54438030	54438983
chr1	54556697	54558197
chr1	54925415	54926719
chr1	55025908	55027376
chr1	55052395	55052601
chr1	55052916	55054428
chr1	55085846	55087802
chr1	55088385	55089604
chr1	55131259	55132643
chr1	55201662	55202673
chr1	55225404	55227023
chr1	55237079	55239420
chr1	55363504	55363687
chr1	55405488	55407041
chr1	56971030	56971338
chr1	56971499	56971710
chr1	56972044	56973920
chr1	56980765	56980948
chr1	57224508	57224697
chr1	57377622	57378561
chr1	57405763	57407774
chr1	57429133	57429316
chr1	57429507	57430139
chr1	57436540	57437246
chr1	57510580	57510922
chr1	57774189	57776230
chr1	57825761	57826364
chr1	57850058	57850257
chr1	57969223	57970074
chr1	57995704	57997326
chr1	58029765	58030962
chr1	58391857	58393317
chr1	58393529	58394533
chr1	58422510	58424035
chr1	58444673	58446688
chr1	58503780	58505431
chr1	58585352	58587311
chr1	58652311	58653106
chr1	58711217	58711965
chr1	58713316	58714938
chr1	58726647	58728543
chr1	58795414	58796642
chr1	58972441	58974387
chr1	59119584	59120764
chr1	59162648	59163142
chr1	59236492	59238109
chr1	59481404	59481868
chr1	59482092	59483448
chr1	59515928	59516310
chr1	59669684	59671667
chr1	59685023	59687601
chr1	59762682	59763242
chr1	59763571	59764111
chr1	59764348	59766083
chr1	59912437	59914218
chr1	60042576	60043075
chr1	60043255	60043508
chr1	60096623	60099177
chr1	60179824	60181670
chr1	60343000	60344457
chr1	60409161	60410915
chr1	60565285	60566783
chr1	60668177	60669067
chr1	61402296	61402986
chr1	61638407	61639710
chr1	62703370	62705187
chr1	62706284	62707289
chr1	62707483	62707666
chr1	62721782	62722021
chr1	62724652	62724844
chr1	63112769	63113965
chr1	63114469	63115867
chr1	63129896	63130325
chr1	63175756	63176917
chr1	63177169	63178472
chr1	63273024	63274454
chr1	63445771	63446677
chr1	63730362	63731578
chr1	64119083	64121401
chr1	64305589	64305922
chr1	64531847	64532648
chr1	64532933	64533223
chr1	64533528	64534453
chr1	64614962	64618115
chr1	64689890	64690621
chr1	64691180	64692276
chr1	64736218	64737733
chr1	64738050	64738940
chr1	64956071	64957190
chr1	65112271	65112454
chr1	65177816	65179998
chr1	65186013	65187971
chr1	65873489	65873672
chr1	66175097	66176543
chr1	66187260	66187865
chr1	66700846	66702198
chr1	66815684	66817590
chr1	66817753	66818221
chr1	66861894	66863997
chr1	66896212	66896912
chr1	66897153	66897901
chr1	67038082	67039304
chr1	67398071	67398597
chr1	69106077	69107223
chr1	69107478	69108364
chr1	69685182	69685958
chr1	69686271	69687226
chr1	69687580	69688358
chr1	69759444	69760024
chr1	69790496	69790824
chr1	71101227	71103486
chr1	71557188	71558435
chr1	71652560	71654194
chr1	72187550	72188398
chr1	72211467	72212557
chr1	72225769	72226015
chr1	72236202	72236729
chr1	72243625	72244025
chr1	72254293	72254973
chr1	72283686	72284288
chr1	72306826	72308357
chr1	72582758	72584094
chr1	72593692	72593875
chr1	72711315	72713357
chr1	72824572	72824926
chr1	72870472	72870701
chr1	72870948	72871150
chr1	72871821	72872572
chr1	72872732	72873029
chr1	72873271	72874166
chr1	73962708	73963022
chr1	73999394	73999741
chr1	74000154	74000752
chr1	74000929	74001548
chr1	74027630	74027813
chr1	74036053	74037292
chr1	74068353	74068742
chr1	74068967	74069197
chr1	74098142	74098905
chr1	74124392	74125364
chr1	74236553	74238153
chr1	74283890	74285776
chr1	74295598	74296005
chr1	74302787	74304628
chr1	74332401	74333517
chr1	74386564	74387199
chr1	74391882	74393133
chr1	74397555	74398047
chr1	74504863	74505851
chr1	74506123	74507502
chr1	74587133	74588734
chr1	74600605	74601674
chr1	74661733	74663083
chr1	74713108	74714160
chr1	74748545	74749446
chr1	74771981	74772616
chr1	74772770	74773133
chr1	74783869	74784616
chr1	74816751	74817576
chr1	74854941	74855303
chr1	74893234	74893435
chr1	75124507	75125411
chr1	75141132	75143357
chr1	75168400	75169316
chr1	75179453	75180423
chr1	75191403	75193077
chr1	75209181	75209534
chr1	75210373	75211832
chr1	75217808	75219555
chr1	75236488	75237416
chr1	75263181	75264190
chr1	75316376	75317586
chr1	75344565	75345455
chr1	75360357	75362263
chr1	75381813	75382972
chr1	75422838	75423219
chr1	75435720	75436894
chr1	75458506	75458729
chr1	75459056	75459251
chr1	75477999	75479490
chr1	75487063	75488101
chr1	75505062	75506662
chr1	75521251	75522348
chr1	75546017	75547030
chr1	76866458	76867097
chr1	77513438	77516323
chr1	78016837	78017158
chr1	78189258	78189900
chr1	78196091	78197429
chr1	78203027	78204303
chr1	78216228	78216537
chr1	78216719	78216929
chr1	78217107	78217685
chr1	78218011	78218194
chr1	78487895	78489728
chr1	78537826	78538423
chr1	78657854	78659624
chr1	78811762	78812392
chr1	78818352	78818643
chr1	79581192	79581398
chr1	79671289	79672304
chr1	79760633	79762024
chr1	79776046	79777106
chr1	79823299	79824491
chr1	79858058	79859069
chr1	80338528	80340349
chr1	80709301	80710217
chr1	80757317	80758829
chr1	81593699	81594379
chr1	81675178	81675579
chr1	82283847	82284175
chr1	82286177	82286870
chr1	82287219	82287416
chr1	82289948	82290328
chr1	82290522	82290792
chr1	82316540	82317613
chr1	82586616	82587195
chr1	82724597	82725990
chr1	82839436	82840795
chr1	83037914	83038849
chr1	83159774	83160073
chr1	84284380	84284871
chr1	84837996	84839119
chr1	84839377	84840716
chr1	84882062	84882411
chr1	84934487	84935240
chr1	85793451	85795284
chr1	85894368	85895923
chr1	86045826	86046611
chr1	86059116	86059552
chr1	86064429	86065944
chr1	86154223	86155461
chr1	86303142	86303941
chr1	86358039	86358981
chr1	86359631	86360930
chr1	86434070	86434430
chr1	86434681	86435642
chr1	86441120	86442520
chr1	86442701	86443180
chr1	86470825	86471184
chr1	86471888	86472824
chr1	86486881	86487356
chr1	86487638	86488685
chr1	86504242	86505499
chr1	86526872	86529739
chr1	86581826	86583253
chr1	86586919	86587720
chr1	86669681	86670825
chr1	86703387	86704743
chr1	87077543	87077784
chr1	87078017	87078256
chr1	87186848	87187141
chr1	87190703	87191622
chr1	87206143	87206466
chr1	87213415	87214123
chr1	87214321	87215303
chr1	87264066	87264841
chr1	87327043	87328335
chr1	87467115	87467426
chr1	87509568	87510457
chr1	87607690	87607895
chr1	87756029	87757353
chr1	87852939	87853154
chr1	87853307	87854604
chr1	88007743	88008819
chr1	88205495	88205678
chr1	88276085	88277815
chr1	88698890	88702080
chr1	89070378	89072207
chr1	89454436	89456258
chr1	89538822	89539013
chr1	89580131	89581420
chr1	89643947	89644303
chr1	89927258	89927598
chr1	89930122	89931198
chr1	89942077	89942769
chr1	89968026	89968209
chr1	90162995	90163178
chr1	90204178	90207193
chr1	90603090	90604384
chr1	90998370	91000125
chr1	91053497	91055886
chr1	91249643	91250052
chr1	91250211	91251756
chr1	91297965	91298742
chr1	91298912	91299315
chr1	91351047	91351268
chr1	91351464	91351679
chr1	91366429	91367516
chr1	91396991	91398763
chr1	91411655	91414096
chr1	91458192	91459332
chr1	91459494	91459800
chr1	91494548	91495690
chr1	91540046	91541338
chr1	91757403	91758048
chr1	91800765	91802037
chr1	92179018	92179839
chr1	92180628	92181278
chr1	92472889	92474454
chr1	92641032	92642168
chr1	92703969	92704157
chr1	92774669	92775025
chr1	92831751	92833761
chr1	92906961	92907738
chr1	92910282	92910681
chr1	92910918	92911946
chr1	92933878	92935504
chr1	93235765	93236657
chr1	93305313	93306177
chr1	93342200	93342764
chr1	93342953	93344319
chr1	93444382	93445947
chr1	93477630	93478353
chr1	93479065	93480328
chr1	93511424	93511931
chr1	93512147	93513117
chr1	93634627	93635751
chr1	93635948	93636368
chr1	93668915	93669252
chr1	93685507	93687466
chr1	93753540	93755668
chr1	93801076	93802312
chr1	93803571	93803763
chr1	93804024	93804507
chr1	93825034	93826088
chr1	94035135	94035466
chr1	95268099	95268437
chr1	95313339	95314614
chr1	95667059	95667919
chr1	97660072	97662282
chr1	97768868	97771257
chr1	97976266	97977379
chr1	98094489	98095898
chr1	104768437	104769677
chr1	105355562	105356689
chr1	105662570	105663711
chr1	105663902	105665206
chr1	105780846	105781422
chr1	105971679	105972213
chr1	105989557	105990217
chr1	105991120	105992647
chr1	105993513	105993940
chr1	106171689	106172068
chr1	106172331	106173692
chr1	106629707	106630257
chr1	106712622	106714352
chr1	106758656	106760412
chr1	106795290	106796683
chr1	107424525	107425002
chr1	107590103	107590653
chr1	111863948	111864979
chr1	118310133	118311386
chr1	118321829	118323087
chr1	118388089	118390583
chr1	118458805	118459836
chr1	118627675	118628236
chr1	119047782	119048103
chr1	119051863	119054332
chr1	119151983	119152302
chr1	119152454	119152824
chr1	119420315	119420699
chr1	119421364	119422428
chr1	119457883	119458066
chr1	119503473	119504691
chr1	119525379	119526559
chr1	119647912	119649209
chr1	119835987	119837496
chr1	119912185	119913460
chr1	119997050	119997649
chr1	120007278	120007712
chr1	120073078	120074084
chr1	120120037	120121838
chr1	120264310	120265499
chr1	120596593	120597533
chr1	120602847	120603073
chr1	120603290	120604805
chr1	120606806	120607503
chr1	120614682	120614953
chr1	120757377	120757560
chr1	120964022	120964607
chr1	121096882	121097438
chr1	121178018	121179222
chr1	121180002	121180254
chr1	121254135	121254762
chr1	121326421	121328490
chr1	121399147	121399436
chr1	121430439	121432150
chr1	121566642	121567924
chr1	125433750	125435510
chr1	125559862	125560465
chr1	125560620	125561855
chr1	125911087	125912393
chr1	126492545	126493489
chr1	126737861	126738456
chr1	126817610	126817823
chr1	126829997	126830846
chr1	127204685	127206491
chr1	127677240	127677940
chr1	127773280	127773844
chr1	127774063	127775719
chr1	127868639	127869594
chr1	128102197	128104409
chr1	128244043	128245684
chr1	128357719	128359061
chr1	128359229	128359662
chr1	128415848	128417335
chr1	128472419	128473262
chr1	128508683	128508935
chr1	128589905	128592293
chr1	128592930	128593186
chr1	128832370	128832757
chr1	129460045	129460228
chr1	130462106	130463131
chr1	130715423	130718097
chr1	131090054	131090319
chr1	131095903	131097803
chr1	131137387	131138954
chr1	131152945	131154077
chr1	131239184	131239393
chr1	131244709	131246045
chr1	131279012	131279582
chr1	131525342	131527354
chr1	131527952	131528907
chr1	131689147	131689451
chr1	131797375	131797603
chr1	131827551	131829421
chr1	131867222	131868126
chr1	131910445	131912055
chr1	131962657	131963765
chr1	132007129	132009157
chr1	132067537	132068074
chr1	132138360	132139885
chr1	132190653	132191122
chr1	132199579	132199785
chr1	132199991	132200621
chr1	132298552	132299354
chr1	132316138	132317819
chr1	132389883	132390350
chr1	132390501	132391603
chr1	132391784	132391985
chr1	132417042	132418473
chr1	132476468	132478323
chr1	132880475	132881228
chr1	133024210	133025985
chr1	133033227	133033916
chr1	133045843	133047097
chr1	133067895	133068954
chr1	133069140	133069483
chr1	133131479	133135265
chr1	133163734	133164437
chr1	133181189	133182052
chr1	133363310	133364121
chr1	133422820	133424364
chr1	133434531	133434977
chr1	133492809	133493537
chr1	133609090	133610363
chr1	133659932	133661384
chr1	133744960	133745152
chr1	133799381	133799564
chr1	133799724	133801109
chr1	133854870	133855190
chr1	133892984	133893204
chr1	133908650	133909317
chr1	133941152	133941341
chr1	134061051	134061450
chr1	134063340	134063523
chr1	134077668	134079132
chr1	134086829	134087295
chr1	134099326	134099885
chr1	134234907	134235644
chr1	134298539	134299563
chr1	134360996	134362639
chr1	134381802	134382009
chr1	134405530	134406983
chr1	134415054	134416524
chr1	134454843	134456330
chr1	134494311	134495882
chr1	134513279	134513966
chr1	134556512	134557013
chr1	134560052	134561615
chr1	134651850	134652033
chr1	134909320	134909545
chr1	134909885	134910068
chr1	134954625	134956108
chr1	134962187	134963654
chr1	135021772	135021955
chr1	135104028	135105525
chr1	135146376	135148044
chr1	135170044	135170227
chr1	135259009	135259228
chr1	135282809	135284242
chr1	135312544	135314198
chr1	135368425	135369201
chr1	135374071	135375222
chr1	135428877	135430814
chr1	135492233	135492581
chr1	135510214	135510671
chr1	135583507	135585518
chr1	135670190	135670533
chr1	135686443	135688150
chr1	135698494	135699512
chr1	135728783	135730668
chr1	135766157	135768603
chr1	135836610	135836793
chr1	135837216	135837661
chr1	135845202	135847223
chr1	135918205	135919195
chr1	136007447	136008619
chr1	136017688	136019176
chr1	136131173	136132215
chr1	136140110	136140762
chr1	136233231	136234586
chr1	136260196	136260605
chr1	136344332	136346366
chr1	136414728	136415937
chr1	136466135	136467256
chr1	136588863	136589387
chr1	136624358	136626068
chr1	136685817	136686147
chr1	136781906	136782133
chr1	136915663	136915912
chr1	136948537	136949043
chr1	137221332	137222207
chr1	137898592	137901185
chr1	137928082	137928668
chr1	138617522	138620196
chr1	138841616	138842408
chr1	138843430	138843919
chr1	138848600	138849209
chr1	138856586	138857030
chr1	138912327	138912585
chr1	138912816	138913209
chr1	138962887	138964638
chr1	138982630	138982851
chr1	138983353	138983622
chr1	139421736	139423614
chr1	139423842	139424145
chr1	139454448	139456172
chr1	140182729	140183069
chr1	140245510	140246620
chr1	143701428	143702699
chr1	143702997	143703345
chr1	143739034	143740403
chr1	143776373	143777008
chr1	143777224	143778439
chr1	144003321	144004926
chr1	149960085	149960268
chr1	149960681	149961146
chr1	150100011	150100194
chr1	150392049	150392726
chr1	150393196	150394628
chr1	150933400	150934221
chr1	150991863	150993549
chr1	151236195	151236378
chr1	151250315	151250879
chr1	151344683	151346975
chr1	151427424	151429786
chr1	151499520	151501518
chr1	151571260	151572378
chr1	151596095	151596278
chr1	151686457	151686640
chr1	151754675	151756424
chr1	151947693	151948386
chr1	152088898	152090954
chr1	152385828	152386787
chr1	152399729	152400561
chr1	152437001	152437801
chr1	152623948	152625411
chr1	152669031	152669615
chr1	152765943	152766326
chr1	152766570	152767841
chr1	152901525	152902614
chr1	152903443	152904668
chr1	152954492	152955782
chr1	153091710	153092251
chr1	153130277	153130460
chr1	153308378	153308946
chr1	153317398	153318135
chr1	153330210	153330950
chr1	153331100	153332789
chr1	153424631	153425497
chr1	153485376	153487635
chr1	153549222	153549978
chr1	153740385	153742501
chr1	153748906	153749648
chr1	153751994	153752686
chr1	153899511	153899812
chr1	153899981	153901452
chr1	154117521	154118238
chr1	154883923	154884587
chr1	155083037	155083397
chr1	155083616	155084059
chr1	155091902	155092085
chr1	155097709	155099553
chr1	155145858	155146853
chr1	155158627	155159589
chr1	155243652	155245197
chr1	155349081	155349362
chr1	155416355	155417400
chr1	155530497	155531062
chr1	155557913	155559516
chr1	155741351	155743062
chr1	155811937	155813342
chr1	155972075	155974098
chr1	156034762	156035932
chr1	156036243	156036951
chr1	156037104	156037416
chr1	156040918	156042302
chr1	156303058	156303465
chr1	156420432	156421350
chr1	156472738	156474490
chr1	156558542	156560099
chr1	156615771	156617900
chr1	156667401	156667746
chr1	156673021	156674791
chr1	156717873	156719089
chr1	156719239	156719456
chr1	156752039	156752802
chr1	156838641	156839738
chr1	156938669	156940079
chr1	157086285	157086839
chr1	157101281	157101580
chr1	157411477	157413196
chr1	157506920	157507677
chr1	157507857	157508152
chr1	158356162	158356516
chr1	159231844	159232027
chr1	159232736	159233959
chr1	160044181	160045064
chr1	160195109	160196017
chr1	160210871	160212809
chr1	160213173	160213662
chr1	160351524	160351974
chr1	160791792	160793319
chr1	160906002	160906204
chr1	160906414	160907958
chr1	161034118	161034549
chr1	161035680	161038086
chr1	161070075	161072508
chr1	161130328	161131620
chr1	161195644	161196393
chr1	161248444	161251105
chr1	161875391	161876672
chr1	161876903	161877422
chr1	161968917	161970096
chr1	162000063	162000260
chr1	162004875	162005544
chr1	162038722	162039226
chr1	162207225	162207804
chr1	162217639	162220866
chr1	162299620	162300402
chr1	162313367	162313763
chr1	162476758	162476942
chr1	162477225	162478049
chr1	162509327	162510035
chr1	162547338	162549067
chr1	162569978	162571694
chr1	162738557	162740541
chr1	162858498	162859731
chr1	163150363	163150613
chr1	163269497	163270695
chr1	163311189	163314029
chr1	163402573	163404150
chr1	163779478	163780466
chr1	163929597	163931005
chr1	163994021	163995563
chr1	164248441	164248770
chr1	164249085	164250566
chr1	164275425	164276334
chr1	164306508	164308137
chr1	164457139	164458552
chr1	164898932	164899673
chr1	165193408	165194874
chr1	165235731	165237308
chr1	165281102	165282723
chr1	165459343	165460486
chr1	165461092	165462027
chr1	165633409	165634867
chr1	165641731	165642247
chr1	165642459	165643232
chr1	165707713	165708457
chr1	165763736	165764772
chr1	165780049	165780729
chr1	165814654	165814851
chr1	165844466	165845513
chr1	166001051	166002578
chr1	166002972	166003524
chr1	166047710	166049097
chr1	166127186	166127956
chr1	166309062	166309402
chr1	166379338	166380671
chr1	166408943	166410049
chr1	166922963	166923547
chr1	167000778	167001475
chr1	167001645	167002652
chr1	167269770	167270760
chr1	167283267	167285317
chr1	167307918	167309635
chr1	167340087	167340852
chr1	167349777	167350809
chr1	167393292	167394371
chr1	167598225	167599016
chr1	167618067	167618725
chr1	167688603	167689274
chr1	167802831	167803169
chr1	168391755	168392489
chr1	168430069	168431935
chr1	168475720	168476107
chr1	169530249	169532115
chr1	169746277	169747816
chr1	169934239	169934442
chr1	169968629	169970154
chr1	170010843	170011151
chr1	170108875	170111312
chr1	170173977	170174914
chr1	170175147	170175480
chr1	170214214	170215460
chr1	170255022	170255760
chr1	170589028	170590289
chr1	170644489	170646289
chr1	170866851	170868899
chr1	170884141	170885708
chr1	170901001	170901242
chr1	170998467	170998686
chr1	171033000	171033882
chr1	171037188	171037952
chr1	171038201	171038530
chr1	171045068	171045498
chr1	171064286	171064730
chr1	171085805	171086074
chr1	171102088	171102674
chr1	171103196	171103594
chr1	171110921	171111368
chr1	171111534	171112245
chr1	171149624	171151058
chr1	171192852	171193131
chr1	171221378	171222954
chr1	171246195	171247099
chr1	171247417	171247645
chr1	171250416	171251158
chr1	171251347	171251974
chr1	171262716	171263036
chr1	171270012	171271375
chr1	171280394	171281780
chr1	171287162	171288019
chr1	171293804	171295203
chr1	171328190	171329894
chr1	171330048	171330559
chr1	171345045	171346503
chr1	171411351	171412710
chr1	171437635	171438284
chr1	171503605	171504748
chr1	172026297	172027283
chr1	172048945	172049164
chr1	172049328	172049904
chr1	172081790	172084045
chr1	172126472	172127994
chr1	172148202	172150164
chr1	172205152	172206839
chr1	172297571	172298017
chr1	172311882	172313464
chr1	172340779	172341332
chr1	172375989	172378193
chr1	172468456	172468658
chr1	172481925	172482823
chr1	172490281	172490466
chr1	172500012	172502894
chr1	172562644	172563618
chr1	172616599	172617127
chr1	172632363	172633196
chr1	173367022	173367631
chr1	174502148	174503081
chr1	174921019	174921202
chr1	175624624	175625661
chr1	175673968	175674244
chr1	175691375	175692786
chr1	175693074	175693268
chr1	175880317	175881761
chr1	176223432	176223719
chr1	176275265	176275484
chr1	176801248	176801431
chr1	176812439	176814672
chr1	176814853	176815272
chr1	176834194	176836122
chr1	177257101	177258767
chr1	177322643	177323253
chr1	177338653	177339322
chr1	177441088	177441899
chr1	177443071	177443995
chr1	177555811	177556282
chr1	177684029	177684387
chr1	177702461	177703315
chr1	177794491	177796443
chr1	177982935	177983807
chr1	178368659	178369861
chr1	178405495	178406895
chr1	178527387	178529768
chr1	179477347	179477640
chr1	179516997	179518033
chr1	179545168	179547395
chr1	179667686	179669262
chr1	179801872	179803606
chr1	179847294	179847752
chr1	179848161	179848365
chr1	179960350	179962391
chr1	180195047	180196147
chr1	180225636	180226631
chr1	180250289	180250536
chr1	180255438	180256805
chr1	180312493	180313747
chr1	180330500	180332520
chr1	180365092	180365944
chr1	180386931	180387511
chr1	180568863	180570204
chr1	180640321	180640971
chr1	180641216	180642415
chr1	180703617	180703947
chr1	180725612	180727468
chr1	180763501	180763704
chr1	180767962	180768943
chr1	180777366	180778599
chr1	180794346	180794553
chr1	180811631	180813504
chr1	180813858	180814441
chr1	180850380	180850708
chr1	180851180	180852073
chr1	180903987	180905470
chr1	180936673	180936984
chr1	180941607	180943310
chr1	181016068	181017507
chr1	181143250	181145529
chr1	181150944	181152063
chr1	181210336	181212983
chr1	181256179	181257420
chr1	181352358	181353879
chr1	181840861	181842773
chr1	182018465	182019866
chr1	182057376	182057624
chr1	182124775	182125858
chr1	182281331	182282786
chr1	182340064	182341927
chr1	182368662	182368845
chr1	182408346	182410137
chr1	182515673	182517678
chr1	182763819	182764951
chr1	182959573	182960286
chr1	182983226	182983649
chr1	183113401	183113690
chr1	183145853	183147466
chr1	183188278	183189092
chr1	183194339	183195228
chr1	183220670	183221617
chr1	183296441	183297262
chr1	183297560	183298761
chr1	183344805	183346151
chr1	183368639	183369813
chr1	183388779	183390171
chr1	183438730	183439083
chr1	183669807	183670009
chr1	184033311	184034128
chr1	184034478	184036251
chr1	184041642	184042033
chr1	184260941	184261223
chr1	184663483	184664292
chr1	184708239	184708553
chr1	184730653	184732509
chr1	184748886	184749141
chr1	184844657	184846533
chr1	184882266	184883058
chr1	184998805	184999572
chr1	185000002	185000247
chr1	185204114	185205466
chr1	185328347	185329371
chr1	185332061	185333057
chr1	185362459	185362869
chr1	185363128	185364439
chr1	185454743	185455322
chr1	186116664	186117359
chr1	186546230	186546548
chr1	186567283	186568108
chr1	186702591	186703116
chr1	186703423	186705722
chr1	186748028	186750010
chr1	187215065	187216471
chr1	187608847	187610021
chr1	187651297	187652472
chr1	187662203	187663175
chr1	187904555	187904762
chr1	187997466	187998383
chr1	188055877	188056060
chr1	189006735	189007846
chr1	189343112	189343920
chr1	189686870	189688912
chr1	189727711	189729808
chr1	189921267	189922847
chr1	190128991	190129177
chr1	190148785	190148985
chr1	190154329	190154730
chr1	190161239	190162216
chr1	190168462	190170693
chr1	190174589	190175672
chr1	190250843	190251116
chr1	190259717	190260171
chr1	190690476	190690868
chr1	190910964	190912253
chr1	190927835	190929756
chr1	190977169	190979151
chr1	191024670	191026204
chr1	191062305	191064059
chr1	191097992	191098814
chr1	191182356	191183210
chr1	191183625	191184200
chr1	191224182	191225482
chr1	191312611	191313047
chr1	191317326	191318290
chr1	191325915	191326873
chr1	191394945	191396357
chr1	191396622	191397080
chr1	191573938	191575500
chr1	191576164	191576773
chr1	191661583	191661886
chr1	191717438	191719690
chr1	192136032	192138861
chr1	192190821	192191124
chr1	192770152	192771288
chr1	192779259	192779442
chr1	192806245	192806538
chr1	192834738	192835546
chr1	192854479	192855528
chr1	193035277	193036063
chr1	193128996	193130277
chr1	193172816	193174489
chr1	193188994	193189198
chr1	193189386	193189689
chr1	193197576	193198038
chr1	193262436	193264035
chr1	193271720	193273135
chr1	193332821	193333118
chr1	193382200	193382403
chr1	193382660	193382979
chr1	194619490	194621667
chr1	194781984	194782167
chr1	194879463	194879649
chr1	194879815	194880185
chr1	194885587	194885770
chr1	194938719	194939732
chr1	194976355	194977324
chr1	195016966	195017541
chr1	195091902	195092417
chr1	195130319	195131937
chr1	195241825	195242217
chr10	3365968	3367136
chr10	3696580	3697103
chr10	3740170	3740466
chr10	3740694	3741374
chr10	3972952	3974249
chr10	4265927	4267177
chr10	4333849	4334819
chr10	4386395	4386651
chr10	4387750	4389500
chr10	4431417	4432317
chr10	4432701	4433585
chr10	4611586	4613102
chr10	4620961	4621352
chr10	4631880	4632922
chr10	4710113	4712831
chr10	4713211	4713511
chr10	4776052	4776858
chr10	5068042	5069032
chr10	5194155	5195021
chr10	5288429	5289713
chr10	5309398	5309707
chr10	5550253	5550779
chr10	5803320	5805418
chr10	5822775	5824259
chr10	5921776	5922931
chr10	7210374	7212541
chr10	7779900	7780083
chr10	7780287	7781307
chr10	7792023	7793758
chr10	7954589	7955510
chr10	7955803	7956008
chr10	7956360	7957319
chr10	8517403	8519102
chr10	8761424	8762878
chr10	8813244	8814371
chr10	8861215	8862053
chr10	8885187	8886859
chr10	8910589	8910824
chr10	9674706	9675845
chr10	9899787	9902036
chr10	10557544	10558269
chr10	10689224	10689577
chr10	11149271	11150444
chr10	11280643	11280987
chr10	11281690	11283058
chr10	11343060	11344449
chr10	12547931	12548804
chr10	12821219	12821503
chr10	12866727	12869671
chr10	12878804	12879028
chr10	12911824	12912331
chr10	12921680	12923278
chr10	12963287	12964759
chr10	13008403	13009443
chr10	13090701	13092093
chr10	13192380	13193350
chr10	13323189	13324444
chr10	13429333	13429730
chr10	13473782	13474586
chr10	13500801	13501433
chr10	13501728	13502133
chr10	13552401	13554044
chr10	13739494	13740124
chr10	13832264	13833038
chr10	13861278	13861483
chr10	13868431	13869573
chr10	13964441	13966773
chr10	13967289	13967695
chr10	13967877	13968293
chr10	13982490	13983735
chr10	14017965	14018582
chr10	14048619	14049578
chr10	14055111	14055747
chr10	14085505	14086500
chr10	14544818	14545651
chr10	14646061	14646576
chr10	14704552	14705817
chr10	17512003	17512212
chr10	17632085	17632268
chr10	17632521	17632964
chr10	17655815	17656313
chr10	17721745	17722346
chr10	17722503	17723042
chr10	17723390	17725467
chr10	17946496	17947493
chr10	18021664	18023242
chr10	18055593	18055793
chr10	18055968	18057214
chr10	18197176	18197574
chr10	18234599	18235680
chr10	18318347	18319554
chr10	18407583	18408296
chr10	18430719	18431977
chr10	18482775	18482958
chr10	18527856	18528490
chr10	18545131	18546192
chr10	18743376	18743995
chr10	18844855	18845097
chr10	19013456	19015345
chr10	19121561	19121807
chr10	19122003	19122339
chr10	19186078	19186385
chr10	19592011	19593215
chr10	19712444	19712957
chr10	19849971	19850253
chr10	19850441	19851440
chr10	19907175	19907704
chr10	19933561	19935799
chr10	20005907	20006226
chr10	20148994	20150182
chr10	20170229	20170599
chr10	20311509	20312278
chr10	20312518	20313988
chr10	20347532	20348701
chr10	20471784	20472410
chr10	20486714	20487067
chr10	20500472	20500903
chr10	20513892	20514414
chr10	20546908	20549006
chr10	20630366	20630642
chr10	20657618	20658790
chr10	20673653	20674568
chr10	20717284	20717674
chr10	20723051	20725116
chr10	20952210	20952397
chr10	20952649	20953641
chr10	21158715	21160972
chr10	21161181	21161429
chr10	21188757	21189310
chr10	21296029	21297219
chr10	21470612	21470859
chr10	21839293	21839628
chr10	21881995	21882750
chr10	21923289	21923865
chr10	21994007	21994467
chr10	21994753	21995339
chr10	21995563	21996054
chr10	22058397	22059095
chr10	22148343	22149916
chr10	22158446	22158801
chr10	22163546	22163729
chr10	22273205	22274237
chr10	22609163	22609502
chr10	22644689	22645909
chr10	22658740	22659062
chr10	22730032	22732109
chr10	23076892	23077865
chr10	23285086	23285772
chr10	23348052	23350090
chr10	23449694	23450619
chr10	23542307	23542878
chr10	23609561	23610118
chr10	23785154	23787000
chr10	23787465	23788477
chr10	23796523	23797767
chr10	24131717	24132056
chr10	24149175	24150293
chr10	24595261	24596433
chr10	24711178	24712278
chr10	24718230	24718423
chr10	24778547	24778818
chr10	24835780	24836527
chr10	24869882	24870727
chr10	25199951	25200150
chr10	25219409	25219741
chr10	25219920	25220844
chr10	25275611	25275942
chr10	25296433	25298012
chr10	25359902	25361945
chr10	26077887	26079030
chr10	26373189	26375232
chr10	26375435	26375989
chr10	26772213	26773450
chr10	27615193	27617008
chr10	27652943	27653215
chr10	28074391	28076557
chr10	29143654	29144143
chr10	29146663	29147619
chr10	29211672	29212616
chr10	29214638	29215147
chr10	29312758	29314095
chr10	29360418	29362600
chr10	29535094	29536037
chr10	30199475	30200576
chr10	30599588	30600996
chr10	30617645	30618995
chr10	30654594	30655957
chr10	30802245	30803645
chr10	30810308	30811061
chr10	30842123	30844069
chr10	31313375	31314273
chr10	31445319	31445996
chr10	31607014	31609803
chr10	32889394	32890944
chr10	33904972	33905386
chr10	33950323	33951577
chr10	34018421	34019547
chr10	34019820	34020771
chr10	34096004	34096736
chr10	34127415	34128173
chr10	34206630	34208259
chr10	34281451	34282104
chr10	34282264	34283741
chr10	34296722	34298152
chr10	34417567	34418740
chr10	34483339	34485126
chr10	36506875	36507767
chr10	36974315	36975803
chr10	37137651	37138881
chr10	37139062	37140794
chr10	37397192	37397447
chr10	38553972	38554339
chr10	38965406	38966436
chr10	39133598	39134914
chr10	39171174	39171898
chr10	39369708	39371309
chr10	39471910	39472508
chr10	39613081	39614424
chr10	39629959	39630323
chr10	39730979	39731739
chr10	39732174	39733845
chr10	39898318	39899266
chr10	39959595	39960283
chr10	40024720	40025695
chr10	40069501	40069884
chr10	40083540	40084208
chr10	40141199	40142359
chr10	40191351	40192138
chr10	40246025	40247259
chr10	40256845	40258091
chr10	40299898	40301803
chr10	40302382	40302777
chr10	40348185	40350280
chr10	40372077	40372494
chr10	40682974	40683674
chr10	40882187	40884510
chr10	41302598	41304247
chr10	41449677	41451062
chr10	41476176	41477917
chr10	41489485	41490869
chr10	41518689	41519061
chr10	41519561	41521564
chr10	41689894	41690688
chr10	41715502	41716505
chr10	41809211	41809885
chr10	41810067	41811837
chr10	41887167	41889385
chr10	42017968	42018718
chr10	42031241	42031481
chr10	42274541	42276668
chr10	42276842	42277604
chr10	42477676	42478600
chr10	42502040	42503359
chr10	42583066	42583249
chr10	42583993	42584339
chr10	42632596	42633881
chr10	42678913	42680058
chr10	42761627	42763202
chr10	42861732	42864045
chr10	42864193	42864491
chr10	42934924	42935520
chr10	42950602	42950785
chr10	42958099	42958814
chr10	43002571	43003244
chr10	43021560	43022311
chr10	43172570	43175207
chr10	43220463	43222319
chr10	43452137	43452540
chr10	43478186	43478960
chr10	43479356	43480523
chr10	43539842	43541012
chr10	43578425	43578886
chr10	43579243	43580156
chr10	43580642	43580963
chr10	43723268	43723830
chr10	43900940	43902668
chr10	44002988	44004449
chr10	44267255	44269300
chr10	44457356	44459063
chr10	44529087	44530154
chr10	45000602	45000973
chr10	45017813	45018176
chr10	45066519	45068485
chr10	45289302	45290758
chr10	45315057	45316097
chr10	45335406	45336885
chr10	45486112	45486667
chr10	45577833	45578846
chr10	49782549	49783641
chr10	50591815	50593671
chr10	50894731	50895411
chr10	50895974	50896720
chr10	50910966	50911180
chr10	51553571	51553995
chr10	52022506	52024799
chr10	52233182	52234969
chr10	52380477	52382449
chr10	52417059	52417259
chr10	52417575	52419111
chr10	52690526	52691347
chr10	52704234	52704976
chr10	53378473	53380187
chr10	53435195	53435486
chr10	53462749	53463070
chr10	53519014	53519258
chr10	53580593	53580999
chr10	53596203	53596454
chr10	53596958	53598485
chr10	53628998	53629999
chr10	53750582	53751426
chr10	53812499	53812893
chr10	54074286	54076315
chr10	56106920	56107451
chr10	56114774	56115839
chr10	56227938	56229317
chr10	56377337	56379347
chr10	56468968	56469380
chr10	57486282	57487945
chr10	57531146	57532504
chr10	57743702	57743885
chr10	57794633	57795544
chr10	58323570	58324981
chr10	58394378	58394591
chr10	58445981	58446659
chr10	58446911	58447861
chr10	58448055	58448238
chr10	58497320	58498683
chr10	58713947	58714815
chr10	58812365	58813871
chr10	59114714	59115169
chr10	59220607	59221142
chr10	59221291	59221488
chr10	59222008	59224099
chr10	59323427	59324961
chr10	59539400	59539677
chr10	59539837	59540048
chr10	59577752	59578160
chr10	59615081	59616701
chr10	59636567	59637311
chr10	59702619	59703915
chr10	59879051	59880768
chr10	59909183	59909366
chr10	59920748	59921156
chr10	59943101	59943625
chr10	59950426	59951810
chr10	59951984	59952657
chr10	59969862	59970504
chr10	60002159	60003871
chr10	60106341	60107460
chr10	60191941	60192124
chr10	60217951	60219427
chr10	60277690	60279207
chr10	60346921	60347489
chr10	60350588	60350933
chr10	60686950	60687228
chr10	60751938	60752798
chr10	60829784	60831524
chr10	61145839	61147627
chr10	61272400	61273809
chr10	61362179	61362542
chr10	61362821	61363052
chr10	61381931	61383734
chr10	61451423	61452580
chr10	61475694	61476861
chr10	61625419	61625912
chr10	61648246	61649732
chr10	61679905	61680153
chr10	61680330	61681494
chr10	61695251	61697050
chr10	61715191	61715827
chr10	61782965	61784156
chr10	61977832	61979144
chr10	62110680	62111030
chr10	62230508	62231412
chr10	62300553	62300891
chr10	62320677	62320869
chr10	62338615	62340971
chr10	62448429	62450312
chr10	62485516	62486727
chr10	62487067	62487438
chr10	62507565	62508747
chr10	62577466	62578486
chr10	62600730	62602870
chr10	62649870	62651297
chr10	62725561	62726375
chr10	62791131	62792273
chr10	62865254	62866102
chr10	62885861	62887424
chr10	62919959	62921526
chr10	62946780	62947820
chr10	62980251	62981177
chr10	63022052	63023828
chr10	63024345	63024815
chr10	63089848	63090052
chr10	63099896	63100850
chr10	63203026	63203868
chr10	63243100	63244848
chr10	63337434	63338408
chr10	63338557	63339162
chr10	63381494	63382755
chr10	63386354	63387140
chr10	63428605	63429423
chr10	63429671	63430391
chr10	64063772	64064075
chr10	64075806	64075989
chr10	64076251	64076533
chr10	64087691	64088085
chr10	64089861	64090235
chr10	66901709	66902103
chr10	66920265	66921486
chr10	67002619	67004026
chr10	67096065	67096819
chr10	67097059	67098028
chr10	67126425	67127862
chr10	67185828	67189136
chr10	67756302	67756657
chr10	67912092	67912768
chr10	67966436	67966693
chr10	67979289	67980332
chr10	68008014	68008197
chr10	68135116	68136857
chr10	68156553	68156752
chr10	68156925	68157253
chr10	68166296	68166479
chr10	68191690	68192784
chr10	68207917	68208562
chr10	68238825	68239642
chr10	68248643	68248853
chr10	68276682	68280051
chr10	68353715	68354271
chr10	68355099	68356337
chr10	68723745	68724357
chr10	69185489	69186027
chr10	69211819	69214095
chr10	69351056	69352916
chr10	69398452	69399872
chr10	69533670	69535718
chr10	69571102	69571807
chr10	69785500	69788261
chr10	69872135	69872642
chr10	69925887	69926555
chr10	70095118	70097055
chr10	70097380	70098745
chr10	70119661	70119844
chr10	70204481	70204919
chr10	70244680	70245933
chr10	70266418	70266722
chr10	70440388	70441669
chr10	70520352	70521505
chr10	70598630	70599836
chr10	70967298	70967536
chr10	71028000	71029015
chr10	71051001	71051306
chr10	71145805	71147282
chr10	71157817	71159628
chr10	71236990	71238252
chr10	71283941	71285586
chr10	71344188	71345112
chr10	71347381	71348936
chr10	72654884	72655977
chr10	73098989	73100126
chr10	73821592	73822268
chr10	74966936	74967564
chr10	75036936	75037270
chr10	75060128	75061141
chr10	75212124	75213481
chr10	75222183	75222570
chr10	75222835	75223018
chr10	75223268	75223451
chr10	75317119	75317482
chr10	75516531	75517467
chr10	75517618	75518947
chr10	75559372	75560243
chr10	75667074	75668302
chr10	75704366	75704776
chr10	75763545	75765273
chr10	75772683	75773380
chr10	75780329	75781399
chr10	75797743	75798692
chr10	75834494	75834775
chr10	75836814	75837877
chr10	75858969	75860256
chr10	75872677	75873050
chr10	75920528	75922278
chr10	75932045	75932492
chr10	75935688	75936326
chr10	75944480	75944738
chr10	76032505	76033647
chr10	76237239	76238349
chr10	76344402	76345210
chr10	76345424	76346063
chr10	76441884	76443398
chr10	76468207	76469597
chr10	76530806	76532145
chr10	76622764	76623425
chr10	76725150	76725978
chr10	76732986	76733169
chr10	76961184	76962135
chr10	77032743	77034903
chr10	77089149	77089958
chr10	77113356	77114082
chr10	77165498	77166379
chr10	77251459	77251880
chr10	77258857	77260387
chr10	77416550	77418611
chr10	77441116	77441457
chr10	77515153	77516365
chr10	77581589	77582566
chr10	77606251	77607407
chr10	77622359	77623381
chr10	77901978	77903452
chr10	77978077	77979225
chr10	78008689	78010644
chr10	78019013	78019196
chr10	78068692	78070070
chr10	78092133	78092565
chr10	78169032	78169817
chr10	78184173	78185498
chr10	78243676	78245395
chr10	78297036	78298072
chr10	78351084	78352091
chr10	78352363	78352636
chr10	78411861	78413037
chr10	78425461	78426596
chr10	78464071	78465138
chr10	78481774	78482433
chr10	78574211	78575605
chr10	78590584	78591971
chr10	78747010	78747590
chr10	78752283	78753142
chr10	78779679	78780345
chr10	78780652	78780863
chr10	78787467	78787830
chr10	79096619	79097626
chr10	79322014	79322456
chr10	79416977	79417524
chr10	79532606	79533812
chr10	79553813	79555143
chr10	79613812	79614013
chr10	79637181	79637766
chr10	79637954	79638137
chr10	79668950	79670407
chr10	79682443	79684200
chr10	79704502	79705807
chr10	79716810	79717255
chr10	79746080	79746622
chr10	79765699	79767418
chr10	79777270	79778004
chr10	79780314	79780788
chr10	79793365	79794570
chr10	79840827	79841322
chr10	79854699	79856690
chr10	79908222	79908972
chr10	79916094	79917366
chr10	79926766	79928027
chr10	79959932	79961154
chr10	79983009	79983932
chr10	79984374	79984917
chr10	79988618	79989238
chr10	79989595	79989921
chr10	79996476	79997570
chr10	80038722	80039742
chr10	80053566	80054939
chr10	80075229	80075412
chr10	80101173	80102309
chr10	80102462	80104351
chr10	80115846	80117711
chr10	80138673	80139133
chr10	80142305	80143257
chr10	80149048	80149393
chr10	80150525	80152655
chr10	80168320	80168872
chr10	80172959	80173407
chr10	80179184	80180367
chr10	80190491	80191073
chr10	80226539	80227986
chr10	80249309	80250575
chr10	80265041	80266599
chr10	80292441	80294035
chr10	80319811	80320541
chr10	80322612	80323776
chr10	80329852	80330464
chr10	80347743	80348585
chr10	80385634	80387296
chr10	80397660	80399487
chr10	80399655	80400246
chr10	80405623	80407268
chr10	80432203	80433606
chr10	80475010	80475802
chr10	80509589	80509954
chr10	80538868	80539051
chr10	80560128	80562092
chr10	80575786	80577355
chr10	80578123	80578481
chr10	80589293	80590376
chr10	80602644	80603884
chr10	80622766	80624042
chr10	80655676	80657003
chr10	80664799	80665139
chr10	80674591	80676043
chr10	80676785	80677187
chr10	80701015	80702189
chr10	80702373	80702957
chr10	80740962	80742402
chr10	80755248	80756668
chr10	80796981	80799722
chr10	80807168	80807506
chr10	80812470	80813537
chr10	80826722	80828422
chr10	80854261	80856350
chr10	80899813	80900915
chr10	80917091	80918491
chr10	80929057	80929765
chr10	80930168	80931282
chr10	80931471	80931771
chr10	80985499	80986095
chr10	81036838	81037365
chr10	81059196	81060205
chr10	81070003	81071061
chr10	81105329	81106906
chr10	81129009	81129897
chr10	81135790	81137051
chr10	81138119	81139027
chr10	81166858	81167903
chr10	81168056	81169162
chr10	81176788	81178487
chr10	81183011	81183449
chr10	81194686	81195731
chr10	81232812	81233629
chr10	81266452	81266895
chr10	81268183	81269050
chr10	81285661	81286158
chr10	81292942	81294321
chr10	81319812	81320774
chr10	81320928	81321957
chr10	81343172	81343764
chr10	81349394	81350904
chr10	81357185	81358200
chr10	81358364	81358577
chr10	81376942	81378561
chr10	81384354	81385445
chr10	81424844	81426225
chr10	81426371	81427133
chr10	81495106	81496847
chr10	81543761	81545115
chr10	81559351	81561208
chr10	81570898	81571866
chr10	81575287	81575922
chr10	81596754	81597339
chr10	81605550	81606936
chr10	81626792	81628015
chr10	81633498	81634039
chr10	81642807	81644207
chr10	81648963	81649869
chr10	81997356	81997584
chr10	82047921	82048708
chr10	82083192	82084126
chr10	82127831	82128720
chr10	82178014	82178985
chr10	82240431	82241555
chr10	82354027	82355026
chr10	82622028	82623692
chr10	82629309	82630998
chr10	82690560	82690979
chr10	82698938	82700124
chr10	82762706	82763654
chr10	82859310	82861897
chr10	82985441	82987109
chr10	82987265	82987777
chr10	83336964	83337886
chr10	83360238	83361846
chr10	83533198	83534131
chr10	83543519	83544946
chr10	83647784	83648998
chr10	83722793	83723514
chr10	84438696	84441611
chr10	84532436	84534204
chr10	84576098	84577805
chr10	84584711	84585173
chr10	84621881	84623455
chr10	84885950	84886886
chr10	84916884	84918621
chr10	85044264	85045298
chr10	85101930	85102520
chr10	85102695	85103954
chr10	85127430	85128066
chr10	85183676	85185741
chr10	85386872	85388858
chr10	85598438	85599304
chr10	85829146	85829806
chr10	85871755	85873093
chr10	85915742	85917164
chr10	85927863	85928908
chr10	85956534	85957793
chr10	86021866	86022823
chr10	86300401	86301225
chr10	86498420	86498882
chr10	86685269	86686323
chr10	86703730	86705434
chr10	86705834	86706561
chr10	86730915	86731353
chr10	86779044	86780716
chr10	87492670	87493675
chr10	87859161	87860983
chr10	88146014	88147677
chr10	88201023	88201924
chr10	88356459	88357560
chr10	88379183	88381072
chr10	88430874	88431057
chr10	88457598	88457781
chr10	88502672	88503815
chr10	88603252	88605142
chr10	88631868	88632239
chr10	88730499	88732715
chr10	88825738	88827114
chr10	89344787	89345194
chr10	89442798	89444137
chr10	89685233	89686423
chr10	89731409	89732959
chr10	89745018	89746360
chr10	89873079	89874161
chr10	90576557	90576847
chr10	90829380	90829625
chr10	90969769	90970699
chr10	91081807	91083642
chr10	91122412	91123981
chr10	91169092	91170571
chr10	91171144	91172248
chr10	91180971	91181474
chr10	91181896	91182937
chr10	91187482	91188042
chr10	91270584	91271301
chr10	92162415	92162782
chr10	92721401	92722443
chr10	93160751	93162674
chr10	93195436	93195693
chr10	93309507	93310951
chr10	93432647	93432894
chr10	93453228	93454939
chr10	93539711	93540483
chr10	93588539	93589926
chr10	93594173	93594356
chr10	93640958	93642807
chr10	93661659	93662311
chr10	93679249	93679580
chr10	93688602	93689254
chr10	93749976	93750163
chr10	93799901	93800732
chr10	93813599	93813823
chr10	93833633	93834748
chr10	93888386	93890087
chr10	93918927	93919600
chr10	93933109	93933603
chr10	93933858	93934233
chr10	94034987	94036860
chr10	94147525	94149098
chr10	94198656	94200033
chr10	94311705	94312596
chr10	94514464	94515996
chr10	94520287	94520705
chr10	94545018	94545685
chr10	94687778	94689871
chr10	94829375	94829604
chr10	94919088	94919731
chr10	94943767	94945517
chr10	94991029	94992282
chr10	95264477	95266486
chr10	95323019	95324079
chr10	95361945	95362128
chr10	95394674	95395679
chr10	95408354	95408627
chr10	95408982	95409281
chr10	95414148	95416768
chr10	95465878	95466213
chr10	95500814	95501940
chr10	95514393	95514761
chr10	95515142	95516428
chr10	95561816	95562150
chr10	95562351	95564154
chr10	95677392	95677934
chr10	95894461	95894916
chr10	95939973	95941973
chr10	96371181	96371691
chr10	96617757	96618398
chr10	96619561	96621329
chr10	96751119	96751551
chr10	96751885	96752068
chr10	97313210	97314102
chr10	98684266	98684739
chr10	98705089	98705337
chr10	98914710	98914953
chr10	98915163	98916802
chr10	99106381	99108718
chr10	99203692	99204730
chr10	99263348	99265379
chr10	99460965	99461998
chr10	99599775	99600421
chr10	99619227	99619599
chr10	99913139	99913602
chr10	100015245	100016676
chr10	100486427	100487954
chr10	100588559	100589238
chr10	103367828	103369228
chr10	105374384	105375067
chr10	105489680	105490609
chr10	105572972	105575378
chr10	105841194	105842498
chr10	106470068	106470619
chr10	106470840	106471023
chr10	106632702	106632918
chr10	106932740	106933265
chr10	107122789	107123977
chr10	107205339	107205544
chr10	107271856	107273164
[truncated: 18,371 more rows]

## Sheet: H3K4me3-PDS-1 peaks
Table S4: H3K4me3 CUT&RUN analysis in ASCs treated with DMSO or PDS.
H3K4me3-PDS-1 peaks
Chr	Start	End
chr1	4784978	4786182
chr1	4807596	4808790
chr1	4857259	4858627
chr1	5019323	5019956
chr1	5083056	5083855
chr1	6214012	6215471
chr1	7088788	7089966
chr1	7397167	7397991
chr1	9545418	9546861
chr1	9699456	9700178
chr1	9700653	9701138
chr1	9747182	9748366
chr1	9798368	9798906
chr1	9942429	9943364
chr1	9943769	9944147
chr1	10037281	10038568
chr1	10231703	10232463
chr1	10232988	10233275
chr1	10993228	10994497
chr1	12693028	12693640
chr1	12718373	12719014
chr1	12991639	12992545
chr1	13372188	13373051
chr1	13374053	13374707
chr1	13588896	13589745
chr1	13659583	13660702
chr1	14308262	14310014
chr1	14754739	14756100
chr1	15805388	15806363
chr1	16105846	16106259
chr1	16618020	16619238
chr1	16656192	16657042
chr1	16665122	16666046
chr1	17096615	17097746
chr1	20670952	20671606
chr1	20819587	20820388
chr1	20890538	20891381
chr1	21078334	21079290
chr1	21218533	21218931
chr1	21960594	21962244
chr1	23256375	23257381
chr1	23382596	23382981
chr1	23921600	23922114
chr1	24005119	24005724
chr1	24099380	24100334
chr1	24107273	24107560
chr1	24585606	24586118
chr1	24586310	24587346
chr1	24678509	24678948
chr1	26686835	26688297
chr1	30872605	30873072
chr1	30873784	30874071
chr1	30948541	30949532
chr1	33669460	33670636
chr1	33719988	33720732
chr1	33756744	33758099
chr1	33813774	33814633
chr1	33907275	33907562
chr1	34006139	34006507
chr1	34011256	34012448
chr1	34121459	34122562
chr1	34439153	34440382
chr1	34459430	34460022
chr1	34841509	34842678
chr1	36068760	36069943
chr1	36243433	36244310
chr1	36308093	36309090
chr1	36368079	36368477
chr1	36444768	36445355
chr1	36472040	36472786
chr1	36473374	36474154
chr1	36511827	36512182
chr1	36512679	36513462
chr1	36546924	36547302
chr1	36556508	36558183
chr1	36691364	36692195
chr1	36709197	36710084
chr1	36938142	36939001
chr1	36939473	36939909
chr1	37299934	37300526
chr1	37429227	37430658
chr1	37864485	37865649
chr1	37872172	37873018
chr1	37890019	37891139
chr1	37996903	37997199
chr1	37997814	37999061
chr1	38128726	38129285
chr1	38987668	38988624
chr1	39193092	39193549
chr1	39194080	39194379
chr1	39367940	39369517
chr1	39478079	39478764
chr1	39535658	39536215
chr1	39575900	39576920
chr1	39901443	39903309
chr1	40266650	40267375
chr1	40325143	40325651
chr1	40680760	40681274
chr1	40789811	40790928
chr1	42851202	42852237
chr1	43091542	43092292
chr1	43092685	43093134
chr1	43097957	43099263
chr1	43163215	43163874
chr1	43445951	43447008
chr1	43826737	43827775
chr1	43933934	43935191
chr1	44101692	44102483
chr1	44118019	44119487
chr1	44147611	44148690
chr1	44551641	44552876
chr1	45311649	45312993
chr1	45501136	45502928
chr1	45795195	45796534
chr1	45925320	45925990
chr1	46066637	46067012
chr1	46853382	46854227
chr1	50926624	50926994
chr1	50927172	50928235
chr1	51289020	51290068
chr1	51333553	51333904
chr1	51477374	51478772
chr1	51915243	51916017
chr1	52119215	52120213
chr1	52231799	52232723
chr1	52233127	52233677
chr1	52499089	52500081
chr1	52630725	52631214
chr1	52727201	52727488
chr1	52816775	52817919
chr1	52845002	52845901
chr1	53296596	53297600
chr1	53313454	53314170
chr1	53352103	53352733
chr1	53784225	53785097
chr1	54250456	54251254
chr1	54438478	54438949
chr1	54557014	54557854
chr1	54925665	54926699
chr1	55026058	55027446
chr1	55052717	55054036
chr1	55086378	55087668
chr1	55131259	55131962
chr1	55226140	55227023
chr1	55237257	55239316
chr1	55405924	55406615
chr1	56972035	56973317
chr1	57377634	57378398
chr1	57405950	57407574
chr1	57436726	57437101
chr1	57774293	57775808
chr1	57969427	57969966
chr1	57995953	57996887
chr1	58030354	58030832
chr1	58392137	58392928
chr1	58393690	58394046
chr1	58422755	58423191
chr1	58423403	58424009
chr1	58444878	58446223
chr1	58504056	58505376
chr1	58585637	58586975
chr1	58652599	58653040
chr1	58713718	58714583
chr1	58726685	58728314
chr1	58795314	58796242
chr1	58972770	58974429
chr1	59119590	59120446
chr1	59236939	59238125
chr1	59481679	59483350
chr1	59669967	59671525
chr1	59684932	59685437
chr1	59685597	59686820
chr1	59762843	59763204
chr1	59763572	59763994
chr1	59764392	59765285
chr1	59913556	59913982
chr1	60097079	60098842
chr1	60180853	60181380
chr1	60343160	60344257
chr1	60409731	60410606
chr1	60565403	60566701
chr1	61638674	61639688
chr1	62703814	62704101
chr1	62706565	62707117
chr1	63112862	63113857
chr1	63114434	63115039
chr1	63176036	63178355
chr1	63273839	63274221
chr1	63730524	63731349
chr1	64119282	64120638
chr1	64120828	64121268
chr1	64532064	64532772
chr1	64533633	64534339
chr1	64615143	64615510
chr1	64616832	64617833
chr1	64690013	64690866
chr1	64691172	64691812
chr1	64736350	64737540
chr1	64737999	64738302
chr1	64956414	64957203
chr1	65178388	65179589
chr1	65186426	65187595
chr1	66175416	66176120
chr1	66700883	66701672
chr1	66816011	66816821
chr1	66817684	66817971
chr1	66862311	66863315
chr1	66897353	66897737
chr1	67038311	67038949
chr1	69685525	69685827
chr1	69686279	69687176
chr1	69687626	69687968
chr1	71102157	71102767
chr1	71103024	71103439
chr1	71556894	71558184
chr1	71652737	71653223
chr1	71653479	71653996
chr1	72211482	72211961
chr1	72283921	72284313
chr1	72307174	72307685
chr1	72711227	72712688
chr1	72873686	72873993
chr1	74036789	74037176
chr1	74124702	74125189
chr1	74236554	74238185
chr1	74284353	74284772
chr1	74284998	74285438
chr1	74302990	74304509
chr1	74332663	74333234
chr1	74386744	74387108
chr1	74391939	74392617
chr1	74505344	74505858
chr1	74506204	74507211
chr1	74587336	74588506
chr1	74600810	74601687
chr1	74661752	74662925
chr1	74713098	74713886
chr1	74784265	74784631
chr1	74817078	74817455
chr1	75124745	75125280
chr1	75141130	75141933
chr1	75142209	75142997
chr1	75168718	75169005
chr1	75179697	75180504
chr1	75191582	75192810
chr1	75210311	75211524
chr1	75218367	75219510
chr1	75236597	75237255
chr1	75316536	75317575
chr1	75360398	75361566
chr1	75382243	75382627
chr1	75436022	75436444
chr1	75478817	75479333
chr1	75505405	75506491
chr1	75521463	75522095
chr1	75546207	75546735
chr1	77513985	77515809
chr1	78488098	78489483
chr1	78658087	78659500
chr1	79760617	79762037
chr1	79776034	79776733
chr1	79823886	79824444
chr1	80339082	80339944
chr1	80758160	80758668
chr1	82290141	82291053
chr1	82316234	82317007
chr1	82724884	82725757
chr1	82839428	82840630
chr1	84838443	84838748
chr1	84839485	84840605
chr1	85112249	85112643
chr1	85793830	85795039
chr1	85894480	85895565
chr1	86064544	86065771
chr1	86154696	86155254
chr1	86359704	86360566
chr1	86434619	86435072
chr1	86487244	86488142
chr1	86526871	86527425
chr1	86528168	86528706
chr1	86582159	86582900
chr1	86586915	86587647
chr1	86669728	86670525
chr1	86703458	86704392
chr1	87214325	87214957
chr1	87264352	87264882
chr1	87327079	87327969
chr1	87755952	87757024
chr1	87853736	87854635
chr1	88007930	88008614
chr1	88222648	88223182
chr1	88276335	88277936
chr1	88699817	88700952
chr1	88701144	88702019
chr1	89070418	89071288
chr1	89455487	89455909
chr1	89580831	89581372
chr1	90204295	90204706
chr1	90204962	90205719
chr1	90603277	90603963
chr1	90998506	90999819
chr1	91053437	91054378
chr1	91054846	91055347
chr1	91250239	91251617
chr1	91298012	91298636
chr1	91366506	91367191
chr1	91397765	91398738
chr1	91411873	91413136
chr1	91458776	91459260
chr1	91494559	91495329
chr1	91540375	91541241
chr1	91801303	91801839
chr1	92179367	92179708
chr1	92180438	92181160
chr1	92472875	92474263
chr1	92641202	92641972
chr1	92831816	92833253
chr1	92911224	92911912
chr1	92934168	92935200
chr1	93235879	93236442
chr1	93305439	93305981
chr1	93342890	93344160
chr1	93444321	93445815
chr1	93477984	93478376
chr1	93478828	93480119
chr1	93512152	93512774
chr1	93634665	93635780
chr1	93668911	93669198
chr1	93685632	93686776
chr1	93753818	93754604
chr1	93754829	93755665
chr1	93801332	93801996
chr1	93804020	93804330
chr1	93825270	93825893
chr1	95313606	95314455
chr1	97660473	97661280
chr1	97661703	97662209
chr1	97769117	97770848
chr1	97976906	97977330
chr1	98094996	98095905
chr1	104768774	104769345
chr1	105356078	105356873
chr1	105662939	105664962
chr1	105971849	105972218
chr1	105989797	105990369
chr1	105991186	105992224
chr1	106172389	106173283
chr1	106713329	106714276
chr1	106758871	106759686
chr1	106759851	106760228
chr1	106795598	106796587
chr1	111864206	111865023
chr1	118310309	118311320
chr1	118321768	118322915
chr1	118388495	118388915
chr1	118389488	118390416
chr1	118458903	118459794
chr1	119051984	119052609
chr1	119052797	119054077
chr1	119421445	119422177
chr1	119503719	119504747
chr1	119525771	119526197
chr1	119648118	119648968
chr1	119836125	119837498
chr1	119912465	119913374
chr1	120120324	120121322
chr1	120264908	120265279
chr1	121326613	121327740
chr1	121430872	121431947
chr1	121566937	121567915
chr1	125434125	125435416
chr1	125560701	125561697
chr1	126830059	126830591
chr1	127204885	127206354
chr1	127773469	127773822
chr1	127774152	127775520
chr1	127868815	127869220
chr1	128102365	128103043
chr1	128103306	128104130
chr1	128244188	128245126
chr1	128357838	128358786
chr1	128359208	128359727
chr1	128416340	128417144
chr1	128590610	128592069
chr1	130462228	130463028
chr1	130715540	130715923
chr1	130716358	130718002
chr1	131096759	131097483
chr1	131137747	131138856
chr1	131153118	131153822
chr1	131244956	131245619
chr1	131525736	131526023
chr1	131526395	131527370
chr1	131528037	131528327
chr1	131827800	131828995
chr1	131867150	131868117
chr1	131910467	131910832
chr1	131911027	131911615
chr1	131963050	131963783
chr1	132007333	132007843
chr1	132008018	132008710
chr1	132138907	132139647
chr1	132298734	132299042
chr1	132316195	132316823
chr1	132390773	132391439
chr1	132417303	132418222
chr1	132476738	132478230
chr1	133024852	133025567
chr1	133033419	133033832
chr1	133046005	133047147
chr1	133131524	133132950
chr1	133181273	133181688
chr1	133363299	133363881
chr1	133423126	133423963
chr1	133609567	133610330
chr1	133660294	133660943
chr1	133800532	133801042
chr1	134077779	134079083
chr1	134298761	134299181
chr1	134361129	134362199
chr1	134405558	134406968
chr1	134415497	134416528
chr1	134454903	134456134
chr1	134494489	134495697
chr1	134556524	134556999
chr1	134560073	134561185
chr1	134954987	134956004
chr1	134962383	134963197
chr1	135105025	135105397
chr1	135147095	135147910
chr1	135282975	135284035
chr1	135312882	135313861
chr1	135374252	135375078
chr1	135429356	135430610
chr1	135583715	135584297
chr1	135584547	135585310
chr1	135686750	135688135
chr1	135728955	135729922
chr1	135730078	135730436
chr1	135766240	135767471
chr1	135918584	135919071
chr1	136007883	136008295
chr1	136017856	136019021
chr1	136131304	136131813
chr1	136140141	136140453
chr1	136234069	136234512
chr1	136344495	136346149
chr1	136414908	136415786
chr1	136466427	136466871
chr1	136625331	136626063
chr1	137898577	137899880
chr1	137900449	137900793
chr1	138617860	138618566
chr1	138619006	138619728
chr1	138962998	138963585
chr1	138964132	138964528
chr1	139422345	139423562
chr1	139454765	139455798
chr1	140245648	140246215
chr1	143701442	143702479
chr1	143739367	143740308
chr1	143776540	143776980
chr1	143777151	143778333
chr1	144003772	144004836
chr1	150392784	150394340
chr1	150992943	150993375
chr1	151344948	151346679
chr1	151427459	151429657
chr1	151499777	151500686
chr1	151501011	151501366
chr1	151754759	151756148
chr1	152089021	152090705
chr1	152385902	152386689
chr1	152624419	152625340
chr1	152669422	152669852
chr1	152766583	152767519
chr1	152901680	152902219
chr1	152903484	152904197
chr1	153331178	153332657
chr1	153486180	153487583
chr1	153549512	153549842
chr1	153740395	153740883
chr1	153741804	153742282
chr1	153749077	153749636
chr1	153899972	153901430
chr1	155097956	155099501
chr1	155146060	155146590
chr1	155158987	155159442
chr1	155243871	155245110
chr1	155416335	155417398
chr1	155558103	155559227
chr1	155812091	155813251
chr1	155972481	155973524
chr1	155973685	155973972
chr1	156036246	156036699
chr1	156040938	156041921
chr1	156472944	156473545
chr1	156473849	156474263
chr1	156558806	156559840
chr1	156616047	156616619
chr1	156616920	156617442
chr1	156673295	156674395
chr1	156718311	156718789
chr1	156839110	156839527
chr1	157411214	157411525
chr1	157411993	157413259
chr1	159232767	159233582
chr1	160194972	160195793
chr1	160211009	160212809
chr1	160791791	160792952
chr1	160906140	160907661
chr1	161034103	161034898
chr1	161036700	161037059
chr1	161070311	161072149
chr1	161130806	161131622
chr1	161195614	161196101
chr1	161248917	161251064
chr1	161875586	161876645
chr1	161969127	161969866
chr1	162217608	162219457
chr1	162477269	162477969
chr1	162547559	162548504
chr1	162570164	162571506
chr1	162739324	162740469
chr1	163311447	163313720
chr1	163402781	163403860
chr1	163779410	163780162
chr1	163929806	163930927
chr1	163994384	163995590
chr1	164249115	164250646
chr1	164306721	164307910
chr1	164457695	164457997
chr1	164898995	164899555
chr1	165193764	165194483
chr1	165236120	165237199
chr1	165281245	165281536
chr1	165281915	165282698
chr1	165459491	165460677
chr1	165461049	165461827
chr1	165633760	165634072
chr1	165634279	165634612
chr1	165641756	165642043
chr1	165642507	165643164
chr1	165707794	165708081
chr1	165763716	165764551
chr1	165780116	165780409
chr1	166001331	166001712
chr1	166003001	166003336
chr1	166047966	166048836
chr1	166379344	166380240
chr1	166409300	166410028
chr1	167283826	167284997
chr1	167308361	167309425
chr1	167349956	167350763
chr1	167393294	167394348
chr1	168430472	168431856
chr1	169530482	169531603
chr1	169968867	169969290
chr1	170109087	170111067
chr1	170174059	170175000
chr1	170214456	170215316
chr1	170255218	170255670
chr1	170589307	170589736
chr1	170644254	170645131
chr1	170645399	170646158
chr1	170866983	170868136
chr1	170884333	170885602
chr1	171033168	171033870
chr1	171149762	171150963
chr1	171221936	171222863
chr1	171246554	171247122
chr1	171270074	171271256
chr1	171280319	171281701
chr1	171287291	171287874
chr1	171293929	171294824
chr1	171328297	171329806
chr1	171345236	171346400
chr1	171411310	171412416
chr1	171503506	171504410
chr1	172026375	172027619
chr1	172082188	172083659
chr1	172126704	172127856
chr1	172148208	172149786
chr1	172205742	172206678
chr1	172312291	172313273
chr1	172376049	172377928
chr1	172500251	172500948
chr1	172501472	172502238
chr1	172632576	172633250
chr1	173955064	173955361
chr1	175624770	175625621
chr1	175691737	175693066
chr1	175880426	175881138
chr1	176812592	176813640
chr1	176814054	176815035
chr1	176834763	176836063
chr1	177257345	177257907
chr1	177258387	177259004
chr1	177441207	177441889
chr1	177443114	177443645
chr1	177794868	177796534
chr1	177983457	177983771
chr1	178406048	178406851
chr1	178527797	178528120
chr1	178528521	178529352
chr1	179517238	179518080
chr1	179545548	179546791
chr1	179667926	179669172
chr1	179802231	179803154
chr1	179803524	179803814
chr1	179960389	179962195
chr1	180195027	180196155
chr1	180255706	180256571
chr1	180312512	180313142
chr1	180330483	180331391
chr1	180331731	180332354
chr1	180387138	180387511
chr1	180568865	180569926
chr1	180641333	180642287
chr1	180725618	180727166
chr1	180768171	180768755
chr1	180777479	180778657
chr1	180812296	180813543
chr1	180851085	180851554
chr1	180904380	180905216
chr1	180941729	180942970
chr1	181143550	181145448
chr1	181151006	181151794
chr1	181210399	181211529
chr1	181212025	181212844
chr1	181352837	181353742
chr1	181841276	181842729
chr1	182018650	182019267
chr1	182124712	182125212
chr1	182281407	182282772
chr1	182340523	182341614
chr1	182408422	182409820
chr1	182516177	182516708
chr1	182517013	182517580
chr1	183146204	183147070
chr1	183220943	183221414
chr1	183296488	183297300
chr1	183297493	183298408
chr1	183344878	183345973
chr1	183368613	183369562
chr1	183388975	183389693
chr1	184034400	184035857
chr1	184731274	184732434
chr1	184844825	184846340
chr1	184999061	184999405
chr1	185204088	185204972
chr1	185328654	185329355
chr1	185332093	185332963
chr1	185362528	185362855
chr1	185363106	185364216
chr1	186116753	186117224
chr1	186703705	186704828
chr1	186748180	186749896
chr1	187215300	187216137
chr1	187609100	187609721
chr1	189006813	189007878
chr1	189687205	189688583
chr1	189728350	189729757
chr1	189921245	189922213
chr1	190168702	190170693
chr1	190911198	190912190
chr1	190928209	190928801
chr1	190929078	190929593
chr1	190978340	190979062
chr1	191024844	191026266
chr1	191062422	191063743
chr1	191182435	191183215
chr1	191224474	191225122
chr1	191317349	191318203
chr1	191325992	191326586
chr1	191395314	191396302
chr1	191574252	191575519
chr1	191717663	191718389
chr1	191718570	191719450
chr1	192136274	192137488
chr1	192138161	192138752
chr1	192770375	192771210
chr1	192854454	192855209
chr1	193129400	193130289
chr1	193172923	193174255
chr1	193262995	193263296
chr1	193272335	193273183
chr1	194619584	194621012
chr1	194938825	194939438
chr1	194976502	194977156
chr1	195130501	195131547
chr10	3366029	3366815
chr10	3740802	3741200
chr10	3973124	3974049
chr10	4266226	4266891
chr10	4388335	4389339
chr10	4431993	4432298
chr10	4432712	4433459
chr10	4612130	4612928
chr10	4632361	4632748
chr10	4710102	4710650
chr10	4711277	4712674
chr10	4713081	4713394
chr10	5068559	5069134
chr10	5803605	5803945
chr10	5804477	5805483
chr10	5823118	5823872
chr10	7210821	7211886
chr10	7780356	7781329
chr10	7792277	7793630
chr10	7954859	7955512
chr10	8517698	8518897
chr10	8761612	8762492
chr10	8885571	8886703
chr10	9675407	9675815
chr10	9900114	9900921
chr10	9901408	9902020
chr10	11149138	11150317
chr10	11280638	11281119
chr10	11281878	11282665
chr10	12867336	12868535
chr10	12868705	12869606
chr10	12922735	12923075
chr10	12963306	12963725
chr10	12963969	12964338
chr10	13008218	13009327
chr10	13090900	13091561
chr10	13192690	13193229
chr10	13323321	13324033
chr10	13473998	13474446
chr10	13552701	13553878
chr10	13964564	13965013
chr10	13966234	13966556
chr10	13967945	13968232
chr10	13983023	13983335
chr10	14544915	14545441
chr10	14704885	14705768
chr10	17723464	17724097
chr10	17946886	17947394
chr10	18021876	18022815
chr10	18056005	18056719
chr10	18234761	18235491
chr10	18318694	18319130
chr10	18545756	18546139
chr10	19014057	19015358
chr10	19591893	19592927
chr10	19933621	19934264
chr10	19934504	19935028
chr10	20149044	20149860
chr10	20311769	20312275
chr10	20312541	20313551
chr10	20347605	20348230
chr10	20548411	20548754
chr10	20657789	20658285
chr10	20674208	20674495
chr10	20723280	20725068
chr10	21158753	21160112
chr10	21296067	21296639
chr10	21994222	21994546
chr10	22148464	22149870
chr10	22644771	22645245
chr10	22730408	22732045
chr10	23348514	23350327
chr10	23786421	23786828
chr10	23787409	23787916
chr10	23796778	23797468
chr10	24149311	24149893
chr10	24595495	24595782
chr10	24711431	24712239
chr10	24869939	24870547
chr10	25360465	25361479
chr10	26078561	26078932
chr10	26373506	26374216
chr10	26374735	26375080
chr10	26375566	26375950
chr10	26772639	26773139
chr10	27616316	27616963
chr10	28074869	28076386
chr10	29211776	29212063
chr10	29312868	29313780
chr10	29360779	29361774
chr10	29362110	29362432
chr10	29535417	29535704
chr10	30199573	30200731
chr10	30599890	30600818
chr10	30617981	30618638
chr10	30655057	30655394
chr10	30802265	30803785
chr10	30842637	30843254
chr10	31313440	31313824
chr10	31445560	31445962
chr10	31607279	31608618
chr10	31609453	31609820
chr10	32890183	32890876
chr10	33950550	33951490
chr10	34018705	34020550
chr10	34206686	34208157
chr10	34282302	34283637
chr10	34297527	34297864
chr10	34417946	34418727
chr10	34483355	34484688
chr10	36507148	36507552
chr10	36974258	36975535
chr10	37137657	37138222
chr10	37138570	37139184
chr10	37139967	37140308
chr10	39133657	39134490
chr10	39369700	39370466
chr10	39613078	39613576
chr10	39732276	39733683
chr10	39898659	39899335
chr10	40024769	40025567
chr10	40141156	40142107
chr10	40246319	40247076
chr10	40257079	40257733
chr10	40300663	40301196
chr10	40348468	40349935
chr10	40683236	40683695
chr10	40882451	40883653
chr10	40883996	40884530
chr10	41302545	41304228
chr10	41449779	41450712
chr10	41476412	41477688
chr10	41489661	41490752
chr10	41518772	41519218
chr10	41519626	41521187
chr10	41716170	41716457
chr10	41809072	41811269
chr10	41887448	41887868
chr10	42275057	42275604
chr10	42276036	42276916
chr10	42277259	42277551
chr10	42477909	42478334
chr10	42502300	42503208
chr10	42678854	42679871
chr10	42761828	42763031
chr10	42862352	42862978
chr10	42935282	42935569
chr10	43172911	43174284
chr10	43174568	43175117
chr10	43220867	43221999
chr10	43478118	43478860
chr10	43479989	43480397
chr10	43539892	43540931
chr10	43901061	43902346
chr10	44003325	44004427
chr10	44268354	44269040
chr10	44529443	44529940
chr10	45067262	45068137
chr10	45289556	45290028
chr10	45335904	45336270
chr10	45577763	45578162
chr10	45578383	45578819
chr10	50592099	50593476
chr10	52022512	52024547
chr10	52233562	52234580
chr10	52381135	52382221
chr10	52417524	52418664
chr10	53379045	53379997
chr10	53596839	53597293
chr10	53597676	53598172
chr10	53629266	53629553
chr10	54074588	54076009
chr10	56115097	56115777
chr10	56228349	56228711
chr10	56377808	56379182
chr10	57486487	57487521
chr10	57531221	57532554
chr10	57794891	57795301
chr10	58323867	58324887
chr10	58446857	58447799
chr10	58497677	58498241
chr10	58812622	58813410
chr10	59221051	59221399
chr10	59221960	59223595
chr10	59323408	59324670
chr10	59615447	59616300
chr10	59702515	59703696
chr10	59879857	59880523
chr10	59950454	59951119
chr10	59951537	59951921
chr10	59952219	59952653
chr10	60002291	60003700
chr10	60106558	60107077
chr10	60218158	60219486
chr10	60277647	60278430
chr10	60752094	60752796
chr10	60830303	60831576
chr10	61145999	61147587
chr10	61272768	61273336
chr10	61382458	61383418
chr10	61451497	61452496
chr10	61475728	61476488
chr10	61648574	61649502
chr10	61680316	61681236
chr10	61695494	61696264
chr10	61783263	61784002
chr10	62230994	62231347
chr10	62339426	62340473
chr10	62449130	62450080
chr10	62485730	62486719
chr10	62577802	62578411
chr10	62601189	62602728
chr10	62650155	62651281
chr10	62791322	62791771
chr10	62792093	62792382
chr10	62865309	62865819
chr10	62885887	62887374
chr10	62920130	62921299
chr10	62946780	62947513
chr10	62980326	62980822
chr10	63022186	63023762
chr10	63243330	63244804
chr10	63337560	63337847
chr10	63381741	63382752
chr10	63428752	63429367
chr10	63429674	63430084
chr10	66920925	66921475
chr10	67097140	67097721
chr10	67126698	67127080
chr10	67185879	67187831
chr10	67979198	67979622
chr10	68135727	68136668
chr10	68276854	68277363
chr10	68277658	68278331
chr10	68279261	68280162
chr10	69211985	69212464
chr10	69212720	69213124
chr10	69213372	69213909
chr10	69351732	69352901
chr10	69398789	69399683
chr10	69533796	69534557
chr10	69534775	69535542
chr10	69785779	69786129
chr10	69786287	69787128
chr10	69787397	69787977
chr10	70095221	70095571
chr10	70097486	70098213
chr10	70244872	70245769
chr10	70440650	70441583
chr10	71158608	71159578
chr10	71237247	71238131
chr10	71284173	71285361
chr10	71344536	71344903
chr10	71347952	71348791
chr10	72654820	72655767
chr10	73099283	73100059
chr10	75212073	75213208
chr10	75516765	75517243
chr10	75517995	75518696
chr10	75667313	75668278
chr10	75763805	75764673
chr10	75772842	75773449
chr10	75797808	75798711
chr10	75859142	75860336
chr10	75920834	75922080
chr10	76032548	76033514
chr10	76237544	76238170
chr10	76344477	76345172
chr10	76345438	76345809
chr10	76442014	76442755
chr10	76442939	76443241
chr10	76468362	76469374
chr10	76961867	76962175
chr10	77032901	77034529
chr10	77259227	77260024
chr10	77416831	77417791
chr10	77515129	77516030
chr10	77581698	77582443
chr10	77606605	77607036
chr10	77622451	77623272
chr10	77902359	77902919
chr10	77978186	77978473
chr10	77978639	77979040
chr10	78008827	78010256
chr10	78069096	78069643
chr10	78169263	78169797
chr10	78184334	78185187
chr10	78243896	78244397
chr10	78244783	78245417
chr10	78351281	78351924
chr10	78412274	78413002
chr10	78425606	78426489
chr10	78464335	78465147
chr10	78574417	78575457
chr10	78590742	78591875
chr10	78747253	78747599
chr10	79096680	79097590
chr10	79533144	79533743
chr10	79553962	79554674
chr10	79669124	79670178
chr10	79682560	79683605
chr10	79704437	79705646
chr10	79746187	79746597
chr10	79765916	79766434
chr10	79767149	79767533
chr10	79793609	79794151
chr10	79854645	79856242
chr10	79908415	79908951
chr10	79916266	79917213
chr10	79926955	79927845
chr10	79960083	79960858
chr10	79983214	79983672
chr10	79996536	79997200
chr10	80038785	80039711
chr10	80053646	80054695
chr10	80103354	80103942
chr10	80115817	80116128
chr10	80116636	80117553
chr10	80142363	80142705
chr10	80151059	80151557
chr10	80168391	80168678
chr10	80226777	80227548
chr10	80249536	80250253
chr10	80265181	80266127
chr10	80292506	80293519
chr10	80320208	80320495
chr10	80322796	80323673
chr10	80385920	80387084
chr10	80399498	80400063
chr10	80406202	80406904
chr10	80432737	80433608
chr10	80560479	80561823
chr10	80576989	80577655
chr10	80589235	80590007
chr10	80602883	80603569
chr10	80623308	80623718
chr10	80675120	80675905
chr10	80701475	80701921
chr10	80741139	80742307
chr10	80755370	80756449
chr10	80797352	80798431
chr10	80798636	80799428
chr10	80827524	80827811
chr10	80854532	80855591
chr10	80855849	80856363
chr10	80899929	80900726
chr10	80917514	80918273
chr10	80929106	80929693
chr10	80930272	80931173
chr10	81059424	81060241
chr10	81070117	81070792
chr10	81105534	81106426
chr10	81129118	81129691
chr10	81136241	81137076
chr10	81138358	81138770
chr10	81167107	81167701
chr10	81176812	81177885
chr10	81182935	81183260
chr10	81266395	81266862
chr10	81268153	81268928
chr10	81292891	81293668
chr10	81320427	81321745
chr10	81349433	81350770
chr10	81357270	81357992
chr10	81377266	81378408
chr10	81384423	81385077
chr10	81425624	81426183
chr10	81426370	81427153
chr10	81495445	81496804
chr10	81544134	81544949
chr10	81559675	81560988
chr10	81571249	81571622
chr10	81627171	81628015
chr10	81643136	81643918
chr10	81997342	81997681
chr10	82048146	82048484
chr10	82083252	82083718
chr10	82127846	82128515
chr10	82178354	82178762
chr10	82240596	82241533
chr10	82354328	82354645
chr10	82622171	82623267
chr10	82630398	82631022
chr10	82699048	82700004
chr10	82762870	82763375
chr10	82860114	82860765
chr10	82985266	82986975
chr10	83360178	83361172
chr10	83533442	83533837
chr10	83543666	83544718
chr10	83648135	83648664
chr10	84439287	84440977
chr10	84532663	84533595
chr10	84576268	84577566
chr10	84622092	84623010
chr10	84917170	84918180
chr10	85101973	85102438
chr10	85102943	85103901
chr10	85183961	85185355
chr10	85386878	85387315
chr10	85387501	85388530
chr10	85598695	85599242
chr10	85871826	85872779
chr10	85916131	85917195
chr10	85956910	85957804
chr10	86021915	86022709
chr10	86685381	86686556
chr10	86704564	86705577
chr10	86779230	86780628
chr10	87859821	87861002
chr10	88146235	88147500
chr10	88201144	88201789
chr10	88379344	88380485
chr10	88503047	88503718
chr10	88731187	88732596
chr10	88825864	88827069
chr10	89443033	89443943
chr10	89685496	89686529
chr10	89731894	89732928
chr10	89744982	89745985
chr10	89873193	89873763
chr10	91081959	91082682
chr10	91122630	91123989
chr10	91169594	91170030
chr10	91170353	91170741
chr10	91171224	91171855
chr10	91181843	91182618
chr10	92721660	92722458
chr10	93160906	93162319
chr10	93310124	93310912
chr10	93453349	93454636
chr10	93539905	93540308
chr10	93588749	93589622
chr10	93640915	93642409
chr10	93833434	93834427
chr10	93888725	93890007
chr10	94035333	94036675
chr10	94147646	94148790
chr10	94198945	94199581
chr10	94514723	94515684
chr10	94688029	94689535
chr10	95264675	95264981
chr10	95323309	95324033
chr10	95394854	95395210
chr10	95414258	95414955
chr10	95415685	95415972
chr10	95501211	95501962
chr10	95515133	95516090
chr10	95562544	95563736
chr10	95894347	95894748
chr10	95940249	95940984
chr10	95941157	95941444
chr10	96619766	96620416
chr10	97313223	97313969
chr10	98915587	98916570
chr10	99106627	99108389
chr10	99263324	99264876
chr10	100486585	100487934
chr10	100588744	100589318
chr10	103367745	103368061
chr10	103368412	103369167
chr10	105573516	105574880
chr10	105841400	105842074
chr10	107123056	107123819
chr10	107271969	107272980
chr10	107484565	107485147
chr10	107485389	107486330
chr10	107498633	107499781
chr10	107563015	107563302
chr10	108161422	108161999
chr10	108162273	108163581
chr10	108332056	108332913
chr10	110745352	110745788
chr10	110919537	110920786
chr10	111009253	111009978
chr10	111010646	111011257
chr10	111164781	111165868
chr10	111298333	111299221
chr10	111473204	111474417
chr10	111506740	111508187
chr10	111972712	111973636
chr10	112927950	112929080
chr10	115250436	115251466
chr10	115314146	115315114
chr10	115362021	115362315
chr10	115383601	115384305
chr10	115385055	115386440
chr10	116580537	116581309
chr10	116581471	116582382
chr10	116949543	116949907
chr10	117062834	117063727
chr10	117147616	117148050
chr10	117148384	117149046
chr10	117223966	117224862
chr10	117375190	117376320
chr10	117708984	117710072
chr10	117745451	117745875
chr10	117791959	117792912
chr10	117844553	117845526
chr10	118049375	118049662
chr10	118141594	118142368
chr10	118867416	118869016
chr10	119238734	119240222
chr10	119453965	119454729
chr10	120112239	120112947
chr10	120201242	120201635
chr10	120201843	120202131
chr10	120208796	120209751
chr10	120227055	120228017
chr10	120475172	120475578
chr10	120475812	120476650
chr10	120552582	120552878
chr10	120898299	120898934
chr10	120977694	120978680
chr10	120978994	120979689
chr10	121365135	121365782
chr10	121474946	121476084
chr10	121586044	121586456
chr10	121586803	121587490
chr10	121624925	121626725
chr10	121739631	121740605
chr10	122046852	122047448
chr10	122096593	122097652
chr10	122449131	122449613
chr10	122678929	122679472
chr10	122912809	122913127
chr10	122984066	122984960
chr10	122985280	122985608
chr10	123075079	123075928
chr10	123076364	123076681
chr10	123195577	123196216
chr10	123196382	123196882
chr10	124288285	124288964
chr10	125966109	125967490
chr10	126900645	126901441
chr10	126928389	126928719
chr10	126979890	126980866
chr10	127029983	127030789
chr10	127040857	127042206
chr10	127063597	127064680
chr10	127069524	127070721
chr10	127120838	127121241
chr10	127188508	127189869
chr10	127194972	127196083
chr10	127210968	127211713
chr10	127266377	127267205
chr10	127288110	127288631
chr10	127290829	127291624
chr10	127311133	127312040
chr10	127339463	127340091
chr10	127381095	127381544
chr10	127512053	127512760
chr10	127521305	127522439
chr10	127618969	127620131
chr10	127620338	127620875
chr10	127642833	127644254
chr10	127665535	127666651
chr10	127677035	127677835
chr10	127739876	127740565
chr10	128015131	128015810
chr10	128035643	128037203
chr10	128059285	128060274
chr10	128082716	128084479
chr10	128092103	128092510
chr10	128092974	128093440
chr10	128096934	128098161
chr10	128175201	128176347
chr10	128194033	128195263
chr10	128211125	128211867
chr10	128231867	128232838
chr10	128270237	128270873
chr10	128302675	128304299
chr10	128322315	128323401
chr10	128337758	128338660
chr10	128368152	128368666
chr10	128376685	128376972
chr10	128377300	128378092
chr10	128409121	128409833
chr10	128411613	128412344
chr10	128459750	128460310
chr10	128492827	128493887
chr10	128494606	128494893
chr10	128524753	128526495
chr10	128546670	128547251
chr10	128547613	128548179
chr10	128548373	128549064
chr10	128564583	128566249
chr10	128589733	128590605
chr10	128625366	128626550
chr10	128673779	128674532
chr10	128695517	128696408
chr10	128703943	128704939
chr10	128743248	128744118
chr10	128747837	128748379
chr10	128804673	128805654
chr10	128806198	128806485
chr10	128821387	128822368
chr10	128822676	128822964
chr10	128890656	128890943
chr10	128910420	128911710
chr10	128919059	128919380
chr10	128934083	128936636
chr10	130541933	130543277
chr11	3100213	3100536
chr11	3101140	3102459
chr11	3123684	3124141
chr11	3179625	3180210
chr11	3201676	3202394
chr11	3202967	3203509
chr11	3265565	3266553
chr11	3290460	3290810
chr11	3330978	3332101
chr11	3371113	3371704
chr11	3408341	3409291
chr11	3451509	3453013
chr11	3514841	3515237
chr11	3538551	3539285
chr11	3648131	3649034
chr11	3895084	3895642
chr11	3911604	3913713
chr11	3963941	3964817
chr11	4118237	4118732
chr11	4135168	4135887
chr11	4160308	4161182
chr11	4186591	4187695
chr11	4218170	4218465
chr11	4266820	4267759
chr11	4593667	4594752
chr11	4637662	4638484
chr11	4703626	4705206
chr11	4848491	4849560
chr11	4895022	4895969
chr11	4986821	4987233
chr11	5064152	5064475
chr11	5064774	5065174
chr11	5097400	5098813
chr11	5099751	5100042
chr11	5260385	5261335
chr11	5443447	5444182
chr11	5520929	5522167
chr11	5541269	5542289
chr11	5706808	5707237
chr11	5707523	5707853
chr11	5740799	5741490
chr11	5761614	5762382
chr11	5787736	5789175
chr11	5837463	5837859
chr11	5861748	5863252
chr11	5877565	5878097
chr11	5955794	5956715
chr11	6006728	6007322
chr11	6199429	6200464
chr11	6266989	6267971
chr11	6273750	6274924
chr11	6291568	6292495
chr11	6388985	6389276
chr11	6415959	6416590
chr11	6416912	6417305
chr11	6417509	6417796
chr11	6443551	6443935
chr11	6444113	6444458
chr11	6474233	6474980
chr11	6527346	6528487
chr11	6547024	6547931
chr11	6624907	6625552
chr11	6625747	6626637
chr11	8467472	8468620
chr11	8624195	8624827
chr11	8663719	8664600
chr11	9010394	9011256
chr11	9118085	9119219
chr11	11808438	11809402
chr11	12035975	12036324
chr11	12374980	12375305
chr11	12463868	12464803
chr11	16260869	16261194
chr11	16507304	16508425
chr11	16591943	16592253
chr11	16752236	16753546
chr11	16950622	16952091
chr11	17051895	17052736
chr11	17158928	17160376
chr11	17210638	17212417
chr11	17257656	17258727
chr11	17952997	17953925
chr11	19019197	19019897
chr11	19026699	19027385
chr11	19919999	19920463
chr11	19924208	19926159
chr11	20112126	20112473
chr11	20112899	20113718
chr11	20201353	20202774
chr11	20249079	20249796
chr11	20331561	20333140
chr11	20455240	20455829
chr11	20543173	20543834
chr11	20632073	20633283
chr11	20740690	20742497
chr11	20830560	20831004
chr11	21091345	21091706
chr11	21091872	21092381
chr11	21239378	21240177
chr11	21369593	21370864
chr11	21571290	21572778
chr11	22286360	22287585
chr11	22512217	22512969
chr11	22858881	22859894
chr11	22973417	22973810
chr11	22981382	22982518
chr11	22990656	22992175
chr11	23067408	23068099
chr11	23256051	23256509
chr11	23257211	23257764
chr11	23306124	23306458
chr11	23307161	23307882
chr11	23496788	23497916
chr11	23632889	23633274
chr11	23664909	23666778
chr11	23770133	23771702
chr11	23894218	23895301
chr11	24076906	24077602
chr11	26593087	26593890
chr11	29130418	29131411
chr11	29171828	29172767
chr11	29172939	29173508
chr11	29246493	29247366
chr11	29373568	29374871
chr11	29514513	29515267
chr11	29526041	29527340
chr11	29547345	29548527
chr11	29692951	29693276
chr11	29693652	29694626
chr11	30025457	30026354
chr11	30266746	30267917
chr11	30649109	30649586
chr11	30772139	30773322
chr11	30953470	30954004
chr11	30954369	30954823
chr11	30985662	30986405
chr11	31368748	31370002
chr11	31870629	31871593
chr11	32205011	32205749
chr11	32221222	32222145
chr11	32267119	32267622
chr11	32347884	32348696
chr11	32455452	32456596
chr11	32532765	32533835
chr11	32642105	32643310
chr11	33161197	33161661
chr11	33161821	33162648
chr11	33512900	33513512
chr11	34833306	34834281
chr11	35769805	35770583
chr11	35833710	35834460
chr11	40692143	40692737
chr11	40693472	40693833
chr11	40694227	40694984
chr11	40733170	40734801
chr11	40754364	40755268
chr11	43425905	43426281
chr11	43433706	43434319
chr11	43529093	43529590
chr11	43681740	43682101
chr11	43747315	43747961
chr11	44469798	44471301
chr11	44519193	44520652
chr11	45852349	45852891
chr11	45943922	45944879
chr11	45955193	45955529
chr11	46056110	46057589
chr11	46436884	46437762
chr11	48799581	48800716
chr11	48800985	48801701
chr11	48816320	48817353
chr11	48837473	48838230
chr11	49202805	49203496
chr11	49203648	49204221
chr11	49250324	49251033
chr11	49711947	49712416
chr11	49712695	49713135
chr11	49794442	49794992
chr11	49846573	49847530
chr11	50025551	50025887
chr11	50131311	50132211
chr11	50174520	50175173
chr11	50209735	50210886
chr11	50224635	50225387
chr11	50225772	50226292
chr11	50290583	50291693
chr11	50324484	50325623
chr11	50325921	50326398
chr11	50359549	50359836
chr11	50376943	50377504
chr11	50379007	50379414
chr11	50430308	50430729
chr11	50827009	50827860
chr11	50915696	50916245
chr11	50931199	50931528
chr11	51059256	51059842
chr11	51263187	51264518
chr11	51584561	51585435
chr11	51605680	51606678
chr11	51619580	51620742
chr11	51635313	51636421
chr11	51649859	51651046
chr11	51688154	51689146
chr11	51755530	51756798
chr11	51763627	51764324
chr11	51856466	51857034
chr11	51857269	51857573
chr11	51857775	51858185
chr11	51967592	51967896
chr11	51999606	52000593
chr11	52004227	52004857
chr11	52099202	52100374
chr11	52232055	52233286
chr11	52360637	52362096
chr11	52396485	52397133
chr11	53299546	53300569
chr11	53324591	53325452
chr11	53350602	53351397
chr11	53351785	53352387
chr11	53429867	53430894
chr11	53457251	53457541
chr11	53519621	53521361
chr11	53567290	53568028
chr11	53706605	53707586
chr11	53763021	53763356
chr11	53769995	53770815
chr11	53858758	53859425
chr11	53891184	53891721
chr11	53979602	53980366
chr11	54028182	54028720
chr11	54067848	54068774
chr11	54100961	54101396
chr11	54438306	54439674
chr11	54522231	54523642
chr11	54786899	54787702
chr11	54860075	54860526
chr11	54866401	54866962
chr11	54955533	54956136
chr11	55032216	55033377
chr11	55077431	55077948
chr11	55204365	55204990
chr11	55417893	55418322
chr11	55418526	55419830
chr11	55460389	55461270
chr11	55469807	55471164
chr11	57517916	57519036
chr11	57644678	57645561
chr11	57800787	57801475
chr11	57801976	57802773
chr11	57962470	57962892
chr11	58009535	58010903
chr11	58103617	58105054
chr11	58167678	58168536
chr11	58171701	58172200
chr11	58199203	58199545
chr11	58307133	58307947
chr11	58322758	58323691
chr11	58329650	58331257
chr11	58847228	58847570
chr11	58867272	58867695
chr11	58903492	58904590
chr11	58937820	58939027
chr11	58954693	58955613
chr11	58977126	58979025
chr11	59163405	59163771
chr11	59191022	59192029
chr11	59202536	59203017
chr11	59208096	59208743
chr11	59226626	59227951
chr11	59307220	59307736
chr11	59307932	59308289
chr11	59449903	59450804
chr11	59471652	59472482
chr11	59505290	59506931
chr11	59662888	59664315
chr11	59809024	59810635
chr11	59839017	59839779
chr11	59847738	59848870
chr11	59948166	59948962
chr11	60046246	60046751
chr11	60105596	60106801
chr11	60114755	60115112
chr11	60140099	60140430
chr11	60175909	60176431
chr11	60220026	60220680
chr11	60352163	60352969
chr11	60416790	60418600
chr11	60454484	60455348
chr11	60538085	60539393
chr11	60699011	60699478
chr11	60699811	60700641
chr11	60726544	60727203
chr11	60776498	60776821
chr11	60777616	60777995
chr11	60810013	60811259
chr11	60830740	60831275
chr11	60878009	60879418
chr11	60913482	60913809
chr11	60931715	60933083
chr11	60933296	60933905
chr11	61022306	61023012
chr11	61174067	61175137
chr11	61266734	61267378
chr11	61408132	61409029
chr11	61493572	61494389
chr11	61578490	61579588
chr11	61761529	61762337
chr11	61854015	61854950
chr11	61929640	61930693
chr11	62077014	62077396
chr11	62248917	62250039
chr11	62456672	62457003
chr11	62457443	62459012
chr11	62538348	62539009
chr11	62550547	62550867
chr11	62602891	62603203
chr11	62603360	62604142
chr11	62647939	62648316
chr11	62648826	62649313
chr11	62731491	62731788
chr11	62820388	62821433
chr11	62821754	62822077
chr11	62879420	62880151
chr11	63131683	63132876
chr11	63921263	63922335
chr11	64079083	64079993
chr11	64435207	64436208
chr11	64978726	64979553
chr11	65162509	65162919
chr11	65787415	65787776
chr11	65806664	65807590
chr11	66985098	66985385
chr11	67052207	67053333
chr11	67921922	67922209
chr11	67966180	67967161
chr11	68386032	68386741
chr11	68691997	68693060
chr11	68852287	68853060
chr11	68901652	68902229
chr11	68902654	68903153
chr11	68939645	68939932
chr11	68967686	68968038
chr11	69016031	69016937
chr11	69039681	69040294
chr11	69045623	69046732
chr11	69059112	69060828
chr11	69070250	69071470
chr11	69088357	69089561
chr11	69095396	69095709
chr11	69099183	69099491
chr11	69117746	69118612
chr11	69122220	69122877
chr11	69235947	69236234
chr11	69323451	69324313
chr11	69394757	69395270
chr11	69395640	69396603
chr11	69408770	69409945
chr11	69410136	69410673
chr11	69546206	69546751
chr11	69578884	69579323
chr11	69580312	69581856
chr11	69605664	69606027
chr11	69621669	69622511
chr11	69633303	69634140
chr11	69670730	69671245
chr11	69671866	69672205
chr11	69681218	69682056
chr11	69695309	69695859
chr11	69757612	69758124
chr11	69759215	69759694
chr11	69766083	69767127
chr11	69800801	69802098
chr11	69838195	69839001
chr11	69846002	69847157
chr11	69879512	69881214
chr11	69900543	69900880
chr11	69901137	69901814
chr11	69902207	69902533
chr11	69914049	69914834
chr11	69919943	69920521
chr11	69921714	69922139
chr11	69948185	69948951
chr11	69979915	69980312
chr11	69981302	69982073
chr11	69991529	69992036
chr11	70000658	70001495
chr11	70220545	70221044
chr11	70221234	70221566
chr11	70232685	70232972
chr11	70238786	70239959
chr11	70409249	70410184
chr11	70432296	70433163
chr11	70451826	70452420
chr11	70459543	70459869
chr11	70525362	70525905
chr11	70562618	70563872
chr11	70652460	70652891
chr11	70653294	70653864
chr11	70669430	70670319
chr11	70687487	70688408
chr11	70700726	70701988
chr11	70764330	70764728
chr11	70845386	70845979
chr11	70969223	70970720
chr11	70981789	70982946
chr11	71003559	71004448
chr11	71018738	71020161
chr11	71032820	71033162
chr11	72042134	72043199
chr11	72206288	72208241
chr11	72214502	72215034
chr11	72441202	72442272
chr11	72607217	72608408
chr11	72689719	72690716
chr11	72795380	72797027
chr11	73047847	73048719
chr11	73136695	73138223
chr11	73176444	73178095
chr11	73198857	73199321
chr11	73199489	73199801
chr11	74522114	74522404
chr11	74638246	74638607
chr11	74649297	74650586
chr11	74722930	74724752
chr11	74770788	74771514
chr11	74831135	74832031
chr11	74832529	74832816
chr11	74837925	74838213
chr11	74896469	74897531
chr11	74897876	74899090
chr11	74925330	74926299
chr11	74926511	74926818
chr11	75178104	75178788
chr11	75189580	75190552
chr11	75347298	75348578
chr11	75421123	75422512
chr11	75454129	75454642
chr11	75461738	75462368
chr11	75486738	75487870
chr11	75510357	75510762
chr11	75530700	75532439
chr11	75588182	75589250
chr11	75630527	75631225
chr11	75651578	75652292
chr11	75679343	75680808
chr11	75733074	75734347
chr11	75734754	75735070
chr11	76027222	76027724
chr11	76178991	76180167
chr11	76202091	76202807
chr11	76216928	76217625
chr11	76243073	76244553
chr11	76397870	76399137
chr11	76406892	76407686
chr11	76494128	76494920
chr11	76622954	76623560
chr11	76762851	76763604
chr11	76845276	76846455
chr11	76846736	76847023
chr11	76945564	76945851
chr11	76946351	76946641
chr11	77077563	77078494
chr11	77215744	77217502
chr11	77348209	77348951
chr11	77462459	77463215
chr11	77493871	77494525
chr11	77606543	77607749
chr11	77686224	77687263
chr11	77763420	77764175
chr11	77982780	77984511
chr11	78032499	78032786
chr11	78037861	78038552
chr11	78079881	78080714
chr11	78094622	78095477
chr11	78163969	78165177
chr11	78176480	78177057
chr11	78182360	78183512
chr11	78188163	78189322
chr11	78245060	78246328
chr11	78261754	78262496
chr11	78301506	78302504
chr11	78328160	78328982
chr11	78465691	78466171
chr11	78496993	78497827
chr11	78511774	78512786
chr11	78535558	78537031
chr11	78549901	78550765
chr11	78696715	78697353
chr11	78751016	78751645
chr11	79047039	79047553
chr11	79146003	79146409
chr11	79253274	79254483
chr11	79339019	79339829
chr11	79529643	79530016
chr11	79703660	79704461
chr11	79711512	79712431
chr11	79712712	79713609
chr11	79961653	79962679
chr11	79993168	79994369
chr11	80080207	80081047
chr11	80089324	80090395
chr11	80141615	80142543
chr11	80183913	80184634
chr11	80209097	80210217
chr11	80300997	80302288
chr11	80377450	80377936
chr11	80382755	80383047
chr11	80383301	80383719
chr11	80384264	80385172
chr11	80428700	80429649
chr11	80477218	80478209
chr11	80779610	80779924
chr11	80810544	80811186
chr11	82763918	82765262
chr11	82780296	82782267
chr11	82870234	82871207
chr11	82889951	82890587
chr11	82907462	82908298
chr11	83292097	83292451
chr11	83473418	83474180
chr11	83753669	83754644
chr11	83941971	83943015
chr11	84067859	84068379
chr11	84128962	84129376
chr11	84129750	84130098
chr11	84179844	84180629
chr11	84512693	84513805
chr11	84818252	84819399
chr11	84828353	84829081
chr11	84869016	84870019
chr11	84870999	84871491
chr11	84879721	84881084
chr11	84915847	84916340
chr11	85138949	85139758
chr11	85140280	85140836
chr11	85233565	85234860
chr11	85311290	85312892
chr11	85352606	85353559
chr11	85843821	85844517
chr11	85897203	85897601
chr11	86200930	86202074
chr11	86256826	86257587
chr11	86356228	86357497
chr11	86357927	86358280
chr11	86484455	86485376
chr11	86543937	86545413
chr11	86586277	86586635
chr11	86683283	86684885
chr11	86756289	86757671
chr11	86807121	86807729
chr11	86992794	86993770
chr11	87073592	87074353
chr11	87086012	87086850
chr11	87109174	87110279
chr11	87126691	87127038
chr11	87127217	87127946
chr11	87404098	87404501
chr11	87448063	87448350
chr11	87590813	87591783
chr11	87736951	87738053
chr11	87853272	87853765
chr11	87986318	87987633
chr11	88716371	88717303
chr11	88863029	88864477
chr11	88954675	88955465
chr11	88973713	88974619
chr11	88999466	89000576
chr11	89060037	89060324
chr11	89060482	89060807
chr11	89100727	89101288
chr11	89302040	89302519
chr11	90002682	90002985
chr11	90249282	90250673
chr11	90390424	90390788
chr11	90417865	90418296
chr11	90637557	90639065
chr11	90687155	90687829
chr11	93884995	93885694
chr11	93885946	93887089
chr11	93954907	93955813
chr11	93967249	93968298
chr11	93995391	93995678
chr11	93996382	93997261
chr11	94148973	94149338
chr11	94210490	94210777
chr11	94211489	94212566
chr11	94320629	94322098
chr11	94328293	94328580
chr11	94548498	94549276
chr11	94601532	94601872
chr11	94629697	94631000
chr11	94653426	94654327
chr11	94676761	94677499
chr11	94937132	94937543
chr11	94972917	94973331
chr11	94991119	94993075
chr11	95009495	95010202
chr11	95041056	95041445
chr11	95041620	95042240
chr11	95076176	95077011
chr11	95120239	95121108
chr11	95121303	95121631
chr11	95309453	95310047
chr11	95310466	95311004
chr11	95337197	95337955
chr11	95384777	95385378
chr11	95414082	95415576
chr11	95586314	95587008
chr11	95667040	95667782
chr11	95713309	95714198
chr11	95824621	95824999
chr11	95858936	95859815
chr11	96034849	96035434
chr11	96064203	96065337
chr11	96074449	96075605
chr11	96776835	96777644
chr11	96789099	96790479
chr11	96829039	96830010
chr11	96830180	96830699
chr11	96849874	96850437
chr11	96915959	96916446
chr11	96943923	96944536
chr11	96976565	96977302
chr11	97030009	97030349
chr11	97041513	97042094
chr11	97050875	97051717
chr11	97186756	97187089
chr11	97279206	97279895
chr11	97309690	97310431
chr11	97315770	97316398
chr11	97362722	97363800
chr11	97415528	97416268
chr11	97450337	97451028
chr11	97659710	97660077
chr11	97663678	97664273
chr11	97698727	97699395
chr11	97703366	97703933
chr11	97743451	97743911
chr11	97744066	97744673
chr11	97766020	97766547
chr11	97780233	97782283
chr11	97799449	97801206
chr11	97883725	97884024
chr11	97884304	97884644
chr11	98021602	98022577
chr11	98026750	98027839
chr11	98052369	98052841
chr11	98148714	98149638
chr11	98149885	98150178
chr11	98192616	98193365
chr11	98202855	98204897
chr11	98358428	98359213
chr11	98412399	98413296
chr11	98438469	98438960
chr11	98586648	98587486
chr11	98682568	98683747
chr11	98728853	98729369
chr11	98741896	98742355
chr11	98774248	98775241
chr11	98789108	98789617
chr11	98795635	98797494
chr11	98809726	98810533
chr11	98863802	98864429
chr11	98907816	98908342
chr11	98908513	98908997
chr11	98937770	98938651
chr11	98960288	98961532
chr11	98982015	98982464
chr11	99023403	99024230
chr11	99229385	99231084
chr11	99385811	99386596
chr11	100320749	100321258
chr11	100355799	100356283
chr11	100396834	100397747
chr11	100413703	100414837
chr11	100440525	100441100
chr11	100471558	100472770
chr11	100526840	100527934
chr11	100574943	100575373
chr11	100618735	100620113
chr11	100623031	100623318
chr11	100711758	100712511
chr11	100737487	100738626
chr11	100770407	100770900
chr11	100850008	100850520
chr11	100860451	100860830
chr11	100931591	100932073
chr11	100938856	100939879
chr11	100968960	100970538
chr11	101009388	101010214
chr11	101069858	101070547
chr11	101082760	101083405
chr11	101087340	101087678
chr11	101094585	101095795
chr11	101119126	101120714
chr11	101170073	101171233
chr11	101225972	101226336
chr11	101246208	101246853
chr11	101253349	101254389
chr11	101260501	101260876
chr11	101278117	101279010
chr11	101301445	101302325
chr11	101315757	101317014
[truncated: 9,779 more rows]

## Sheet: H3K4me3-PDS-2 peaks
Table S4: H3K4me3 CUT&RUN analysis in ASCs treated with DMSO or PDS.
H3K4me3-PDS-2 peaks
Chr	Start	End
chr1	4784937	4786252
chr1	4807612	4808838
chr1	4857396	4858657
chr1	5019220	5019977
chr1	5082986	5083765
chr1	6214047	6215534
chr1	7088757	7089590
chr1	9545365	9546659
chr1	9547329	9547727
chr1	9699506	9701117
chr1	9747096	9748650
chr1	9797837	9798743
chr1	9942297	9943279
chr1	9943782	9944115
chr1	10037387	10038556
chr1	10231753	10233532
chr1	10993236	10994250
chr1	12692908	12693512
chr1	12718523	12718868
chr1	12991671	12992651
chr1	13372461	13372843
chr1	13373473	13374730
chr1	13589040	13589741
chr1	13659866	13660412
chr1	14308564	14309254
chr1	14309558	14309970
chr1	14754526	14756094
chr1	15805650	15806832
chr1	16103318	16104354
chr1	16519712	16520051
chr1	16617920	16619250
chr1	16656213	16657377
chr1	16665117	16665983
chr1	16688615	16688901
chr1	17096573	17097766
chr1	20670501	20671471
chr1	20671914	20672200
chr1	20819552	20820432
chr1	20890522	20891452
chr1	21078716	21079236
chr1	21960393	21961812
chr1	23256218	23257232
chr1	23382536	23382884
chr1	23921534	23922154
chr1	24005103	24005679
chr1	24099399	24100403
chr1	24585879	24586235
chr1	24586915	24587404
chr1	24678288	24679278
chr1	26686871	26688208
chr1	30872634	30873147
chr1	30873642	30873997
chr1	30948527	30949472
chr1	33669271	33670574
chr1	33719976	33720697
chr1	33757320	33757978
chr1	33813724	33814570
chr1	34011365	34011894
chr1	34012182	34012482
chr1	34121221	34121983
chr1	34439173	34440508
chr1	34459763	34460112
chr1	34841625	34842740
chr1	36068759	36069810
chr1	36243379	36244259
chr1	36308227	36309411
chr1	36367984	36369126
chr1	36444861	36445257
chr1	36471849	36472246
chr1	36473589	36473932
chr1	36512529	36513059
chr1	36546876	36547202
chr1	36556124	36557404
chr1	36557655	36558179
chr1	36691485	36692272
chr1	36709083	36709951
chr1	36938382	36939811
chr1	37299988	37300384
chr1	37429548	37430483
chr1	37430713	37430999
chr1	37864502	37864891
chr1	37889948	37891064
chr1	37996682	37997485
chr1	37997803	37999029
chr1	38128561	38129328
chr1	38987659	38988837
chr1	39192785	39193725
chr1	39194144	39194430
chr1	39367959	39369571
chr1	39478027	39478749
chr1	39535797	39536682
chr1	39575926	39577303
chr1	39901722	39903228
chr1	40266551	40267302
chr1	40325101	40325427
chr1	40680826	40681359
chr1	40681781	40682218
chr1	40789914	40790786
chr1	42851292	42852118
chr1	43091858	43092305
chr1	43092691	43093170
chr1	43098126	43099412
chr1	43163354	43163985
chr1	43445962	43447016
chr1	43826812	43827848
chr1	43933751	43935480
chr1	44101673	44102526
chr1	44118018	44119549
chr1	44147632	44148661
chr1	44551484	44552742
chr1	45311635	45311991
chr1	45501235	45502911
chr1	45794931	45796315
chr1	45925353	45926192
chr1	46852745	46853615
chr1	50926645	50928302
chr1	51289294	51290235
chr1	51290616	51291029
chr1	51477375	51478349
chr1	51915165	51916002
chr1	52113653	52113939
chr1	52119098	52120221
chr1	52231733	52232896
chr1	52233078	52233364
chr1	52499436	52500236
chr1	52630745	52631318
chr1	52726632	52727527
chr1	52816847	52817662
chr1	52844985	52845848
chr1	53296676	53297506
chr1	53313568	53314177
chr1	53352252	53352763
chr1	53784108	53785164
chr1	54194861	54195168
chr1	54250734	54251185
chr1	54438360	54438982
chr1	54556920	54557664
chr1	54925761	54926699
chr1	55026224	55027336
chr1	55052899	55053869
chr1	55086779	55087245
chr1	55088985	55089443
chr1	55131234	55132046
chr1	55225749	55226891
chr1	55237271	55239199
chr1	55405848	55406887
chr1	56972185	56973702
chr1	57377662	57378431
chr1	57406150	57407458
chr1	57774427	57775853
chr1	57969468	57970010
chr1	57995815	57996908
chr1	58392089	58392896
chr1	58393637	58394236
chr1	58422824	58424003
chr1	58444902	58446432
chr1	58503991	58505050
chr1	58585606	58586941
chr1	58652424	58652900
chr1	58711440	58712023
chr1	58713313	58714706
chr1	58727059	58727501
chr1	58795413	58796282
chr1	58972975	58974409
chr1	59120028	59120519
chr1	59236934	59237880
chr1	59482136	59483415
chr1	59669926	59671543
chr1	59685090	59686992
chr1	59763701	59764098
chr1	59764423	59765103
chr1	59912562	59913413
chr1	59913617	59914109
chr1	60097073	60098212
chr1	60098369	60098909
chr1	60180250	60181472
chr1	60343217	60343512
chr1	60409494	60410664
chr1	60565393	60566782
chr1	61638501	61639321
chr1	62703867	62704629
chr1	62706248	62706663
chr1	63112909	63113670
chr1	63176107	63176937
chr1	63177169	63177809
chr1	63273074	63273649
chr1	63730782	63731346
chr1	64119204	64119680
chr1	64119974	64120653
chr1	64120829	64121265
chr1	64532291	64532615
chr1	64533634	64534225
chr1	64614896	64615553
chr1	64616643	64617895
chr1	64690239	64690708
chr1	64691226	64691893
chr1	64736265	64737766
chr1	64956396	64957032
chr1	65178179	65179092
chr1	65179270	65179829
chr1	65186298	65187610
chr1	66175310	66176031
chr1	66700772	66701850
chr1	66816273	66816656
chr1	66817010	66817486
chr1	66862105	66863742
chr1	66897306	66897743
chr1	67038303	67039260
chr1	69106197	69106681
chr1	69107609	69107945
chr1	69686282	69687190
chr1	69687613	69688216
chr1	71102138	71102930
chr1	71556888	71558376
chr1	71652778	71653225
chr1	71653505	71653944
chr1	72211829	72212341
chr1	72283657	72284275
chr1	72583405	72583691
chr1	72711370	72713041
chr1	74036612	74037016
chr1	74236599	74237986
chr1	74284394	74285530
chr1	74302860	74303245
chr1	74303516	74304507
chr1	74332675	74333041
chr1	74386684	74387015
chr1	74392007	74392719
chr1	74397469	74397850
chr1	74505097	74506200
chr1	74506476	74507300
chr1	74587315	74588668
chr1	74600833	74601488
chr1	74661721	74663049
chr1	74713082	74713896
chr1	74816960	74817398
chr1	75124808	75125397
chr1	75141249	75142757
chr1	75179591	75180432
chr1	75191462	75192727
chr1	75210523	75211527
chr1	75218316	75219060
chr1	75219291	75219642
chr1	75236589	75237437
chr1	75316539	75317738
chr1	75360349	75361066
chr1	75361352	75361672
chr1	75381754	75382766
chr1	75435907	75436564
chr1	75478458	75479359
chr1	75505238	75506474
chr1	75521257	75522154
chr1	75546162	75546764
chr1	77514535	77515141
chr1	78196262	78196548
chr1	78487997	78489151
chr1	78657836	78659577
chr1	79671685	79672237
chr1	79760644	79761805
chr1	79776053	79776690
chr1	79858127	79858504
chr1	80339176	80339963
chr1	80758143	80758693
chr1	82316289	82316984
chr1	82724833	82725924
chr1	82839478	82840669
chr1	84838133	84838945
chr1	84839587	84840521
chr1	85112265	85112637
chr1	85793587	85794779
chr1	85894509	85895576
chr1	86064691	86065565
chr1	86154362	86155278
chr1	86359614	86360156
chr1	86360329	86360615
chr1	86442231	86442920
chr1	86487752	86488196
chr1	86527015	86527456
chr1	86528632	86529002
chr1	86582212	86582920
chr1	86587059	86587477
chr1	86670073	86670454
chr1	86703620	86704482
chr1	87190949	87191583
chr1	87213581	87213902
chr1	87214309	87214878
chr1	87327056	87328034
chr1	87756016	87756958
chr1	87853570	87854344
chr1	88007906	88008584
chr1	88276297	88277969
chr1	88699594	88700634
chr1	88700792	88701727
chr1	89070551	89071273
chr1	89071565	89072050
chr1	89454884	89455977
chr1	89580767	89581342
chr1	90204157	90204522
chr1	90204838	90205566
chr1	90443135	90443466
chr1	90603473	90603977
chr1	90998524	90999716
chr1	91053533	91054417
chr1	91055064	91055662
chr1	91250269	91251470
chr1	91298201	91298564
chr1	91366542	91367316
chr1	91397672	91398676
chr1	91411975	91412349
chr1	91412867	91413333
chr1	91413690	91414119
chr1	91494640	91495322
chr1	91540316	91541189
chr1	92179343	92179798
chr1	92472958	92473932
chr1	92641206	92641908
chr1	92831847	92833100
chr1	92907088	92907429
chr1	92911047	92911522
chr1	92934069	92935045
chr1	93305359	93305964
chr1	93342877	93344096
chr1	93444641	93445961
chr1	93477794	93478479
chr1	93478962	93480187
chr1	93511841	93512677
chr1	93634750	93635992
chr1	93685639	93686689
chr1	93753857	93755575
chr1	93801249	93801907
chr1	93803559	93803845
chr1	93825368	93825876
chr1	95313636	95314491
chr1	97660447	97662255
chr1	97769103	97770661
chr1	98095101	98095610
chr1	104768671	104769360
chr1	105356062	105356716
chr1	105663039	105664823
chr1	105991206	105992380
chr1	106171624	106171966
chr1	106172381	106173264
chr1	106713492	106714191
chr1	106758865	106759739
chr1	106795488	106796604
chr1	107590100	107590487
chr1	111864107	111864830
chr1	118310323	118311180
chr1	118321800	118323016
chr1	118388322	118390326
chr1	119052627	119053512
chr1	119053668	119054049
chr1	119420400	119420734
chr1	119421457	119422210
chr1	119503528	119504739
chr1	119526037	119526431
chr1	119648180	119649009
chr1	119836134	119837528
chr1	119912538	119913280
chr1	120120122	120121541
chr1	120265051	120265337
chr1	120602880	120603166
chr1	121178305	121178866
chr1	121326611	121328158
chr1	121430801	121432046
chr1	121566786	121567850
chr1	125433948	125435464
chr1	125560043	125560857
chr1	125561066	125561625
chr1	126830088	126830701
chr1	127204912	127206443
chr1	127773539	127773988
chr1	127774227	127775601
chr1	127868703	127869218
chr1	128102273	128104061
chr1	128244160	128245285
chr1	128357974	128359002
chr1	128359204	128359588
chr1	128416344	128417130
chr1	128590687	128592254
chr1	130462234	130463157
chr1	130715690	130716016
chr1	130716184	130717343
chr1	130717556	130717978
chr1	131096608	131097662
chr1	131137740	131138884
chr1	131153140	131153681
chr1	131245053	131245475
chr1	131279054	131279529
chr1	131525323	131525785
chr1	131526179	131527218
chr1	131827701	131828991
chr1	131867311	131867938
chr1	131910755	131911791
chr1	132007596	132008795
chr1	132138719	132139678
chr1	132298560	132299025
chr1	132316177	132316706
chr1	132390860	132391578
chr1	132417626	132418305
chr1	132476720	132478160
chr1	133024649	133025406
chr1	133033386	133033861
chr1	133046154	133046880
chr1	133131433	133132950
chr1	133423095	133423963
chr1	133609741	133610332
chr1	133660245	133660921
chr1	133800561	133800949
chr1	134077928	134079133
chr1	134298874	134299495
chr1	134361097	134362417
chr1	134405655	134406801
chr1	134415566	134416183
chr1	134454940	134456184
chr1	134494589	134495572
chr1	134556644	134557001
chr1	134560367	134561294
chr1	134955203	134955992
chr1	134962265	134963244
chr1	135146825	135147972
chr1	135282992	135284037
chr1	135312644	135313795
chr1	135374337	135374787
chr1	135429399	135430562
chr1	135584302	135585385
chr1	135686875	135688063
chr1	135729099	135729982
chr1	135730230	135730530
chr1	135766203	135768102
chr1	136018099	136019052
chr1	136131478	136131870
chr1	136234053	136234581
chr1	136344593	136346381
chr1	136415036	136415478
chr1	136466241	136466720
chr1	136625328	136625860
chr1	137898625	137899911
chr1	137900344	137900850
chr1	138617856	138618367
chr1	138618926	138619853
chr1	138848634	138848988
chr1	138963065	138963656
chr1	138963998	138964363
chr1	139421952	139423545
chr1	139454420	139455749
chr1	143701633	143702594
chr1	143739357	143740306
chr1	143776473	143776952
chr1	143777271	143778230
chr1	144003815	144004942
chr1	150393423	150394337
chr1	150992928	150993622
chr1	151344747	151345774
chr1	151346381	151346723
chr1	151427827	151429567
chr1	151499762	151500686
chr1	151571450	151571905
chr1	151755118	151756294
chr1	152089303	152090749
chr1	152385870	152386737
chr1	152624050	152625234
chr1	152766570	152767568
chr1	152901626	152902416
chr1	152903441	152904093
chr1	153331248	153332707
chr1	153425036	153425329
chr1	153486108	153487347
chr1	153740537	153741270
chr1	153741936	153742444
chr1	153899934	153901626
chr1	155097885	155099379
chr1	155146367	155146899
chr1	155158668	155159467
chr1	155243887	155244959
chr1	155416392	155417376
chr1	155558193	155559082
chr1	155812084	155813188
chr1	155972222	155973857
chr1	156036275	156036680
chr1	156040993	156041412
chr1	156041563	156042090
chr1	156472927	156473532
chr1	156473727	156474298
chr1	156558643	156559858
chr1	156616022	156616411
chr1	156617215	156617501
chr1	156673428	156674500
chr1	156718369	156718953
chr1	156838921	156839268
chr1	156938862	156939214
chr1	157412047	157413054
chr1	159232777	159233775
chr1	160195181	160195829
chr1	160211180	160212761
chr1	160792074	160792851
chr1	160906416	160907579
chr1	161034352	161034659
chr1	161037326	161037636
chr1	161070129	161072352
chr1	161130900	161131515
chr1	161249726	161251078
chr1	161875768	161877048
chr1	161968954	161969801
chr1	162217661	162219225
chr1	162477337	162478051
chr1	162547580	162548516
chr1	162570129	162571588
chr1	162739134	162740806
chr1	163311290	163313662
chr1	163403088	163404063
chr1	163779601	163780430
chr1	163929699	163930857
chr1	163994304	163995384
chr1	164249086	164250685
chr1	164275590	164275961
chr1	164306720	164307946
chr1	165193781	165194657
chr1	165235990	165237072
chr1	165281624	165282450
chr1	165459558	165460412
chr1	165461246	165461888
chr1	165634165	165634622
chr1	165642589	165643224
chr1	165763746	165764271
chr1	165780169	165780569
chr1	165845155	165845544
chr1	166001349	166002367
chr1	166047768	166048894
chr1	166379409	166380188
chr1	166409528	166409863
chr1	167000777	167001092
chr1	167001766	167002273
chr1	167283604	167285059
chr1	167308387	167309443
chr1	167349695	167350758
chr1	167393515	167394388
chr1	168430723	168431656
chr1	169530627	169531659
chr1	170109622	170111128
chr1	170174022	170174855
chr1	170214474	170215449
chr1	170255254	170255669
chr1	170589160	170590188
chr1	170644323	170644886
chr1	170645374	170646159
chr1	170867082	170868163
chr1	170884736	170885444
chr1	171033129	171033789
chr1	171111666	171112248
chr1	171149896	171150851
chr1	171246417	171246852
chr1	171251418	171251860
chr1	171270018	171271248
chr1	171280477	171281698
chr1	171287340	171287956
chr1	171294047	171295012
chr1	171328385	171329786
chr1	171345258	171346426
chr1	171411264	171412673
chr1	171503547	171504409
chr1	171551331	171551653
chr1	172026410	172027282
chr1	172082124	172083502
chr1	172126787	172127744
chr1	172148192	172149561
chr1	172205749	172206660
chr1	172312356	172313121
chr1	172341019	172341305
chr1	172376402	172377705
chr1	172481933	172482347
chr1	172500301	172500887
chr1	172501189	172502221
chr1	172632538	172633170
chr1	173366964	173367501
chr1	175624621	175625570
chr1	175691464	175692914
chr1	175880552	175881301
chr1	176812631	176814378
chr1	176834754	176835920
chr1	177257441	177258550
chr1	177441422	177441918
chr1	177443055	177443421
chr1	177794928	177796405
chr1	177983145	177983761
chr1	178405808	178406761
chr1	178528791	178529389
chr1	179517216	179517973
chr1	179545613	179546281
chr1	179546448	179547052
chr1	179667710	179669108
chr1	179802095	179803485
chr1	179960887	179961934
chr1	180195310	180195924
chr1	180255607	180256629
chr1	180330664	180332313
chr1	180365422	180365708
chr1	180387035	180387374
chr1	180568932	180570195
chr1	180641301	180642305
chr1	180725747	180727209
chr1	180768279	180768744
chr1	180777649	180778434
chr1	180812378	180813533
chr1	180904020	180904981
chr1	180941723	180943133
chr1	181143786	181145360
chr1	181150967	181151522
chr1	181210434	181211361
chr1	181212035	181212617
chr1	181352824	181353497
chr1	181841281	181842325
chr1	182018786	182019634
chr1	182124850	182125636
chr1	182281740	182282771
chr1	182340484	182341570
chr1	182409199	182409944
chr1	182516214	182516619
chr1	182516843	182517266
chr1	183146262	183147357
chr1	183194801	183195134
chr1	183220778	183221493
chr1	183296481	183297299
chr1	183297566	183298383
chr1	183344824	183346100
chr1	183368627	183369483
chr1	183388925	183389908
chr1	184034397	184036193
chr1	184731419	184732380
chr1	184844963	184846380
chr1	184999063	184999445
chr1	185204069	185204967
chr1	185328474	185329262
chr1	185332130	185332807
chr1	185362583	185364271
chr1	186116814	186117227
chr1	186703702	186704761
chr1	186705056	186705447
chr1	186748144	186749222
chr1	186749490	186749796
chr1	187215468	187216069
chr1	187608996	187609653
chr1	189007024	189007873
chr1	189687429	189688465
chr1	189728394	189729779
chr1	189921672	189922068
chr1	190168729	190170645
chr1	190911000	190912154
chr1	190928631	190929592
chr1	190978022	190979077
chr1	191024922	191026065
chr1	191062446	191062856
chr1	191063060	191063634
chr1	191182751	191183149
chr1	191317494	191318152
chr1	191325851	191326524
chr1	191395233	191396331
chr1	191574342	191575517
chr1	191576174	191576460
chr1	191717662	191718350
chr1	191718637	191719574
chr1	192136272	192137379
chr1	192137562	192138576
chr1	192770354	192771079
chr1	192854810	192855126
chr1	193129149	193129435
chr1	193129668	193130191
chr1	193173272	193174254
chr1	193272202	193273088
chr1	194619647	194620974
chr1	194976198	194977074
chr1	195130776	195131567
chr10	3366195	3367029
chr10	3740664	3741548
chr10	3973313	3973896
chr10	4387810	4389099
chr10	4432774	4433385
chr10	4611617	4612057
chr10	4612243	4612886
chr10	4711363	4712700
chr10	5068740	5069223
chr10	5288975	5289520
chr10	5803751	5804156
chr10	5804481	5805475
chr10	5822966	5823881
chr10	7210850	7212175
chr10	7780289	7781269
chr10	7792454	7793560
chr10	7954691	7955604
chr10	8517706	8518801
chr10	8761675	8762465
chr10	8885453	8886633
chr10	9674663	9675042
chr10	9900173	9901202
chr10	9901498	9901823
chr10	10557801	10558265
chr10	11149359	11150208
chr10	11280826	11281162
chr10	11281662	11282631
chr10	11343393	11343905
chr10	12548258	12548610
chr10	12867151	12868734
chr10	12869038	12869528
chr10	12922773	12923225
chr10	12963584	12964398
chr10	13008096	13009188
chr10	13192549	13193172
chr10	13323489	13323970
chr10	13473801	13474465
chr10	13552687	13553999
chr10	13868503	13868879
chr10	13964986	13965568
chr10	13966212	13966597
chr10	13983025	13983401
chr10	14545136	14545606
chr10	14704749	14705685
chr10	17722561	17723084
chr10	17723613	17724224
chr10	17946908	17947448
chr10	18021722	18023217
chr10	18056052	18056980
chr10	18234573	18235400
chr10	18318602	18319317
chr10	18545884	18546188
chr10	19014242	19015360
chr10	19591827	19593148
chr10	19933590	19935035
chr10	20149071	20149819
chr10	20311534	20312248
chr10	20313025	20313503
chr10	20347882	20348285
chr10	20547803	20548402
chr10	20657621	20658283
chr10	20723712	20724157
chr10	20724363	20724747
chr10	20952647	20953380
chr10	21159943	21160263
chr10	21296144	21296982
chr10	22148614	22149938
chr10	22645064	22645373
chr10	22730421	22731229
chr10	22731529	22731937
chr10	23348259	23350125
chr10	23786387	23786918
chr10	23787531	23788366
chr10	23796651	23797743
chr10	24149333	24150071
chr10	24711640	24712298
chr10	24869799	24870703
chr10	25360462	25361630
chr10	26078234	26078851
chr10	26373513	26374016
chr10	26374659	26375124
chr10	27615543	27616111
chr10	27616430	27617052
chr10	28074465	28076514
chr10	29312852	29313877
chr10	29361314	29362504
chr10	29535285	29535792
chr10	30199942	30200523
chr10	30599790	30600687
chr10	30617915	30618538
chr10	30655341	30655865
chr10	30802365	30803603
chr10	30842291	30843215
chr10	31313415	31313946
chr10	31445464	31445858
chr10	31607265	31609022
chr10	32889848	32890869
chr10	33950464	33951474
chr10	34018676	34020634
chr10	34206746	34208044
chr10	34281935	34283621
chr10	34297363	34298145
chr10	34418129	34418493
chr10	34483481	34484717
chr10	36974466	36975611
chr10	37137922	37138210
chr10	37139817	37140493
chr10	39133691	39134624
chr10	39369788	39370616
chr10	39732396	39733226
chr10	39898656	39899302
chr10	40024888	40025269
chr10	40141630	40142150
chr10	40246147	40247081
chr10	40256891	40257724
chr10	40300593	40301807
chr10	40349231	40350101
chr10	40882445	40883394
chr10	40883871	40884322
chr10	41302590	41303256
chr10	41449978	41450936
chr10	41476313	41477411
chr10	41489651	41490298
chr10	41519623	41521209
chr10	41810456	41811309
chr10	41887499	41887812
chr10	42274573	42275529
chr10	42275714	42276088
chr10	42276266	42276624
chr10	42477859	42478446
chr10	42502189	42503216
chr10	42633205	42633626
chr10	42678898	42679825
chr10	42761671	42763015
chr10	42862337	42862839
chr10	43172904	43173716
chr10	43174045	43174824
chr10	43220721	43222050
chr10	43478190	43478901
chr10	43539849	43540930
chr10	43723314	43723699
chr10	43901118	43902501
chr10	44003307	44004190
chr10	44267605	44268211
chr10	44268506	44268940
chr10	44457948	44458778
chr10	44529213	44529811
chr10	45067309	45068131
chr10	45289438	45290009
chr10	45335683	45336231
chr10	45577890	45578780
chr10	50592052	50593259
chr10	52022524	52024389
chr10	52233661	52234632
chr10	52381253	52382149
chr10	52417304	52418795
chr10	53378758	53380054
chr10	53596888	53597283
chr10	53597636	53597983
chr10	53629279	53629879
chr10	54074734	54076023
chr10	56115322	56115725
chr10	56228331	56229087
chr10	56377369	56379192
chr10	57437896	57438182
chr10	57486759	57487739
chr10	57531204	57532454
chr10	57794892	57795198
chr10	58323596	58324162
chr10	58324367	58324676
chr10	58446129	58446519
chr10	58446964	58447766
chr10	58497475	58498334
chr10	58714188	58714580
chr10	58812385	58813376
chr10	59221155	59221490
chr10	59221919	59223452
chr10	59323422	59324747
chr10	59615394	59616116
chr10	59616353	59616678
chr10	59702493	59703186
chr10	59879266	59880446
chr10	59950666	59951850
chr10	60002137	60003566
chr10	60106595	60107133
chr10	60218576	60219316
chr10	60277666	60278496
chr10	60752052	60752753
chr10	60830210	60831505
chr10	61145704	61147609
chr10	61272411	61273346
chr10	61382387	61383324
chr10	61451475	61452501
chr10	61475847	61476659
chr10	61648352	61649609
chr10	61680310	61681202
chr10	61695507	61695951
chr10	61696108	61696728
chr10	61783465	61783978
chr10	62230826	62231232
chr10	62339055	62340133
chr10	62340335	62340643
chr10	62448929	62449650
chr10	62485655	62486794
chr10	62577778	62578401
chr10	62601189	62602689
chr10	62650188	62651179
chr10	62725781	62726148
chr10	62791498	62792421
chr10	62865505	62865831
chr10	62885950	62887406
chr10	62920026	62920515
chr10	62920676	62921056
chr10	62947047	62947407
chr10	62980251	62981085
chr10	63022708	63023958
chr10	63243423	63244774
chr10	63338076	63338381
chr10	63381856	63382668
chr10	63428713	63429558
chr10	63429751	63430206
chr10	67097141	67097548
chr10	67126772	67127539
chr10	67185733	67186337
chr10	67186627	67187716
chr10	67912090	67912527
chr10	67979549	67979890
chr10	68136265	68136633
chr10	68192224	68192510
chr10	68276781	68277346
chr10	68277625	68278571
chr10	68279208	68279622
chr10	69212685	69213837
chr10	69351298	69352864
chr10	69398771	69399482
chr10	69534086	69534922
chr10	69785812	69786125
chr10	69786352	69787543
chr10	70097460	70098322
chr10	70244871	70245569
chr10	70440761	70441173
chr10	70599217	70599536
chr10	71158277	71159615
chr10	71237477	71238043
chr10	71284140	71285301
chr10	71344456	71344839
chr10	71347951	71348769
chr10	72654915	72655692
chr10	75211839	75213182
chr10	75516817	75517238
chr10	75517764	75518563
chr10	75667224	75668009
chr10	75763775	75764499
chr10	75797754	75798475
chr10	75859123	75860237
chr10	75920752	75922026
chr10	75935701	75936144
chr10	76032526	76033441
chr10	76237152	76237793
chr10	76344618	76345143
chr10	76345415	76345806
chr10	76442411	76443014
chr10	76468413	76469148
chr10	76531639	76532048
chr10	76961331	76961828
chr10	77033294	77034654
chr10	77258912	77260063
chr10	77416973	77418238
chr10	77515225	77516057
chr10	77581735	77582402
chr10	77606450	77607312
chr10	77622413	77623215
chr10	77902176	77902809
chr10	77978546	77979136
chr10	78008997	78010395
chr10	78069352	78069675
chr10	78169273	78169759
chr10	78184469	78185113
chr10	78243855	78245297
chr10	78351370	78352033
chr10	78412137	78412944
chr10	78425631	78426479
chr10	78464323	78464977
chr10	78574619	78575346
chr10	78590687	78591905
chr10	78752434	78752720
chr10	79096952	79097605
chr10	79533326	79533847
chr10	79553893	79554649
chr10	79669261	79670184
chr10	79682568	79683658
chr10	79704482	79705335
chr10	79746069	79746549
chr10	79766008	79766734
chr10	79767111	79767498
chr10	79793373	79794114
chr10	79855360	79856295
chr10	79908388	79908894
chr10	79916129	79917137
chr10	79927308	79927809
chr10	79960200	79961011
chr10	79983474	79983879
chr10	79984419	79984892
chr10	79996507	79997424
chr10	80039144	80039713
chr10	80053575	80054572
chr10	80102206	80102539
chr10	80115748	80117492
chr10	80150708	80151535
chr10	80226732	80227760
chr10	80249408	80250126
chr10	80265106	80266369
chr10	80292546	80293789
chr10	80319885	80320547
chr10	80322823	80323390
chr10	80385871	80386909
chr10	80398984	80399342
chr10	80406180	80406897
chr10	80432471	80433305
chr10	80560813	80561857
chr10	80576196	80577244
chr10	80589531	80590135
chr10	80602789	80603552
chr10	80623221	80623646
chr10	80674854	80675979
chr10	80741412	80742219
chr10	80755129	80756399
chr10	80797446	80799297
chr10	80827147	80827853
chr10	80854721	80855620
chr10	80899933	80900817
chr10	80917177	80918137
chr10	80929200	80929519
chr10	80930141	80930694
chr10	81014579	81014979
chr10	81059696	81060174
chr10	81070019	81070461
chr10	81105518	81106283
chr10	81136188	81137110
chr10	81167094	81167972
chr10	81176799	81178091
chr10	81194717	81195611
chr10	81268264	81268927
chr10	81285899	81286270
chr10	81292996	81293858
chr10	81319971	81320278
chr10	81320684	81321036
chr10	81321244	81321952
chr10	81350101	81350675
chr10	81357445	81358016
chr10	81377656	81378722
chr10	81384534	81385273
chr10	81425393	81426024
chr10	81495610	81496461
chr10	81544128	81545007
chr10	81559592	81560929
chr10	81606375	81606752
chr10	81627085	81627627
chr10	81643055	81643974
chr10	82048053	82048472
chr10	82083292	82083634
chr10	82178420	82178706
chr10	82240736	82241253
chr10	82354283	82354704
chr10	82622398	82623133
chr10	82629409	82629780
chr10	82630345	82630858
chr10	82699022	82699848
chr10	82763088	82763492
chr10	82860252	82860608
chr10	82985376	82986801
chr10	83360267	83360980
chr10	83533549	83534014
chr10	83543855	83544537
chr10	83648090	83649029
chr10	84439258	84440475
chr10	84533163	84533838
chr10	84576232	84577619
chr10	84622226	84623204
chr10	84916997	84918313
chr10	85102152	85103855
chr10	85183996	85184946
chr10	85386827	85388441
chr10	85871891	85872683
chr10	85916304	85917057
chr10	85956721	85957747
chr10	86021857	86022735
chr10	86685278	86686137
chr10	86704051	86705457
chr10	86778737	86780226
chr10	87859713	87860723
chr10	88146514	88147421
chr10	88201207	88201570
chr10	88356902	88357475
chr10	88379374	88380517
chr10	88503181	88503810
chr10	88731126	88732571
chr10	88825932	88827126
chr10	89443223	89443984
chr10	89685498	89686523
chr10	89731631	89732694
chr10	89745051	89746321
chr10	89873344	89873707
chr10	91081961	91082768
chr10	91083067	91083353
chr10	91122753	91124041
chr10	91171229	91171973
chr10	91181700	91182517
chr10	92721672	92722485
chr10	93160797	93162250
chr10	93310212	93310827
chr10	93453395	93454136
chr10	93588831	93589629
chr10	93641190	93642505
chr10	93833745	93834405
chr10	93888587	93889843
chr10	94035285	94036647
chr10	94147680	94148718
chr10	94198977	94199850
chr10	94514890	94515687
chr10	94520237	94520523
chr10	94687972	94689506
chr10	94944159	94944507
chr10	95264692	95265119
chr10	95414249	95415005
chr10	95415895	95416677
chr10	95501009	95501969
chr10	95515098	95516016
chr10	95562471	95564085
chr10	95940321	95941513
chr10	97313235	97313862
chr10	98915166	98915909
chr10	99106775	99108636
chr10	99263514	99264844
chr10	100015729	100016308
chr10	100486572	100487703
chr10	100588669	100589273
chr10	103367726	103368420
chr10	103368575	103369143
chr10	105573676	105575272
chr10	105841416	105842176
chr10	107123293	107123616
chr10	107271879	107272930
chr10	107484630	107485813
chr10	107498814	107499658
chr10	108161519	108161873
chr10	108162146	108163631
chr10	108331961	108333169
chr10	110745153	110746180
chr10	110919789	110920756
chr10	111009214	111011255
chr10	111164938	111165893
chr10	111473256	111474481
chr10	111506645	111508259
chr10	111972775	111973588
chr10	112928268	112929080
chr10	115250571	115251482
chr10	115314155	115315173
chr10	115362574	115362931
chr10	115384691	115386141
chr10	116580548	116581933
chr10	116949521	116950527
chr10	117062931	117063736
chr10	117147646	117148917
chr10	117224128	117224459
chr10	117375584	117376575
chr10	117629416	117629812
chr10	117709169	117710008
chr10	117745489	117745826
chr10	117791992	117792620
chr10	117844573	117845373
chr10	117846051	117846438
chr10	117905822	117906514
chr10	118141727	118142064
chr10	118867778	118869003
chr10	119238805	119240051
chr10	120112174	120113124
chr10	120201401	120202152
chr10	120208808	120209788
chr10	120227060	120228034
chr10	120474414	120474767
chr10	120475173	120476440
chr10	120898575	120899260
chr10	120977744	120979682
chr10	121365124	121365938
chr10	121475022	121476283
chr10	121585776	121586315
chr10	121586846	121587441
chr10	121625051	121626425
chr10	121641679	121641971
chr10	121739788	121740631
chr10	122047054	122047764
chr10	122096706	122097208
chr10	122449122	122449515
chr10	122678871	122679874
chr10	122983673	122985645
chr10	123075428	123075917
chr10	123076073	123076610
chr10	123195601	123196333
chr10	123196582	123197483
chr10	124288501	124288830
chr10	125966304	125967244
chr10	126142429	126142954
chr10	126900540	126901308
chr10	126905686	126906034
chr10	126928411	126928767
chr10	126978768	126979321
chr10	126979952	126980591
chr10	127030232	127030768
chr10	127040963	127042180
chr10	127063654	127064638
chr10	127069435	127070754
chr10	127120791	127121077
chr10	127188629	127190011
chr10	127195184	127196015
chr10	127210996	127211678
chr10	127266409	127267051
chr10	127287987	127288651
chr10	127291161	127291770
chr10	127310839	127311619
chr10	127311834	127312445
chr10	127339629	127340044
chr10	127381154	127381616
chr10	127512320	127512637
chr10	127521243	127522349
chr10	127618956	127619242
chr10	127619500	127620900
chr10	127642679	127644179
chr10	127665457	127666666
chr10	127677077	127677987
chr10	127739622	127740290
chr10	128015308	128015679
chr10	128035864	128037349
chr10	128059115	128060525
chr10	128083220	128084473
chr10	128092996	128093437
chr10	128096971	128097934
chr10	128175470	128176430
chr10	128194136	128195114
chr10	128211053	128211723
chr10	128232195	128232835
chr10	128270348	128270926
chr10	128303060	128304392
chr10	128322282	128323257
chr10	128337783	128338631
chr10	128368337	128369053
chr10	128377206	128378276
chr10	128409357	128409870
chr10	128411663	128412343
chr10	128459767	128460388
chr10	128492811	128493831
chr10	128524671	128525966
chr10	128547001	128547616
chr10	128547875	128548387
chr10	128564613	128566303
chr10	128589777	128590521
chr10	128625316	128626418
chr10	128673872	128674619
chr10	128695425	128696381
chr10	128703988	128704978
chr10	128743349	128744057
chr10	128747872	128748838
chr10	128804691	128805669
chr10	128821389	128822317
chr10	128822627	128822968
chr10	128890657	128891003
chr10	128910544	128911547
chr10	128911983	128912306
chr10	128934120	128936613
chr10	130470321	130470642
chr10	130541980	130542688
chr11	3101262	3102371
chr11	3179612	3180181
chr11	3183905	3184220
chr11	3201726	3202378
chr11	3202974	3203803
chr11	3265343	3266510
chr11	3288809	3289178
chr11	3371114	3371462
chr11	3408303	3409142
chr11	3451684	3453027
chr11	3538476	3539329
chr11	3648107	3648951
chr11	3649206	3649630
chr11	3894992	3895669
chr11	3911005	3911796
chr11	3911963	3913804
chr11	3963958	3965203
chr11	4117931	4118662
chr11	4135211	4135703
chr11	4160252	4161081
chr11	4186877	4187607
chr11	4266666	4267593
chr11	4593914	4594751
chr11	4637662	4638416
chr11	4703449	4705046
chr11	4848325	4849487
chr11	4895090	4896009
chr11	4986857	4987552
chr11	5064169	5065547
chr11	5097631	5098801
chr11	5099872	5100205
chr11	5260395	5261329
chr11	5443532	5444418
chr11	5520908	5521463
chr11	5521672	5522118
chr11	5541065	5542280
chr11	5706813	5707603
chr11	5740096	5741490
chr11	5761548	5762464
chr11	5787943	5789418
chr11	5837452	5837877
chr11	5861875	5863406
chr11	5877803	5878213
chr11	5955721	5956652
chr11	6199495	6200475
chr11	6266862	6267798
chr11	6273867	6274900
chr11	6291883	6292507
chr11	6416638	6417561
chr11	6443610	6444058
chr11	6527248	6528581
chr11	6547068	6547941
chr11	6624921	6625363
chr11	6625757	6626701
chr11	7213690	7214117
chr11	8467031	8468570
chr11	8624133	8624579
chr11	8663685	8664528
chr11	9010259	9011251
chr11	9117912	9118627
chr11	11808649	11809437
chr11	12035107	12035715
chr11	12374974	12375265
chr11	12463888	12464799
chr11	16260973	16261259
chr11	16507229	16508588
chr11	16752139	16753544
chr11	16951108	16951906
chr11	17051753	17052715
chr11	17159389	17160403
chr11	17210977	17212388
chr11	17257578	17258319
chr11	17953141	17953863
chr11	19018499	19018851
chr11	19920275	19920561
chr11	19924463	19925951
chr11	20112052	20112517
chr11	20112998	20113635
chr11	20201357	20202714
chr11	20249065	20249854
chr11	20331897	20332608
chr11	20455211	20455829
chr11	20531957	20532501
chr11	20543206	20543832
chr11	20631745	20632655
chr11	20740642	20742425
chr11	20830597	20831009
chr11	21091399	21091744
chr11	21091990	21092727
chr11	21239203	21239777
chr11	21240020	21240306
chr11	21369751	21370802
chr11	21571114	21571793
chr11	21572129	21572622
chr11	22001887	22002645
chr11	22286420	22287629
chr11	22512285	22513153
chr11	22859067	22859627
chr11	22981603	22982603
chr11	22990523	22991998
chr11	23007932	23008719
chr11	23067209	23068161
chr11	23256101	23257829
chr11	23306987	23307680
chr11	23497303	23497933
chr11	23632918	23633689
chr11	23665121	23666900
chr11	23769787	23771030
chr11	23894189	23895237
chr11	24076794	24077680
chr11	26593031	26593622
chr11	29130381	29131478
chr11	29171985	29174003
chr11	29246426	29247496
chr11	29373847	29374908
chr11	29514350	29514705
chr11	29525956	29527354
chr11	29547395	29548548
chr11	29693567	29694081
chr11	29694256	29694593
chr11	30024536	30024822
chr11	30025638	30026087
chr11	30266953	30267860
chr11	30649065	30649468
chr11	30772078	30773191
chr11	30953437	30954095
chr11	30954418	30954848
chr11	30985823	30986398
chr11	31368795	31369856
chr11	31671414	31672300
chr11	31870938	31871424
chr11	32205361	32205923
chr11	32221042	32222060
chr11	32266863	32267591
chr11	32347864	32348664
chr11	32454555	32456537
chr11	32532756	32533212
chr11	32642517	32643891
chr11	33161466	33162974
chr11	33513099	33513405
chr11	34833271	34834129
chr11	35769473	35770382
chr11	35770635	35770933
chr11	35833549	35834494
chr11	40692042	40692943
chr11	40694473	40694990
chr11	40733163	40734724
chr11	40754369	40755236
chr11	43433782	43434285
chr11	43528474	43529416
chr11	43682140	43682893
chr11	43747500	43748032
chr11	44469789	44471043
chr11	44519565	44520711
chr11	45851681	45852790
chr11	45943904	45944803
chr11	46056092	46057620
chr11	46436951	46437876
chr11	48799478	48800560
chr11	48801406	48801924
chr11	48817219	48817685
chr11	48837407	48838097
chr11	49202868	49203340
chr11	49203577	49204235
chr11	49243682	49244044
chr11	49250431	49251057
chr11	49712207	49712678
chr11	49794490	49794800
chr11	49846689	49847671
chr11	50131321	50132076
chr11	50174646	50175518
chr11	50209806	50210812
chr11	50224656	50225330
chr11	50225667	50226310
chr11	50236980	50237854
chr11	50290710	50291567
chr11	50291963	50292431
chr11	50324466	50325554
chr11	50325879	50326196
chr11	50378691	50379064
chr11	50430367	50431262
chr11	50602319	50602796
chr11	50827218	50827750
chr11	50887204	50887615
chr11	50915761	50916212
chr11	51059299	51059802
chr11	51262995	51263936
chr11	51584611	51585327
chr11	51605608	51606753
chr11	51619787	51620758
chr11	51635371	51636476
chr11	51650168	51651214
chr11	51688266	51689365
chr11	51755395	51756518
chr11	51763604	51764483
chr11	51856322	51857458
chr11	51999412	52000318
chr11	52003865	52004887
chr11	52099288	52100257
chr11	52232125	52233106
chr11	52360658	52361955
chr11	52396490	52397230
chr11	53299468	53300348
chr11	53324609	53325403
chr11	53351531	53352153
chr11	53430092	53430786
chr11	53519909	53520739
chr11	53567288	53567930
chr11	53706540	53707428
chr11	53770021	53770777
chr11	53859144	53859623
chr11	53891241	53891951
chr11	53979472	53980390
chr11	54027908	54028589
chr11	54067926	54068878
chr11	54100887	54101680
chr11	54438251	54439446
chr11	54522330	54523534
chr11	54786611	54787724
chr11	54860192	54860801
chr11	54866441	54867178
chr11	54902831	54903669
chr11	54955788	54956149
chr11	55032706	55033380
chr11	55204340	55205073
chr11	55417820	55418148
chr11	55418535	55419877
chr11	55460243	55460686
chr11	55460873	55461486
chr11	55468650	55469086
chr11	55470088	55471150
chr11	57518089	57519069
chr11	57644752	57645638
chr11	57800765	57801482
chr11	57802007	57802646
chr11	57962885	57963171
chr11	58009513	58010863
chr11	58103613	58104864
chr11	58167680	58168486
chr11	58171694	58172184
chr11	58199177	58199491
chr11	58302650	58302981
chr11	58307552	58307913
chr11	58322753	58323880
chr11	58329765	58331233
chr11	58867111	58867714
chr11	58903573	58904346
chr11	58937905	58938793
chr11	58955029	58955970
chr11	58977132	58978711
chr11	58979073	58979669
chr11	59163263	59163833
chr11	59191278	59191792
chr11	59202544	59202866
chr11	59208367	59209067
chr11	59226664	59228215
chr11	59307040	59307822
chr11	59449967	59450856
chr11	59471663	59472501
chr11	59505389	59506996
chr11	59662928	59664384
chr11	59808991	59810589
chr11	59838992	59840008
chr11	59847697	59848955
chr11	59948277	59949003
chr11	60105499	60106899
chr11	60176029	60176515
chr11	60219857	60220667
chr11	60352134	60352833
chr11	60416657	60418539
chr11	60454604	60455258
chr11	60538659	60539423
chr11	60699753	60700833
chr11	60707805	60708188
chr11	60726591	60727491
chr11	60776602	60778028
chr11	60810361	60811207
chr11	60830385	60831380
chr11	60878061	60879251
chr11	60913268	60913765
chr11	60932149	60933646
chr11	61174112	61175185
chr11	61266537	61267541
chr11	61408348	61409001
chr11	61493329	61494461
chr11	61578305	61579629
chr11	61684986	61685672
chr11	61761480	61762230
chr11	61854016	61855118
chr11	61929726	61930746
chr11	62077183	62077824
chr11	62248828	62250149
chr11	62281691	62282023
chr11	62456623	62457122
chr11	62457440	62458950
chr11	62538339	62539345
chr11	62603025	62603727
chr11	62603953	62604295
chr11	62731279	62731793
chr11	62820549	62821450
chr11	62879457	62880133
chr11	63131440	63132196
chr11	63920664	63921049
chr11	63921588	63922140
chr11	64079082	64079927
chr11	64435231	64436428
chr11	64978775	64980078
chr11	65162387	65162785
chr11	65787368	65788293
chr11	65806449	65807041
chr11	65807310	65807599
chr11	67025242	67025553
chr11	67052070	67053164
chr11	67922003	67922316
chr11	67966109	67967013
chr11	68386148	68386965
chr11	68691283	68691813
chr11	68692004	68692901
chr11	68852116	68853038
chr11	68901609	68902238
chr11	68973359	68973645
chr11	69007976	69008496
chr11	69016014	69016517
chr11	69039841	69040197
chr11	69045714	69046822
chr11	69059195	69059517
chr11	69059706	69060961
chr11	69070236	69070816
chr11	69088605	69089469
chr11	69095376	69095940
chr11	69117683	69118410
chr11	69122148	69123026
chr11	69323962	69324485
chr11	69368563	69369179
chr11	69394563	69395327
chr11	69395997	69396487
chr11	69408818	69409511
chr11	69409737	69410205
chr11	69546600	69547251
chr11	69578800	69579302
chr11	69580444	69581459
chr11	69621948	69622461
chr11	69632802	69633965
chr11	69662425	69662921
chr11	69670818	69671263
chr11	69681190	69682482
chr11	69695694	69696137
chr11	69759205	69759583
chr11	69766075	69766793
chr11	69795294	69795697
chr11	69800411	69801125
chr11	69802369	69802780
chr11	69837131	69837532
chr11	69837813	69839124
chr11	69846125	69847277
chr11	69879608	69880947
chr11	69900674	69901083
chr11	69901896	69902707
chr11	69914025	69914726
chr11	69919698	69920397
chr11	69979906	69980357
chr11	69981363	69982152
chr11	69991686	69992090
chr11	69995621	69996535
chr11	70000853	70001444
chr11	70021205	70021491
chr11	70238086	70239845
chr11	70409354	70410180
chr11	70432311	70433153
chr11	70451781	70452683
chr11	70459436	70459853
chr11	70525288	70525815
chr11	70540129	70540440
chr11	70562635	70563988
chr11	70646475	70646974
chr11	70647532	70647866
chr11	70652343	70653366
chr11	70658374	70658677
chr11	70669494	70670124
chr11	70687382	70688476
chr11	70699881	70700403
chr11	70700767	70701577
chr11	70844775	70845848
chr11	70969180	70970757
chr11	70982076	70982945
chr11	71003384	71004437
chr11	71018724	71020367
chr11	72041960	72043157
chr11	72206583	72208296
chr11	72214509	72215112
chr11	72361872	72362248
chr11	72441133	72442448
chr11	72606937	72608433
chr11	72689750	72690840
chr11	72795338	72797087
chr11	73047743	73048770
chr11	73137015	73138326
chr11	73175991	73178247
chr11	73198706	73199695
chr11	74521913	74522465
chr11	74638210	74638586
chr11	74649544	74650831
chr11	74722734	74723799
chr11	74770788	74771451
chr11	74830988	74832811
chr11	74897702	74898909
chr11	74925206	74926240
chr11	75178464	75179101
chr11	75189608	75190430
chr11	75347483	75348667
chr11	75399734	75400048
chr11	75421116	75422490
chr11	75453992	75454515
chr11	75462098	75462701
chr11	75486772	75487756
chr11	75510181	75510597
chr11	75530665	75531497
chr11	75531812	75532455
chr11	75588054	75589106
chr11	75630857	75631625
chr11	75651590	75652443
chr11	75679379	75680540
chr11	75733063	75734387
chr11	76027026	76027572
chr11	76178974	76180192
chr11	76201934	76202723
chr11	76216785	76217581
chr11	76242960	76244438
chr11	76397798	76399188
chr11	76406953	76407575
chr11	76494163	76494896
chr11	76622571	76623155
chr11	76762833	76763546
chr11	76845336	76845686
chr11	76845839	76846941
chr11	76945388	76946260
chr11	77077694	77078620
chr11	77215761	77217167
chr11	77348147	77349186
chr11	77462574	77462916
chr11	77493863	77494342
chr11	77513545	77513831
chr11	77606505	77607774
chr11	77686716	77687815
chr11	77763438	77764181
chr11	77982746	77984586
chr11	78037987	78038688
chr11	78079782	78080808
chr11	78094618	78095466
chr11	78163572	78165150
chr11	78182382	78182824
chr11	78183207	78183551
chr11	78188381	78189471
chr11	78245247	78246315
chr11	78261694	78262575
chr11	78301527	78302304
chr11	78328467	78328919
chr11	78465723	78466151
chr11	78497383	78497778
chr11	78511829	78512853
chr11	78535698	78536065
chr11	78536522	78537129
chr11	78549667	78550752
chr11	78696883	78697824
chr11	78751211	78751820
chr11	79046768	79047114
chr11	79145772	79146456
chr11	79253483	79254647
chr11	79339116	79340600
chr11	79495176	79495505
chr11	79529600	79529919
chr11	79703989	79704483
chr11	79711412	79711704
chr11	79711973	79712436
chr11	79712749	79713334
chr11	79961492	79962817
chr11	79973596	79974207
chr11	79993151	79994409
chr11	80079913	80081042
chr11	80089395	80090363
chr11	80141412	80142575
chr11	80183823	80184419
chr11	80209103	80210188
chr11	80300875	80302166
chr11	80377543	80378046
chr11	80383063	80383720
chr11	80384123	80384694
chr11	80428366	80429513
chr11	80477126	80477552
chr11	80779424	80780022
chr11	80810451	80810944
chr11	82763738	82765395
chr11	82780453	82782306
chr11	82870403	82871233
chr11	82889991	82890497
chr11	82907420	82908248
chr11	83292052	83292356
chr11	83440469	83440810
chr11	83473143	83474486
chr11	83753623	83754717
chr11	83941910	83942966
chr11	84067654	84068596
chr11	84128721	84129507
chr11	84179838	84180597
chr11	84512618	84513829
chr11	84818357	84819419
chr11	84828427	84829307
chr11	84868922	84870046
chr11	84871000	84871406
chr11	84879731	84881060
chr11	84915743	84916371
chr11	85138769	85139739
chr11	85140307	85140612
chr11	85233462	85234817
chr11	85311292	85312591
chr11	85352674	85353704
chr11	85832385	85832845
chr11	86200679	86202344
chr11	86256620	86257470
chr11	86356282	86357439
chr11	86357788	86358252
chr11	86484283	86485280
chr11	86543861	86545439
chr11	86585710	86586197
chr11	86586382	86586692
chr11	86683185	86684158
chr11	86684357	86684674
chr11	86756339	86757491
chr11	86758112	86758407
chr11	86807109	86807582
chr11	86992750	86993751
chr11	87073564	87074306
chr11	87085891	87087015
chr11	87108400	87108755
chr11	87108951	87110317
chr11	87127021	87127914
chr11	87358692	87358989
chr11	87590741	87591731
chr11	87737454	87738052
chr11	87853150	87853732
chr11	87986444	87987582
chr11	88716232	88717369
chr11	88863145	88864513
chr11	88955117	88955535
chr11	88973972	88974647
chr11	88999618	89000551
chr11	89059673	89060723
chr11	89100744	89101247
chr11	89302097	89302458
chr11	90002489	90002805
chr11	90249403	90250544
chr11	90390044	90390896
chr11	90637439	90639173
chr11	90687193	90687728
chr11	93884644	93886784
chr11	93954815	93955865
chr11	93967175	93968176
chr11	93996215	93997357
chr11	94149053	94149379
chr11	94211593	94212581
chr11	94320687	94322330
chr11	94328294	94328748
chr11	94548502	94549277
chr11	94601520	94601873
chr11	94629894	94631121
chr11	94653391	94654490
chr11	94676614	94677494
chr11	94972581	94973396
chr11	94991642	94992065
chr11	95009496	95010105
chr11	95010279	95010673
chr11	95040816	95041123
chr11	95076178	95076791
chr11	95120361	95120731
chr11	95259140	95259513
chr11	95309239	95309530
chr11	95310441	95311034
chr11	95336768	95337613
chr11	95384904	95385343
chr11	95414152	95414537
chr11	95414736	95415516
chr11	95513890	95514572
chr11	95586654	95587085
chr11	95666919	95667779
chr11	95712299	95712585
chr11	95713355	95714087
chr11	95858513	95859145
chr11	95859463	95859999
chr11	96064206	96065483
chr11	96074512	96075606
chr11	96776546	96777801
chr11	96789184	96790396
chr11	96829051	96829851
chr11	96849895	96850630
chr11	96861794	96862118
chr11	96915872	96916465
chr11	96977116	96977402
chr11	97029850	97030549
chr11	97041321	97042223
chr11	97050778	97051571
chr11	97186688	97187045
chr11	97278991	97280374
chr11	97309731	97310207
chr11	97315848	97316487
chr11	97362486	97364137
chr11	97415685	97416464
chr11	97450615	97451014
chr11	97660033	97660319
chr11	97663698	97664381
chr11	97698874	97699340
chr11	97699872	97700666
chr11	97703504	97703912
chr11	97743647	97744573
chr11	97765950	97766618
chr11	97780431	97782740
chr11	97799303	97801250
chr11	97883791	97884675
chr11	97994757	97995304
chr11	98022129	98023109
chr11	98027521	98027933
chr11	98148856	98150418
chr11	98192590	98193617
chr11	98203340	98204794
chr11	98294704	98294992
chr11	98358427	98359161
chr11	98400371	98400703
chr11	98412395	98413302
chr11	98551268	98551554
chr11	98586491	98587183
chr11	98682568	98683424
chr11	98728901	98729383
chr11	98741726	98742554
chr11	98774195	98775195
chr11	98789214	98789514
chr11	98795640	98797217
chr11	98809771	98810582
chr11	98863631	98864459
chr11	98907832	98908999
chr11	98937657	98938471
chr11	98960189	98961796
chr11	99023365	99024217
chr11	99229989	99231127
chr11	99385420	99385951
chr11	99386490	99386877
chr11	100320643	100321497
chr11	100355563	100356402
chr11	100396703	100397684
chr11	100413865	100414766
chr11	100415469	100415943
chr11	100440498	100441005
chr11	100471707	100472647
chr11	100526879	100527894
chr11	100574962	100575285
chr11	100618576	100619718
chr11	100622979	100623265
chr11	100712102	100712463
chr11	100737707	100738270
chr11	100770448	100771308
chr11	100849056	100849417
chr11	100849772	100850774
chr11	100931505	100931791
chr11	100938952	100939436
chr11	100968875	100970525
chr11	101009372	101010161
chr11	101069977	101070563
chr11	101082700	101083428
chr11	101087241	101087889
chr11	101094887	101095775
chr11	101119151	101120742
chr11	101170118	101171288
chr11	101225929	101226385
chr11	101246059	101246645
chr11	101253164	101254303
chr11	101260625	101261053
chr11	101278075	101278887
chr11	101301544	101302262
chr11	101316234	101317125
chr11	101416455	101417348
chr11	101424459	101425901
chr11	101442445	101443539
chr11	101448508	101448948
chr11	101465575	101466230
chr11	101467708	101468184
chr11	101551265	101551812
chr11	101552762	101553174
chr11	101665536	101665945
chr11	101732924	101733509
chr11	101784702	101785277
chr11	102088300	102088797
chr11	102155845	102156421
chr11	102184261	102185174
chr11	102189683	102190448
chr11	102218089	102218783
chr11	102229342	102230601
chr11	102248916	102249625
chr11	102284956	102285712
chr11	102295624	102296346
chr11	102297383	102297708
chr11	102318254	102318902
chr11	102406789	102408327
chr11	102430429	102431131
chr11	102446704	102447593
chr11	102555002	102556124
chr11	102603658	102604930
chr11	102696909	102698002
chr11	102817872	102818713
chr11	102880454	102881377
chr11	102924314	102925176
chr11	103016557	103017084
chr11	103027883	103028809
chr11	103029014	103029481
chr11	103101449	103101797
chr11	103116916	103118129
chr11	103131840	103132829
chr11	103266304	103267454
chr11	103362611	103363556
chr11	103412079	103412979
chr11	103697099	103697976
chr11	103953328	103953930
chr11	103966674	103967463
chr11	104231444	104231958
chr11	104440606	104442239
chr11	104468537	104469427
chr11	104549443	104550567
chr11	105126602	105127313
chr11	105180779	105181328
chr11	105182034	105182896
chr11	105292956	105293663
chr11	105363152	105363442
chr11	105364222	105364874
chr11	105590079	105590667
chr11	105591025	105591314
chr11	106036853	106037819
chr11	106066078	106066779
chr11	106083723	106084322
chr11	106084840	106085619
chr11	106159480	106159894
chr11	106193110	106193516
chr11	106215385	106216304
chr11	106217024	106217666
chr11	106255093	106256697
chr11	106271638	106272846
chr11	106486831	106487943
chr11	106501031	106501675
chr11	106612184	106612804
chr11	106778804	106779539
chr11	106787034	106787731
chr11	106789659	106789987
chr11	106919082	106920140
chr11	106998331	106999345
chr11	107012292	107012741
chr11	107025875	107026203
chr11	107130400	107131425
chr11	107188427	107189257
[truncated: 9,503 more rows]
