# Supplementary material for: DNA G-quadruplex profiling in skeletal muscle stem cells reveals functional and mechanistic insights
Source: Genome Biol. 2025 Sep 5;26:269. doi: 10.1186/s13059-025-03753-w (PMC12412246; doi:10.1186/s13059-025-03753-w)
Supplement: Supplementary file 6 — Additional file 6: Table S5. RNA-seq analysis in human FISCs and ASCs. [file 13059_2025_3753_MOESM6_ESM.xlsx]

## Sheet: Basic statistics
Table S5: RNA-seq analysis in human FISCs and ASCs.
Basic statistics
Human
Sample	Raw Fragments	Pre-processed fragements	Percentage	Mapping reads	Percentage
hFISC_RNA	33596202	31960740	0.95132	28029895	0.87701
hASC-24h_RNA	20612091	18847445	0.914388	15280595	0.810752

## Sheet: Gene expression in hASC vs FISC
Table S5: RNA-seq analysis in human FISCs and ASCs.
Gene expression in human ASC vs FISC
tracking_id	gene_short_name	FISC_FPKM	ASC_FPKM	fold_change_log	change	G4
ENSG00000268020.3	OR4G4P	0	0	0	Stable	Non_ASC_unique_G4
ENSG00000186092.7	OR4F5	0	0.0095864	0.0137644	Stable	Non_ASC_unique_G4
ENSG00000269981.1	RP11-34P13.16	0.47995	0.126493	-0.393711	Stable	Non_ASC_unique_G4
ENSG00000240361.2	OR4G11P	0	0.0480236	0.0676712	Stable	Non_ASC_unique_G4
ENSG00000237613.2	FAM138A	0.431083	0.172504	-0.287514	Stable	Non_ASC_unique_G4
ENSG00000268903.1	RP11-34P13.15	1.20747	0.997087	-0.144496	Stable	Non_ASC_unique_G4
ENSG00000239906.1	RP11-34P13.14	0.271214	0.12502	-0.176256	Stable	Non_ASC_unique_G4
ENSG00000279928.2	DDX11L17	0	0	0	Stable	Non_ASC_unique_G4
ENSG00000238009.6	RP11-34P13.7	0.0684143	2.44123e-07	-0.0954708	Stable	Non_ASC_unique_G4
ENSG00000239945.1	RP11-34P13.8	0.322072	0.0983799	-0.267424	Stable	Non_ASC_unique_G4
ENSG00000233750.3	CICP27	0.132014	0.0960242	-0.0466121	Stable	Non_ASC_unique_G4
ENSG00000223972.5	DDX11L1	0.0787725	0.104024	0.0333808	Stable	Non_ASC_unique_G4
ENSG00000243485.5	MIR1302-2HG	0.0176502	0.117077	0.134487	Stable	Non_ASC_unique_G4
ENSG00000284332.1	MIR1302-2	0	0	0	Stable	Non_ASC_unique_G4
ENSG00000227232.5	WASH7P	8.10678	7.03629	-0.180412	Stable	Non_ASC_unique_G4
ENSG00000278267.1	MIR6859-1	0	0	0	Stable	Non_ASC_unique_G4
ENSG00000241860.7	RP11-34P13.13	0.723353	0.538838	-0.163377	Stable	Non_ASC_unique_G4
ENSG00000222623.1	RNU6-1100P	0	0	0	Stable	Non_ASC_unique_G4
ENSG00000241599.1	RP11-34P13.9	0	0	0	Stable	Non_ASC_unique_G4
ENSG00000279457.4	WASH9P	6.88721	11.2998	0.641053	Up	Non_ASC_unique_G4
ENSG00000273874.1	MIR6859-2	0	674.575	9.39997	Up	Non_ASC_unique_G4
ENSG00000228463.10	AP006222.1	0.990027	1.86149	0.523978	Up	Non_ASC_unique_G4
ENSG00000286448.1	AP006222.3	7.27091e-39	0.0669708	0.0935207	Stable	Non_ASC_unique_G4
ENSG00000236679.2	RPL23AP24	1.11814	0.715224	-0.304401	Stable	Non_ASC_unique_G4
ENSG00000236601.2	RP4-669L17.2	0.0151973	0.111286	0.13047	Stable	Non_ASC_unique_G4
ENSG00000233653.3	CICP7	0.129337	0.150239	0.0264574	Stable	Non_ASC_unique_G4
ENSG00000237094.12	RP4-669L17.4	3.96285	2.54457	-0.485559	Stable	Non_ASC_unique_G4
ENSG00000269732.1	WBP1LP7	0	0	0	Stable	Non_ASC_unique_G4
ENSG00000284733.2	OR4F29	0.0522405	0	-0.0734645	Stable	Non_ASC_unique_G4
ENSG00000250575.1	RP4-669L17.8	3.09291	1.93684	-0.478864	Stable	Non_ASC_unique_G4
ENSG00000278757.1	U6	0	0	0	Stable	Non_ASC_unique_G4
ENSG00000223764.2	LINC02593	0.0826149	2.39349	1.64825	Up	Non_ASC_unique_G4
ENSG00000272438.1	RP11-54O7.16	0	2.03722	1.60275	Up	Non_ASC_unique_G4
ENSG00000230699.2	RP11-54O7.1	0.14186	0.439692	0.334374	Stable	Non_ASC_unique_G4
ENSG00000241180.1	RP11-54O7.2	0.129806	0.309044	0.212438	Stable	Non_ASC_unique_G4
ENSG00000288531.1	RP11-206L10.19	0.0823972	0	-0.11423	Stable	Non_ASC_unique_G4
ENSG00000234711.1	TUBB8P11	0	0	0	Stable	Non_ASC_unique_G4
ENSG00000230368.2	FAM41C	0.121469	0	-0.16539	Stable	Non_ASC_unique_G4
ENSG00000283040.1	FAM166AP3	0	0	0	Stable	Non_ASC_unique_G4
ENSG00000187961.14	KLHL17	1.43861	21.2253	3.18807	Up	Non_ASC_unique_G4
ENSG00000187583.11	PLEKHN1	0.172415	0.411227	0.267467	Stable	Non_ASC_unique_G4
ENSG00000187642.9	PERM1	1.26493	0.0346447	-1.13033	Down	Non_ASC_unique_G4
ENSG00000272512.1	RP11-54O7.17	26.7588	1.62644	-3.40176	Down	Non_ASC_unique_G4
ENSG00000187608.10	ISG15	13.886	1.32665	-2.67763	Down	Non_ASC_unique_G4
ENSG00000231702.2	RP11-54O7.10	0	0	0	Stable	Non_ASC_unique_G4
ENSG00000224969.1	RP11-54O7.11	0.132605	0	-0.179645	Stable	Non_ASC_unique_G4
ENSG00000237330.3	RNF223	0	0.0410607	0.0580542	Stable	Non_ASC_unique_G4
ENSG00000188290.11	HES4	113.611	6.11338	-4.01007	Down	Non_ASC_unique_G4
ENSG00000217801.10	RP11-465B22.3	0.53915	0.467326	-0.0689448	Stable	Non_ASC_unique_G4
ENSG00000273443.1	RP11-54O7.18	0	0	0	Stable	Non_ASC_unique_G4
ENSG00000187634.13	SAMD11	0.526722	2.99109	1.38634	Up	Non_ASC_unique_G4
ENSG00000188976.11	NOC2L	46.8431	143.139	1.59108	Up	Non_ASC_unique_G4
ENSG00000207607.3	MIR200A	0	0	0	Stable	Non_ASC_unique_G4
ENSG00000272141.1	RP11-465B22.8	0.0459964	0	-0.0648779	Stable	Non_ASC_unique_G4
ENSG00000223823.1	LINC01342	0	0	0	Stable	Non_ASC_unique_G4
ENSG00000207730.3	MIR200B	0	0	0	Stable	Non_ASC_unique_G4
ENSG00000198976.1	MIR429	0	0	0	Stable	Non_ASC_unique_G4
ENSG00000186891.14	TNFRSF18	0.673381	0.712627	0.0334447	Stable	Non_ASC_unique_G4
ENSG00000186827.11	TNFRSF4	1.6152	0	-1.38692	Down	Non_ASC_unique_G4
ENSG00000205231.1	TTLL10-AS1	0.0217723	0	-0.0310737	Stable	Non_ASC_unique_G4
ENSG00000162571.14	TTLL10	0.121541	0.0364179	-0.113877	Stable	Non_ASC_unique_G4
ENSG00000188157.15	AGRN	4.51244	0.714111	-1.68523	Down	Non_ASC_unique_G4
ENSG00000242590.1	RP11-54O7.14	1.1551e-48	0.153643	0.206197	Stable	Non_ASC_unique_G4
ENSG00000131591.18	C1orf159	4.84139	9.55803	0.853958	Up	Non_ASC_unique_G4
ENSG00000285812.1	RP11-465B22.9	0.72826	0.473389	-0.230182	Stable	Non_ASC_unique_G4
ENSG00000260179.1	RP5-902P8.12	0.186802	0.309403	0.14183	Stable	Non_ASC_unique_G4
ENSG00000184163.3	C1QTNF12	0.927719	0.149641	-0.745712	Down	Non_ASC_unique_G4
ENSG00000176022.7	B3GALT6	6.52931	25.1569	1.7966	Up	Non_ASC_unique_G4
ENSG00000230415.1	LINC01786	1.00467	0	-1.00336	Down	Non_ASC_unique_G4
ENSG00000162572.21	SCNN1D	1.47352	0.446133	-0.774365	Down	Non_ASC_unique_G4
ENSG00000078808.19	SDF4	42.8728	78.1788	0.851788	Up	Non_ASC_unique_G4
ENSG00000160087.21	UBE2J2	30.0874	60.4179	0.982329	Up	Non_ASC_unique_G4
ENSG00000224051.7	CPTP	2.24778	6.34854	1.178	Up	Non_ASC_unique_G4
ENSG00000169962.5	TAS1R3	0.177208	0.571967	0.417202	Stable	Non_ASC_unique_G4
ENSG00000107404.20	DVL1	27.0067	69.906	1.34014	Up	Non_ASC_unique_G4
ENSG00000284372.1	MIR6808	0	0	0	Stable	Non_ASC_unique_G4
ENSG00000223663.2	NDUFB4P8	0.210978	0	-0.276173	Stable	Non_ASC_unique_G4
ENSG00000175756.13	AURKAIP1	35.6851	155.374	2.09174	Up	Non_ASC_unique_G4
ENSG00000162576.17	MXRA8	73.9564	81.0692	0.130789	Stable	Non_ASC_unique_G4
ENSG00000272455.1	MRPL20-DT	0.465644	2.93894	1.42627	Up	Non_ASC_unique_G4
ENSG00000205116.4	TMEM88B	0.300549	0.0920339	-0.252103	Stable	Non_ASC_unique_G4
ENSG00000225285.1	LINC01770	3.99234	0	-2.31972	Down	Non_ASC_unique_G4
ENSG00000235098.9	ANKRD65	4.59368	2.74695	-0.57808	Down	Non_ASC_unique_G4
ENSG00000225905.1	RP4-758J18.7	0.315355	1.39407e-69	-0.395452	Stable	Non_ASC_unique_G4
ENSG00000215915.10	ATAD3C	1.30575	1.16415	-0.0914331	Stable	Non_ASC_unique_G4
ENSG00000179403.12	VWA1	40.2707	7.10499	-2.34824	Down	Non_ASC_unique_G4
ENSG00000284740.1	RP5-832C2.8	1.40082	0.628572	-0.55992	Down	Non_ASC_unique_G4
ENSG00000224870.7	MRPL20-AS1	6.50292	18.722	1.39428	Up	Non_ASC_unique_G4
ENSG00000242485.6	MRPL20	55.4986	290.958	2.36947	Up	Non_ASC_unique_G4
ENSG00000264293.2	RN7SL657P	7.66505e-87	3.71414e-244	0	Stable	Non_ASC_unique_G4
ENSG00000131584.19	ACAP3	18.1868	16.4508	-0.13682	Stable	Non_ASC_unique_G4
ENSG00000127054.21	INTS11	53.6491	88.0698	0.704739	Up	Non_ASC_unique_G4
ENSG00000283712.1	MIR6727	0	0	0	Stable	Non_ASC_unique_G4
ENSG00000240731.1	RP5-890O3.9	3.81413	2.87209	-0.314161	Stable	Non_ASC_unique_G4
ENSG00000169972.12	PUSL1	2.26776	10.2985	1.78976	Up	Non_ASC_unique_G4
ENSG00000278073.1	MIR6726	0	0	0	Stable	Non_ASC_unique_G4
ENSG00000160072.20	ATAD3B	32.1726	79.9816	1.2876	Up	Non_ASC_unique_G4
ENSG00000205090.9	TMEM240	1.2393	0.23991	-0.852812	Down	Non_ASC_unique_G4
ENSG00000274481.1	RP11-345P4.11	0	0	0	Stable	Non_ASC_unique_G4
ENSG00000286989.1	RP11-345P4.12	0	0.0428475	0.0605283	Stable	Non_ASC_unique_G4
ENSG00000228594.4	FNDC10	0	0.253585	0.326059	Stable	Non_ASC_unique_G4
ENSG00000197785.14	ATAD3A	13.1935	49.5702	1.83306	Up	Non_ASC_unique_G4
ENSG00000160075.12	SSU72	49.0825	110.891	1.15971	Up	Non_ASC_unique_G4
ENSG00000215014.5	RP5-832C2.5	0.58649	0.403367	-0.176946	Stable	Non_ASC_unique_G4
ENSG00000221978.12	CCNL2	111.893	54.6248	-1.02115	Down	Non_ASC_unique_G4
ENSG00000230021.10	RP11-206L10.17	1.75915	0.203988	-1.1964	Down	Non_ASC_unique_G4
ENSG00000278791.1	ENSG00000278791	2.31841e-258	0	0	Stable	Non_ASC_unique_G4
ENSG00000225880.5	LINC00115	1.4757	0.754928	-0.496424	Stable	Non_ASC_unique_G4
ENSG00000235146.2	RP5-857K21.2	0	0	0	Stable	Non_ASC_unique_G4
ENSG00000237973.1	MTCO1P12	437.902	132.502	-1.71703	Down	Non_ASC_unique_G4
ENSG00000229344.1	MTCO2P12	19.1561	6.25999	-1.47318	Down	Non_ASC_unique_G4
ENSG00000229376.3	CICP3	0.0971726	0.111089	0.0181834	Stable	Non_ASC_unique_G4
ENSG00000228794.10	LINC01128	18.91	8.56703	-1.05735	Down	Non_ASC_unique_G4
ENSG00000225972.1	MTND1P23	343.809	200.61	-0.774233	Down	Non_ASC_unique_G4
ENSG00000225630.1	MTND2P28	864.195	672.538	-0.361266	Stable	Non_ASC_unique_G4
ENSG00000240409.1	MTATP8P1	2.41476	1.22455	-0.618268	Down	Non_ASC_unique_G4
ENSG00000248527.1	MTATP6P1	1480.28	857.034	-0.787738	Down	Non_ASC_unique_G4
ENSG00000198744.5	MTCO3P12	53.9856	13.7488	-1.89845	Down	Non_ASC_unique_G4
ENSG00000268663.1	WBP1LP6	0.212848	0	-0.278399	Stable	Non_ASC_unique_G4
ENSG00000284662.1	OR4F16	0.0485704	0	-0.0684237	Stable	Non_ASC_unique_G4
ENSG00000228327.3	RP11-206L10.2	1.64115	0.595634	-0.727037	Down	Non_ASC_unique_G4
ENSG00000223181.1	RNU6-1199P	0	0	0	Stable	Non_ASC_unique_G4
ENSG00000229905.1	RP11-206L10.4	0	0.0974481	0.134153	Stable	Non_ASC_unique_G4
ENSG00000237491.10	LINC01409	0.146655	1.03357	0.826586	Up	Non_ASC_unique_G4
ENSG00000285268.1	RP11-206L10.18	0	0	0	Stable	Non_ASC_unique_G4
ENSG00000177757.2	FAM87B	0.111907	0.0798847	-0.0421589	Stable	Non_ASC_unique_G4
ENSG00000230092.7	RP11-206L10.8	0.0326895	0	-0.0464065	Stable	Non_ASC_unique_G4
ENSG00000215914.4	MMP23A	0.199403	0.0433166	-0.201139	Stable	Non_ASC_unique_G4
ENSG00000272004.1	RP11-345P4.10	2.59117e-27	7.87914e-71	0	Stable	Non_ASC_unique_G4
ENSG00000189339.12	SLC35E2B	5.62954	6.41396	0.161336	Stable	Non_ASC_unique_G4
ENSG00000269737.2	RP11-345P4.6	0.797648	1.0393	0.181965	Stable	Non_ASC_unique_G4
ENSG00000272106.1	RP11-345P4.9	3.84509	2.54208	-0.451927	Stable	Non_ASC_unique_G4
ENSG00000197530.13	MIB2	31.742	15.7467	-0.967265	Down	Non_ASC_unique_G4
ENSG00000189409.14	MMP23B	0.399658	0.339694	-0.063171	Stable	Non_ASC_unique_G4
ENSG00000248333.9	CDK11B	17.5358	27.9549	0.643494	Up	Non_ASC_unique_G4
ENSG00000008130.15	NADK	31.5512	50.6771	0.666814	Up	Non_ASC_unique_G4
ENSG00000231050.1	RP1-140A9.1	0.051258	0	-0.0721168	Stable	Non_ASC_unique_G4
ENSG00000008128.23	CDK11A	39.9782	42.6614	0.0915009	Stable	ASC_unique_G4
ENSG00000268575.1	RP1-283E3.8	1.05985	1.0314	-0.0200617	Stable	Non_ASC_unique_G4
ENSG00000215790.8	SLC35E2A	3.05284	3.43314	0.129395	Stable	Non_ASC_unique_G4
ENSG00000227775.3	RP1-283E3.4	0.689686	1.26705	0.424061	Stable	ASC_unique_G4
ENSG00000169885.10	CALML6	3.939	0.124517	-2.13491	Down	Non_ASC_unique_G4
ENSG00000233542.2	RP11-547D24.1	0.0920742	0	-0.127071	Stable	Non_ASC_unique_G4
ENSG00000142609.19	CFAP74	0.0141884	0	-0.0203257	Stable	Non_ASC_unique_G4
ENSG00000178821.13	TMEM52	4.48031	4.16197	-0.086337	Stable	Non_ASC_unique_G4
ENSG00000226969.1	RP11-547D24.3	0	0	0	Stable	Non_ASC_unique_G4
ENSG00000187730.9	GABRD	0.923975	0.202841	-0.677645	Down	Non_ASC_unique_G4
ENSG00000067606.17	PRKCZ	0.82587	0.1082	-0.720366	Down	Non_ASC_unique_G4
ENSG00000234396.3	RP11-181G12.4	0	0	0	Stable	Non_ASC_unique_G4
ENSG00000271806.1	RP5-892K4.1	0.0181563	0.0867056	0.0940022	Stable	Non_ASC_unique_G4
ENSG00000182873.5	PRKCZ-AS1	1.56616	0.334069	-0.943778	Down	Non_ASC_unique_G4
ENSG00000162585.17	FAAP20	26.2978	52.672	0.975386	Up	Non_ASC_unique_G4
ENSG00000287356.1	RP11-181G12.8	0.767471	0.0884677	-0.699388	Down	Non_ASC_unique_G4
ENSG00000116151.14	MORN1	4.68514	1.92121	-0.96063	Down	Non_ASC_unique_G4
ENSG00000272161.1	RP4-713A8.1	0.24563	0.253173	0.00870947	Stable	Non_ASC_unique_G4
ENSG00000269896.2	RP4-740C4.5	0.920767	0.441499	-0.414113	Stable	Non_ASC_unique_G4
ENSG00000272420.1	RP4-740C4.7	0.0980394	0	-0.13493	Stable	Non_ASC_unique_G4
ENSG00000157933.10	SKI	35.7328	18.7589	-0.894565	Down	Non_ASC_unique_G4
ENSG00000078369.18	GNB1	103.088	152.394	0.559443	Up	Non_ASC_unique_G4
ENSG00000149527.18	PLCH2	0.132854	0.0319822	-0.134544	Stable	Non_ASC_unique_G4
ENSG00000224387.1	RP3-395M20.2	0	0	0	Stable	Non_ASC_unique_G4
ENSG00000229393.1	RP3-395M20.3	0	0	0	Stable	Non_ASC_unique_G4
ENSG00000197921.6	HES5	0.580162	0.125022	-0.490119	Stable	Non_ASC_unique_G4
ENSG00000272449.2	RP3-395M20.12	0.504632	0.164185	-0.37009	Stable	Non_ASC_unique_G4
ENSG00000157881.16	PANK4	5.88225	9.90591	0.664158	Up	Non_ASC_unique_G4
ENSG00000225931.3	RP3-395M20.7	0	0.192241	0.253676	Stable	Non_ASC_unique_G4
ENSG00000228037.1	RP3-395M20.9	0.423885	0.170334	-0.282913	Stable	Non_ASC_unique_G4
ENSG00000233234.1	RP11-740P5.2	0	0	0	Stable	Non_ASC_unique_G4
ENSG00000169717.7	ACTRT2	0	0	0	Stable	Non_ASC_unique_G4
ENSG00000284745.1	RP5-907A6.1	0	0	0	Stable	Non_ASC_unique_G4
ENSG00000287396.1	RP11-740P5.4	0	0	0	Stable	Non_ASC_unique_G4
ENSG00000231630.1	RP11-740P5.3	0	0	0	Stable	Non_ASC_unique_G4
ENSG00000177133.12	PRDM16-DT	1.52734	0.597076	-0.662187	Down	Non_ASC_unique_G4
ENSG00000272088.1	RP11-168F9.2	0	0	0	Stable	Non_ASC_unique_G4
ENSG00000130762.15	ARHGEF16	0.256296	0	-0.329176	Stable	Non_ASC_unique_G4
ENSG00000157916.20	RER1	23.9596	77.6374	1.65562	Up	Non_ASC_unique_G4
ENSG00000157911.11	PEX10	2.70947	10.9369	1.68614	Up	Non_ASC_unique_G4
ENSG00000238260.1	RP11-46F15.2	0.171152	0.172032	0.00108408	Stable	Non_ASC_unique_G4
ENSG00000162591.16	MEGF6	2.67914	0.936969	-0.925568	Down	Non_ASC_unique_G4
ENSG00000207776.1	MIR551A	0	0	0	Stable	Non_ASC_unique_G4
ENSG00000158109.15	TPRG1L	6.80407	12.1746	0.755464	Up	Non_ASC_unique_G4
ENSG00000142611.17	PRDM16	1.81689	0.922479	-0.551135	Down	Non_ASC_unique_G4
ENSG00000283572.1	MIR4251	0	0	0	Stable	Non_ASC_unique_G4
ENSG00000226286.1	RP1-163G9.2	0	0	0	Stable	Non_ASC_unique_G4
ENSG00000279839.1	RP11-193J6.1	0	0	0	Stable	Non_ASC_unique_G4
ENSG00000272235.1	RP11-22L13.1	0.122353	0.574439	0.488311	Stable	Non_ASC_unique_G4
ENSG00000287828.1	RP4-785P20.3	0.20541	1.49663	1.05046	Up	Non_ASC_unique_G4
ENSG00000286518.1	RP4-785P20.2	0.0140348	0.0537924	0.0554835	Stable	Non_ASC_unique_G4
ENSG00000235169.11	SMIM1	0.235338	0	-0.304906	Stable	Non_ASC_unique_G4
ENSG00000238164.6	TNFRSF14-AS1	0.431046	0.478896	0.0474509	Stable	Non_ASC_unique_G4
ENSG00000157873.18	TNFRSF14	7.17966	2.98895	-1.03603	Down	Non_ASC_unique_G4
ENSG00000130764.10	LRRC47	7.45098	25.8657	1.66858	Up	Non_ASC_unique_G4
ENSG00000272153.1	RP1-286D6.5	1.68686	2.94164	0.552873	Up	Non_ASC_unique_G4
ENSG00000266075.2	RN7SL574P	1.35507	0	-1.23577	Down	Non_ASC_unique_G4
ENSG00000284668.2	LINC02780	0	0.0664915	0.0928724	Stable	Non_ASC_unique_G4
ENSG00000229280.1	EEF1DP6	0	0	0	Stable	Non_ASC_unique_G4
ENSG00000284694.1	RP5-1166F10.2	0	0	0	Stable	Non_ASC_unique_G4
ENSG00000236423.6	LINC01134	0.0253717	0.121675	0.129508	Stable	Non_ASC_unique_G4
ENSG00000284703.1	RP11-718D19.2	0.00785768	0.0149978	0.0101847	Stable	Non_ASC_unique_G4
ENSG00000227169.2	RP1-37J18.1	0	0	0	Stable	Non_ASC_unique_G4
ENSG00000232596.3	LINC01646	0	0.105261	0.144387	Stable	Non_ASC_unique_G4
ENSG00000233304.7	LINC01346	0	0.0228181	0.0325495	Stable	Non_ASC_unique_G4
ENSG00000226374.3	LINC01345	0	0	0	Stable	Non_ASC_unique_G4
ENSG00000284739.1	RP4-603B14.2	0	0	0	Stable	Non_ASC_unique_G4
ENSG00000235054.4	LINC01777	0	0	0	Stable	Non_ASC_unique_G4
ENSG00000284674.1	LINC02781	0	0	0	Stable	Non_ASC_unique_G4
ENSG00000284616.1	RP4-703E10.1	0	0	0	Stable	Non_ASC_unique_G4
ENSG00000231510.1	LINC02782	0	0	0	Stable	Non_ASC_unique_G4
ENSG00000198912.12	C1orf174	3.51864	25.6588	2.56065	Up	Non_ASC_unique_G4
ENSG00000264101.1	MIR4689	0	0	0	Stable	Non_ASC_unique_G4
ENSG00000283356.1	RP3-491M17.1	0	0	0	Stable	Non_ASC_unique_G4
ENSG00000196581.11	AJAP1	0.117711	0.127591	0.0126965	Stable	Non_ASC_unique_G4
ENSG00000287586.1	RP1-77N19.1	0.0131641	0	-0.0188679	Stable	Non_ASC_unique_G4
ENSG00000236948.2	RP11-154H17.1	0	0	0	Stable	Non_ASC_unique_G4
ENSG00000264341.1	ENSG00000264341	0	0	0	Stable	Non_ASC_unique_G4
ENSG00000284692.2	RP1-58B11.2	0	0	0	Stable	Non_ASC_unique_G4
ENSG00000260972.1	RP1-58B11.1	0	0.0934191	0.128846	Stable	Non_ASC_unique_G4
ENSG00000284666.1	RP1-58B11.3	0	0	0	Stable	Non_ASC_unique_G4
ENSG00000116198.14	CEP104	3.1922	5.778	0.693153	Up	Non_ASC_unique_G4
ENSG00000169598.17	DFFB	0.689747	4.995	1.82695	Up	Non_ASC_unique_G4
ENSG00000116213.16	WRAP73	3.25068	9.82925	1.34917	Up	Non_ASC_unique_G4
ENSG00000078900.15	TP73	0.190738	0.0756451	-0.146654	Stable	Non_ASC_unique_G4
ENSG00000276189.1	ENSG10010138423.1	0	0	0	Stable	Non_ASC_unique_G4
ENSG00000162592.10	CCDC27	0.0338038	0.113985	0.107767	Stable	Non_ASC_unique_G4
ENSG00000227372.12	TP73-AS1	12.8906	11.0158	-0.209179	Stable	Non_ASC_unique_G4
ENSG00000227589.1	TP73-AS3	0.0652686	0.25883	0.240866	Stable	Non_ASC_unique_G4
ENSG00000235131.1	TP73-AS2	0	0.509306	0.593885	Up	Non_ASC_unique_G4
ENSG00000157870.17	PRXL2B	1.90223	5.32574	1.12407	Up	Non_ASC_unique_G4
ENSG00000142606.16	MMEL1	0.0150146	3.53305e-120	-0.0215005	Stable	Non_ASC_unique_G4
ENSG00000237058.1	MMEL1-AS1	0	0	0	Stable	Non_ASC_unique_G4
ENSG00000215912.12	TTC34	0.0294875	0.112299	0.111618	Stable	Non_ASC_unique_G4
ENSG00000285945.1	ABC14-1188822O7.2	0	0	0	Stable	Non_ASC_unique_G4
ENSG00000283259.1	ABC14-1188822O7.1	0	0	0	Stable	Non_ASC_unique_G4
ENSG00000131697.18	NPHP4	3.73462	2.28924	-0.525493	Down	ASC_unique_G4
ENSG00000069424.15	KCNAB2	1.3349	1.22127	-0.0719756	Stable	Non_ASC_unique_G4
ENSG00000173673.8	HES3	0	0	0	Stable	Non_ASC_unique_G4
ENSG00000158292.7	GPR153	5.03586	6.65564	0.342964	Stable	Non_ASC_unique_G4
ENSG00000069812.11	HES2	0.0178615	0	-0.0255413	Stable	Non_ASC_unique_G4
ENSG00000097021.20	ACOT7	6.50974	19.9573	1.48062	Up	Non_ASC_unique_G4
ENSG00000271746.1	RP1-202O8.3	0.308265	0.370255	0.0667898	Stable	Non_ASC_unique_G4
ENSG00000187017.17	ESPN	0.40317	0	-0.48869	Stable	Non_ASC_unique_G4
ENSG00000231868.1	RP1-202O8.2	0	0	0	Stable	Non_ASC_unique_G4
ENSG00000215788.11	TNFRSF25	6.56935	0.188123	-2.67149	Down	Non_ASC_unique_G4
ENSG00000265392.1	MIR4252	0	0	0	Stable	Non_ASC_unique_G4
ENSG00000173662.21	TAS1R1	1.09327	0.255588	-0.737396	Down	Non_ASC_unique_G4
ENSG00000162408.11	NOL9	5.77667	7.7149	0.362908	Stable	Non_ASC_unique_G4
ENSG00000253022.1	RNU6-731P	0	0	0	Stable	Non_ASC_unique_G4
ENSG00000229519.2	RP11-58A11.2	0.177154	0	-0.235303	Stable	Non_ASC_unique_G4
ENSG00000204859.13	ZBTB48	20.2779	8.52571	-1.15946	Down	Non_ASC_unique_G4
ENSG00000171680.23	PLEKHG5	4.85415	0.582936	-1.88686	Down	Non_ASC_unique_G4
ENSG00000284744.1	RP11-242F24.2	0	0.0900282	0.124365	Stable	Non_ASC_unique_G4
ENSG00000237436.1	CAMTA1-DT	0	0.352042	0.43514	Stable	ASC_unique_G4
ENSG00000228750.7	LINC01672	0.0243905	0	-0.0347658	Stable	Non_ASC_unique_G4
ENSG00000041988.15	THAP3	6.60315	13.9151	0.972107	Up	Non_ASC_unique_G4
ENSG00000007923.16	DNAJC11	8.01912	35.4058	2.01311	Up	Non_ASC_unique_G4
ENSG00000116254.18	CHD5	0.0758661	0.0244187	-0.070693	Stable	Non_ASC_unique_G4
ENSG00000285629.1	RP1-120G22.12	2.19766e-214	2.79223e-38	0	Stable	Non_ASC_unique_G4
ENSG00000116251.11	RPL22	492.926	497.04	0.0119658	Stable	Non_ASC_unique_G4
ENSG00000226944.1	RNF207-AS1	0	0	0	Stable	Non_ASC_unique_G4
ENSG00000116237.16	ICMT	2.50281	17.3327	2.38784	Up	Non_ASC_unique_G4
ENSG00000158286.13	RNF207	0.448573	0.298877	-0.157367	Stable	Non_ASC_unique_G4
ENSG00000225077.3	LINC00337	0.0328735	0	-0.0466636	Stable	Non_ASC_unique_G4
ENSG00000049245.13	VAMP3	42.0344	39.3201	-0.0939901	Stable	Non_ASC_unique_G4
ENSG00000269925.1	RP3-467L1.6	1.10486	0.789302	-0.234328	Stable	Non_ASC_unique_G4
ENSG00000162413.16	KLHL21	72.8169	35.0184	-1.03522	Down	Non_ASC_unique_G4
ENSG00000116273.6	PHF13	9.81384	5.09263	-0.827742	Down	Non_ASC_unique_G4
ENSG00000171735.19	CAMTA1	99.3627	59.6835	-0.725848	Down	ASC_unique_G4
ENSG00000227950.1	RP11-312B8.2	0	0.867939	0.901447	Up	Non_ASC_unique_G4
ENSG00000237365.1	RP11-334N17.1	0	0	0	Stable	Non_ASC_unique_G4
ENSG00000207056.1	RNU1-8P	0	0	0	Stable	Non_ASC_unique_G4
ENSG00000237402.1	CAMTA1-IT1	0	0	0	Stable	Non_ASC_unique_G4
ENSG00000237728.2	CAMTA1-AS2	0	0	0	Stable	Non_ASC_unique_G4
ENSG00000225126.1	CAMTA1-AS1	0	0	0	Stable	Non_ASC_unique_G4
ENSG00000270171.1	RP11-338N10.1	0.333621	0	-0.415349	Stable	Non_ASC_unique_G4
ENSG00000270035.1	RP11-338N10.2	0.390055	0	-0.475142	Stable	Non_ASC_unique_G4
ENSG00000269978.1	RP11-338N10.3	0.445624	0	-0.531692	Down	Non_ASC_unique_G4
ENSG00000049249.9	TNFRSF9	0.39659	2.21343	1.2022	Up	Non_ASC_unique_G4
ENSG00000270330.1	RP5-892F13.2	0	0	0	Stable	Non_ASC_unique_G4
ENSG00000049246.15	PER3	12.6333	5.89712	-0.983069	Down	Non_ASC_unique_G4
ENSG00000236266.1	RP3-467L1.4	0.604232	0.243722	-0.367219	Stable	Non_ASC_unique_G4
ENSG00000049247.14	UTS2	1.80249e-140	1.90226e-139	0	Stable	Non_ASC_unique_G4
ENSG00000116288.13	PARK7	99.3488	246.056	1.29982	Up	Non_ASC_unique_G4
ENSG00000200344.1	Y_RNA	0	0	0	Stable	ASC_unique_G4
ENSG00000229305.1	RP11-431K24.2	0	0	0	Stable	Non_ASC_unique_G4
ENSG00000251977.1	RNU6-991P	0	0	0	Stable	Non_ASC_unique_G4
ENSG00000233645.1	RP11-431K24.4	0	0	0	Stable	Non_ASC_unique_G4
ENSG00000227634.3	LINC01714	0	0	0	Stable	Non_ASC_unique_G4
ENSG00000200975.1	RNU1-7P	0	0	0	Stable	Non_ASC_unique_G4
ENSG00000238290.1	RP11-431K24.1	0.0786426	0	-0.109217	Stable	Non_ASC_unique_G4
ENSG00000232848.1	CTA-215D11.4	0	0.357377	0.440821	Stable	Non_ASC_unique_G4
ENSG00000162426.16	SLC45A1	1.68988	0.22135	-1.13907	Down	Non_ASC_unique_G4
ENSG00000252254.1	Y_RNA	0	0	0	Stable	ASC_unique_G4
ENSG00000284747.1	CTA-215D11.6	0.82275	1.36396	0.375091	Stable	Non_ASC_unique_G4
ENSG00000284716.1	CTA-215D11.5	0.313086	0.0838917	-0.276741	Stable	Non_ASC_unique_G4
ENSG00000116285.13	ERRFI1	217.898	25.2585	-3.0594	Down	Non_ASC_unique_G4
ENSG00000142599.19	RERE	19.9708	11.4613	-0.750924	Down	Non_ASC_unique_G4
ENSG00000232912.6	RERE-AS1	0.127488	0	-0.173112	Stable	Non_ASC_unique_G4
ENSG00000221083.1	ENSG10010135148.1	0	0	0	Stable	Non_ASC_unique_G4
ENSG00000270282.1	RP5-1115A15.2	0	0	0	Stable	Non_ASC_unique_G4
ENSG00000234619.1	RPL7P11	0.046016	0	-0.0649049	Stable	Non_ASC_unique_G4
ENSG00000224315.2	RPL7P7	0.0718585	0	-0.100114	Stable	Non_ASC_unique_G4
ENSG00000222511.2	Y_RNA	0	0	0	Stable	ASC_unique_G4
ENSG00000226545.1	RP4-633I8.3	0	0	0	Stable	Non_ASC_unique_G4
ENSG00000228423.2	RP4-633I8.4	0	0	0	Stable	Non_ASC_unique_G4
ENSG00000229716.2	RPL23AP19	0	0	0	Stable	Non_ASC_unique_G4
ENSG00000238249.2	HMGN2P17	0	0	0	Stable	Non_ASC_unique_G4
ENSG00000232663.2	RP3-477M7.6	0	0	0	Stable	Non_ASC_unique_G4
ENSG00000265141.2	RN7SL451P	0	0	0	Stable	Non_ASC_unique_G4
ENSG00000201725.1	RNU6-304P	0	0	0	Stable	Non_ASC_unique_G4
ENSG00000232208.2	RP3-477M7.5	0	0	0	Stable	Non_ASC_unique_G4
ENSG00000131686.15	CA6	0	0	0	Stable	Non_ASC_unique_G4
ENSG00000197241.4	SLC2A7	0	0	0	Stable	Non_ASC_unique_G4
ENSG00000142583.18	SLC2A5	0.436079	0.649569	0.199954	Stable	Non_ASC_unique_G4
ENSG00000252404.1	ENSG10010139882.1	0	0	0	Stable	Non_ASC_unique_G4
ENSG00000180758.12	GPR157	3.26665	7.21477	0.945117	Up	Non_ASC_unique_G4
ENSG00000228526.7	MIR34AHG	0.218758	1.46545	1.01644	Up	Non_ASC_unique_G4
ENSG00000284357.1	MIR34A	0	0	0	Stable	ASC_unique_G4
ENSG00000234546.4	LNCTAM34A	0.33252	0.171544	-0.185746	Stable	Non_ASC_unique_G4
ENSG00000049239.13	H6PD	8.76736	4.51743	-0.823973	Down	Non_ASC_unique_G4
ENSG00000235263.1	RP13-392I16.1	0	0	0	Stable	Non_ASC_unique_G4
ENSG00000284652.1	CTD-2510L9.2	0.0463219	0.0446518	-0.00230457	Stable	Non_ASC_unique_G4
ENSG00000284693.1	LINC02606	0.0600251	0.155193	0.124036	Stable	Non_ASC_unique_G4
ENSG00000252956.1	RNA5SP40	0	0	0	Stable	Non_ASC_unique_G4
ENSG00000171612.7	SLC25A33	13.4937	8.09941	-0.671582	Down	Non_ASC_unique_G4
ENSG00000231181.1	RP13-15M17.1	1.10524	0.204038	-0.806104	Down	Non_ASC_unique_G4
ENSG00000188807.13	TMEM201	7.78463	11.9843	0.563713	Up	Non_ASC_unique_G4
ENSG00000171621.14	SPSB1	53.7044	27.2683	-0.952473	Down	Non_ASC_unique_G4
ENSG00000280113.2	RP11-84A14.7	0.0804575	0.156029	0.0975353	Stable	Non_ASC_unique_G4
ENSG00000178585.15	CTNNBIP1	7.54863	2.9447	-1.11578	Down	Non_ASC_unique_G4
ENSG00000223989.1	RP11-84A14.5	1.26993e-32	0	0	Stable	Non_ASC_unique_G4
ENSG00000285701.1	RP11-84A14.8	0	0.1275	0.173127	Stable	Non_ASC_unique_G4
ENSG00000162444.12	RBP7	5.01354	0.341509	-2.16436	Down	Non_ASC_unique_G4
ENSG00000162441.12	LZIC	4.5861	9.89369	0.963579	Up	Non_ASC_unique_G4
ENSG00000228150.1	RP11-84A14.4	0	0	0	Stable	Non_ASC_unique_G4
ENSG00000173614.14	NMNAT1	0.740585	1.62948	0.595203	Up	Non_ASC_unique_G4
ENSG00000241326.1	RP11-807G9.2	0	7.41289e-25	0	Stable	Non_ASC_unique_G4
ENSG00000202415.1	RN7SKP269	0.285868	0	-0.362743	Stable	Non_ASC_unique_G4
ENSG00000283611.2	TMEM274P	0	0	0	Stable	Non_ASC_unique_G4
ENSG00000265521.1	MIR5697	0	0	0	Stable	Non_ASC_unique_G4
ENSG00000074800.16	ENO1	278.967	2180.19	2.96178	Up	Non_ASC_unique_G4
ENSG00000230679.1	ENO1-AS1	3.33695e-172	0	0	Stable	Non_ASC_unique_G4
ENSG00000274258.1	MIR6728	0	0	0	Stable	Non_ASC_unique_G4
ENSG00000130939.20	UBE4B	7.85873	9.48574	0.243257	Stable	Non_ASC_unique_G4
ENSG00000224340.1	RP11-496H15.2	0	0	0	Stable	Non_ASC_unique_G4
ENSG00000233623.2	PGAM1P11	0	0	0	Stable	Non_ASC_unique_G4
ENSG00000201746.1	RNU6-828P	0	0	0	Stable	Non_ASC_unique_G4
ENSG00000284735.1	RP4-736L20.4	0.434744	1.16179	0.591433	Up	Non_ASC_unique_G4
ENSG00000284642.1	RP4-736L20.5	0.269122	0.480506	0.22226	Stable	Non_ASC_unique_G4
ENSG00000271989.1	RP4-736L20.3	0	0	0	Stable	Non_ASC_unique_G4
ENSG00000251503.8	CENPS-CORT	0.162959	1.83338	1.28472	Up	Non_ASC_unique_G4
ENSG00000175279.22	CENPS	1.30965	9.08261	2.12612	Up	Non_ASC_unique_G4
ENSG00000241563.4	CORT	0.0845776	0.240364	0.193631	Stable	Non_ASC_unique_G4
ENSG00000142657.21	PGD	26.2713	71.3159	1.40693	Up	ASC_unique_G4
ENSG00000225158.2	HSPE1P24	0	0	0	Stable	Non_ASC_unique_G4
ENSG00000175262.14	C1orf127	0.0832811	0.0337193	-0.0675632	Stable	Non_ASC_unique_G4
ENSG00000215785.2	CFL1P6	0	0	0	Stable	Non_ASC_unique_G4
ENSG00000160049.12	DFFA	6.84699	26.3126	1.79936	Up	Non_ASC_unique_G4
ENSG00000203469.2	RP5-1113E3.3	1.21172e-18	4.24151e-20	0	Stable	Non_ASC_unique_G4
ENSG00000142655.13	PEX14	4.83884	11.5249	1.10105	Up	Non_ASC_unique_G4
ENSG00000287727.1	RP4-734G22.4	0.0677634	0.025964	-0.0576118	Stable	Non_ASC_unique_G4
ENSG00000243267.3	RN7SL614P	0	0.922268	0.942809	Up	Non_ASC_unique_G4
ENSG00000130940.15	CASZ1	3.40546	1.23278	-0.980454	Down	Non_ASC_unique_G4
ENSG00000272078.1	RP4-734G22.3	0.28772	0.129692	-0.188889	Stable	Non_ASC_unique_G4
ENSG00000171608.16	PIK3CD	2.84367	19.3695	2.40586	Up	Non_ASC_unique_G4
ENSG00000171603.18	CLSTN1	26.1283	33.423	0.343575	Stable	Non_ASC_unique_G4
ENSG00000179840.5	PIK3CD-AS1	0.0223343	0	-0.031867	Stable	Non_ASC_unique_G4
ENSG00000233268.3	RP11-558F24.2	0.161729	0	-0.216274	Stable	Non_ASC_unique_G4
ENSG00000231789.2	PIK3CD-AS2	0.587706	0	-0.666944	Down	Non_ASC_unique_G4
ENSG00000271264.1	MZT1P1	0	0	0	Stable	Non_ASC_unique_G4
ENSG00000054523.19	KIF1B	13.7793	10.5853	-0.351285	Stable	Non_ASC_unique_G4
ENSG00000264501.2	RN7SL731P	3.40755	2.42248e-41	-2.13998	Down	Non_ASC_unique_G4
ENSG00000264881.1	ENSG00000264881	0	0	0	Stable	Non_ASC_unique_G4
ENSG00000199562.1	RNU6-37P	48.7859	69.0555	0.492761	Stable	Non_ASC_unique_G4
ENSG00000116649.10	SRM	65.4103	335.449	2.34091	Up	Non_ASC_unique_G4
ENSG00000171824.14	EXOSC10	18.7926	30.5833	0.6742	Up	Non_ASC_unique_G4
ENSG00000226849.1	RP4-635E18.7	0.662026	0.547947	-0.102587	Stable	Non_ASC_unique_G4
ENSG00000230337.1	EXOSC10-AS1	4.93293e-204	4.79118e-291	0	Stable	Non_ASC_unique_G4
ENSG00000224338.2	MTCYBP45	0	0	0	Stable	Non_ASC_unique_G4
ENSG00000284646.1	RP4-796F18.3	0	0	0	Stable	Non_ASC_unique_G4
ENSG00000235643.2	LINC01647	0.0314765	0	-0.044711	Stable	Non_ASC_unique_G4
ENSG00000204624.8	DISP3	0.160073	0.216472	0.0684873	Stable	Non_ASC_unique_G4
ENSG00000285833.1	RP11-149P14.2	0	0	0	Stable	Non_ASC_unique_G4
ENSG00000120942.14	UBIAD1	21.6487	15.2763	-0.476659	Stable	Non_ASC_unique_G4
ENSG00000238199.1	UBE2V2P3	0	0	0	Stable	Non_ASC_unique_G4
ENSG00000198793.13	MTOR	5.20252	18.6177	1.66123	Up	ASC_unique_G4
ENSG00000225602.5	MTOR-AS1	0	0	0	Stable	Non_ASC_unique_G4
ENSG00000253086.1	RNU6-537P	0	0	0	Stable	Non_ASC_unique_G4
ENSG00000171819.5	ANGPTL7	0.501616	0.0344175	-0.537697	Down	Non_ASC_unique_G4
ENSG00000207451.1	RNU6-291P	0	0	0	Stable	Non_ASC_unique_G4
ENSG00000238173.1	RPL39P6	0	0	0	Stable	Non_ASC_unique_G4
ENSG00000116663.11	FBXO6	1.25006	1.02468	-0.152273	Stable	Non_ASC_unique_G4
ENSG00000284708.1	RP3-330O12.5	0.0765688	0.147228	0.0917113	Stable	Non_ASC_unique_G4
ENSG00000116661.11	FBXO2	0.83757	0.316396	-0.481205	Stable	Non_ASC_unique_G4
ENSG00000132879.14	FBXO44	7.92221	2.23456	-1.46383	Down	Non_ASC_unique_G4
ENSG00000162490.7	DRAXIN	0.0405133	0.0964834	0.0755885	Stable	Non_ASC_unique_G4
ENSG00000120948.19	TARDBP	85.5337	118.892	0.470402	Stable	Non_ASC_unique_G4
ENSG00000009724.17	MASP2	1.45063	1.00822	-0.287232	Stable	Non_ASC_unique_G4
ENSG00000177674.16	AGTRAP	5.21223	33.6416	2.47932	Up	Non_ASC_unique_G4
ENSG00000120937.9	NPPB	0	0	0	Stable	Non_ASC_unique_G4
ENSG00000116670.15	MAD2L2	43.2385	23.9494	-0.826296	Down	Non_ASC_unique_G4
ENSG00000224904.1	SBF1P2	0.0297614	0	-0.0423101	Stable	Non_ASC_unique_G4
ENSG00000285646.2	RP5-934G17.7	1.47717	0.819154	-0.445425	Stable	Non_ASC_unique_G4
ENSG00000199347.1	RNU5E-1	0	46.8152	5.5794	Up	Non_ASC_unique_G4
ENSG00000201801.1	RNU5E-4P	0	0	0	Stable	Non_ASC_unique_G4
ENSG00000116685.16	KIAA2013	7.87173	21.0992	1.31671	Up	Non_ASC_unique_G4
ENSG00000287384.1	RP5-1077B9.6	0.913866	0	-0.93649	Down	Non_ASC_unique_G4
ENSG00000083444.17	PLOD1	76.9803	88.0201	0.191022	Stable	Non_ASC_unique_G4
ENSG00000270914.1	RP5-1077B9.5	0	0	0	Stable	Non_ASC_unique_G4
ENSG00000243539.3	RN7SL649P	0	0	0	Stable	Non_ASC_unique_G4
ENSG00000116691.11	MIIP	12.1239	16.2831	0.397161	Stable	Non_ASC_unique_G4
ENSG00000202461.1	Y_RNA	0	41.6197	5.41345	Up	ASC_unique_G4
ENSG00000276869.1	MIR6729	0	0	0	Stable	Non_ASC_unique_G4
ENSG00000120949.15	TNFRSF8	0.188888	0.326723	0.158254	Stable	Non_ASC_unique_G4
ENSG00000201135.1	RNU6-777P	0	0	0	Stable	Non_ASC_unique_G4
ENSG00000227875.2	RPL23AP89	0	0	0	Stable	Non_ASC_unique_G4
ENSG00000285604.1	RP11-426M1.3	0	0	0	Stable	Non_ASC_unique_G4
ENSG00000225196.2	RPL10P17	0	0	0	Stable	Non_ASC_unique_G4
ENSG00000252969.1	SNORA70	0	0	0	Stable	ASC_unique_G4
ENSG00000283789.1	MIR7846	0	0	0	Stable	Non_ASC_unique_G4
ENSG00000028137.19	TNFRSF1B	7.90558	4.20259	-0.77548	Down	Non_ASC_unique_G4
ENSG00000263676.1	MIR4632	0	0	0	Stable	Non_ASC_unique_G4
ENSG00000215910.7	C1orf167	1.19995	0.0987743	-1.00158	Down	Non_ASC_unique_G4
ENSG00000011021.23	CLCN6	5.99717	5.07779	-0.203225	Stable	ASC_unique_G4
ENSG00000276470.1	ENSG10010138681.1	0	0	0	Stable	Non_ASC_unique_G4
ENSG00000278852.1	ENSG10010135835.1	0	0	0	Stable	Non_ASC_unique_G4
ENSG00000275915.1	ENSG10010134403.1	0	0	0	Stable	Non_ASC_unique_G4
ENSG00000177553.6	C1orf167-AS1	0.0217325	0	-0.0310175	Stable	Non_ASC_unique_G4
ENSG00000177000.13	MTHFR	6.69578	2.03522	-1.34226	Down	ASC_unique_G4
ENSG00000175206.10	NPPA	0.356532	0	-0.439923	Stable	Non_ASC_unique_G4
ENSG00000229484.1	LINC02766	0	0.315967	0.396123	Stable	Non_ASC_unique_G4
ENSG00000272482.1	RP11-474O21.5	0	0	0	Stable	Non_ASC_unique_G4
ENSG00000204518.3	AADACL4	0	0	0	Stable	Non_ASC_unique_G4
ENSG00000226166.2	RP11-474O21.2	0	0	0	Stable	Non_ASC_unique_G4
ENSG00000188984.12	AADACL3	0	0	0	Stable	Non_ASC_unique_G4
ENSG00000116726.5	PRAMEF12	0	0	0	Stable	Non_ASC_unique_G4
ENSG00000228338.1	LINC01784	0	0	0	Stable	Non_ASC_unique_G4
ENSG00000116721.9	PRAMEF1	0	0	0	Stable	Non_ASC_unique_G4
ENSG00000239810.3	PRAMEF11	0	0	0	Stable	Non_ASC_unique_G4
ENSG00000231103.2	PRAMEF30P	0	0.115297	0.157428	Stable	Non_ASC_unique_G4
ENSG00000120952.4	PRAMEF2	0	0	0	Stable	Non_ASC_unique_G4
ENSG00000157330.10	C1orf158	0.356887	0	-0.440301	Stable	Non_ASC_unique_G4
ENSG00000179172.10	HNRNPCL1	0.104688	0.088114	-0.0218093	Stable	Non_ASC_unique_G4
ENSG00000243073.4	PRAMEF4	0	0	0	Stable	Non_ASC_unique_G4
ENSG00000187545.5	PRAMEF10	0.0410243	0	-0.0580037	Stable	Non_ASC_unique_G4
ENSG00000204510.5	PRAMEF7	0	0	0	Stable	Non_ASC_unique_G4
ENSG00000232423.6	PRAMEF6	0	0.0919854	0.126954	Stable	Non_ASC_unique_G4
ENSG00000234064.1	PRAMEF29P	0	0.0375574	0.0531911	Stable	Non_ASC_unique_G4
ENSG00000274764.6	PRAMEF27	0	0	0	Stable	Non_ASC_unique_G4
ENSG00000207434.1	RNU6-1072P	0	0	0	Stable	Non_ASC_unique_G4
ENSG00000274178.2	PRAMEF28P	0	0	0	Stable	Non_ASC_unique_G4
ENSG00000229571.7	PRAMEF25	0	0	0	Stable	Non_ASC_unique_G4
ENSG00000277862.1	PRAMEF34P	0	0.0843564	0.116839	Stable	Non_ASC_unique_G4
ENSG00000277058.3	HNRNPCL3	0	0	0	Stable	Non_ASC_unique_G4
ENSG00000236179.1	PRAMEF35P	0	0	0	Stable	Non_ASC_unique_G4
ENSG00000275774.3	HNRNPCL2	0	0.0491655	0.0692423	Stable	Non_ASC_unique_G4
ENSG00000229978.1	PRAMEF36P	0	0.386688	0.471644	Stable	Non_ASC_unique_G4
ENSG00000233336.1	RP13-221M14.2	0	0	0	Stable	Non_ASC_unique_G4
ENSG00000204505.5	PRAMEF9	0	0.0921612	0.127186	Stable	Non_ASC_unique_G4
ENSG00000179412.11	HNRNPCL4	0	0.0307027	0.0436283	Stable	Non_ASC_unique_G4
ENSG00000279169.3	PRAMEF13	0	0	0	Stable	Non_ASC_unique_G4
ENSG00000280267.4	PRAMEF26	0	0	0	Stable	Non_ASC_unique_G4
ENSG00000162496.9	DHRS3	5.50476	1.26134	-1.52432	Down	Non_ASC_unique_G4
ENSG00000221340.1	RNU6ATAC18P	0	0	0	Stable	Non_ASC_unique_G4
ENSG00000276830.1	MIR6730	0	0	0	Stable	Non_ASC_unique_G4
ENSG00000279804.2	PRAMEF18	0	0	0	Stable	Non_ASC_unique_G4
ENSG00000250894.1	PRAMEF31P	0	0	0	Stable	Non_ASC_unique_G4
ENSG00000270601.4	PRAMEF5	0	0	0	Stable	Non_ASC_unique_G4
ENSG00000231219.1	PRAMEF32P	0	0.0407072	0.0575642	Stable	Non_ASC_unique_G4
ENSG00000207511.1	RNU6-771P	0	0	0	Stable	Non_ASC_unique_G4
ENSG00000182330.10	PRAMEF8	0	0	0	Stable	Non_ASC_unique_G4
ENSG00000237700.2	PRAMEF33	0.0137473	0	-0.0196981	Stable	Non_ASC_unique_G4
ENSG00000228229.2	RP11-219C24.10	0	0	0	Stable	Non_ASC_unique_G4
ENSG00000204501.7	PRAMEF15	0	0	0	Stable	Non_ASC_unique_G4
ENSG00000204481.8	PRAMEF14	0	0	0	Stable	Non_ASC_unique_G4
ENSG00000204480.8	PRAMEF19	0	0	0	Stable	Non_ASC_unique_G4
ENSG00000204478.10	PRAMEF20	0.0834957	0	-0.115693	Stable	Non_ASC_unique_G4
ENSG00000204479.4	PRAMEF17	0	0	0	Stable	Non_ASC_unique_G4
ENSG00000215909.3	BRWD1P1	0	0	0	Stable	Non_ASC_unique_G4
ENSG00000162494.6	LRRC38	0.276348	0	-0.352022	Stable	Non_ASC_unique_G4
ENSG00000259961.1	RP4-597A16.2	0	0	0	Stable	Non_ASC_unique_G4
ENSG00000222952.1	RNA5SP41	0	0	0	Stable	Non_ASC_unique_G4
ENSG00000237445.2	CTA-520D8.2	0	0.42714	0.513127	Up	Non_ASC_unique_G4
ENSG00000253085.1	ENSG10010140100.1	0	0	0	Stable	Non_ASC_unique_G4
ENSG00000162493.17	PDPN	3.67248	52.8856	3.52764	Up	Non_ASC_unique_G4
ENSG00000278480.1	ZBTB2P1	0	0	0	Stable	Non_ASC_unique_G4
ENSG00000228140.2	RP3-467K16.4	0.0306189	0.122184	0.122798	Stable	Non_ASC_unique_G4
ENSG00000048707.15	VPS13D	9.37439	4.4368	-0.932198	Down	Non_ASC_unique_G4
ENSG00000239149.1	SNORA59A	0	0	0	Stable	Non_ASC_unique_G4
ENSG00000162438.12	CTRC	0.104952	0.023557	-0.110392	Stable	Non_ASC_unique_G4
ENSG00000116731.22	PRDM2	17.0403	9.3377	-0.803307	Down	Non_ASC_unique_G4
ENSG00000142634.13	EFHD2	17.3473	33.5444	0.912886	Up	Non_ASC_unique_G4
ENSG00000252417.1	RNU7-179P	0	0	0	Stable	Non_ASC_unique_G4
ENSG00000236500.1	CD24P1	0	0	0	Stable	Non_ASC_unique_G4
ENSG00000235084.3	CHCHD2P6	0.181484	0.455569	0.300983	Stable	ASC_unique_G4
ENSG00000271742.1	RP4-680D5.9	0	0	0	Stable	Non_ASC_unique_G4
ENSG00000197312.12	DDI2	1.69172	5.99391	1.37757	Up	Non_ASC_unique_G4
ENSG00000215695.1	RSC1A1	0.000262	1.97307e-06	-0.00037509	Stable	Non_ASC_unique_G4
ENSG00000116138.13	DNAJC16	1.46486	3.99316	1.01845	Up	ASC_unique_G4
ENSG00000272510.1	RP4-680D5.8	9.6151e-61	0	0	Stable	Non_ASC_unique_G4
ENSG00000116771.6	AGMAT	0.400902	1.27122	0.697113	Up	Non_ASC_unique_G4
ENSG00000251866.1	SCARNA21B	0	0	0	Stable	Non_ASC_unique_G4
ENSG00000237301.1	RP4-680D5.2	0.0548456	0.0525417	-0.00315443	Stable	ASC_unique_G4
ENSG00000142615.8	CELA2A	0	0	0	Stable	Non_ASC_unique_G4
ENSG00000215704.10	CELA2B	0	0	0	Stable	Non_ASC_unique_G4
ENSG00000132906.18	CASP9	15.5444	3.24512	-1.96247	Down	ASC_unique_G4
ENSG00000189337.17	KAZN	5.03747	5.53043	0.113233	Stable	Non_ASC_unique_G4
ENSG00000171729.14	TMEM51	3.18565	2.25357	-0.363429	Stable	Non_ASC_unique_G4
ENSG00000175147.13	TMEM51-AS1	0.443228	0.331746	-0.11598	Stable	Non_ASC_unique_G4
ENSG00000252151.1	RNU6-1265P	0	0	0	Stable	Non_ASC_unique_G4
ENSG00000231606.2	RP11-344F13.1	0.140927	0	-0.190206	Stable	Non_ASC_unique_G4
ENSG00000234593.3	KAZN-AS1	0	0.103399	0.141955	Stable	Non_ASC_unique_G4
ENSG00000235829.1	TBCAP2	0	0	0	Stable	Non_ASC_unique_G4
ENSG00000287756.1	RP5-864I18.1	0.0289185	0	-0.0411287	Stable	Non_ASC_unique_G4
ENSG00000204464.7	C1orf195	0	0	0	Stable	Non_ASC_unique_G4
ENSG00000215720.4	MFFP1	0.141753	0	-0.191251	Stable	Non_ASC_unique_G4
ENSG00000116688.18	MFN2	23.0583	42.9318	0.868732	Up	Non_ASC_unique_G4
ENSG00000233954.6	UQCRHL	1.74876	2.6217	0.397888	Stable	Non_ASC_unique_G4
ENSG00000224321.1	RPL12P14	0.324638	0.371145	0.0497833	Stable	Non_ASC_unique_G4
ENSG00000162458.13	FBLIM1	6.96522	13.4568	0.859963	Up	Non_ASC_unique_G4
ENSG00000178715.8	RP11-169K16.8	1.6558	1.26386	-0.230362	Stable	Non_ASC_unique_G4
ENSG00000142621.20	FHAD1	0.157777	1.06405	0.834121	Up	Non_ASC_unique_G4
ENSG00000233485.1	FHAD1-AS1	9.39413e-122	0.0953773	0.131428	Stable	Non_ASC_unique_G4
ENSG00000236045.1	RP3-467K16.7	0	0	0	Stable	Non_ASC_unique_G4
ENSG00000116786.13	PLEKHM2	42.3517	36.8508	-0.195767	Stable	Non_ASC_unique_G4
ENSG00000162461.8	SLC25A34	3.18173	1.15639	-0.95548	Down	Non_ASC_unique_G4
ENSG00000237938.5	RP11-288I21.1	1.01795	0.778361	-0.182343	Stable	Non_ASC_unique_G4
ENSG00000224459.1	SLC25A34-AS1	0	0.365911	0.449863	Stable	Non_ASC_unique_G4
ENSG00000162460.7	TMEM82	0.147838	0	-0.198919	Stable	Non_ASC_unique_G4
ENSG00000224966.4	TBC1D3P6	0	0	0	Stable	Non_ASC_unique_G4
ENSG00000231353.1	RP11-5P18.3	0	0	0	Stable	Non_ASC_unique_G4
ENSG00000275503.1	RP11-5P18.11	0	0	0	Stable	Non_ASC_unique_G4
ENSG00000183888.4	SRARP	0.0383254	0.048924	0.0146516	Stable	Non_ASC_unique_G4
ENSG00000233078.1	RP11-5P18.5	0	0	0	Stable	Non_ASC_unique_G4
ENSG00000179743.4	FLJ37453	0.749808	1.6524	0.600103	Up	Non_ASC_unique_G4
ENSG00000065526.12	SPEN	28.9526	22.9534	-0.32245	Stable	ASC_unique_G4
ENSG00000270620.1	RP1-134O19.3	0	0	0	Stable	Non_ASC_unique_G4
ENSG00000232456.1	RP11-5P18.10	0.430299	0.214232	-0.236272	Stable	Non_ASC_unique_G4
ENSG00000185519.9	FAM131C	1.28767	0.436931	-0.670889	Down	Non_ASC_unique_G4
ENSG00000116809.12	ZBTB17	20.1479	18.4209	-0.122906	Stable	Non_ASC_unique_G4
ENSG00000234607.2	RP11-5P18.1	0.0993785	0	-0.136688	Stable	Non_ASC_unique_G4
ENSG00000184908.19	CLCNKB	0.0124138	0.0375188	0.0353384	Stable	Non_ASC_unique_G4
ENSG00000173641.18	HSPB7	10.9056	5.7708	-0.814243	Down	Non_ASC_unique_G4
ENSG00000186510.12	CLCNKA	0.0569377	0	-0.0798903	Stable	Non_ASC_unique_G4
ENSG00000224621.1	RP11-276H7.3	0.419264	0.64043	0.208931	Stable	Non_ASC_unique_G4
ENSG00000288398.1	RP4-733M16.8	0.839593	0.649537	-0.157326	Stable	Non_ASC_unique_G4
ENSG00000237276.8	ANO7L1	0.452012	1.48761	0.776707	Up	Non_ASC_unique_G4
ENSG00000233929.1	MT1XP1	16.3124	2.42936	-2.33579	Down	Non_ASC_unique_G4
ENSG00000132881.12	CPLANE2	2.13274	0.662444	-0.914119	Down	Non_ASC_unique_G4
ENSG00000234166.1	ARHGEF19-AS1	3.03287e-28	7.3015e-100	0	Stable	Non_ASC_unique_G4
ENSG00000142632.17	ARHGEF19	4.97657	7.20035	0.456367	Stable	Non_ASC_unique_G4
ENSG00000142627.13	EPHA2	25.0227	33.6178	0.411742	Stable	Non_ASC_unique_G4
ENSG00000227959.1	RP11-276H7.2	0.411225	1.11073	0.580793	Up	Non_ASC_unique_G4
ENSG00000037637.11	FBXO42	8.29909	6.61088	-0.289027	Stable	Non_ASC_unique_G4
ENSG00000226029.1	LINC01772	0.385278	0.501065	0.115811	Stable	Non_ASC_unique_G4
ENSG00000080947.15	CROCCP3	1.69809	0.327774	-1.02293	Down	Non_ASC_unique_G4
ENSG00000157191.20	NECAP2	9.53389	24.7485	1.28945	Up	Non_ASC_unique_G4
ENSG00000225710.1	PDE4DIPP8	0	0	0	Stable	Non_ASC_unique_G4
ENSG00000233421.5	LINC01783	0.0806508	0	-0.1119	Stable	Non_ASC_unique_G4
ENSG00000277344.1	RNU1-6P	0	0	0	Stable	Non_ASC_unique_G4
ENSG00000261135.1	RP4-798A10.7	0.0397881	0	-0.0562895	Stable	Non_ASC_unique_G4
ENSG00000285853.1	RP4-798A10.8	4.39937e-06	7.49201e-08	-6.23885e-06	Stable	Non_ASC_unique_G4
ENSG00000224174.2	RP4-798A10.4	0.540377	0.302912	-0.241544	Stable	Non_ASC_unique_G4
ENSG00000206652.1	RNU1-1	647.509	999.266	0.625185	Up	Non_ASC_unique_G4
ENSG00000271732.1	RP5-1182A14.5	0	0	0	Stable	Non_ASC_unique_G4
ENSG00000219481.10	NBPF1	1.54602	4.80529	1.18912	Up	Non_ASC_unique_G4
ENSG00000280114.1	RP5-875O13.7	0	0	0	Stable	Non_ASC_unique_G4
ENSG00000268869.6	ESPNP	0.0207693	0.290334	0.338087	Stable	Non_ASC_unique_G4
ENSG00000279151.1	RP1-163M9.7	0	0	0	Stable	Non_ASC_unique_G4
ENSG00000236698.1	EIF1AXP1	37.1839	39.3925	0.0811232	Stable	Non_ASC_unique_G4
ENSG00000215908.10	CROCCP2	5.78253	6.57719	0.159839	Stable	Non_ASC_unique_G4
ENSG00000283773.1	RP5-1182A14.8	0	1.6116e-35	0	Stable	Non_ASC_unique_G4
ENSG00000207513.1	RNU1-3	667.143	934.745	0.485959	Stable	Non_ASC_unique_G4
ENSG00000282143.1	RP1-163M9.8	0	0	0	Stable	Non_ASC_unique_G4
ENSG00000186301.8	MST1P2	0.407503	0	-0.493138	Stable	Non_ASC_unique_G4
ENSG00000055070.17	SZRD1	48.7837	60.1797	0.297381	Stable	Non_ASC_unique_G4
ENSG00000187144.11	SPATA21	0.185738	0.0888433	-0.122989	Stable	Non_ASC_unique_G4
ENSG00000226457.1	RPL22P3	0.469615	0.422199	-0.0473149	Stable	Non_ASC_unique_G4
ENSG00000204362.6	LINC02783	0	0	0	Stable	Non_ASC_unique_G4
ENSG00000282843.1	RP11-380J14.4	0	0	0	Stable	Non_ASC_unique_G4
ENSG00000276747.1	PADI6	0.0330244	0.0316952	-0.00185755	Stable	Non_ASC_unique_G4
ENSG00000142619.4	PADI3	0	0	0	Stable	Non_ASC_unique_G4
ENSG00000266634.1	MIR3972	0	0	0	Stable	Non_ASC_unique_G4
ENSG00000142623.11	PADI1	0.0248084	0	-0.0353542	Stable	Non_ASC_unique_G4
ENSG00000159339.13	PADI4	0.0350834	0.111242	0.102426	Stable	Non_ASC_unique_G4
ENSG00000117115.13	PADI2	0.860197	0.160077	-0.681235	Down	Non_ASC_unique_G4
ENSG00000117118.10	SDHB	23.404	86.3511	1.83971	Up	ASC_unique_G4
ENSG00000117122.14	MFAP2	1.64294	0.988213	-0.410671	Stable	Non_ASC_unique_G4
ENSG00000286898.1	RP1-37C10.7	0.000159224	0	-0.000229693	Stable	Non_ASC_unique_G4
ENSG00000226526.1	RP1-37C10.3	0.0828435	4.46264e-248	-0.114825	Stable	Non_ASC_unique_G4
ENSG00000159363.19	ATP13A2	3.36891	14.2277	1.80136	Up	Non_ASC_unique_G4
ENSG00000288636.1	RP1-37C10.8	1.206e-80	3.55274e-84	0	Stable	Non_ASC_unique_G4
ENSG00000261781.1	LINC01654	0	0.0919154	0.126861	Stable	Non_ASC_unique_G4
ENSG00000117148.8	ACTL8	0.0246535	0.142737	0.157357	Stable	Non_ASC_unique_G4
ENSG00000284653.1	RP11-658E23.1	0	0	0	Stable	Non_ASC_unique_G4
ENSG00000236648.2	LINC02810	0	0	0	Stable	Non_ASC_unique_G4
ENSG00000225387.1	RP11-422P22.1	0	0	0	Stable	Non_ASC_unique_G4
ENSG00000235282.3	DYNLL1P3	0	0	0	Stable	Non_ASC_unique_G4
ENSG00000179023.9	KLHDC7A	0.0149761	0.0571556	0.058742	Stable	Non_ASC_unique_G4
ENSG00000225478.2	RP1-8B22.2	0.75615	0	-0.812416	Down	Non_ASC_unique_G4
ENSG00000227751.1	RCC2-AS1	6.11856e-10	8.35651e-09	1.11732e-08	Stable	Non_ASC_unique_G4
ENSG00000179051.14	RCC2	22.49	31.787	0.481077	Stable	Non_ASC_unique_G4
ENSG00000117154.12	IGSF21	1.41403	0.29181	-0.902049	Down	Non_ASC_unique_G4
ENSG00000280222.1	RP11-174G17.3	0	0	0	Stable	Non_ASC_unique_G4
ENSG00000230035.2	IGSF21-AS1	0	0	0	Stable	Non_ASC_unique_G4
ENSG00000282740.1	RP5-1182A14.7	0	0	0	Stable	Non_ASC_unique_G4
ENSG00000058453.17	CROCC	14.162	4.49493	-1.46429	Down	Non_ASC_unique_G4
ENSG00000227684.2	CROCCP4	0.0603892	0	-0.0845939	Stable	Non_ASC_unique_G4
ENSG00000207389.1	RNU1-4	644.599	888.823	0.46288	Stable	Non_ASC_unique_G4
ENSG00000186715.11	MST1L	0.133773	0.116323	-0.0223769	Stable	Non_ASC_unique_G4
ENSG00000223643.6	RP11-108M9.1	0	0	0	Stable	Non_ASC_unique_G4
ENSG00000230239.1	PDE4DIPP9	0	0	0	Stable	Non_ASC_unique_G4
ENSG00000263811.1	MIR3675	0	0	0	Stable	Non_ASC_unique_G4
ENSG00000228549.5	RP11-108M9.3	0.322079	0.448486	0.131737	Stable	Non_ASC_unique_G4
ENSG00000277234.1	RNU1-5P	0	0	0	Stable	Non_ASC_unique_G4
ENSG00000238142.2	RP11-108M9.4	3.87012	3.28536	-0.18454	Stable	Non_ASC_unique_G4
ENSG00000235241.1	RP11-108M9.5	0.235253	1.77011	1.16514	Up	Non_ASC_unique_G4
ENSG00000207005.1	RNU1-2	644.36	863.484	0.421734	Stable	Non_ASC_unique_G4
ENSG00000272426.1	RP11-108M9.6	0.301054	0	-0.379681	Stable	Non_ASC_unique_G4
ENSG00000074964.17	ARHGEF10L	9.60403	8.34374	-0.182541	Stable	Non_ASC_unique_G4
ENSG00000179002.5	TAS1R2	0.0154838	0	-0.0221672	Stable	Non_ASC_unique_G4
ENSG00000159423.17	ALDH4A1	2.25901	1.51166	-0.375795	Stable	Non_ASC_unique_G4
ENSG00000265606.1	MIR4695	0	0	0	Stable	Non_ASC_unique_G4
ENSG00000221662.1	MIR1290	0	0	0	Stable	Non_ASC_unique_G4
ENSG00000169991.11	IFFO2	6.08539	3.40098	-0.687024	Down	Non_ASC_unique_G4
ENSG00000009709.12	PAX7	100.994	7.67554	-3.55539	Down	Non_ASC_unique_G4
ENSG00000286064.1	RP4-657E11.11	0.748337	1.66152	0.606269	Up	Non_ASC_unique_G4
ENSG00000162482.5	AKR7A3	0.499596	1.66486	0.829486	Up	Non_ASC_unique_G4
ENSG00000270728.1	RP4-657E11.10	0.33263	0.226745	-0.119441	Stable	Non_ASC_unique_G4
ENSG00000211454.15	AKR7L	0.767258	0.634166	-0.112958	Stable	Non_ASC_unique_G4
ENSG00000230424.1	EMC1-AS1	4.94454	3.2394	-0.487703	Stable	Non_ASC_unique_G4
ENSG00000127463.15	EMC1	15.5745	30.4889	0.92588	Up	Non_ASC_unique_G4
ENSG00000272084.1	RP5-1126H10.2	0.132465	0.599718	0.498351	Stable	Non_ASC_unique_G4
ENSG00000127481.15	UBR4	31.2676	38.9218	0.307092	Stable	Non_ASC_unique_G4
ENSG00000053372.5	MRTO4	59.3656	119.24	0.994123	Up	Non_ASC_unique_G4
ENSG00000053371.13	AKR7A2	12.8028	10.0189	-0.324982	Stable	Non_ASC_unique_G4
ENSG00000200403.1	RNU6-1099P	0	0	0	Stable	Non_ASC_unique_G4
ENSG00000040487.13	SLC66A1	6.26007	8.21709	0.344328	Stable	Non_ASC_unique_G4
ENSG00000158748.4	HTR6	0.0302286	0.0385201	0.0115647	Stable	Non_ASC_unique_G4
ENSG00000178828.7	RNF186	0.0343351	0	-0.0487037	Stable	Non_ASC_unique_G4
ENSG00000235434.1	RP11-91K11.2	0	0	0	Stable	Non_ASC_unique_G4
ENSG00000162542.14	TMCO4	2.99658	2.00006	-0.413774	Stable	Non_ASC_unique_G4
ENSG00000242688.3	RN7SL304P	0	0	0	Stable	Non_ASC_unique_G4
ENSG00000188784.4	PLA2G2E	0	0	0	Stable	Non_ASC_unique_G4
ENSG00000158786.5	PLA2G2F	0	0.0827223	0.114663	Stable	Non_ASC_unique_G4
ENSG00000188257.12	PLA2G2A	0	0	0	Stable	Non_ASC_unique_G4
ENSG00000127472.11	PLA2G5	0.0483203	0.0812502	0.0446208	Stable	Non_ASC_unique_G4
ENSG00000117215.15	PLA2G2D	0.0437796	0.0843312	0.0549884	Stable	Non_ASC_unique_G4
ENSG00000228105.2	LINC01757	0	0	0	Stable	Non_ASC_unique_G4
ENSG00000284710.1	RP3-340N1.7	0	0	0	Stable	Non_ASC_unique_G4
ENSG00000187980.7	PLA2G2C	0	0	0	Stable	Non_ASC_unique_G4
ENSG00000162543.6	UBXN10	0.0338318	0.0129056	-0.0295017	Stable	Non_ASC_unique_G4
ENSG00000227066.2	RP3-340N1.2	0.185545	0	-0.24555	Stable	Non_ASC_unique_G4
ENSG00000169914.6	OTUD3	4.21151	2.67215	-0.505077	Down	Non_ASC_unique_G4
ENSG00000158816.16	VWA5B1	0.112494	0.0231765	-0.120743	Stable	Non_ASC_unique_G4
ENSG00000226664.1	RP4-745E8.2	0	0	0	Stable	Non_ASC_unique_G4
ENSG00000236963.7	LINC01141	0.0463479	0	-0.0653626	Stable	Non_ASC_unique_G4
ENSG00000226487.1	RP4-749H3.2	0	0	0	Stable	Non_ASC_unique_G4
ENSG00000284641.1	RP4-749H3.4	0	0	0	Stable	Non_ASC_unique_G4
ENSG00000284743.1	RP4-749H3.3	0	0	0	Stable	Non_ASC_unique_G4
ENSG00000183114.8	FAM43B	0.0645224	0.0928649	0.0379087	Stable	Non_ASC_unique_G4
ENSG00000215520.3	RPS4XP4	0	0.127265	0.172826	Stable	Non_ASC_unique_G4
ENSG00000158825.6	CDA	0.237578	0.127482	-0.134415	Stable	Non_ASC_unique_G4
ENSG00000162545.6	CAMK2N1	22.0255	40.2961	0.842772	Up	Non_ASC_unique_G4
ENSG00000090432.7	MUL1	10.3131	19.0536	0.825871	Up	Non_ASC_unique_G4
ENSG00000233069.1	RP5-930J4.2	0	0	0	Stable	Non_ASC_unique_G4
ENSG00000189410.12	SH2D5	0.0253357	10.9955	3.54832	Up	Non_ASC_unique_G4
ENSG00000117245.13	KIF17	1.40434	0.454503	-0.725115	Down	Non_ASC_unique_G4
ENSG00000235432.1	RP5-930J4.5	0	0	0	Stable	Non_ASC_unique_G4
ENSG00000158828.8	PINK1	14.8344	7.68615	-0.866274	Down	Non_ASC_unique_G4
ENSG00000284005.1	MIR6084	2.1313e-66	0	0	Stable	Non_ASC_unique_G4
ENSG00000117242.7	PINK1-AS	1.47084	3.28659	0.794827	Up	Non_ASC_unique_G4
ENSG00000244038.11	DDOST	30.8738	99.7597	1.66048	Up	ASC_unique_G4
ENSG00000287192.1	RP3-329E20.3	0	0	0	Stable	Non_ASC_unique_G4
ENSG00000127483.19	HP1BP3	54.4933	44.5766	-0.284019	Stable	Non_ASC_unique_G4
ENSG00000075151.23	EIF4G3	10.2154	18.0126	0.761471	Up	Non_ASC_unique_G4
ENSG00000251914.1	RNU7-200P	0	0	0	Stable	Non_ASC_unique_G4
ENSG00000221808.1	MIR1256	0	0	0	Stable	Non_ASC_unique_G4
ENSG00000233072.1	RPS15AP6	0	0	0	Stable	Non_ASC_unique_G4
ENSG00000236073.2	RP11-487E1.2	0	0	0	Stable	Non_ASC_unique_G4
ENSG00000235112.1	HSPE1P27	0	0	0	Stable	Non_ASC_unique_G4
ENSG00000236216.5	PPP1R11P1	0.200891	0.434754	0.256698	Stable	Non_ASC_unique_G4
ENSG00000228823.1	PDE4DIPP10	0	0	0	Stable	Non_ASC_unique_G4
ENSG00000236009.1	RP11-293F5.1	0	0	0	Stable	Non_ASC_unique_G4
ENSG00000187952.9	HS6ST1P1	0.718136	0.408405	-0.286782	Stable	Non_ASC_unique_G4
ENSG00000227001.3	NBPF2P	0	0.156785	0.210121	Stable	Non_ASC_unique_G4
ENSG00000186543.7	CROCCP5	0	0	0	Stable	Non_ASC_unique_G4
ENSG00000233431.1	LINC02596	0	0.229906	0.298549	Stable	Non_ASC_unique_G4
ENSG00000162551.14	ALPL	1.2933	0.512206	-0.60077	Down	Non_ASC_unique_G4
ENSG00000076864.20	RAP1GAP	0.0599485	0.151976	0.120117	Stable	Non_ASC_unique_G4
ENSG00000142794.19	NBPF3	1.15356	1.74009	0.3475	Stable	Non_ASC_unique_G4
ENSG00000176378.8	PFN1P10	0	0	0	Stable	Non_ASC_unique_G4
ENSG00000077549.19	CAPZB	65.2912	125.88	0.936573	Up	Non_ASC_unique_G4
ENSG00000173436.15	MICOS10	28.4664	64.3181	1.14841	Up	Non_ASC_unique_G4
ENSG00000158747.15	NBL1	26.7288	10.4582	-1.27501	Down	ASC_unique_G4
ENSG00000270136.6	MICOS10-NBL1	1.10596	6.19756	1.77303	Up	ASC_unique_G4
ENSG00000240490.3	RN7SL277P	0	0	0	Stable	Non_ASC_unique_G4
ENSG00000201609.1	RNU4-28P	0	0	0	Stable	Non_ASC_unique_G4
ENSG00000235185.1	RP5-1056L3.1	0	0	0	Stable	ASC_unique_G4
ENSG00000226396.1	RP5-1056L3.3	2.95559	0.587133	-1.31747	Down	Non_ASC_unique_G4
ENSG00000090686.16	USP48	7.32783	10.9614	0.522372	Up	Non_ASC_unique_G4
ENSG00000231978.2	RP11-132G19.3	0	0	0	Stable	Non_ASC_unique_G4
ENSG00000283234.1	RP11-26H16.4	0	0	0	Stable	Non_ASC_unique_G4
ENSG00000117298.16	ECE1	41.7187	36.1819	-0.200267	Stable	Non_ASC_unique_G4
ENSG00000231105.2	ECE1-AS1	0.105379	0.305299	0.23984	Stable	Non_ASC_unique_G4
ENSG00000236936.1	RP3-329E20.2	0.0691218	0	-0.0964262	Stable	Non_ASC_unique_G4
ENSG00000234397.3	PPIAP34	0	0	0	Stable	Non_ASC_unique_G4
ENSG00000266564.1	MIR4418	0	0	0	Stable	Non_ASC_unique_G4
ENSG00000279625.1	RP11-415K20.2	0.0219295	0	-0.0312957	Stable	Non_ASC_unique_G4
ENSG00000162552.15	WNT4	0.309656	0.236393	-0.0830504	Stable	Non_ASC_unique_G4
ENSG00000285873.1	RP1-163O16.1	0.296003	0	-0.374069	Stable	Non_ASC_unique_G4
ENSG00000276835.2	MIR6127	0	0	0	Stable	Non_ASC_unique_G4
ENSG00000159189.12	C1QC	0.604864	0	-0.682451	Down	Non_ASC_unique_G4
ENSG00000070886.12	EPHA8	0.00752845	0.13082	0.166548	Stable	Non_ASC_unique_G4
ENSG00000173372.17	C1QA	0.699696	0	-0.765277	Down	Non_ASC_unique_G4
ENSG00000215906.8	LACTBL1	0	0	0	Stable	Non_ASC_unique_G4
ENSG00000173369.17	C1QB	0.255639	0	-0.328422	Stable	Non_ASC_unique_G4
ENSG00000227868.6	TEX46	0.128859	0	-0.174865	Stable	Non_ASC_unique_G4
ENSG00000133216.17	EPHB2	0.13632	1.12493	0.903048	Up	Non_ASC_unique_G4
ENSG00000264014.1	MIR4253	0	0	0	Stable	Non_ASC_unique_G4
ENSG00000265422.1	MIR4684	0	0	0	Stable	Non_ASC_unique_G4
ENSG00000225952.1	RP11-69E9.1	0	0	0	Stable	Non_ASC_unique_G4
ENSG00000184677.18	ZBTB40	3.25656	5.4854	0.607508	Up	Non_ASC_unique_G4
ENSG00000237200.1	ZBTB40-IT1	0	0	0	Stable	Non_ASC_unique_G4
ENSG00000215381.3	RP5-1057J7.1	0	0	0	Stable	Non_ASC_unique_G4
ENSG00000179546.5	HTR1D	0.0697743	0	-0.0973065	Stable	Non_ASC_unique_G4
ENSG00000284726.1	RP5-1057J7.8	0.804279	1.08066	0.205618	Stable	Non_ASC_unique_G4
ENSG00000261326.4	LINC01355	0.432494	1.06141	0.525106	Up	Non_ASC_unique_G4
ENSG00000004487.17	KDM1A	12.8891	46.0787	1.76112	Up	Non_ASC_unique_G4
ENSG00000240553.1	RP1-184J9.2	0.175734	5.65831e-95	-0.233562	Stable	Non_ASC_unique_G4
ENSG00000169641.13	LUZP1	6.32432	3.99421	-0.552438	Down	Non_ASC_unique_G4
ENSG00000263793.1	MIR3115	0	0	0	Stable	Non_ASC_unique_G4
ENSG00000266802.1	ENSG00000266802	0	0	0	Stable	Non_ASC_unique_G4
ENSG00000229010.1	RP5-979D14.1	0	0	0	Stable	Non_ASC_unique_G4
ENSG00000206935.1	RNU6-514P	0	0	0	Stable	Non_ASC_unique_G4
ENSG00000252578.1	RNU6-135P	0	0	0	Stable	Non_ASC_unique_G4
ENSG00000187942.12	LDLRAD2	1.86586	0.742109	-0.718134	Down	Non_ASC_unique_G4
ENSG00000142798.20	HSPG2	76.0302	41.2375	-0.8669	Down	Non_ASC_unique_G4
ENSG00000232037.3	RP11-26H16.1	0.254166	0.0525423	-0.25285	Stable	Non_ASC_unique_G4
ENSG00000271420.1	RP5-1057J7.7	0.240839	0	-0.311316	Stable	Non_ASC_unique_G4
ENSG00000125945.15	ZNF436	9.44111	1.66829	-1.96829	Down	Non_ASC_unique_G4
ENSG00000249087.7	ZNF436-AS1	2.80151	0.72845	-1.13709	Down	Non_ASC_unique_G4
ENSG00000201405.1	Y_RNA	12.0716	0	-3.70836	Down	ASC_unique_G4
ENSG00000007968.7	E2F2	0.0363092	0.0969862	0.0820909	Stable	Non_ASC_unique_G4
ENSG00000235052.1	RP1-150O5.3	0	0	0	Stable	Non_ASC_unique_G4
ENSG00000088280.19	ASAP3	2.13786	0.433748	-1.12999	Down	Non_ASC_unique_G4
ENSG00000204219.11	TCEA3	16.6267	0.564247	-3.49422	Down	Non_ASC_unique_G4
ENSG00000232482.2	RP4-654C18.1	0	0	0	Stable	Non_ASC_unique_G4
ENSG00000219073.8	CELA3B	0	0	0	Stable	Non_ASC_unique_G4
ENSG00000285959.1	RP1-224A6.11	0.0613817	5.88427e-268	-0.0859436	Stable	Non_ASC_unique_G4
ENSG00000142789.20	CELA3A	0	0	0	Stable	Non_ASC_unique_G4
ENSG00000218510.9	LINC00339	2.56076	8.77628	1.4571	Up	Non_ASC_unique_G4
ENSG00000070831.17	CDC42	72.8833	115.306	0.654601	Up	Non_ASC_unique_G4
ENSG00000285794.1	RP1-224A6.10	8.6778e-113	2.82878e-264	0	Stable	Non_ASC_unique_G4
ENSG00000228397.3	LINC01635	0.057064	0.0552017	-0.00254399	Stable	Non_ASC_unique_G4
ENSG00000285752.1	CDC42-AS1	0.131477	0.121158	-0.0132183	Stable	Non_ASC_unique_G4
ENSG00000273610.1	RN7SL386P	0.338768	0	-0.420906	Stable	Non_ASC_unique_G4
ENSG00000201919.1	RNU6-1022P	0	0	0	Stable	Non_ASC_unique_G4
ENSG00000278124.1	RN7SL186P	0	0	0	Stable	Non_ASC_unique_G4
ENSG00000201273.1	RNU6-776P	0	0	0	Stable	Non_ASC_unique_G4
ENSG00000230068.2	CDC42-IT1	0	0	0	Stable	Non_ASC_unique_G4
ENSG00000271428.1	MPHOSPH6P1	0	0.257856	0.330967	Stable	Non_ASC_unique_G4
ENSG00000229239.2	RP11-223J15.2	0	0	0	Stable	Non_ASC_unique_G4
ENSG00000285802.1	RP1-150O5.4	0	0	0	Stable	Non_ASC_unique_G4
ENSG00000197880.9	MDS2	0.137561	0.265163	0.153379	Stable	Non_ASC_unique_G4
ENSG00000125944.21	HNRNPR	64.7151	125.189	0.941295	Up	Non_ASC_unique_G4
ENSG00000117318.9	ID3	209.398	428.086	1.02815	Up	Non_ASC_unique_G4
ENSG00000057757.10	PITHD1	31.8487	56.6409	0.811257	Up	Non_ASC_unique_G4
ENSG00000117308.15	GALE	1.33041	17.0981	2.95718	Up	Non_ASC_unique_G4
ENSG00000230228.2	H3P1	0	0	0	Stable	Non_ASC_unique_G4
ENSG00000117305.15	HMGCL	2.68972	4.44346	0.561013	Up	Non_ASC_unique_G4
ENSG00000264926.1	MIR378F	0	0	0	Stable	Non_ASC_unique_G4
ENSG00000179163.12	FUCA1	2.93102	4.19994	0.403592	Stable	Non_ASC_unique_G4
ENSG00000011009.11	LYPLA2	11.2627	42.4043	1.82356	Up	Non_ASC_unique_G4
ENSG00000188822.8	CNR2	0	0.286978	0.363988	Stable	Non_ASC_unique_G4
ENSG00000229106.1	BTBD6P1	0	0.197757	0.260336	Stable	Non_ASC_unique_G4
ENSG00000232557.3	RP11-4M23.3	0	0	0	Stable	Non_ASC_unique_G4
ENSG00000236810.6	ELOA-AS1	1.32844	1.76784	0.249396	Stable	Non_ASC_unique_G4
ENSG00000011007.12	ELOA	19.3219	24.1719	0.308778	Stable	Non_ASC_unique_G4
ENSG00000189266.13	PNRC2	108.207	50.6523	-1.08016	Down	Non_ASC_unique_G4
ENSG00000215905.4	RP11-4M23.7	0	0	0	Stable	Non_ASC_unique_G4
ENSG00000185436.12	IFNLR1	0.0581644	0.0317285	-0.0365004	Stable	Non_ASC_unique_G4
ENSG00000142677.4	IL22RA1	0	0	0	Stable	Non_ASC_unique_G4
ENSG00000230023.2	LINC02800	0.0439653	0	-0.0620738	Stable	Non_ASC_unique_G4
ENSG00000225315.2	RP11-293P20.2	0	0	0	Stable	Non_ASC_unique_G4
ENSG00000230703.1	MYOM3-AS1	0	0	0	Stable	Non_ASC_unique_G4
ENSG00000142661.19	MYOM3	2.40317	0.348657	-1.33536	Down	Non_ASC_unique_G4
ENSG00000239106.1	Y_RNA	0	0	0	Stable	ASC_unique_G4
ENSG00000184454.7	NCMAP	0.115155	0.01833	-0.131039	Stable	Non_ASC_unique_G4
ENSG00000227312.2	RP11-496D1.2	0	0	0	Stable	Non_ASC_unique_G4
ENSG00000286061.1	RCAN3AS	0	0	0	Stable	Non_ASC_unique_G4
ENSG00000264443.1	NCMAP-DT	1.942e-08	0.0527073	0.0741043	Stable	Non_ASC_unique_G4
ENSG00000117602.13	RCAN3	1.71632	0.220778	-1.15385	Down	Non_ASC_unique_G4
ENSG00000232298.2	GRHL3-AS1	0	0	0	Stable	Non_ASC_unique_G4
ENSG00000158055.16	GRHL3	0.0139147	0.0800395	0.0911478	Stable	Non_ASC_unique_G4
ENSG00000001460.18	STPG1	0.861012	0.835441	-0.0199607	Stable	Non_ASC_unique_G4
ENSG00000001461.17	NIPAL3	1.1527	0.340165	-0.683737	Down	Non_ASC_unique_G4
ENSG00000284699.1	RP11-373M8.2	0	0	0	Stable	Non_ASC_unique_G4
ENSG00000188529.15	SRSF10	82.7333	61.2107	-0.428639	Stable	Non_ASC_unique_G4
ENSG00000264371.1	MIR4425	0	0	0	Stable	Non_ASC_unique_G4
ENSG00000261025.1	RP11-84D1.2	0	0	0	Stable	Non_ASC_unique_G4
ENSG00000233419.3	IFITM3P7	0	0	0	Stable	Non_ASC_unique_G4
ENSG00000231953.2	RP4-706G24.1	0.0918763	0.179821	0.111759	Stable	Non_ASC_unique_G4
ENSG00000285823.1	LINC02793	0	0	0	Stable	Non_ASC_unique_G4
ENSG00000233755.1	RP4-799D16.1	0	0	0	Stable	Non_ASC_unique_G4
ENSG00000020633.19	RUNX3	0.330026	0.702939	0.356573	Stable	Non_ASC_unique_G4
ENSG00000278034.1	MIR6731	0	0	0	Stable	Non_ASC_unique_G4
ENSG00000229162.1	RUNX3-AS1	0	0	0	Stable	Non_ASC_unique_G4
ENSG00000284602.1	RP3-465N24.7	0.0910986	0.315107	0.269398	Stable	Non_ASC_unique_G4
ENSG00000284657.1	RP3-465N24.8	0.258288	0	-0.331462	Stable	Non_ASC_unique_G4
ENSG00000117614.10	SYF2	33.8566	28.0679	-0.262006	Stable	Non_ASC_unique_G4
ENSG00000169504.15	CLIC4	114.054	192.487	0.749926	Up	ASC_unique_G4
ENSG00000238482.1	RNU6-1208P	0	0	0	Stable	Non_ASC_unique_G4
ENSG00000133226.17	SRRM1	47.2156	28.9023	-0.689244	Down	Non_ASC_unique_G4
ENSG00000142676.14	RPL11	2294.47	2015.76	-0.18675	Stable	Non_ASC_unique_G4
ENSG00000183726.11	TMEM50A	33.8033	61.2161	0.838064	Up	Non_ASC_unique_G4
ENSG00000188672.19	RHCE	0.331548	0.1916	-0.160204	Stable	ASC_unique_G4
ENSG00000238084.4	RP3-469D22.1	1.63815	2.23125	0.292565	Stable	Non_ASC_unique_G4
ENSG00000225643.1	RP11-70P17.1	1.01666	0	-1.01197	Down	Non_ASC_unique_G4
ENSG00000204178.11	MACO1	7.88014	11.487	0.491767	Stable	ASC_unique_G4
ENSG00000157978.12	LDLRAP1	12.8449	25.4692	0.934961	Up	Non_ASC_unique_G4
ENSG00000117643.15	MAN1C1	5.56292	5.44421	-0.0263339	Stable	Non_ASC_unique_G4
ENSG00000233478.1	RP1-187B23.1	0.017914	0.0688349	0.0704234	Stable	Non_ASC_unique_G4
ENSG00000207302.1	Y_RNA	0	0	0	Stable	ASC_unique_G4
ENSG00000236528.1	RP1-125I3.2	4.63126e-10	5.51027e-06	7.94895e-06	Stable	Non_ASC_unique_G4
ENSG00000182749.6	PAQR7	1.64278	6.60693	1.52526	Up	Non_ASC_unique_G4
ENSG00000252190.1	ENSG10010139548.1	0	0	0	Stable	Non_ASC_unique_G4
ENSG00000252691.1	ENSG10010134544.1	0	0	0	Stable	Non_ASC_unique_G4
ENSG00000284309.1	RP11-96L14.9	0.0488437	0	-0.0687997	Stable	Non_ASC_unique_G4
ENSG00000158008.10	EXTL1	0.529513	0.0181445	-0.58713	Down	Non_ASC_unique_G4
ENSG00000158014.15	SLC30A2	0.0727362	0	-0.101295	Stable	Non_ASC_unique_G4
ENSG00000158006.14	PAFAH2	0.617965	1.76942	0.775403	Up	ASC_unique_G4
ENSG00000207237.1	RNU6-110P	0	0	0	Stable	Non_ASC_unique_G4
ENSG00000117616.18	RSRP1	64.0137	32.792	-0.944061	Down	Non_ASC_unique_G4
ENSG00000259984.1	RP11-335G20.7	5.31134e-07	1.96574e-41	-7.66264e-07	Stable	Non_ASC_unique_G4
ENSG00000187010.21	RHD	0.242325	0.329515	0.0978576	Stable	Non_ASC_unique_G4
ENSG00000272432.1	RP3-465N24.6	0.126206	1.56449	1.1872	Up	Non_ASC_unique_G4
ENSG00000261349.1	RP3-465N24.5	0.77395	0.433104	-0.307822	Stable	Non_ASC_unique_G4
ENSG00000224183.1	SDHDP6	2.78245	4.87138	0.634379	Up	Non_ASC_unique_G4
ENSG00000197245.6	FAM110D	2.09076	0.220602	-1.34037	Down	Non_ASC_unique_G4
ENSG00000282872.2	C1orf232	0	0	0	Stable	Non_ASC_unique_G4
ENSG00000175087.10	PDIK1L	0.565506	1.6855	0.778559	Up	Non_ASC_unique_G4
ENSG00000158022.7	TRIM63	15.2299	0.5786	-3.36194	Down	Non_ASC_unique_G4
ENSG00000117632.23	STMN1	53.5564	16.8331	-1.61319	Down	Non_ASC_unique_G4
ENSG00000283938.1	MIR3917	0	0	0	Stable	Non_ASC_unique_G4
ENSG00000229786.1	SNRPFP2	0	0	0	Stable	Non_ASC_unique_G4
ENSG00000223624.1	RP1-125I3.4	0	0	0	Stable	Non_ASC_unique_G4
ENSG00000188782.9	CATSPER4	0	0	0	Stable	Non_ASC_unique_G4
ENSG00000236155.6	ZPLD2P	0.0824808	0.160928	0.100937	Stable	Non_ASC_unique_G4
ENSG00000278572.1	RP11-231P20.6	0.0258849	0.0508602	0.0347019	Stable	Non_ASC_unique_G4
ENSG00000236782.7	ZNF593OS	4.74748	1.59047	-1.14971	Down	Non_ASC_unique_G4
ENSG00000142684.9	ZNF593	71.5104	101.031	0.492749	Stable	Non_ASC_unique_G4
ENSG00000142675.18	CNKSR1	6.83069	3.24982	-0.881737	Down	Non_ASC_unique_G4
ENSG00000130695.16	CEP85	1.81909	3.57446	0.698372	Up	ASC_unique_G4
ENSG00000270733.1	RP11-231P20.5	0	0	0	Stable	Non_ASC_unique_G4
ENSG00000162430.18	SELENON	15.244	18.5576	0.267821	Stable	Non_ASC_unique_G4
ENSG00000255054.3	RP1-317E23.6	1.08395e-12	1.65219e-40	-1.56391e-12	Stable	Non_ASC_unique_G4
ENSG00000117640.18	MTFR1L	14.4126	28.0365	0.913757	Up	Non_ASC_unique_G4
ENSG00000228172.5	RP1-317E23.3	0.27972	0.241097	-0.0442128	Stable	Non_ASC_unique_G4
ENSG00000272478.1	RP1-317E23.7	1.05194e-07	6.43701e-51	-1.51763e-07	Stable	Non_ASC_unique_G4
ENSG00000127423.11	AUNIP	0.1664	0.309354	0.166793	Stable	Non_ASC_unique_G4
ENSG00000131914.11	LIN28A	0	0	0	Stable	Non_ASC_unique_G4
ENSG00000176083.18	ZNF683	0	0	0	Stable	Non_ASC_unique_G4
ENSG00000176092.17	CRYBG2	0.00719959	0.555234	0.626782	Up	Non_ASC_unique_G4
ENSG00000225854.2	RP11-569G9.7	0	0	0	Stable	Non_ASC_unique_G4
ENSG00000117682.17	DHDDS	6.55962	15.8077	1.15274	Up	ASC_unique_G4
ENSG00000225891.2	DHDDS-AS1	0.231158	0	-0.300016	Stable	Non_ASC_unique_G4
ENSG00000223583.1	RP3-476K8.4	0.0753219	0	-0.104769	Stable	Non_ASC_unique_G4
ENSG00000142669.15	SH3BGRL3	29.0726	380.51	3.6652	Up	Non_ASC_unique_G4
ENSG00000169442.9	CD52	0.403655	0	-0.489188	Stable	Non_ASC_unique_G4
ENSG00000158062.20	UBXN11	6.14697	4.78059	-0.306116	Stable	Non_ASC_unique_G4
ENSG00000224129.1	DPPA2P2	0.103836	0	-0.142526	Stable	Non_ASC_unique_G4
ENSG00000252429.2	RNU7-29P	0	0	0	Stable	Non_ASC_unique_G4
ENSG00000252802.1	Y_RNA	0	0	0	Stable	ASC_unique_G4
ENSG00000243905.3	RN7SL679P	0	0	0	Stable	Non_ASC_unique_G4
ENSG00000235069.2	RP4-785J1.1	0	0	0	Stable	Non_ASC_unique_G4
ENSG00000229247.2	RP11-492M19.3	0	0	0	Stable	Non_ASC_unique_G4
ENSG00000238316.1	ENSG10010138693.1	0	0	0	Stable	Non_ASC_unique_G4
ENSG00000117676.14	RPS6KA1	1.52071	2.36152	0.415281	Stable	Non_ASC_unique_G4
ENSG00000238705.1	MIR1976	0	0	0	Stable	Non_ASC_unique_G4
ENSG00000287810.1	RP1-50O24.8	0	0	0	Stable	Non_ASC_unique_G4
ENSG00000241188.3	RN7SL165P	0.356313	0	-0.43969	Stable	Non_ASC_unique_G4
ENSG00000175793.12	SFN	0.196175	0.190295	-0.00710943	Stable	Non_ASC_unique_G4
ENSG00000060642.11	PIGV	1.22425	2.47867	0.645216	Up	Non_ASC_unique_G4
ENSG00000204160.12	ZDHHC18	5.11351	10.4746	0.908374	Up	Non_ASC_unique_G4
ENSG00000142751.15	GPN2	5.7313	11.6242	0.907232	Up	Non_ASC_unique_G4
ENSG00000226698.1	RP1-50O24.6	3.28558e-48	2.83774e-165	0	Stable	Non_ASC_unique_G4
ENSG00000225294.1	OSTCP2	0	0	0	Stable	Non_ASC_unique_G4
ENSG00000172746.6	RPL12P13	0.0302965	0	-0.0430596	Stable	Non_ASC_unique_G4
ENSG00000224064.1	RPL32P6	0	0.386199	0.471134	Stable	Non_ASC_unique_G4
ENSG00000175707.9	KDF1	0.131419	0	-0.178133	Stable	Non_ASC_unique_G4
ENSG00000253368.4	TRNP1	1.58514	0.554693	-0.733613	Down	Non_ASC_unique_G4
ENSG00000158246.8	TENT5B	1.91108	0.191404	-1.28889	Down	Non_ASC_unique_G4
ENSG00000198830.11	HMGN2	144.487	121.915	-0.243232	Stable	Non_ASC_unique_G4
ENSG00000260063.1	RP5-968P14.2	0.0402814	0.0775042	0.0507197	Stable	Non_ASC_unique_G4
ENSG00000117713.20	ARID1A	14.0848	15.1016	0.0941082	Stable	Non_ASC_unique_G4
ENSG00000198746.13	GPATCH3	10.6395	8.32774	-0.31943	Stable	Non_ASC_unique_G4
ENSG00000090273.14	NUDC	47.9571	130.369	1.42403	Up	Non_ASC_unique_G4
ENSG00000131910.5	NR0B2	0	0	0	Stable	Non_ASC_unique_G4
ENSG00000225990.2	SNRPEP7	0	0	0	Stable	Non_ASC_unique_G4
ENSG00000229985.2	RP11-40H20.5	0	0.450545	0.536595	Up	Non_ASC_unique_G4
ENSG00000225159.1	NPM1P39	0.763056	2.01781	0.775424	Up	Non_ASC_unique_G4
ENSG00000214973.3	CHCHD3P3	0.410472	1.07019	0.553585	Up	Non_ASC_unique_G4
ENSG00000224311.1	RP11-40H20.4	0	0	0	Stable	Non_ASC_unique_G4
ENSG00000243659.1	RP11-4K3__A.3	0	0	0	Stable	Non_ASC_unique_G4
ENSG00000090020.11	SLC9A1	20.7997	27.4968	0.386492	Stable	Non_ASC_unique_G4
ENSG00000142765.18	SYTL1	0.98974	0.313602	-0.599052	Down	Non_ASC_unique_G4
ENSG00000142784.16	WDTC1	12.8697	6.36684	-0.91282	Down	Non_ASC_unique_G4
ENSG00000252098.1	Y_RNA	0	0	0	Stable	ASC_unique_G4
ENSG00000186501.15	TMEM222	21.1623	42.9836	0.988859	Up	Non_ASC_unique_G4
ENSG00000206888.1	RNU6-48P	9.14736	19.7301	1.03063	Up	Non_ASC_unique_G4
ENSG00000241547.1	ACTG1P20	1.60872	1.94887	0.176822	Stable	Non_ASC_unique_G4
ENSG00000231207.1	RP1-144C9.2	0	0	0	Stable	Non_ASC_unique_G4
ENSG00000174950.11	CD164L2	0	0	0	Stable	Non_ASC_unique_G4
ENSG00000142748.13	FCN3	0.459874	0.343617	-0.119722	Stable	Non_ASC_unique_G4
ENSG00000181773.7	GPR3	4.11789	4.17375	0.015662	Stable	Non_ASC_unique_G4
ENSG00000237429.1	RP1-159A19.4	0	0	0	Stable	Non_ASC_unique_G4
ENSG00000142733.17	MAP3K6	70.6381	7.46587	-3.081	Down	Non_ASC_unique_G4
ENSG00000235912.1	RP1-159A19.3	33.9735	40.8999	0.260683	Stable	Non_ASC_unique_G4
ENSG00000000938.13	FGR	1.51348	0	-1.32969	Down	Non_ASC_unique_G4
ENSG00000158195.11	WASF2	42.8576	30.0396	-0.498716	Stable	Non_ASC_unique_G4
ENSG00000241169.1	RP4-752I6.1	0	0	0	Stable	Non_ASC_unique_G4
ENSG00000287244.1	RP3-426I6.8	0.0492413	0.193177	0.185462	Stable	ASC_unique_G4
ENSG00000009780.16	FAM76A	1.67639	2.29261	0.298944	Stable	ASC_unique_G4
ENSG00000231344.1	RP3-426I6.2	0	0	0	Stable	Non_ASC_unique_G4
ENSG00000230833.1	RPEP3	0	0.151615	0.203659	Stable	Non_ASC_unique_G4
ENSG00000233975.2	LINC02574	0.121116	0.0979755	-0.0300897	Stable	Non_ASC_unique_G4
ENSG00000126709.16	IFI6	29.5042	2.09495	-3.30102	Down	Non_ASC_unique_G4
ENSG00000225886.3	RP11-288L9.4	0	0	0	Stable	Non_ASC_unique_G4
ENSG00000206767.1	RNU6-949P	0	0	0	Stable	Non_ASC_unique_G4
ENSG00000226662.2	CHMP1AP1	0	0	0	Stable	Non_ASC_unique_G4
ENSG00000207095.1	RNU6-424P	0	0	0	Stable	Non_ASC_unique_G4
ENSG00000223062.1	RNU6-1245P	0	0	0	Stable	Non_ASC_unique_G4
ENSG00000126705.15	AHDC1	13.6202	10.2139	-0.382671	Stable	Non_ASC_unique_G4
ENSG00000130775.16	THEMIS2	4.87249	1.11777	-1.47143	Down	Non_ASC_unique_G4
ENSG00000117758.14	STX12	24.3146	13.6975	-0.784402	Down	ASC_unique_G4
ENSG00000269971.1	RP3-426I6.5	0	3.79993	2.26301	Up	ASC_unique_G4
ENSG00000270031.1	RP3-426I6.6	0	0.483062	0.568579	Up	Non_ASC_unique_G4
ENSG00000286433.1	RP3-426I6.7	0.0814042	0.0785406	-0.0038254	Stable	Non_ASC_unique_G4
ENSG00000117751.18	PPP1R8	10.0416	25.2927	1.25171	Up	Non_ASC_unique_G4
ENSG00000252947.1	SCARNA1	2.21692	0	-1.68568	Down	Non_ASC_unique_G4
ENSG00000117748.10	RPA2	8.94234	25.265	1.40148	Up	ASC_unique_G4
ENSG00000214812.3	RP5-1053E7.3	0	0	0	Stable	Non_ASC_unique_G4
ENSG00000228943.1	RP5-1053E7.2	0	0	0	Stable	Non_ASC_unique_G4
ENSG00000253005.1	RNU6-176P	0	0	0	Stable	Non_ASC_unique_G4
ENSG00000130768.15	SMPDL3B	0	0	0	Stable	Non_ASC_unique_G4
ENSG00000158156.9	XKR8	0.802233	5.60151	1.87301	Up	Non_ASC_unique_G4
ENSG00000227050.1	RP11-460I13.2	0	0	0	Stable	Non_ASC_unique_G4
ENSG00000228589.3	SPCS2P4	14.8007	14.2468	-0.0514839	Stable	Non_ASC_unique_G4
ENSG00000169403.12	PTAFR	0.162582	0.750284	0.590257	Up	Non_ASC_unique_G4
ENSG00000158161.16	EYA3	2.00129	7.6187	1.52189	Up	Non_ASC_unique_G4
ENSG00000238231.2	RP11-460I13.6	0	0.45917	0.545148	Up	Non_ASC_unique_G4
ENSG00000240750.3	RN7SL559P	0.338768	0	-0.420906	Stable	Non_ASC_unique_G4
ENSG00000271398.1	RP5-1092A3.5	0.15895	0	-0.212818	Stable	Non_ASC_unique_G4
ENSG00000130770.18	ATP5IF1	37.5421	17.083	-1.0918	Down	Non_ASC_unique_G4
ENSG00000270605.1	RP5-1092A3.4	0.103874	0.519853	0.461356	Stable	Non_ASC_unique_G4
ENSG00000130772.14	MED18	1.24632	6.64551	1.76705	Up	Non_ASC_unique_G4
ENSG00000126698.11	DNAJC8	39.5727	62.3686	0.643259	Up	Non_ASC_unique_G4
ENSG00000130766.5	SESN2	7.81151	5.06201	-0.539594	Down	Non_ASC_unique_G4
ENSG00000204138.13	PHACTR4	5.75779	8.77384	0.532373	Up	Non_ASC_unique_G4
ENSG00000206779.1	Y_RNA	0	0	0	Stable	ASC_unique_G4
ENSG00000229820.2	RP1-308E4.1	0	0.392506	0.477683	Stable	Non_ASC_unique_G4
ENSG00000221216.1	RNU6ATAC27P	0	0	0	Stable	Non_ASC_unique_G4
ENSG00000279443.1	RP4-669K10.8	0.616124	2.48063	1.10681	Up	Non_ASC_unique_G4
ENSG00000270103.3	RNU11	13.4984	35.4063	1.32829	Up	Non_ASC_unique_G4
ENSG00000274978.1	RNU11	0.0135767	0.0248874	0.0160101	Stable	Non_ASC_unique_G4
ENSG00000229388.1	LINC01715	0.51104	1.08966	0.467729	Stable	Non_ASC_unique_G4
ENSG00000120656.13	TAF12	3.91554	17.6374	1.92278	Up	Non_ASC_unique_G4
ENSG00000188060.8	RAB42	0.249093	0.199363	-0.0586127	Stable	Non_ASC_unique_G4
ENSG00000162419.13	GMEB1	3.1999	7.33981	0.989659	Up	Non_ASC_unique_G4
ENSG00000252777.1	ENSG10010139645.1	0	0	0	Stable	Non_ASC_unique_G4
ENSG00000180198.17	RCC1	8.4691	80.795	3.11071	Up	Non_ASC_unique_G4
ENSG00000242125.3	SNHG3	12.2495	47.7453	1.87933	Up	Non_ASC_unique_G4
ENSG00000274266.1	SNORA73A	9.50514e-31	19.1073	4.32965	Up	Non_ASC_unique_G4
ENSG00000200087.1	SNORA73B	6.09228	28.3949	2.05125	Up	Non_ASC_unique_G4
ENSG00000231468.2	PRDX3P2	0	0.176881	0.234969	Stable	Non_ASC_unique_G4
ENSG00000199756.1	Y_RNA	0	0	0	Stable	ASC_unique_G4
ENSG00000116329.11	OPRD1	0.0437816	0.0378886	-0.00816827	Stable	Non_ASC_unique_G4
ENSG00000233427.1	RP1-212P9.3	0	0	0	Stable	Non_ASC_unique_G4
ENSG00000225750.1	RP11-242O24.3	0	0	0	Stable	Non_ASC_unique_G4
ENSG00000180098.9	TRNAU1AP	12.0029	16.4073	0.420859	Stable	Non_ASC_unique_G4
ENSG00000197989.14	SNHG12	48.507	61.1907	0.329067	Stable	ASC_unique_G4
ENSG00000278274.1	SNORA61	0	4.92459e-183	0	Stable	Non_ASC_unique_G4
ENSG00000273544.1	SNORA44	1.14715e-225	2.60123e-175	0	Stable	Non_ASC_unique_G4
ENSG00000280498.1	SNORA16A	4.20848e-101	0	0	Stable	Non_ASC_unique_G4
ENSG00000274582.1	SNORA16A	2.40881e-104	0	0	Stable	Non_ASC_unique_G4
ENSG00000221539.1	SNORD99	0	0	0	Stable	Non_ASC_unique_G4
ENSG00000159023.22	EPB41	1.24283	1.16821	-0.0488145	Stable	Non_ASC_unique_G4
ENSG00000253304.2	TMEM200B	1.50547	0.710353	-0.550787	Down	Non_ASC_unique_G4
ENSG00000225616.2	RP4-604A21.1	0	0	0	Stable	Non_ASC_unique_G4
ENSG00000206704.1	Y_RNA	0	0	0	Stable	ASC_unique_G4
ENSG00000277958.1	Metazoa_SRP	0	0	0	Stable	Non_ASC_unique_G4
ENSG00000198492.16	YTHDF2	40.1256	33.1975	-0.266145	Stable	ASC_unique_G4
ENSG00000225011.4	RP11-810H18.1	0	0	0	Stable	Non_ASC_unique_G4
ENSG00000230523.1	LINC01756	0	0	0	Stable	Non_ASC_unique_G4
ENSG00000284676.1	RP11-179G8.2	0	0	0	Stable	Non_ASC_unique_G4
ENSG00000228176.1	RP4-656G21.1	0	0	0	Stable	Non_ASC_unique_G4
ENSG00000233399.2	LINC01648	0	0	0	Stable	Non_ASC_unique_G4
ENSG00000116353.16	MECR	6.59058	27.5818	1.91282	Up	Non_ASC_unique_G4
ENSG00000237934.1	RP11-467D18.2	0.290207	0	-0.367603	Stable	Non_ASC_unique_G4
ENSG00000270927.1	RP11-179G8.1	0	0	0	Stable	Non_ASC_unique_G4
ENSG00000236335.1	RP4-591L5.1	0	0	0	Stable	Non_ASC_unique_G4
ENSG00000231251.1	RP3-357I16.1	0	0	0	Stable	Non_ASC_unique_G4
ENSG00000233372.1	RP5-893G23.1	0	0	0	Stable	Non_ASC_unique_G4
ENSG00000231949.1	RP4-591L5.2	0	0	0	Stable	Non_ASC_unique_G4
ENSG00000229607.1	RP5-1125N11.1	0	0	0	Stable	Non_ASC_unique_G4
ENSG00000222784.1	RN7SKP91	0	0	0	Stable	Non_ASC_unique_G4
ENSG00000235143.1	RP1-65J11.5	0	0	0	Stable	Non_ASC_unique_G4
ENSG00000266210.2	RN7SL371P	0	0	0	Stable	Non_ASC_unique_G4
ENSG00000223382.5	LINC01778	0.024978	0	-0.0355929	Stable	Non_ASC_unique_G4
ENSG00000162510.6	MATN1	1.15704	0.142752	-0.91654	Down	Non_ASC_unique_G4
ENSG00000186056.10	MATN1-AS1	3.15306	0.884964	-1.13964	Down	Non_ASC_unique_G4
ENSG00000162512.16	SDC3	2.30506	0.425236	-1.21348	Down	Non_ASC_unique_G4
ENSG00000287510.1	RP5-1166H10.4	0.0704651	5.61096e-05	-0.0981568	Stable	Non_ASC_unique_G4
ENSG00000162511.8	LAPTM5	5.74448	1.69172	-1.32518	Down	Non_ASC_unique_G4
ENSG00000264773.1	MIR4420	0	0	0	Stable	Non_ASC_unique_G4
ENSG00000060656.20	PTPRU	11.6862	15.081	0.342096	Stable	Non_ASC_unique_G4
ENSG00000116350.17	SRSF4	69.4718	62.261	-0.15573	Stable	Non_ASC_unique_G4
ENSG00000277916.1	ENSG10010136122.1	1.23957e-22	0	0	Stable	Non_ASC_unique_G4
ENSG00000215900.4	SELENOWP1	0	0	0	Stable	Non_ASC_unique_G4
ENSG00000225142.2	RP11-490K7.1	0.151766	0	-0.203848	Stable	Non_ASC_unique_G4
ENSG00000084628.10	NKAIN1	0.106591	0.0255218	-0.109764	Stable	Non_ASC_unique_G4
ENSG00000121769.8	FABP3	7.56916	2.89274	-1.13837	Down	Non_ASC_unique_G4
ENSG00000060688.13	SNRNP40	17.2289	51.2712	1.51979	Up	ASC_unique_G4
ENSG00000229447.2	RP11-490K7.4	1.20915	0	-1.14349	Down	Non_ASC_unique_G4
ENSG00000121766.16	ZCCHC17	7.43259	15.2287	0.944497	Up	ASC_unique_G4
ENSG00000229044.1	RP11-266K22.2	0	0	0	Stable	Non_ASC_unique_G4
ENSG00000206981.1	RNU6-40P	0	0	0	Stable	Non_ASC_unique_G4
ENSG00000215899.3	RP11-439L8.2	0	0	0	Stable	Non_ASC_unique_G4
ENSG00000168528.12	SERINC2	22.2325	10.3805	-1.02959	Down	Non_ASC_unique_G4
ENSG00000254545.1	RP11-84A19.3	0	0	0	Stable	Non_ASC_unique_G4
ENSG00000134668.12	SPOCD1	0.383883	2.74353	1.43568	Up	Non_ASC_unique_G4
ENSG00000121753.13	ADGRB2	0.706454	0.414478	-0.270732	Stable	Non_ASC_unique_G4
ENSG00000266580.1	MIR4254	0	0	0	Stable	Non_ASC_unique_G4
ENSG00000260386.6	LDC1P	0	0.105883	0.145199	Stable	Non_ASC_unique_G4
ENSG00000284543.1	LINC01226	0.0150569	0.0287327	0.0193075	Stable	Non_ASC_unique_G4
ENSG00000142910.16	TINAGL1	22.2962	1.93396	-2.98917	Down	Non_ASC_unique_G4
ENSG00000265961.1	Y_RNA	0	0	0	Stable	ASC_unique_G4
ENSG00000229167.2	RP11-73M7.1	0	0	0	Stable	Non_ASC_unique_G4
ENSG00000121764.11	HCRTR1	0.0746747	0	-0.1039	Stable	Non_ASC_unique_G4
ENSG00000235790.7	PEF1-AS1	0.292891	0.40817	0.123221	Stable	Non_ASC_unique_G4
ENSG00000264078.1	RP11-73M7.9	0	0	0	Stable	Non_ASC_unique_G4
ENSG00000162517.13	PEF1	21.3481	35.6493	0.713634	Up	Non_ASC_unique_G4
ENSG00000084636.18	COL16A1	1.81025	6.14691	1.34662	Up	Non_ASC_unique_G4
ENSG00000284702.1	RP4-534N18.4	0.0216677	0	-0.030926	Stable	Non_ASC_unique_G4
ENSG00000203620.2	RP11-84A19.2	0.061694	0.0677189	0.0081639	Stable	Non_ASC_unique_G4
ENSG00000269967.1	RP11-84A19.4	0.186525	0	-0.246742	Stable	Non_ASC_unique_G4
ENSG00000184007.22	PTP4A2	34.3765	104.463	1.57587	Up	Non_ASC_unique_G4
ENSG00000288678.1	RP4-534N18.5	0	0	0	Stable	Non_ASC_unique_G4
ENSG00000228634.1	RP4-534N18.2	0	0.465659	0.55155	Up	Non_ASC_unique_G4
ENSG00000025800.14	KPNA6	14.4101	15.7579	0.120965	Stable	Non_ASC_unique_G4
ENSG00000250135.1	RP4-622L5.2	0.288245	0.396215	0.116114	Stable	Non_ASC_unique_G4
ENSG00000121774.18	KHDRBS1	53.3993	73.3573	0.450886	Stable	Non_ASC_unique_G4
ENSG00000203325.3	RP11-277A4.4	0.0851745	0	-0.117927	Stable	Non_ASC_unique_G4
ENSG00000121775.18	TMEM39B	5.55078	17.6003	1.50558	Up	Non_ASC_unique_G4
ENSG00000266203.1	MIR5585	0	0	0	Stable	Non_ASC_unique_G4
ENSG00000276493.1	Metazoa_SRP	0	0	0	Stable	Non_ASC_unique_G4
ENSG00000134644.16	PUM1	33.8184	20.8662	-0.671147	Down	Non_ASC_unique_G4
ENSG00000237329.2	RP11-201O14.1	0	0.240903	0.31139	Stable	Non_ASC_unique_G4
ENSG00000232768.1	RP11-201O14.2	0	0	0	Stable	Non_ASC_unique_G4
ENSG00000160050.16	CCDC28B	3.19285	8.80569	1.22569	Up	Non_ASC_unique_G4
ENSG00000160051.12	IQCC	0.454251	0.71744	0.239983	Stable	Non_ASC_unique_G4
ENSG00000224066.1	RP4-622L5.7	0.834802	0.024114	-0.841248	Down	Non_ASC_unique_G4
ENSG00000084652.16	TXLNA	21.7408	27.5606	0.328744	Stable	Non_ASC_unique_G4
ENSG00000252450.1	Y_RNA	0	0	0	Stable	ASC_unique_G4
ENSG00000183615.6	FAM167B	0.532977	1.70984	0.821874	Up	Non_ASC_unique_G4
ENSG00000182866.17	LCK	0.0383032	0.0982408	0.0809666	Stable	Non_ASC_unique_G4
ENSG00000277617.1	Metazoa_SRP	0	0	0	Stable	Non_ASC_unique_G4
ENSG00000233775.1	RP4-811H24.9	0	0.148035	0.199167	Stable	Non_ASC_unique_G4
ENSG00000175130.7	MARCKSL1	31.2851	32.6776	0.0609206	Stable	Non_ASC_unique_G4
ENSG00000116478.12	HDAC1	16.0757	36.0348	1.11694	Up	Non_ASC_unique_G4
ENSG00000162526.7	TSSK3	2.42493	0.443707	-1.2463	Down	Non_ASC_unique_G4
ENSG00000225828.1	FAM229A	6.76156	1.21796	-1.80712	Down	Non_ASC_unique_G4
ENSG00000224333.1	GAPDHP20	0	0	0	Stable	Non_ASC_unique_G4
ENSG00000270850.1	RP11-395N6.4	0	0	0	Stable	Non_ASC_unique_G4
ENSG00000229259.1	LRRC37A12P	0	0	0	Stable	Non_ASC_unique_G4
ENSG00000263529.2	RN7SL122P	0	0	0	Stable	Non_ASC_unique_G4
ENSG00000254553.1	RP1-27O5.3	0.0318689	0.0210728	-0.015174	Stable	Non_ASC_unique_G4
ENSG00000273274.2	ZBTB8B	0.0131759	0.0305876	0.0245824	Stable	Non_ASC_unique_G4
ENSG00000160062.15	ZBTB8A	1.73458	2.10329	0.18248	Stable	Non_ASC_unique_G4
ENSG00000176261.16	ZBTB8OS	3.36667	15.1202	1.88427	Up	Non_ASC_unique_G4
ENSG00000200591.1	Y_RNA	0	0	0	Stable	ASC_unique_G4
ENSG00000224409.1	RP11-114B7.6	0	0	0	Stable	Non_ASC_unique_G4
ENSG00000162522.11	KIAA1522	1.48433	5.639	1.41811	Up	Non_ASC_unique_G4
ENSG00000160058.19	BSDC1	40.316	12.9447	-1.56698	Down	Non_ASC_unique_G4
ENSG00000160097.20	FNDC5	3.37212	1.8446	-0.620108	Down	Non_ASC_unique_G4
ENSG00000121905.10	HPCA	0.105118	0.641606	0.570907	Up	Non_ASC_unique_G4
ENSG00000121900.19	TMEM54	1.65097	11.9181	2.2848	Up	Non_ASC_unique_G4
ENSG00000217644.5	RP4-803A2.1	0.11054	0.678019	0.595497	Up	Non_ASC_unique_G4
ENSG00000278966.2	RP5-1174N9.2	0.0504911	0.0999503	0.0663745	Stable	Non_ASC_unique_G4
ENSG00000287691.1	RP5-1174N9.3	0	0	0	Stable	Non_ASC_unique_G4
ENSG00000116514.17	RNF19B	10.6702	4.59546	-1.0605	Down	Non_ASC_unique_G4
ENSG00000162521.19	RBBP4	16.7554	49.6924	1.51351	Up	Non_ASC_unique_G4
ENSG00000162520.15	SYNC	0.913899	7.50041	2.15102	Up	Non_ASC_unique_G4
ENSG00000278997.1	RP11-131M11.2	0.593423	0.363209	-0.225123	Stable	Non_ASC_unique_G4
ENSG00000284721.1	RP11-131M11.4	0	0.0805852	0.111813	Stable	Non_ASC_unique_G4
ENSG00000116525.14	TRIM62	1.57252	0.797557	-0.517145	Down	Non_ASC_unique_G4
ENSG00000279179.1	RP11-131M11.3	0.167512	0.0854449	-0.105151	Stable	Non_ASC_unique_G4
ENSG00000160094.15	ZNF362	3.95804	3.07221	-0.283959	Stable	Non_ASC_unique_G4
ENSG00000270115.1	RP11-415J8.7	0	0	0	Stable	Non_ASC_unique_G4
ENSG00000134684.12	YARS1	60.3462	98.0962	0.691855	Up	Non_ASC_unique_G4
ENSG00000116497.18	S100PBP	2.01349	2.72663	0.306436	Stable	Non_ASC_unique_G4
ENSG00000142920.17	AZIN2	3.68252	1.67317	-0.808731	Down	Non_ASC_unique_G4
ENSG00000234512.1	TLR12P	0	0	0	Stable	Non_ASC_unique_G4
ENSG00000235907.2	RP4-580O19.2	0.202356	0	-0.265864	Stable	Non_ASC_unique_G4
ENSG00000121903.15	ZSCAN20	0.204853	0.976096	0.713796	Up	Non_ASC_unique_G4
ENSG00000270241.1	RP4-657M3.2	0	0	0	Stable	Non_ASC_unique_G4
ENSG00000142698.15	C1orf94	0.805751	0	-0.852599	Down	Non_ASC_unique_G4
ENSG00000287703.1	RP4-651I17.1	0	0	0	Stable	Non_ASC_unique_G4
ENSG00000207941.1	MIR552	0	0	0	Stable	Non_ASC_unique_G4
ENSG00000239670.1	RP4-803A2.2	0	0.537141	0.620249	Up	Non_ASC_unique_G4
ENSG00000236065.2	RP1-117O3.2	0.146936	1.96031e-176	-0.197785	Stable	Non_ASC_unique_G4
ENSG00000004455.17	AK2	34.1812	147.173	2.07441	Up	Non_ASC_unique_G4
ENSG00000276645.1	Metazoa_SRP	0.240146	0	-0.31051	Stable	Non_ASC_unique_G4
ENSG00000116544.12	DLGAP3	0.0428368	0.040956	-0.00260427	Stable	Non_ASC_unique_G4
ENSG00000121904.18	CSMD2	0.219332	0.382559	0.18125	Stable	Non_ASC_unique_G4
ENSG00000227000.2	HSPD1P14	0	0	0	Stable	Non_ASC_unique_G4
ENSG00000176256.11	HMGB4	0	0	0	Stable	Non_ASC_unique_G4
ENSG00000231163.6	CSMD2-AS1	0	0	0	Stable	Non_ASC_unique_G4
ENSG00000201148.1	RNA5SP42	0	0	0	Stable	Non_ASC_unique_G4
ENSG00000228348.1	EFCAB14P1	0	0	0	Stable	Non_ASC_unique_G4
ENSG00000284640.1	RP11-181E22.4	0	0.331248	0.41278	Stable	Non_ASC_unique_G4
ENSG00000197056.11	ZMYM1	0.5751	1.73768	0.797508	Up	Non_ASC_unique_G4
ENSG00000233940.1	RPL12P45	0	0.267749	0.342269	Stable	Non_ASC_unique_G4
ENSG00000163866.9	SMIM12	17.8627	45.5245	1.30246	Up	Non_ASC_unique_G4
ENSG00000230163.1	RP5-997D16.2	2.4528e-11	4.29776e-09	6.16496e-09	Stable	Non_ASC_unique_G4
ENSG00000189280.3	GJB5	0.0313677	0	-0.0445588	Stable	Non_ASC_unique_G4
ENSG00000189433.7	GJB4	0	0	0	Stable	Non_ASC_unique_G4
ENSG00000255811.1	RP1-34M23.5	0	0	0	Stable	Non_ASC_unique_G4
ENSG00000188910.8	GJB3	0.0364031	0	-0.0515852	Stable	Non_ASC_unique_G4
ENSG00000187513.9	GJA4	42.1893	1.44871	-4.14058	Down	Non_ASC_unique_G4
ENSG00000284773.1	RP11-244H3.5	0.426443	0.0234309	-0.479008	Stable	Non_ASC_unique_G4
ENSG00000241014.2	GPR199P	0.347299	0	-0.43007	Stable	Non_ASC_unique_G4
ENSG00000271741.1	RP11-244H3.4	0.357432	0.0259769	-0.403882	Stable	Non_ASC_unique_G4
ENSG00000243749.1	TMEM35B	18.6213	11.6928	-0.628412	Down	Non_ASC_unique_G4
ENSG00000163867.17	ZMYM6	3.93713	6.79774	0.659383	Up	Non_ASC_unique_G4
ENSG00000184389.9	A3GALT2	0.0439895	0	-0.0621072	Stable	Non_ASC_unique_G4
ENSG00000134686.19	PHC2	39.6576	95.8799	1.25267	Up	Non_ASC_unique_G4
ENSG00000284154.1	MIR3605	0	0	0	Stable	Non_ASC_unique_G4
ENSG00000225313.5	RP11-415J8.3	2.88647	4.35746	0.463088	Stable	Non_ASC_unique_G4
ENSG00000222112.1	RN7SKP16	0.666509	3.83429	1.53648	Up	Non_ASC_unique_G4
ENSG00000233246.1	PHC2-AS1	0	0	0	Stable	Non_ASC_unique_G4
ENSG00000201868.1	Y_RNA	0	0	0	Stable	ASC_unique_G4
ENSG00000239636.1	TFAP2E-AS1	0	0	0	Stable	Non_ASC_unique_G4
ENSG00000116819.9	TFAP2E	0.512177	0.541913	0.0280945	Stable	Non_ASC_unique_G4
ENSG00000146463.12	ZMYM4	3.8292	7.97713	0.89447	Up	Non_ASC_unique_G4
ENSG00000227409.1	ZMYM4-AS1	1.30249e-119	8.16027e-32	0	Stable	Non_ASC_unique_G4
ENSG00000240374.3	RN7SL503P	0	0	0	Stable	Non_ASC_unique_G4
ENSG00000201542.1	SNORA62	0	0	0	Stable	Non_ASC_unique_G4
ENSG00000229994.1	RPL5P4	3.25718	6.59425	0.835009	Up	Non_ASC_unique_G4
ENSG00000278702.1	Metazoa_SRP	0	0	0	Stable	Non_ASC_unique_G4
ENSG00000142686.8	C1orf216	4.95217	10.2401	0.917167	Up	Non_ASC_unique_G4
ENSG00000092853.14	CLSPN	0.24004	0.133016	-0.130218	Stable	Non_ASC_unique_G4
ENSG00000232335.1	RP11-435D7.3	0	0	0	Stable	Non_ASC_unique_G4
ENSG00000142687.18	KIAA0319L	5.45795	4.36493	-0.267516	Stable	Non_ASC_unique_G4
ENSG00000020129.16	NCDN	5.91756	21.6939	1.71397	Up	Non_ASC_unique_G4
ENSG00000236274.1	RP4-728D4.3	0.0450822	0	-0.0636164	Stable	Non_ASC_unique_G4
ENSG00000126067.12	PSMB2	12.9079	60.2329	2.1384	Up	Non_ASC_unique_G4
ENSG00000134698.11	AGO4	2.24091	2.24619	0.00235011	Stable	Non_ASC_unique_G4
ENSG00000092847.13	AGO1	2.24682	6.69683	1.24524	Up	Non_ASC_unique_G4
ENSG00000271914.1	RP4-789D17.5	0	1.16757e-58	0	Stable	Non_ASC_unique_G4
ENSG00000271164.1	CFAP97P1	0.127083	0	-0.172594	Stable	Non_ASC_unique_G4
ENSG00000286899.1	RP4-789D17.6	0.0452535	0	-0.0638529	Stable	Non_ASC_unique_G4
ENSG00000232862.5	RP4-665N4.4	0.0511373	0.0474492	-0.00507084	Stable	Non_ASC_unique_G4
ENSG00000092850.12	TEKT2	2.07508	0.0908939	-1.49511	Down	Non_ASC_unique_G4
ENSG00000126070.20	AGO3	5.99636	4.36471	-0.383103	Stable	Non_ASC_unique_G4
ENSG00000271554.1	RP4-665N4.8	0.210978	0	-0.276173	Stable	Non_ASC_unique_G4
ENSG00000171812.13	COL8A2	1.1617	2.70764	0.778333	Up	Non_ASC_unique_G4
ENSG00000116863.11	ADPRS	21.4686	29.1927	0.426292	Stable	Non_ASC_unique_G4
ENSG00000264592.2	RN7SL131P	0	0	0	Stable	Non_ASC_unique_G4
ENSG00000116560.11	SFPQ	360.358	182.824	-0.975104	Down	Non_ASC_unique_G4
ENSG00000286379.1	RP11-268J15.6	0.0775526	0.118411	0.0536921	Stable	Non_ASC_unique_G4
ENSG00000054118.15	THRAP3	20.8083	27.8644	0.404416	Stable	ASC_unique_G4
ENSG00000231849.1	UBE2V2P4	0	1.16345	1.11334	Up	Non_ASC_unique_G4
ENSG00000214193.11	SH3D21	1.14289	1.37202	0.146556	Stable	Non_ASC_unique_G4
ENSG00000142694.7	EVA1B	8.0509	10.3739	0.329589	Stable	Non_ASC_unique_G4
ENSG00000222821.1	RNU4-27P	0	0	0	Stable	Non_ASC_unique_G4
ENSG00000181817.6	LSM10	7.87313	52.982	2.60496	Up	Non_ASC_unique_G4
ENSG00000116885.18	OSCP1	2.34273	1.05958	-0.698674	Down	Non_ASC_unique_G4
ENSG00000201448.1	SNORA63C	7.33909	0	-3.05989	Down	Non_ASC_unique_G4
ENSG00000116898.12	MRPS15	20.3285	83.7013	1.9896	Up	Non_ASC_unique_G4
ENSG00000230214.1	FTLP18	0	0	0	Stable	Non_ASC_unique_G4
ENSG00000284705.1	RP11-251B9.1	0	0.0278752	0.0396651	Stable	Non_ASC_unique_G4
ENSG00000234481.2	RP4-614N24.1	0	0.247669	0.319235	Stable	Non_ASC_unique_G4
ENSG00000284720.1	RP4-614N24.3	0	0	0	Stable	Non_ASC_unique_G4
ENSG00000284650.1	RP3-406M12.1	0.0431527	0.168604	0.163836	Stable	Non_ASC_unique_G4
ENSG00000230451.2	RPS29P6	0	0	0	Stable	Non_ASC_unique_G4
ENSG00000163873.10	GRIK3	0.125005	0.0503183	-0.0991048	Stable	Non_ASC_unique_G4
ENSG00000119535.18	CSF3R	0.148558	0.204301	0.0683718	Stable	Non_ASC_unique_G4
ENSG00000233621.2	LINC01137	0.324327	1.97921	1.16967	Up	Non_ASC_unique_G4
ENSG00000223944.2	RP5-1180C18.1	0	0.0389045	0.055063	Stable	Non_ASC_unique_G4
ENSG00000264698.1	MIR4255	0	0	0	Stable	Non_ASC_unique_G4
ENSG00000207328.1	RNU6-636P	0	0	0	Stable	Non_ASC_unique_G4
ENSG00000252368.1	RNA5SP43	0	0	0	Stable	Non_ASC_unique_G4
ENSG00000196182.11	STK40	42.565	67.4771	0.652452	Up	ASC_unique_G4
ENSG00000163874.11	ZC3H12A	32.8935	10.5245	-1.5563	Down	Non_ASC_unique_G4
ENSG00000283724.1	MIR6732	0	0	0	Stable	Non_ASC_unique_G4
ENSG00000163875.16	MEAF6	11.473	30.6072	1.34145	Up	Non_ASC_unique_G4
ENSG00000263675.1	MIR5581	0	0	0	Stable	Non_ASC_unique_G4
ENSG00000237749.4	RP3-423B22.5	19.6151	24.3098	0.295997	Stable	Non_ASC_unique_G4
ENSG00000163877.11	SNIP1	16.6451	7.38965	-1.07259	Down	Non_ASC_unique_G4
ENSG00000232273.1	FTH1P1	0.108565	0.443344	0.380722	Stable	Non_ASC_unique_G4
ENSG00000054116.12	TRAPPC3	11.6128	51.6005	2.06019	Up	Non_ASC_unique_G4
ENSG00000116871.16	MAP7D1	60.8957	74.2269	0.281409	Stable	Non_ASC_unique_G4
ENSG00000284748.1	RP11-566C13.2	0	0	0	Stable	Non_ASC_unique_G4
ENSG00000169218.14	RSPO1	0.0341718	0.0656128	0.0432074	Stable	Non_ASC_unique_G4
ENSG00000214141.4	ACTN4P2	0	0	0	Stable	Non_ASC_unique_G4
ENSG00000134690.11	CDCA8	0.267235	0.927105	0.604751	Up	ASC_unique_G4
ENSG00000227416.2	RP11-109P14.2	0	0	0	Stable	Non_ASC_unique_G4
ENSG00000183317.17	EPHA10	0	0.0524575	0.073762	Stable	Non_ASC_unique_G4
ENSG00000200421.1	Y_RNA	0	0	0	Stable	ASC_unique_G4
ENSG00000185090.15	MANEAL	0.844695	4.09824	1.46662	Up	Non_ASC_unique_G4
ENSG00000233728.1	RP11-109P14.9	2.01567e-14	1.14366e-35	-2.91512e-14	Stable	Non_ASC_unique_G4
ENSG00000116922.15	C1orf109	17.7241	30.2672	0.739754	Up	ASC_unique_G4
ENSG00000196449.4	YRDC	14.115	21.623	0.58181	Up	Non_ASC_unique_G4
ENSG00000197982.14	C1orf122	9.14407	12.4344	0.405299	Stable	Non_ASC_unique_G4
ENSG00000188786.10	MTF1	3.98876	4.84619	0.228814	Stable	ASC_unique_G4
ENSG00000235673.1	RP11-109P14.8	0.073607	0	-0.102466	Stable	Non_ASC_unique_G4
ENSG00000277168.1	Metazoa_SRP	0	0	0	Stable	Non_ASC_unique_G4
ENSG00000222046.3	DCDC2B	0.102998	0.183194	0.101257	Stable	Non_ASC_unique_G4
ENSG00000084623.12	EIF3I	151.846	358.428	1.23362	Up	Non_ASC_unique_G4
ENSG00000160055.20	TMEM234	3.73441	4.78537	0.289224	Stable	Non_ASC_unique_G4
ENSG00000220785.7	MTMR9LP	6.36224	2.41905	-1.10655	Down	Non_ASC_unique_G4
ENSG00000212541.1	RNU6-510P	0	0	0	Stable	Non_ASC_unique_G4
ENSG00000230955.1	RP11-109P14.10	1.01775	1.59843	0.364895	Stable	ASC_unique_G4
ENSG00000204084.13	INPP5B	2.43618	3.75779	0.469485	Stable	Non_ASC_unique_G4
ENSG00000252448.1	SNORA63	0	0	0	Stable	Non_ASC_unique_G4
ENSG00000222282.1	RNU6-584P	0	0	0	Stable	Non_ASC_unique_G4
ENSG00000183431.12	SF3A3	19.4211	53.2413	1.40933	Up	Non_ASC_unique_G4
ENSG00000163879.11	DNALI1	18.177	1.24054	-3.09746	Down	Non_ASC_unique_G4
ENSG00000134697.13	GNL2	82.5372	56.65	-0.535098	Down	Non_ASC_unique_G4
ENSG00000183386.10	FHL3	28.1175	49.9149	0.806202	Up	Non_ASC_unique_G4
ENSG00000185668.8	POU3F1	1.33791	0.527558	-0.613992	Down	Non_ASC_unique_G4
ENSG00000284623.1	LINC02786	0	0	0	Stable	Non_ASC_unique_G4
ENSG00000275350.1	RP11-329N22.2	0	0.189498	0.250353	Stable	Non_ASC_unique_G4
ENSG00000286552.1	RP11-214L19.3	0	0	0	Stable	Non_ASC_unique_G4
ENSG00000287987.1	RP11-214L19.2	0	0	0	Stable	Non_ASC_unique_G4
ENSG00000237290.2	LINC01343	0	0	0	Stable	Non_ASC_unique_G4
ENSG00000200796.1	RNU6-753P	0	0	0	Stable	Non_ASC_unique_G4
ENSG00000215895.4	HSPA5P1	0.202546	0.138753	-0.0786375	Stable	Non_ASC_unique_G4
ENSG00000284632.1	RP11-334L9.2	0	0	0	Stable	Non_ASC_unique_G4
ENSG00000238063.3	LINC01685	0	0	0	Stable	Non_ASC_unique_G4
ENSG00000224592.5	MIR3659HG	0.0967102	0.195892	0.124904	Stable	Non_ASC_unique_G4
ENSG00000223589.2	RP5-884C9.3	0	0	0	Stable	Non_ASC_unique_G4
ENSG00000265596.1	MIR3659	0	0	0	Stable	Non_ASC_unique_G4
ENSG00000183520.12	UTP11	38.0842	75.0243	0.959874	Up	Non_ASC_unique_G4
ENSG00000174574.16	AKIRIN1	38.699	25.2626	-0.596095	Down	Non_ASC_unique_G4
ENSG00000168653.11	NDUFS5	250.056	370.046	0.563589	Up	Non_ASC_unique_G4
ENSG00000116954.8	RRAGC	10.0802	10.6905	0.0773524	Stable	Non_ASC_unique_G4
ENSG00000273637.1	RP5-864K19.7	4.86683e-24	1.71074e-41	0	Stable	ASC_unique_G4
ENSG00000214114.9	MYCBP	2.9261	13.3124	1.86609	Up	ASC_unique_G4
ENSG00000274944.4	RP5-864K19.6	0.0707041	0.0538489	-0.0228918	Stable	Non_ASC_unique_G4
ENSG00000131233.10	GJA9	0.0221917	1.3639e-21	-0.0316658	Stable	Non_ASC_unique_G4
ENSG00000158315.11	RHBDL2	0.13963	0.0361315	-0.137358	Stable	Non_ASC_unique_G4
ENSG00000228436.3	RP5-864K19.4	0.932873	0.241176	-0.639039	Down	Non_ASC_unique_G4
ENSG00000199963.1	RNU6-605P	0	0	0	Stable	Non_ASC_unique_G4
ENSG00000207466.1	Y_RNA	0	0	0	Stable	ASC_unique_G4
ENSG00000235549.1	EIF1P2	0	0	0	Stable	Non_ASC_unique_G4
ENSG00000183682.8	BMP8A	0.874578	0.585546	-0.241586	Stable	Non_ASC_unique_G4
ENSG00000243970.3	PPIEL	7.80826	3.42849	-0.992041	Down	Non_ASC_unique_G4
ENSG00000237624.1	OXCT2P1	2.10374	3.46303	0.524016	Up	Non_ASC_unique_G4
ENSG00000116983.13	HPCAL4	0.313309	0.0944423	-0.263011	Stable	Non_ASC_unique_G4
ENSG00000116981.4	NT5C1A	0.302799	0.101283	-0.242429	Stable	Non_ASC_unique_G4
ENSG00000261798.1	RP1-118J21.25	0.109094	0.353608	0.287428	Stable	Non_ASC_unique_G4
ENSG00000229213.1	RP1-118J21.24	0	0	0	Stable	Non_ASC_unique_G4
ENSG00000284719.1	RP1-118J21.27	0.189995	0.078628	-0.141758	Stable	Non_ASC_unique_G4
ENSG00000284678.1	LINC02811	4.63904e-06	0	-6.6927e-06	Stable	Non_ASC_unique_G4
ENSG00000163909.8	HEYL	53.5937	18.8238	-1.4615	Down	Non_ASC_unique_G4
ENSG00000225903.1	RP1-144F13.3	0	0	0	Stable	Non_ASC_unique_G4
ENSG00000207356.1	Y_RNA	0	0	0	Stable	ASC_unique_G4
ENSG00000116990.11	MYCL	0.865784	0.403413	-0.410842	Stable	Non_ASC_unique_G4
ENSG00000236546.1	MYCL-AS1	0.0915873	0	-0.126428	Stable	Non_ASC_unique_G4
ENSG00000043514.17	TRIT1	4.90692	20.3816	1.85589	Up	Non_ASC_unique_G4
ENSG00000202222.1	Y_RNA	0	0	0	Stable	ASC_unique_G4
ENSG00000084072.17	PPIE	9.9127	41.9011	1.97501	Up	Non_ASC_unique_G4
ENSG00000116985.12	BMP8B	2.92914	1.38459	-0.720473	Down	Non_ASC_unique_G4
ENSG00000225333.6	RP1-144F13.4	0	0	0	Stable	Non_ASC_unique_G4
ENSG00000252413.1	RNU7-121P	0	0	0	Stable	Non_ASC_unique_G4
ENSG00000198754.5	OXCT2	1.99524	2.09403	0.0468133	Stable	Non_ASC_unique_G4
ENSG00000285905.1	BMP8B-AS1	0.0711609	0	-0.0991752	Stable	Non_ASC_unique_G4
ENSG00000168389.18	MFSD2A	6.42752	4.86011	-0.341954	Stable	Non_ASC_unique_G4
ENSG00000228477.1	RP3-342P20.2	1.63427	1.84998	0.113551	Stable	Non_ASC_unique_G4
ENSG00000127603.31	MACF1	25.036	33.7321	0.415761	Stable	Non_ASC_unique_G4
ENSG00000226438.1	RP11-420K8.1	0.100754	0	-0.138492	Stable	Non_ASC_unique_G4
ENSG00000206654.1	RNU6-608P	0	0	0	Stable	Non_ASC_unique_G4
ENSG00000222378.1	RNA5SP44	0	0	0	Stable	Non_ASC_unique_G4
ENSG00000287422.1	RP11-416A14.2	0.0624672	0	-0.0874183	Stable	Non_ASC_unique_G4
ENSG00000217897.2	HSPE1P8	0.121899	0	-0.165943	Stable	Non_ASC_unique_G4
ENSG00000226745.2	OAZ1P1	0	0	0	Stable	Non_ASC_unique_G4
ENSG00000188800.6	TMCO2	0	0	0	Stable	Non_ASC_unique_G4
ENSG00000259943.1	RP1-39G22.7	0.648569	1.93257	0.830951	Up	Non_ASC_unique_G4
ENSG00000117000.9	RLF	13.0978	4.24281	-1.42706	Down	Non_ASC_unique_G4
ENSG00000207508.1	RNU6-1237P	0	0	0	Stable	Non_ASC_unique_G4
ENSG00000227311.3	RP1-228H13.1	0.154105	0.0531424	-0.132074	Stable	Non_ASC_unique_G4
ENSG00000049089.15	COL9A2	1.0876	0.365632	-0.612276	Down	Non_ASC_unique_G4
ENSG00000084073.10	ZMPSTE24	5.28127	25.3942	2.07109	Up	Non_ASC_unique_G4
ENSG00000231296.1	RP1-39G22.4	0	3.39127	2.13464	Up	Non_ASC_unique_G4
ENSG00000284677.1	RP1-228H13.6	0	0	0	Stable	Non_ASC_unique_G4
ENSG00000260920.2	RP1-228H13.5	0.161234	1.88741	1.31412	Up	Non_ASC_unique_G4
ENSG00000279667.1	RP11-656D10.7	0	0.0879601	0.121626	Stable	Non_ASC_unique_G4
ENSG00000187801.15	ZFP69B	0.208935	1.42798	1.00602	Up	Non_ASC_unique_G4
ENSG00000187815.10	ZFP69	0.524544	1.61807	0.780123	Up	Non_ASC_unique_G4
ENSG00000238287.1	RP11-656D10.3	0.267435	0.179641	-0.103564	Stable	Non_ASC_unique_G4
ENSG00000233910.1	GTF2F2P2	0	0	0	Stable	Non_ASC_unique_G4
ENSG00000237899.1	RP4-739H11.3	0	0	0	Stable	Non_ASC_unique_G4
ENSG00000084070.12	SMAP2	3.11779	9.5224	1.35352	Up	Non_ASC_unique_G4
ENSG00000213172.3	RP1-228H13.2	0	0	0	Stable	Non_ASC_unique_G4
ENSG00000117010.17	ZNF684	0.85858	1.77475	0.578158	Up	Non_ASC_unique_G4
ENSG00000164002.12	EXO5	1.05813	4.30346	1.3656	Up	Non_ASC_unique_G4
ENSG00000227278.1	RP11-656D10.5	0	0	0	Stable	Non_ASC_unique_G4
ENSG00000238186.1	RP11-656D10.6	0	0.242714	0.313494	Stable	Non_ASC_unique_G4
ENSG00000117016.10	RIMS3	0.390795	0.156698	-0.265897	Stable	Non_ASC_unique_G4
ENSG00000287743.1	RP4-739H11.5	0	0	0	Stable	Non_ASC_unique_G4
ENSG00000286838.1	RP1-63P18.3	0	0	0	Stable	Non_ASC_unique_G4
ENSG00000236505.1	RP1-63P18.2	0	0	0	Stable	Non_ASC_unique_G4
ENSG00000131238.18	PPT1	23.0265	38.4804	0.716509	Up	Non_ASC_unique_G4
ENSG00000131236.18	CAP1	35.5879	121.356	1.74165	Up	ASC_unique_G4
ENSG00000229528.1	RP5-1066H13.4	0	0	0	Stable	Non_ASC_unique_G4
ENSG00000179862.7	CITED4	11.684	6.26821	-0.803338	Down	Non_ASC_unique_G4
ENSG00000117013.17	KCNQ4	1.81657	0.995561	-0.497145	Stable	Non_ASC_unique_G4
ENSG00000264582.2	RN7SL326P	0	0	0	Stable	Non_ASC_unique_G4
ENSG00000228940.1	RP11-348A7.1	0	0	0	Stable	Non_ASC_unique_G4
ENSG00000286668.1	RP11-348A7.7	0.0313949	0	-0.0445968	Stable	Non_ASC_unique_G4
ENSG00000233118.2	UBE2V1P8	0	0	0	Stable	Non_ASC_unique_G4
ENSG00000272145.1	NFYC-AS1	0.727338	0.43922	-0.263263	Stable	ASC_unique_G4
ENSG00000066136.20	NFYC	13.664	32.8345	1.20622	Up	ASC_unique_G4
ENSG00000198974.3	MIR30E	0	0	0	Stable	Non_ASC_unique_G4
ENSG00000207962.1	MIR30C1	0	0	0	Stable	Non_ASC_unique_G4
ENSG00000252563.1	RNA5SP45	0	0	0	Stable	Non_ASC_unique_G4
ENSG00000127129.10	EDN2	0	0.0668137	0.0933083	Stable	Non_ASC_unique_G4
ENSG00000204060.7	FOXO6	2.59006	1.5833	-0.474793	Stable	Non_ASC_unique_G4
ENSG00000229901.1	FOXO6-AS1	0.183241	0	-0.242744	Stable	Non_ASC_unique_G4
ENSG00000228776.2	RP11-319C21.1	0	0	0	Stable	Non_ASC_unique_G4
ENSG00000044012.4	GUCA2B	0	0	0	Stable	Non_ASC_unique_G4
ENSG00000197273.4	GUCA2A	0	0	0	Stable	Non_ASC_unique_G4
ENSG00000287587.1	RP1-21K4.2	0	0	0	Stable	Non_ASC_unique_G4
ENSG00000227538.1	HNRNPFP1	0	0	0	Stable	Non_ASC_unique_G4
ENSG00000171793.16	CTPS1	13.6543	44.8009	1.64405	Up	Non_ASC_unique_G4
ENSG00000177181.15	RIMKLA	0.0524545	0.166393	0.148296	Stable	Non_ASC_unique_G4
ENSG00000235002.1	RP11-157D18.2	0	0	0	Stable	Non_ASC_unique_G4
ENSG00000127124.16	HIVEP3	5.42279	2.23919	-0.987569	Down	Non_ASC_unique_G4
ENSG00000284895.1	RP11-486B10.5	0	0	0	Stable	Non_ASC_unique_G4
ENSG00000230881.1	RP11-486B10.3	0	0	0	Stable	Non_ASC_unique_G4
ENSG00000230638.4	RP11-486B10.4	0.0710249	0.0682217	-0.00378093	Stable	Non_ASC_unique_G4
ENSG00000198815.9	FOXJ3	8.2849	14.2562	0.716437	Up	Non_ASC_unique_G4
ENSG00000227527.2	RP11-223A3.1	0.0783738	0	-0.108857	Stable	Non_ASC_unique_G4
ENSG00000066185.13	ZMYND12	0.0544938	0	-0.0765506	Stable	Non_ASC_unique_G4
ENSG00000127125.9	PPCS	5.14553	26.5412	2.16398	Up	Non_ASC_unique_G4
ENSG00000186409.18	CCDC30	1.41002	1.11118	-0.190996	Stable	Non_ASC_unique_G4
ENSG00000230116.1	RPS3AP11	0	0	0	Stable	Non_ASC_unique_G4
ENSG00000236876.3	TMSB4XP1	12.51	5.04632	-1.1599	Down	Non_ASC_unique_G4
ENSG00000200254.1	RNU6-536P	0	0	0	Stable	Non_ASC_unique_G4
ENSG00000236180.2	RP11-163G10.4	0.161729	0	-0.216274	Stable	Non_ASC_unique_G4
ENSG00000281207.1	SLFNL1-AS1	0.294429	0.42963	0.143326	Stable	Non_ASC_unique_G4
ENSG00000171790.15	SLFNL1	0.511638	0.429856	-0.0802428	Stable	Non_ASC_unique_G4
ENSG00000010803.16	SCMH1	14.4453	25.6327	0.786031	Up	Non_ASC_unique_G4
ENSG00000215893.3	RPL23AP17	0.120387	0	-0.163997	Stable	Non_ASC_unique_G4
ENSG00000287400.1	RP11-399E6.6	0.0428103	0.0326995	-0.0140563	Stable	Non_ASC_unique_G4
ENSG00000235358.2	RP11-399E6.1	0	0.514813	0.599139	Up	Non_ASC_unique_G4
ENSG00000213987.4	RP11-399E6.2	0	0	0	Stable	Non_ASC_unique_G4
ENSG00000286640.1	RP11-399E6.5	0	0	0	Stable	Non_ASC_unique_G4
ENSG00000171960.12	PPIH	14.4824	52.6885	1.79398	Up	Non_ASC_unique_G4
ENSG00000234917.2	RP5-994D16.3	0.54017	0.363061	-0.176239	Stable	Non_ASC_unique_G4
ENSG00000285728.2	RP5-994D16.13	1.22656	0.944984	-0.195059	Stable	ASC_unique_G4
ENSG00000164007.11	CLDN19	0.352296	0.105243	-0.291047	Stable	Non_ASC_unique_G4
ENSG00000233708.1	RP11-342M1.7	0.0205745	0	-0.0293815	Stable	Non_ASC_unique_G4
ENSG00000225099.1	ATP6V1E1P1	0.225391	0.149967	-0.0916498	Stable	Non_ASC_unique_G4
ENSG00000237090.1	MKRN8P	0	0	0	Stable	Non_ASC_unique_G4
ENSG00000164011.18	ZNF691	1.10824	3.91282	1.22051	Up	Non_ASC_unique_G4
ENSG00000117385.16	P3H1	9.98027	16.5951	0.680264	Up	ASC_unique_G4
ENSG00000164008.16	C1orf50	1.43464	0.614335	-0.592769	Down	ASC_unique_G4
ENSG00000283580.3	RP5-994D16.12	1.95481	2.53977	0.26059	Stable	ASC_unique_G4
ENSG00000274386.5	TMEM269	0.274997	0.176017	-0.116585	Stable	Non_ASC_unique_G4
ENSG00000164010.15	ERMAP	1.22156	1.12241	-0.0658685	Stable	Non_ASC_unique_G4
ENSG00000228452.1	RP5-994D16.9	0.683364	0.367874	-0.299412	Stable	Non_ASC_unique_G4
ENSG00000177868.12	SVBP	5.4068	7.46903	0.402593	Stable	Non_ASC_unique_G4
ENSG00000228192.8	RP11-342M1.3	0.12502	1.12357	0.916543	Up	Non_ASC_unique_G4
ENSG00000283136.1	U6	0	0	0	Stable	Non_ASC_unique_G4
ENSG00000277513.1	RP3-393B19.1	0	0	0	Stable	Non_ASC_unique_G4
ENSG00000186973.11	FAM183A	0.436862	0	-0.522922	Down	Non_ASC_unique_G4
ENSG00000227533.6	SLC2A1-AS1	0.0149703	0.0241534	0.0129943	Stable	Non_ASC_unique_G4
ENSG00000283973.2	RP5-848E13.4	0.0697671	0	-0.0972967	Stable	Non_ASC_unique_G4
ENSG00000207256.1	RNU6-880P	0	0	0	Stable	Non_ASC_unique_G4
ENSG00000090621.15	PABPC4	120.507	94.6697	-0.344906	Stable	Non_ASC_unique_G4
ENSG00000201457.1	SNORA55	0	0	0	Stable	Non_ASC_unique_G4
ENSG00000228060.3	PABPC4-AS1	1.4349e-47	0.023044	0.0328682	Stable	Non_ASC_unique_G4
ENSG00000253313.6	C1orf210	0.0563552	0.109006	0.0701724	Stable	Non_ASC_unique_G4
ENSG00000117399.14	CDC20	0.416766	2.33386	1.23459	Up	Non_ASC_unique_G4
ENSG00000234694.1	RP1-92O14.3	0.0783738	0	-0.108857	Stable	Non_ASC_unique_G4
ENSG00000117400.18	MPL	0.116252	0.0903278	-0.0339008	Stable	Non_ASC_unique_G4
ENSG00000287113.1	RP1-92O14.7	0.101034	0.205248	0.130471	Stable	Non_ASC_unique_G4
ENSG00000066056.14	TIE1	7.04537	2.46022	-1.2173	Down	Non_ASC_unique_G4
ENSG00000117394.24	SLC2A1	73.782	32.5922	-1.15456	Down	Non_ASC_unique_G4
ENSG00000284138.1	ATP6V0CP4	0	0	0	Stable	Non_ASC_unique_G4
ENSG00000117395.13	EBNA1BP2	57.2147	174.06	1.5884	Up	Non_ASC_unique_G4
ENSG00000284410.1	MIR6733	0	0	0	Stable	Non_ASC_unique_G4
ENSG00000243710.8	CFAP57	0	0.0489588	0.068958	Stable	Non_ASC_unique_G4
ENSG00000199240.1	RNA5SP46	0	0	0	Stable	Non_ASC_unique_G4
ENSG00000179178.11	TMEM125	0	0	0	Stable	Non_ASC_unique_G4
ENSG00000159479.17	MED8	8.54764	21.1392	1.21339	Up	Non_ASC_unique_G4
ENSG00000229431.1	MED8-AS1	0.741916	0.845894	0.0836443	Stable	Non_ASC_unique_G4
ENSG00000066322.15	ELOVL1	17.1136	119.411	2.73282	Up	Non_ASC_unique_G4
ENSG00000283836.1	MIR6734	0	0	0	Stable	Non_ASC_unique_G4
ENSG00000065978.19	YBX1	508.718	1101.89	1.11352	Up	ASC_unique_G4
ENSG00000237950.3	RP11-7O11.9	0.465763	1.61762	0.836602	Up	Non_ASC_unique_G4
ENSG00000288573.1	RP11-7O11.3	0.684623	1.03899	0.275431	Stable	Non_ASC_unique_G4
ENSG00000117407.17	ARTN	0.713008	0.200263	-0.513181	Down	Non_ASC_unique_G4
ENSG00000117408.11	IPO13	5.82298	21.8635	1.74457	Up	Non_ASC_unique_G4
ENSG00000142949.17	PTPRF	16.9945	16.5398	-0.0369221	Stable	Non_ASC_unique_G4
ENSG00000283039.1	KLF18	0	0.0703882	0.0981341	Stable	Non_ASC_unique_G4
ENSG00000226804.4	RP4-675G8.3	0	0	0	Stable	Non_ASC_unique_G4
ENSG00000238037.1	OOSP1P1	0	0	0	Stable	Non_ASC_unique_G4
ENSG00000239560.3	RN7SL479P	0	0	0	Stable	Non_ASC_unique_G4
ENSG00000200171.1	Y_RNA	0	0	0	Stable	ASC_unique_G4
ENSG00000227994.1	RP5-891H21.1	0	0	0	Stable	Non_ASC_unique_G4
ENSG00000271329.1	RP5-891H21.5	0.303426	0	-0.382309	Stable	Non_ASC_unique_G4
ENSG00000171872.5	KLF17	0	0.304912	0.383953	Stable	Non_ASC_unique_G4
ENSG00000233514.1	RP11-570P14.1	0	0	0	Stable	Non_ASC_unique_G4
ENSG00000198198.17	SZT2	6.7916	9.47017	0.426293	Stable	Non_ASC_unique_G4
ENSG00000274975.1	MIR6735	0	0	0	Stable	Non_ASC_unique_G4
ENSG00000229348.1	HYI-AS1	0	0	0	Stable	Non_ASC_unique_G4
ENSG00000229372.1	SZT2-AS1	0	9.00156e-129	0	Stable	Non_ASC_unique_G4
ENSG00000178922.18	HYI	26.3427	10.2142	-1.28583	Down	Non_ASC_unique_G4
ENSG00000199385.1	RNU6-369P	0	0	0	Stable	Non_ASC_unique_G4
ENSG00000117411.18	B4GALT2	26.6626	57.5317	1.08128	Up	Non_ASC_unique_G4
ENSG00000178028.14	DMAP1	12.9348	24.6995	0.88305	Up	Non_ASC_unique_G4
ENSG00000117419.16	ERI3	14.0923	41.1316	1.48109	Up	Non_ASC_unique_G4
ENSG00000233602.1	ERI3-IT1	0	0.173328	0.230607	Stable	Non_ASC_unique_G4
ENSG00000200169.1	RNU5D-1	0	35.4022	5.18595	Up	ASC_unique_G4
ENSG00000198520.12	ARMH1	0.865309	0.0364371	-0.847782	Down	ASC_unique_G4
ENSG00000199377.1	RNU5F-1	0	0	0	Stable	Non_ASC_unique_G4
ENSG00000159214.13	CCDC24	4.00206	1.07732	-1.2678	Down	Non_ASC_unique_G4
ENSG00000196517.13	SLC6A9	0.723314	1.86195	0.731813	Up	Non_ASC_unique_G4
ENSG00000230615.7	RP5-1198O20.4	0	0.33437	0.416159	Stable	Non_ASC_unique_G4
ENSG00000271647.1	KRT8P47	0	0.0585792	0.0821292	Stable	Non_ASC_unique_G4
ENSG00000227163.2	RP5-1198O20.5	0	0	0	Stable	Non_ASC_unique_G4
ENSG00000187147.18	RNF220	21.5816	51.093	1.20594	Up	Non_ASC_unique_G4
ENSG00000126106.14	TMEM53	1.89714	1.18478	-0.407142	Stable	ASC_unique_G4
ENSG00000263381.1	MIR5584	0	0	0	Stable	Non_ASC_unique_G4
ENSG00000066135.13	KDM4A	2.2965	5.70427	1.02414	Up	ASC_unique_G4
ENSG00000284989.1	RP11-7O11.7	6.27065e-88	1.52388e-33	0	Stable	ASC_unique_G4
ENSG00000126091.21	ST3GAL3	7.39879	4.62507	-0.57831	Down	Non_ASC_unique_G4
ENSG00000283477.1	MIR6079	0	0	0	Stable	Non_ASC_unique_G4
ENSG00000236200.6	KDM4A-AS1	0.182518	1.60047	1.13691	Up	Non_ASC_unique_G4
ENSG00000229444.1	ST3GAL3-AS1	0	0	0	Stable	Non_ASC_unique_G4
ENSG00000283414.1	U6	0	0	0	Stable	Non_ASC_unique_G4
ENSG00000233674.2	RP11-184I16.3	0.428186	1.0148	0.496452	Stable	Non_ASC_unique_G4
ENSG00000224751.2	SHMT1P1	0	0.0631992	0.0884119	Stable	Non_ASC_unique_G4
ENSG00000285649.1	RP11-7O11.8	0.163169	1.27521	0.967938	Up	Non_ASC_unique_G4
ENSG00000132768.14	DPH2	50.9419	67.0253	0.389172	Stable	Non_ASC_unique_G4
ENSG00000117410.14	ATP6V0B	65.2727	115.351	0.811993	Up	Non_ASC_unique_G4
ENSG00000234093.3	RPS15AP11	0	0.412629	0.498383	Stable	Non_ASC_unique_G4
ENSG00000142959.5	BEST4	0.203898	0.15045	-0.0655147	Stable	Non_ASC_unique_G4
ENSG00000222009.8	BTBD19	10.6244	3.85814	-1.25868	Down	ASC_unique_G4
ENSG00000226499.1	RP5-882O7.1	5.40708	2.13745	-1.03007	Down	Non_ASC_unique_G4
ENSG00000117425.14	PTCH2	1.2801	0.789847	-0.349261	Stable	Non_ASC_unique_G4
ENSG00000202444.1	RNU5E-6P	0	37.3275	5.26031	Up	Non_ASC_unique_G4
ENSG00000232369.1	PPIAP35	0	0	0	Stable	Non_ASC_unique_G4
ENSG00000268949.1	MRPS17P1	0.037136	0.0236967	-0.0188167	Stable	Non_ASC_unique_G4
ENSG00000173846.13	PLK3	72.896	26.558	-1.42302	Down	ASC_unique_G4
ENSG00000188396.4	DYNLT4	0.878297	0.364811	-0.460724	Stable	ASC_unique_G4
ENSG00000070785.17	EIF2B3	5.92858	38.1686	2.49907	Up	Non_ASC_unique_G4
ENSG00000229815.1	CCNB1IP1P1	2.58051e-17	0	0	Stable	Non_ASC_unique_G4
ENSG00000253039.1	RNA5SP47	0	0	0	Stable	Non_ASC_unique_G4
ENSG00000186603.7	HPDL	1.79448	14.2638	2.44947	Up	Non_ASC_unique_G4
ENSG00000162415.7	ZSWIM5	0.256048	0.256331	0.000325215	Stable	Non_ASC_unique_G4
ENSG00000281912.1	LINC01144	0.120017	0.185207	0.0816179	Stable	Non_ASC_unique_G4
ENSG00000234315.1	OSTCP5	0	0.592082	0.670915	Up	Non_ASC_unique_G4
ENSG00000280670.3	CCDC163	0.162202	0.659098	0.513539	Up	Non_ASC_unique_G4
ENSG00000126107.15	HECTD3	4.64356	14.0095	1.4112	Up	Non_ASC_unique_G4
ENSG00000126088.14	UROD	26.8889	40.9438	0.588766	Up	Non_ASC_unique_G4
ENSG00000280836.1	ENSG00000280836	0	0	0	Stable	Non_ASC_unique_G4
ENSG00000281133.1	ENSG00000281133	0	0	0	Stable	Non_ASC_unique_G4
ENSG00000132781.20	MUTYH	10.8084	10.8687	0.00735079	Stable	Non_ASC_unique_G4
ENSG00000288208.1	RP4-534D1.6	6.51245e-47	3.97904e-59	0	Stable	Non_ASC_unique_G4
ENSG00000070759.17	TESK2	1.29948	0.418827	-0.696609	Down	Non_ASC_unique_G4
ENSG00000132773.12	TOE1	8.03892	13.4937	0.681207	Up	Non_ASC_unique_G4
ENSG00000236872.1	PPIAP36	0	0	0	Stable	Non_ASC_unique_G4
ENSG00000117448.14	AKR1A1	23.9377	87.4564	1.82664	Up	Non_ASC_unique_G4
ENSG00000132763.15	MMACHC	0.502667	2.3157	1.14179	Up	Non_ASC_unique_G4
ENSG00000117450.15	PRDX1	138.111	662.969	2.25488	Up	Non_ASC_unique_G4
ENSG00000234379.1	HMGB1P48	0	0	0	Stable	Non_ASC_unique_G4
ENSG00000159588.15	CCDC17	1.45264	0.541361	-0.670131	Down	Non_ASC_unique_G4
ENSG00000236111.5	RP11-630I5.1	0.200347	0.499889	0.321404	Stable	Non_ASC_unique_G4
ENSG00000159596.7	TMEM69	2.95039	12.3839	1.76043	Up	ASC_unique_G4
ENSG00000197429.11	IPP	1.64775	1.23517	-0.244382	Stable	Non_ASC_unique_G4
ENSG00000230896.1	RP11-767N6.7	0	0.548921	0.631263	Up	Non_ASC_unique_G4
ENSG00000159592.11	GPBP1L1	21.7457	22.0197	0.017277	Stable	ASC_unique_G4
ENSG00000225447.1	RPS15AP10	1.36262	2.93837	0.737212	Up	Non_ASC_unique_G4
ENSG00000234329.1	RP11-767N6.2	1.10714	0.364946	-0.626442	Down	Non_ASC_unique_G4
ENSG00000085998.14	POMGNT1	13.4589	28.2124	1.01462	Up	Non_ASC_unique_G4
ENSG00000171357.6	LURAP1	0.632536	2.58863	1.13632	Up	Non_ASC_unique_G4
ENSG00000086015.22	MAST2	11.5239	18.8187	0.662181	Up	Non_ASC_unique_G4
ENSG00000232467.2	TMA16P2	0.0900284	0	-0.124366	Stable	Non_ASC_unique_G4
ENSG00000117461.15	PIK3R3	6.58369	0.743249	-2.12112	Down	ASC_unique_G4
ENSG00000278139.1	P3R3URF-PIK3R3	5.44314e-55	2.35607e-28	0	Stable	Non_ASC_unique_G4
ENSG00000250719.2	P3R3URF	0	0	0	Stable	Non_ASC_unique_G4
ENSG00000226957.1	RP4-533D7.4	0.0804576	0	-0.111642	Stable	Non_ASC_unique_G4
ENSG00000233114.2	RP4-533D7.3	0	0	0	Stable	Non_ASC_unique_G4
ENSG00000227857.2	RP4-533D7.5	0	0	0	Stable	Non_ASC_unique_G4
ENSG00000117472.10	TSPAN1	0.894366	1.49712	0.398548	Stable	Non_ASC_unique_G4
ENSG00000132780.17	NASP	112.009	58.0956	-0.935316	Down	ASC_unique_G4
ENSG00000281112.1	ENSG00000281112	0	0	0	Stable	Non_ASC_unique_G4
ENSG00000281825.1	ENSG00000281825	0	0	0	Stable	Non_ASC_unique_G4
ENSG00000225779.1	RP4-603I14.3	0	0.901514	0.927148	Up	Non_ASC_unique_G4
ENSG00000197587.11	DMBX1	0.0135222	0.0768794	0.087479	Stable	Non_ASC_unique_G4
ENSG00000232022.7	FAAHP1	0.802592	0	-0.850073	Down	Non_ASC_unique_G4
ENSG00000224863.3	LINC01398	0	0	0	Stable	Non_ASC_unique_G4
ENSG00000117480.16	FAAH	5.45917	2.53566	-0.86937	Down	Non_ASC_unique_G4
ENSG00000173660.12	UQCRH	173.552	302.156	0.796405	Up	ASC_unique_G4
ENSG00000117481.11	NSUN4	6.61926	8.1639	0.26631	Stable	Non_ASC_unique_G4
ENSG00000142945.13	KIF2C	0.839398	0.766103	-0.0586645	Stable	Non_ASC_unique_G4
ENSG00000142937.12	RPS8	1891.64	1643.15	-0.203061	Stable	Non_ASC_unique_G4
ENSG00000264294.1	SNORD55	0	0	0	Stable	Non_ASC_unique_G4
ENSG00000202031.1	SNORD38A	0	0	0	Stable	Non_ASC_unique_G4
ENSG00000207421.1	SNORD38B	0	0	0	Stable	Non_ASC_unique_G4
ENSG00000281859.1	SNORD38B	0	0	0	Stable	Non_ASC_unique_G4
ENSG00000225721.5	RP11-269F19.10	7.70684	4.22143	-0.737706	Down	Non_ASC_unique_G4
ENSG00000200913.1	SNORD46	0	71.6783	6.18345	Up	Non_ASC_unique_G4
ENSG00000085999.13	RAD54L	1.04376	1.46579	0.270826	Stable	Non_ASC_unique_G4
ENSG00000132128.17	LRRC41	36.0486	35.0846	-0.0380343	Stable	ASC_unique_G4
ENSG00000123472.12	ATPAF1	6.91331	17.7155	1.24188	Up	Non_ASC_unique_G4
ENSG00000186118.9	TEX38	0.0985707	0.399821	0.349614	Stable	Non_ASC_unique_G4
ENSG00000233647.2	NENFP1	0	0	0	Stable	Non_ASC_unique_G4
ENSG00000236476.2	RP11-8J9.5	0	0.118106	0.161056	Stable	Non_ASC_unique_G4
ENSG00000261196.1	CYP4A43P	0	0	0	Stable	Non_ASC_unique_G4
ENSG00000261290.1	CYP4A44P	0	0	0	Stable	Non_ASC_unique_G4
ENSG00000259832.1	CYP4A26P	0	0	0	Stable	Non_ASC_unique_G4
ENSG00000187048.13	CYP4A11	0.0460272	0	-0.0649204	Stable	Non_ASC_unique_G4
ENSG00000261593.1	CYP4A27P	0	0	0	Stable	Non_ASC_unique_G4
ENSG00000186377.8	CYP4X1	1.32266	0.0677523	-1.1212	Down	Non_ASC_unique_G4
ENSG00000142973.14	CYP4B1	1.8685	0	-1.5203	Down	Non_ASC_unique_G4
ENSG00000154198.14	CYP4Z2P	0.0293105	0	-0.0416782	Stable	Non_ASC_unique_G4
ENSG00000238145.2	TUBAP8	0.0547666	0	-0.0769238	Stable	Non_ASC_unique_G4
ENSG00000162366.8	PDZK1IP1	0.28516	0.447135	0.171252	Stable	Non_ASC_unique_G4
ENSG00000162367.11	TAL1	0.511894	0.134309	-0.414544	Stable	Non_ASC_unique_G4
ENSG00000226252.1	RP1-18D14.7	0.0497993	0.0361369	-0.0188989	Stable	Non_ASC_unique_G4
ENSG00000186160.5	CYP4Z1	0	0	0	Stable	Non_ASC_unique_G4
ENSG00000225154.2	TUBAP9	0.0542212	0	-0.0761776	Stable	Non_ASC_unique_G4
ENSG00000225506.2	CYP4A22-AS1	0	0.0985216	0.135563	Stable	Non_ASC_unique_G4
ENSG00000224805.2	LINC00853	0	0	0	Stable	Non_ASC_unique_G4
ENSG00000162365.12	CYP4A22	0	0.0884435	0.122267	Stable	Non_ASC_unique_G4
ENSG00000225514.1	MTND1P34	0	0	0	Stable	Non_ASC_unique_G4
ENSG00000123473.17	STIL	0.186562	0.484547	0.323236	Stable	ASC_unique_G4
ENSG00000186790.6	FOXE3	0	0.0445652	0.0629026	Stable	Non_ASC_unique_G4
ENSG00000225762.1	LINC01389	0	0	0	Stable	Non_ASC_unique_G4
ENSG00000229554.2	RPL21P24	0	0	0	Stable	Non_ASC_unique_G4
ENSG00000186564.6	FOXD2	0.207394	0	-0.271897	Stable	Non_ASC_unique_G4
ENSG00000227947.2	LINC01738	0	0	0	Stable	Non_ASC_unique_G4
ENSG00000271355.1	RP4-666O22.3	0	0	0	Stable	Non_ASC_unique_G4
ENSG00000237424.1	FOXD2-AS1	0.471145	1.11479	0.523573	Up	Non_ASC_unique_G4
ENSG00000227883.1	ATP6V0E1P4	0	0	0	Stable	Non_ASC_unique_G4
ENSG00000269113.4	TRABD2B	0.462487	0.0471913	-0.481899	Stable	Non_ASC_unique_G4
ENSG00000223814.1	RP11-543D5.2	0.283946	0	-0.360585	Stable	Non_ASC_unique_G4
ENSG00000225028.1	RP11-330M19.1	0.0902257	0.0869381	-0.00435699	Stable	Non_ASC_unique_G4
ENSG00000162368.14	CMPK1	22.7659	49.6757	1.0924	Up	Non_ASC_unique_G4
ENSG00000279214.1	RP5-1024N4.5	0	0	0	Stable	Non_ASC_unique_G4
ENSG00000226133.6	LINC02794	0	0	0	Stable	Non_ASC_unique_G4
ENSG00000231413.1	RP11-193P11.3	0	0	0	Stable	Non_ASC_unique_G4
ENSG00000237180.1	CYP46A4P	0	0	0	Stable	Non_ASC_unique_G4
ENSG00000117834.13	SLC5A9	0.105123	0.0194284	-0.116447	Stable	Non_ASC_unique_G4
ENSG00000272491.1	RP5-1024N4.4	0.50793	0.0948983	-0.461773	Stable	Non_ASC_unique_G4
ENSG00000242267.6	SKINT1L	0.0658552	0.432283	0.426305	Stable	Non_ASC_unique_G4
ENSG00000279096.2	RP5-1024N4.6	0.0445756	0	-0.0629169	Stable	Non_ASC_unique_G4
ENSG00000223720.2	RP5-1024N4.2	0	0	0	Stable	Non_ASC_unique_G4
ENSG00000232514.1	RP11-329A14.2	0	0	0	Stable	Non_ASC_unique_G4
ENSG00000228237.5	EFCAB14-AS1	0	0	0	Stable	Non_ASC_unique_G4
ENSG00000159658.15	EFCAB14	9.15813	13.2997	0.493351	Stable	Non_ASC_unique_G4
ENSG00000233407.1	RP11-567C20.3	0	0	0	Stable	Non_ASC_unique_G4
ENSG00000229316.1	HMGB1P45	0	0	0	Stable	Non_ASC_unique_G4
ENSG00000284700.1	RP5-850O15.3	0	0	0	Stable	Non_ASC_unique_G4
ENSG00000234080.3	RP11-183G22.1	0.0106894	0.0210269	0.0146811	Stable	Non_ASC_unique_G4
ENSG00000225671.2	FCF1P6	0.0913866	0.368879	0.326832	Stable	Non_ASC_unique_G4
ENSG00000284696.2	LINC02808	0.0478772	0.187655	0.180646	Stable	Non_ASC_unique_G4
ENSG00000284645.1	RP11-567C20.4	0.0116852	0	-0.0167604	Stable	Non_ASC_unique_G4
ENSG00000142700.12	DMRTA2	0.0137361	0.0526392	0.0543289	Stable	Non_ASC_unique_G4
ENSG00000162374.18	ELAVL4	0	0.129779	0.17604	Stable	Non_ASC_unique_G4
ENSG00000230828.1	RP11-492I2.1	0	0	0	Stable	Non_ASC_unique_G4
ENSG00000237337.1	ELAVL4-AS1	0	0	0	Stable	Non_ASC_unique_G4
ENSG00000132122.12	SPATA6	1.81315	0.334241	-1.07617	Down	Non_ASC_unique_G4
ENSG00000235105.1	RP11-329A14.1	0.599729	0.709927	0.0961073	Stable	Non_ASC_unique_G4
ENSG00000224986.2	PPP1R8P1	0.128693	0.0837897	-0.0585683	Stable	Non_ASC_unique_G4
ENSG00000206700.1	RNU6-723P	0	0	0	Stable	Non_ASC_unique_G4
ENSG00000223175.1	RNU4-61P	0	0	0	Stable	Non_ASC_unique_G4
ENSG00000265538.1	MIR4421	0	0	0	Stable	Non_ASC_unique_G4
ENSG00000275816.1	MIR6500	0	0	0	Stable	Non_ASC_unique_G4
ENSG00000203356.2	LINC01562	0.0334814	0	-0.0475124	Stable	Non_ASC_unique_G4
ENSG00000204006.10	C1orf185	0	0	0	Stable	Non_ASC_unique_G4
ENSG00000200262.1	Y_RNA	0	0	0	Stable	ASC_unique_G4
ENSG00000213478.2	CFL1P2	0	0	0	Stable	Non_ASC_unique_G4
ENSG00000123080.12	CDKN2C	3.07191	7.42695	1.04931	Up	Non_ASC_unique_G4
ENSG00000185104.20	FAF1	15.2173	47.4254	1.57823	Up	Non_ASC_unique_G4
ENSG00000225767.1	FAF1-AS1	0	0	0	Stable	Non_ASC_unique_G4
ENSG00000207194.1	RNU6-1026P	0	0	0	Stable	Non_ASC_unique_G4
ENSG00000230585.2	PHBP12	0	0.116903	0.159504	Stable	Non_ASC_unique_G4
ENSG00000237130.1	MRPS6P2	0	0.901514	0.927148	Up	Non_ASC_unique_G4
ENSG00000186094.17	AGBL4	0.0314182	0.264911	0.294406	Stable	Non_ASC_unique_G4
ENSG00000287661.1	RP11-342A17.2	0	0	0	Stable	Non_ASC_unique_G4
ENSG00000162373.13	BEND5	1.34947	0.219408	-0.946155	Down	Non_ASC_unique_G4
ENSG00000286597.1	RP11-476C24.1	0	0	0	Stable	Non_ASC_unique_G4
ENSG00000229846.2	RP11-141A19.1	0	0	0	Stable	Non_ASC_unique_G4
ENSG00000230114.1	AGBL4-AS1	0	0	0	Stable	Non_ASC_unique_G4
ENSG00000225623.1	AGBL4-IT1	0	0	0	Stable	Non_ASC_unique_G4
ENSG00000237478.2	RP5-926E3.1	0	0	0	Stable	Non_ASC_unique_G4
ENSG00000215887.5	ZNF859P	0	0.0790147	0.109715	Stable	Non_ASC_unique_G4
ENSG00000279324.1	RP11-93G23.2	0.0213114	0.123109	0.137075	Stable	Non_ASC_unique_G4
ENSG00000233595.2	MTND2P29	0	0	0	Stable	Non_ASC_unique_G4
ENSG00000282881.2	TMEM275	0	0	0	Stable	Non_ASC_unique_G4
ENSG00000269956.2	MKNK1-AS1	0.0992213	0	-0.136482	Stable	Non_ASC_unique_G4
ENSG00000079277.22	MKNK1	11.7962	9.23928	-0.3216	Stable	Non_ASC_unique_G4
ENSG00000142961.15	MOB3C	21.0872	3.81242	-2.19837	Down	Non_ASC_unique_G4
ENSG00000162456.10	KNCN	0.103397	0	-0.141952	Stable	Non_ASC_unique_G4
ENSG00000123091.5	RNF11	56.6119	35.5513	-0.656443	Down	Non_ASC_unique_G4
ENSG00000233406.5	RP11-296A18.5	0.595839	0.719085	0.107326	Stable	Non_ASC_unique_G4
ENSG00000236434.2	RP11-296A18.6	0	0	0	Stable	Non_ASC_unique_G4
ENSG00000085832.17	EPS15	8.93398	6.27766	-0.448897	Stable	Non_ASC_unique_G4
ENSG00000232027.2	RP11-275F13.3	0.143821	0	-0.193861	Stable	Non_ASC_unique_G4
ENSG00000206595.1	RNU6-877P	0	0	0	Stable	Non_ASC_unique_G4
ENSG00000238140.1	RP11-253A20.1	0	0.150951	0.202827	Stable	Non_ASC_unique_G4
ENSG00000227070.1	EPS15-AS1	0	0	0	Stable	Non_ASC_unique_G4
ENSG00000252032.1	RNU6-1281P	0	0	0	Stable	Non_ASC_unique_G4
ENSG00000085831.16	TTC39A	0.217572	0.152826	-0.0788318	Stable	Non_ASC_unique_G4
ENSG00000261664.5	TTC39A-AS1	0	0.116705	0.159248	Stable	Non_ASC_unique_G4
ENSG00000264613.2	RN7SL290P	0	0	0	Stable	Non_ASC_unique_G4
ENSG00000169213.7	RAB3B	0.00528859	0.0439054	0.0543812	Stable	Non_ASC_unique_G4
ENSG00000200839.1	RNA5SP48	0	0	0	Stable	Non_ASC_unique_G4
ENSG00000229032.1	RP11-91A18.1	0	0	0	Stable	Non_ASC_unique_G4
ENSG00000117862.13	TXNDC12	17.5097	37.7503	1.06593	Up	Non_ASC_unique_G4
ENSG00000285839.1	RP11-91A18.6	2.43073e-05	9.21418e-05	9.78588e-05	Stable	Non_ASC_unique_G4
ENSG00000198841.4	KTI12	13.0802	16.2273	0.291029	Stable	Non_ASC_unique_G4
ENSG00000223390.1	RP11-91A18.4	1.40073e-43	2.84553e-80	0	Stable	Non_ASC_unique_G4
ENSG00000228369.2	TXNDC12-AS1	0	0	0	Stable	Non_ASC_unique_G4
ENSG00000224680.4	PLA2G12AP1	0.294118	0.198761	-0.110425	Stable	Non_ASC_unique_G4
ENSG00000134717.18	BTF3L4	22.8441	33.748	0.543296	Up	Non_ASC_unique_G4
ENSG00000085840.13	ORC1	0.113332	0.289318	0.211724	Stable	Non_ASC_unique_G4
ENSG00000157077.16	ZFYVE9	4.08621	5.99062	0.45883	Stable	Non_ASC_unique_G4
ENSG00000272100.1	RP11-155O18.6	0.743897	0	-0.802315	Down	Non_ASC_unique_G4
ENSG00000154222.15	CC2D1B	3.6393	6.93971	0.775179	Up	Non_ASC_unique_G4
ENSG00000241745.3	RN7SL788P	0	1.32303	1.21601	Up	Non_ASC_unique_G4
ENSG00000228407.2	RP4-800M22.1	1.4871	2.19946	0.363365	Stable	Non_ASC_unique_G4
ENSG00000223429.1	RP4-800M22.2	0.0564388	0	-0.0792092	Stable	Non_ASC_unique_G4
ENSG00000224255.2	PDCL3P6	0.0714343	0.568929	0.550237	Up	Non_ASC_unique_G4
ENSG00000236004.2	RP4-800M22.4	0	0	0	Stable	Non_ASC_unique_G4
ENSG00000237663.2	DNAJC19P7	0.241651	0	-0.31226	Stable	Non_ASC_unique_G4
ENSG00000213735.2	ANAPC10P1	0	0	0	Stable	Non_ASC_unique_G4
ENSG00000287078.1	RP11-155O18.7	0.097951	0.0960503	-0.0024997	Stable	Non_ASC_unique_G4
ENSG00000236290.1	EEF1GP7	0	0	0	Stable	Non_ASC_unique_G4
ENSG00000272371.1	RP11-25O10.2	0	0	0	Stable	Non_ASC_unique_G4
ENSG00000182183.15	SHISAL2A	0.0999745	0.116781	0.0218768	Stable	Non_ASC_unique_G4
ENSG00000116157.6	GPX7	4.3501	12.3056	1.31439	Up	Non_ASC_unique_G4
ENSG00000233664.1	NDUFS5P3	0.281796	0	-0.358167	Stable	Non_ASC_unique_G4
ENSG00000239640.3	RN7SL62P	0	0	0	Stable	Non_ASC_unique_G4
ENSG00000203995.10	ZYG11A	0.0520859	0.0740985	0.0298738	Stable	Non_ASC_unique_G4
ENSG00000242391.2	RP4-631H13.2	0	0	0	Stable	Non_ASC_unique_G4
ENSG00000162377.6	COA7	17.4985	16.5881	-0.0728053	Stable	Non_ASC_unique_G4
ENSG00000162378.13	ZYG11B	1.72681	2.59718	0.399651	Stable	Non_ASC_unique_G4
ENSG00000252018.1	RNU2-30P	0	0	0	Stable	Non_ASC_unique_G4
ENSG00000228929.1	RPS13P2	10.0631	15.7058	0.594595	Up	Non_ASC_unique_G4
ENSG00000206627.1	RNU6-969P	0	0	0	Stable	Non_ASC_unique_G4
ENSG00000277397.1	RP5-1024G6.9	0	0	0	Stable	Non_ASC_unique_G4
ENSG00000162383.13	SLC1A7	0.296573	0	-0.374703	Stable	Non_ASC_unique_G4
ENSG00000235563.1	RP11-334A14.8	0.108468	0	-0.148567	Stable	Non_ASC_unique_G4
ENSG00000134748.13	PRPF38A	23.018	27.834	0.263656	Stable	Non_ASC_unique_G4
ENSG00000134744.14	TUT4	13.4252	16.7159	0.296457	Stable	Non_ASC_unique_G4
ENSG00000174348.14	PODN	3.24366	0.629047	-1.38128	Down	Non_ASC_unique_G4
ENSG00000232993.1	RP11-334A14.5	1.25159e-22	0.690815	0.757719	Up	Non_ASC_unique_G4
ENSG00000227644.2	HIGD1AP11	0	0	0	Stable	Non_ASC_unique_G4
ENSG00000259818.1	RP5-1024G6.7	0.0213937	0.0204546	-0.00132701	Stable	Non_ASC_unique_G4
ENSG00000227742.2	CALR4P	0.0415963	0	-0.0587962	Stable	Non_ASC_unique_G4
ENSG00000117859.19	OSBPL9	26.3163	6.69285	-1.82817	Down	Non_ASC_unique_G4
ENSG00000266993.3	RP4-657D16.3	4.36939	2.43603	-0.644018	Down	Non_ASC_unique_G4
ENSG00000272175.1	RP4-657D16.6	0	0	0	Stable	Non_ASC_unique_G4
ENSG00000078618.22	NRDC	28.1812	42.4324	0.573733	Up	Non_ASC_unique_G4
ENSG00000283899.1	MIR761	0	0	0	Stable	Non_ASC_unique_G4
ENSG00000236973.2	GAPDHP51	0.0452509	0	-0.0638493	Stable	Non_ASC_unique_G4
ENSG00000232846.1	SLC25A6P3	0.0532899	0	-0.0749026	Stable	Non_ASC_unique_G4
ENSG00000212624.1	ENSG10010136798.1	0	0	0	Stable	Non_ASC_unique_G4
ENSG00000230604.2	TSEN15P2	0	0	0	Stable	Non_ASC_unique_G4
ENSG00000121310.17	ECHDC2	58.4887	11.1697	-2.28932	Down	Non_ASC_unique_G4
ENSG00000230953.2	RP4-631H13.6	5.36509	0	-2.67018	Down	Non_ASC_unique_G4
ENSG00000231866.2	RP4-631H13.4	0	0	0	Stable	Non_ASC_unique_G4
ENSG00000162385.11	MAGOH	71.0736	162.426	1.18109	Up	Non_ASC_unique_G4
ENSG00000143006.7	DMRTB1	0	0	0	Stable	Non_ASC_unique_G4
ENSG00000236253.7	SLC25A3P1	0	0	0	Stable	Non_ASC_unique_G4
ENSG00000288527.1	RP4-796B4.3	0	0	0	Stable	Non_ASC_unique_G4
ENSG00000230138.2	LINC02812	0.0591877	0	-0.0829583	Stable	Non_ASC_unique_G4
ENSG00000285954.1	RP11-117D22.3	0	0	0	Stable	Non_ASC_unique_G4
ENSG00000226938.1	RP11-117D22.1	0	0	0	Stable	Non_ASC_unique_G4
ENSG00000174332.5	GLIS1	0.250306	0.63961	0.391071	Stable	Non_ASC_unique_G4
ENSG00000239007.1	RNU7-95P	0	0	0	Stable	Non_ASC_unique_G4
ENSG00000157184.7	CPT2	1.05313	3.21767	1.03862	Up	Non_ASC_unique_G4
ENSG00000236723.2	RP5-1024G6.2	0.104019	0.0430947	-0.0818949	Stable	Non_ASC_unique_G4
ENSG00000162384.14	CZIB	22.6028	41.8134	0.859103	Up	Non_ASC_unique_G4
ENSG00000229687.2	RP4-654H19.2	0	0	0	Stable	Non_ASC_unique_G4
ENSG00000058804.12	NDC1	2.179	9.81856	1.76686	Up	Non_ASC_unique_G4
ENSG00000201003.1	ENSG10010136707.1	0	0	0	Stable	Non_ASC_unique_G4
ENSG00000116171.19	SCP2	15.238	28.0503	0.839179	Up	Non_ASC_unique_G4
ENSG00000226147.1	TUBBP10	0.039792	0	-0.056295	Stable	Non_ASC_unique_G4
ENSG00000236360.2	RRAS2P1	2.93531	6.19953	0.871426	Up	Non_ASC_unique_G4
ENSG00000264834.1	ENSG00000264834	0	0	0	Stable	Non_ASC_unique_G4
ENSG00000266188.1	ENSG00000266188	0	0	0	Stable	Non_ASC_unique_G4
ENSG00000265815.1	ENSG00000265815	0	0	0	Stable	Non_ASC_unique_G4
ENSG00000237279.2	H3P2	0	0	0	Stable	Non_ASC_unique_G4
ENSG00000058799.15	YIPF1	5.06089	8.65337	0.671503	Up	Non_ASC_unique_G4
ENSG00000211452.11	DIO1	0.0496982	0	-0.0699746	Stable	Non_ASC_unique_G4
ENSG00000081870.12	HSPB11	15.5528	11.8766	-0.362329	Stable	Non_ASC_unique_G4
ENSG00000226754.2	RP5-1024G6.5	8.60155e-78	1.85014e-71	0	Stable	Non_ASC_unique_G4
ENSG00000234578.1	RP4-784A16.1	0.00398432	0	-0.00573674	Stable	Non_ASC_unique_G4
ENSG00000228838.1	RP4-784A16.2	0	0	0	Stable	Non_ASC_unique_G4
ENSG00000225675.2	LINC01771	0	0	0	Stable	Non_ASC_unique_G4
ENSG00000157193.18	LRP8	0.598913	12.343	3.06092	Up	Non_ASC_unique_G4
ENSG00000232762.1	RP4-784A16.4	0	0	0	Stable	Non_ASC_unique_G4
ENSG00000203985.11	LDLRAD1	0	0.0698683	0.0974332	Stable	Non_ASC_unique_G4
ENSG00000219102.3	HNRNPA3P12	0.46151	0.655185	0.179532	Stable	Non_ASC_unique_G4
ENSG00000116212.15	LRRC42	15.6255	17.2098	0.131319	Stable	Non_ASC_unique_G4
ENSG00000116205.14	TCEANC2	0.190781	0.45306	0.287187	Stable	ASC_unique_G4
ENSG00000283749.1	MIR4781	0	0	0	Stable	ASC_unique_G4
ENSG00000279049.1	ENSG00000279049	0.126221	0.409872	0.324074	Stable	Non_ASC_unique_G4
ENSG00000225183.1	RP4-758J24.4	0	0	0	Stable	Non_ASC_unique_G4
ENSG00000227453.1	HNRNPA1P63	0.142318	0	-0.191964	Stable	Non_ASC_unique_G4
ENSG00000287582.1	RP5-866L20.4	0	0	0	Stable	Non_ASC_unique_G4
ENSG00000235741.1	LINC02784	0	0	0	Stable	Non_ASC_unique_G4
ENSG00000232245.1	RP4-705F19.1	0	0	0	Stable	Non_ASC_unique_G4
ENSG00000237173.1	RP5-866L20.2	0	0	0	Stable	Non_ASC_unique_G4
ENSG00000162390.18	ACOT11	1.07001	0.391321	-0.573183	Down	Non_ASC_unique_G4
ENSG00000162391.12	FAM151A	0.0696834	0.178596	0.139886	Stable	Non_ASC_unique_G4
ENSG00000230728.1	RP11-240D10.4	0	0	0	Stable	Non_ASC_unique_G4
ENSG00000116209.12	TMEM59	113.333	71.7521	-0.65218	Down	ASC_unique_G4
ENSG00000280378.1	RP4-758J24.6	0.233097	0.224715	-0.00984077	Stable	Non_ASC_unique_G4
ENSG00000162396.6	PARS2	0.201819	4.16529	2.10363	Up	ASC_unique_G4
ENSG00000162398.12	LEXM	0	0	0	Stable	Non_ASC_unique_G4
ENSG00000006555.11	TTC22	0	0.151471	0.203478	Stable	Non_ASC_unique_G4
ENSG00000237453.1	RP11-67L3.2	0	0	0	Stable	Non_ASC_unique_G4
ENSG00000284601.1	RP11-12C17.3	0	0.0501782	0.0706341	Stable	Non_ASC_unique_G4
ENSG00000162399.9	BSND	0.00379536	0.00722502	0.00492084	Stable	Non_ASC_unique_G4
ENSG00000169174.11	PCSK9	0.0242277	0.0231851	-0.00146936	Stable	Non_ASC_unique_G4
ENSG00000143001.5	TMEM61	1.54873e-07	0	-2.23434e-07	Stable	Non_ASC_unique_G4
ENSG00000233271.1	RP11-12C17.2	0.156925	0	-0.210295	Stable	Non_ASC_unique_G4
ENSG00000162402.14	USP24	6.6221	8.32415	0.290784	Stable	Non_ASC_unique_G4
ENSG00000231090.2	MIR4422HG	0	0.193542	0.25525	Stable	Non_ASC_unique_G4
ENSG00000231095.1	GYG1P3	0	0	0	Stable	Non_ASC_unique_G4
ENSG00000265822.1	MIR4422	0	0	0	Stable	Non_ASC_unique_G4
ENSG00000116133.13	DHCR24	2.24873	7.61054	1.40623	Up	Non_ASC_unique_G4
ENSG00000287724.1	RP11-67L3.7	0	0	0	Stable	Non_ASC_unique_G4
ENSG00000242396.1	RP11-67L3.5	3.39185e-181	0.397879	0.483239	Stable	Non_ASC_unique_G4
ENSG00000233203.6	DHCR24-DT	0	0	0	Stable	Non_ASC_unique_G4
ENSG00000234810.4	RP11-90C4.1	0.431152	0	-0.517177	Down	Non_ASC_unique_G4
ENSG00000231900.3	GOT2P1	0	0	0	Stable	Non_ASC_unique_G4
ENSG00000232198.2	MTCO2P34	0	0	0	Stable	Non_ASC_unique_G4
ENSG00000199831.1	RN7SKP291	0	0	0	Stable	Non_ASC_unique_G4
ENSG00000252162.1	RNU6-830P	0	0	0	Stable	Non_ASC_unique_G4
ENSG00000272051.1	Y_RNA	0	0	0	Stable	ASC_unique_G4
ENSG00000233079.3	LINC01755	0.0123115	0	-0.0176533	Stable	Non_ASC_unique_G4
ENSG00000230250.3	LINC01753	0	0	0	Stable	Non_ASC_unique_G4
ENSG00000227104.3	PIGQP1	0	0	0	Stable	Non_ASC_unique_G4
ENSG00000256407.2	RP11-446E24.4	0.0420052	0.031258	-0.0149572	Stable	Non_ASC_unique_G4
ENSG00000157211.11	CDCP2	0.0254688	0.0826562	0.0782916	Stable	Non_ASC_unique_G4
ENSG00000215883.11	CYB5RL	0.811107	1.55162	0.494541	Stable	Non_ASC_unique_G4
ENSG00000157216.16	SSBP3	13.3309	9.64069	-0.429537	Stable	Non_ASC_unique_G4
ENSG00000280425.2	RP11-446E24.3	0.022822	0.0145177	-0.0117611	Stable	Non_ASC_unique_G4
ENSG00000116221.15	MRPL37	15.9659	88.7239	2.40285	Up	Non_ASC_unique_G4
ENSG00000198711.5	SSBP3-AS1	0.314169	0.172124	-0.165025	Stable	Non_ASC_unique_G4
ENSG00000225632.1	RP5-997D24.3	0.0397499	0.154958	0.151604	Stable	Non_ASC_unique_G4
ENSG00000184313.20	MROH7	1.59267	0.207242	-1.10272	Down	Non_ASC_unique_G4
ENSG00000271723.5	MROH7-TTC4	0.169953	5.27072e-08	-0.22645	Stable	Non_ASC_unique_G4
ENSG00000243725.7	TTC4	13.2106	32.4451	1.23483	Up	Non_ASC_unique_G4
ENSG00000229913.1	RP11-378I13.1	0	0	0	Stable	Non_ASC_unique_G4
ENSG00000157131.11	C8A	0	0.0642472	0.0898332	Stable	Non_ASC_unique_G4
ENSG00000187889.13	FYB2	0.0185832	0.0409627	0.0313546	Stable	Non_ASC_unique_G4
ENSG00000162409.11	PRKAA2	1.0028	0.860266	-0.106509	Stable	Non_ASC_unique_G4
ENSG00000264128.2	RN7SL713P	0	0	0	Stable	Non_ASC_unique_G4
ENSG00000184292.7	TACSTD2	2.46132	3.8804	0.495676	Stable	Non_ASC_unique_G4
ENSG00000185839.3	RP4-592A1.2	0.811322	5.95704	1.94143	Up	Non_ASC_unique_G4
ENSG00000283445.1	RP11-63G10.4	0.0433793	0.0554366	0.0165762	Stable	Non_ASC_unique_G4
ENSG00000021852.13	C8B	0	0	0	Stable	Non_ASC_unique_G4
ENSG00000173406.16	DAB1	0.0658081	0.0460184	-0.0270395	Stable	ASC_unique_G4
ENSG00000162600.12	OMA1	2.21241	1.8549	-0.170216	Stable	ASC_unique_G4
ENSG00000236341.1	RP5-1103B4.3	0	0	0	Stable	Non_ASC_unique_G4
ENSG00000227935.1	RP6-102O10.1	0	0	0	Stable	Non_ASC_unique_G4
ENSG00000236888.1	RPS20P5	0	0	0	Stable	Non_ASC_unique_G4
ENSG00000226759.8	DAB1-AS1	0	0	0	Stable	Non_ASC_unique_G4
ENSG00000229887.4	HNRNPA1P6	0.233349	0.269357	0.0415166	Stable	Non_ASC_unique_G4
ENSG00000223416.3	RPS26P15	4.16856	15.2568	1.65321	Up	Non_ASC_unique_G4
ENSG00000235038.1	RP11-393I23.4	0	0	0	Stable	Non_ASC_unique_G4
ENSG00000230546.1	RP11-393I23.3	0	0	0	Stable	Non_ASC_unique_G4
ENSG00000233216.1	RP11-414C16.1	0	0	0	Stable	Non_ASC_unique_G4
ENSG00000286918.1	RP4-592A1.5	0	0	0	Stable	ASC_unique_G4
ENSG00000270209.1	RP4-592A1.4	0	0	0	Stable	Non_ASC_unique_G4
ENSG00000162601.11	MYSM1	9.02708	5.17196	-0.7001	Down	Non_ASC_unique_G4
ENSG00000235612.1	RP1-158P9.1	0	0	0	Stable	Non_ASC_unique_G4
ENSG00000260971.4	RP1-158P9.2	0.296784	2.30533	1.34986	Up	Non_ASC_unique_G4
ENSG00000284686.1	RP1-158P9.3	0.537436	0.133936	-0.439187	Stable	Non_ASC_unique_G4
ENSG00000162407.9	PLPP3	63.1522	57.7877	-0.125986	Stable	Non_ASC_unique_G4
ENSG00000229871.1	RPSAP20	0	0.206179	0.270444	Stable	Non_ASC_unique_G4
ENSG00000223956.3	LINC01767	1.3334	1.01684	-0.210339	Stable	Non_ASC_unique_G4
ENSG00000236776.1	RPL21P23	0.41429	0.287552	-0.135447	Stable	Non_ASC_unique_G4
ENSG00000224980.1	RPL23AP85	0	0	0	Stable	Non_ASC_unique_G4
ENSG00000225475.1	RP11-377K22.2	0	0	0	Stable	Non_ASC_unique_G4
ENSG00000134716.11	CYP2J2	0.123528	0.381429	0.298125	Stable	Non_ASC_unique_G4
ENSG00000265535.2	RN7SL475P	0	0	0	Stable	Non_ASC_unique_G4
ENSG00000238242.2	LINC02778	0	0	0	Stable	Non_ASC_unique_G4
ENSG00000162598.13	C1orf87	0.045628	0	-0.0643697	Stable	Non_ASC_unique_G4
ENSG00000229332.2	PGBD4P8	0	0	0	Stable	Non_ASC_unique_G4
ENSG00000234807.7	LINC01135	0.0669528	0.102508	0.0472932	Stable	ASC_unique_G4
ENSG00000272226.1	RP11-63G10.3	0	0.658696	0.730049	Up	Non_ASC_unique_G4
ENSG00000231740.1	RP11-63G10.2	0	0	0	Stable	Non_ASC_unique_G4
ENSG00000232453.7	LINC02777	0.673456	1.27456	0.442756	Stable	Non_ASC_unique_G4
ENSG00000134709.12	HOOK1	0.256669	0.13806	-0.143028	Stable	Non_ASC_unique_G4
ENSG00000226476.6	LINC01748	0.100615	0.0118496	-0.121315	Stable	Non_ASC_unique_G4
ENSG00000172456.18	FGGY	5.75845	4.93149	-0.188298	Stable	Non_ASC_unique_G4
ENSG00000226883.1	RP4-782L23.2	0.0637777	0	-0.0891967	Stable	Non_ASC_unique_G4
ENSG00000266150.1	MIR4711	0	0	0	Stable	Non_ASC_unique_G4
ENSG00000237352.4	LINC01358	0.88188	0.600225	-0.233899	Stable	Non_ASC_unique_G4
ENSG00000224609.8	FGGY-DT	0.20195	0.688626	0.490473	Stable	Non_ASC_unique_G4
ENSG00000228121.1	PHBP3	0	0	0	Stable	Non_ASC_unique_G4
ENSG00000241042.1	RP11-145M4.1	0	0	0	Stable	Non_ASC_unique_G4
ENSG00000235215.2	RP11-145M4.2	0	0	0	Stable	Non_ASC_unique_G4
ENSG00000270457.1	RP11-467C18.1	0	0.557866	0.639571	Up	Non_ASC_unique_G4
ENSG00000287224.1	RP11-430G17.5	0.178781	0.115395	-0.0797416	Stable	Non_ASC_unique_G4
ENSG00000284808.1	RP11-430G17.4	0	0	0	Stable	Non_ASC_unique_G4
ENSG00000223920.2	RP11-430G17.1	0.0701911	0	-0.0978684	Stable	Non_ASC_unique_G4
ENSG00000271200.1	PATJ-DT	1.89114	0	-1.53164	Down	Non_ASC_unique_G4
ENSG00000162604.12	TM2D1	17.427	13.2409	-0.371777	Stable	Non_ASC_unique_G4
ENSG00000234204.1	PIGPP2	0	0	0	Stable	Non_ASC_unique_G4
ENSG00000234088.1	RPS15AP7	0	0	0	Stable	Non_ASC_unique_G4
ENSG00000240563.2	L1TD1	0	0.0572839	0.0803629	Stable	Non_ASC_unique_G4
ENSG00000200174.1	Y_RNA	0	0	0	Stable	ASC_unique_G4
ENSG00000237227.1	RP5-1155K23.4	0	0	0	Stable	Non_ASC_unique_G4
ENSG00000132854.19	KANK4	0.32709	2.51937	1.40705	Up	Non_ASC_unique_G4
ENSG00000201153.1	RNU6-371P	0	0	0	Stable	Non_ASC_unique_G4
ENSG00000235545.1	RP11-230B22.1	0.0352351	0	-0.0499584	Stable	Non_ASC_unique_G4
ENSG00000237163.1	RP4-771M4.2	0	0	0	Stable	Non_ASC_unique_G4
ENSG00000229225.1	RP11-5P4.3	0	0	0	Stable	Non_ASC_unique_G4
ENSG00000234318.1	RP4-771M4.3	0	0	0	Stable	Non_ASC_unique_G4
ENSG00000125703.15	ATG4C	0.990631	5.00171	1.59215	Up	Non_ASC_unique_G4
ENSG00000227485.1	RP11-5P4.2	0	0	0	Stable	Non_ASC_unique_G4
ENSG00000162607.13	USP1	9.45535	12.4775	0.366315	Stable	ASC_unique_G4
ENSG00000229537.7	LINC01739	0.0899411	0	-0.12425	Stable	Non_ASC_unique_G4
ENSG00000286455.1	RP11-5P4.4	0	0	0	Stable	Non_ASC_unique_G4
ENSG00000275836.1	MIR6068	0	0	0	Stable	Non_ASC_unique_G4
ENSG00000236674.1	RP4-792G4.3	0	0	0	Stable	Non_ASC_unique_G4
ENSG00000252784.1	Y_RNA	0	0	0	Stable	ASC_unique_G4
ENSG00000230798.5	FOXD3-AS1	0.798497	0.138034	-0.660248	Down	Non_ASC_unique_G4
ENSG00000187140.6	FOXD3	0.368466	0	-0.45256	Stable	Non_ASC_unique_G4
ENSG00000203605.3	RP11-335E6.2	0	0	0	Stable	Non_ASC_unique_G4
ENSG00000223683.1	RPSAP65	0	0	0	Stable	Non_ASC_unique_G4
ENSG00000224209.8	LINC00466	0	0	0	Stable	Non_ASC_unique_G4
ENSG00000252259.1	RNA5SP49	0	0	0	Stable	Non_ASC_unique_G4
ENSG00000228734.2	RP11-335E6.3	0.109804	0.108103	-0.00221353	Stable	Non_ASC_unique_G4
ENSG00000088035.18	ALG6	1.83412	4.73016	1.01568	Up	Non_ASC_unique_G4
ENSG00000132849.21	PATJ	6.26289	0.862671	-1.96317	Down	Non_ASC_unique_G4
ENSG00000200575.1	RNU6-414P	0	0	0	Stable	Non_ASC_unique_G4
ENSG00000212360.1	RNU6-1177P	0	0	0	Stable	Non_ASC_unique_G4
ENSG00000236646.1	LAMTOR5P1	0	0	0	Stable	Non_ASC_unique_G4
ENSG00000242860.3	RN7SL180P	0	0	0	Stable	Non_ASC_unique_G4
ENSG00000263908.1	MIR3116-1	0	0	0	Stable	Non_ASC_unique_G4
ENSG00000283690.1	MIR3116-2	0	0	0	Stable	Non_ASC_unique_G4
ENSG00000116641.18	DOCK7	2.49477	20.9529	2.65114	Up	Non_ASC_unique_G4
ENSG00000132855.5	ANGPTL3	0.0266086	0.0254841	-0.00158116	Stable	Non_ASC_unique_G4
ENSG00000270549.1	RP11-293K19.1	0	0	0	Stable	Non_ASC_unique_G4
ENSG00000278967.1	RP5-849H19.3	0	0	0	Stable	Non_ASC_unique_G4
ENSG00000213703.2	RP5-849H19.2	0	0	0	Stable	Non_ASC_unique_G4
ENSG00000284928.1	RP11-24J23.3	0	0	0	Stable	Non_ASC_unique_G4
ENSG00000177414.14	UBE2U	0	0	0	Stable	Non_ASC_unique_G4
ENSG00000238653.1	RNU7-62P	0	0	0	Stable	Non_ASC_unique_G4
ENSG00000185483.12	ROR1	1.7619	0.442455	-0.937135	Down	Non_ASC_unique_G4
ENSG00000177452.7	RP4-597J3.1	0	0	0	Stable	Non_ASC_unique_G4
ENSG00000228056.3	CFL1P3	0.248131	0	-0.319769	Stable	Non_ASC_unique_G4
ENSG00000207190.1	RNU6-809P	0	0	0	Stable	Non_ASC_unique_G4
ENSG00000200508.1	Y_RNA	0	0	0	Stable	ASC_unique_G4
ENSG00000223949.8	ROR1-AS1	0.0462806	0.0978134	0.069363	Stable	Non_ASC_unique_G4
ENSG00000177606.8	JUN	420.442	148.15	-1.49857	Down	ASC_unique_G4
ENSG00000158966.16	CACHD1	4.64785	3.2094	-0.424088	Stable	Non_ASC_unique_G4
ENSG00000264470.1	MIR4794	0	0	0	Stable	Non_ASC_unique_G4
ENSG00000142856.17	ITGB3BP	3.18968	5.32943	0.595237	Up	Non_ASC_unique_G4
ENSG00000276884.1	ENSG10010137532.1	0	0	0	Stable	Non_ASC_unique_G4
ENSG00000278287.1	ENSG10010137881.1	0	0	0	Stable	Non_ASC_unique_G4
ENSG00000277565.1	ENSG10010139523.1	0	0	0	Stable	Non_ASC_unique_G4
ENSG00000275823.1	ENSG10010137906.1	0	0	0	Stable	Non_ASC_unique_G4
ENSG00000277689.1	ENSG10010136308.1	0	0	0	Stable	Non_ASC_unique_G4
ENSG00000274199.1	ENSG10010137261.1	0	0	0	Stable	Non_ASC_unique_G4
ENSG00000203965.13	EFCAB7	1.25284	0.748713	-0.365451	Stable	Non_ASC_unique_G4
ENSG00000116652.6	DLEU2L	0.339701	0.0477414	-0.354628	Stable	Non_ASC_unique_G4
ENSG00000079739.17	PGM1	20.0556	19.3834	-0.0468076	Stable	Non_ASC_unique_G4
ENSG00000286429.1	RP11-565D17.2	0	0	0	Stable	Non_ASC_unique_G4
ENSG00000264271.2	RN7SL488P	0	0	0	Stable	Non_ASC_unique_G4
ENSG00000251720.1	RNU7-123P	0	0	0	Stable	Non_ASC_unique_G4
ENSG00000244256.3	RN7SL130P	0.317635	0	-0.397951	Stable	Non_ASC_unique_G4
ENSG00000231252.3	RP11-436K8.1	0.602362	0	-0.6802	Down	Non_ASC_unique_G4
ENSG00000162599.17	NFIA	30.4398	4.01503	-2.64826	Down	Non_ASC_unique_G4
ENSG00000237928.6	NFIA-AS2	0.154908	0	-0.207778	Stable	Non_ASC_unique_G4
ENSG00000237853.6	NFIA-AS1	0	0	0	Stable	Non_ASC_unique_G4
ENSG00000234496.2	MRPS21P1	0	0	0	Stable	Non_ASC_unique_G4
ENSG00000235804.2	RP4-535B20.2	0	0	0	Stable	Non_ASC_unique_G4
ENSG00000116675.16	DNAJC6	0.263493	0.274614	0.0126423	Stable	Non_ASC_unique_G4
ENSG00000222624.1	RNU2-15P	0	0	0	Stable	Non_ASC_unique_G4
ENSG00000229294.1	RP5-1044H5.1	0	0	0	Stable	Non_ASC_unique_G4
ENSG00000234144.1	COX6CP13	0	0	0	Stable	Non_ASC_unique_G4
ENSG00000162433.15	AK4	2.34513	6.8275	1.22649	Up	Non_ASC_unique_G4
ENSG00000231622.1	RPS29P7	0	0	0	Stable	Non_ASC_unique_G4
ENSG00000285079.1	RP11-433N2.1	0	0	0	Stable	Non_ASC_unique_G4
ENSG00000239319.3	RN7SL854P	0	0	0	Stable	Non_ASC_unique_G4
ENSG00000213625.9	LEPROT	13.1639	10.9154	-0.249395	Stable	Non_ASC_unique_G4
ENSG00000116678.20	LEPR	1.19785	0.175312	-0.903049	Down	Non_ASC_unique_G4
ENSG00000237852.1	RP4-630A11.3	0	0	0	Stable	Non_ASC_unique_G4
ENSG00000224570.1	RP11-430H12.2	0.0907899	0.08749	-0.00437116	Stable	Non_ASC_unique_G4
ENSG00000172410.5	INSL5	0	0	0	Stable	Non_ASC_unique_G4
ENSG00000152760.10	DYNLT5	0.509942	0	-0.594493	Down	Non_ASC_unique_G4
ENSG00000152763.17	DNAI4	0.479868	0.531488	0.0494652	Stable	ASC_unique_G4
ENSG00000231080.1	RP11-342H21.2	0	0	0	Stable	Non_ASC_unique_G4
ENSG00000184588.18	PDE4B	24.4515	8.50839	-1.42048	Down	Non_ASC_unique_G4
ENSG00000227466.1	PDE4B-AS1	0	0	0	Stable	Non_ASC_unique_G4
ENSG00000223152.1	RNU4-88P	0	0	0	Stable	Non_ASC_unique_G4
ENSG00000252116.1	RNU4ATAC4P	0	0	0	Stable	Non_ASC_unique_G4
ENSG00000228523.1	DNAJB6P4	0.0342349	0	-0.0485639	Stable	Non_ASC_unique_G4
ENSG00000116704.8	SLC35D1	1.8435	1.6505	-0.101404	Stable	Non_ASC_unique_G4
ENSG00000203963.12	C1orf141	0	0	0	Stable	Non_ASC_unique_G4
ENSG00000252433.1	ENSG10010134538.1	0	0	0	Stable	Non_ASC_unique_G4
ENSG00000275678.1	RP4-547N15.3	0.0168495	0	-0.0241062	Stable	Non_ASC_unique_G4
ENSG00000162594.16	IL23R	0	0	0	Stable	Non_ASC_unique_G4
ENSG00000253074.1	RNU6-586P	0	0	0	Stable	Non_ASC_unique_G4
ENSG00000081985.13	IL12RB2	0.138397	0.205342	0.0824392	Stable	Non_ASC_unique_G4
ENSG00000118473.23	SGIP1	1.05633	0.719829	-0.257807	Stable	Non_ASC_unique_G4
ENSG00000248458.2	RP4-598P13.1	0	0.0737484	0.102656	Stable	Non_ASC_unique_G4
ENSG00000264720.3	MIR3117	0	0	0	Stable	Non_ASC_unique_G4
ENSG00000198160.15	MIER1	7.97881	6.11196	-0.336277	Stable	ASC_unique_G4
ENSG00000207504.1	RNU6-1031P	0	0	0	Stable	Non_ASC_unique_G4
ENSG00000232048.2	HNRNPCP9	0	0.216204	0.282385	Stable	Non_ASC_unique_G4
ENSG00000242482.3	RN7SL392P	0.333254	0	-0.414952	Stable	Non_ASC_unique_G4
ENSG00000238139.2	RP11-393N21.1	0	0	0	Stable	Non_ASC_unique_G4
ENSG00000235200.3	LINC01702	0	0	0	Stable	Non_ASC_unique_G4
ENSG00000162437.14	RAVER2	2.51472	3.3058	0.292871	Stable	Non_ASC_unique_G4
ENSG00000162434.13	JAK1	30.6954	36.9717	0.260649	Stable	Non_ASC_unique_G4
ENSG00000226891.9	LINC01359	0.208096	0.413059	0.226086	Stable	Non_ASC_unique_G4
ENSG00000234784.2	RP11-182I10.1	0.595668	0	-0.674161	Down	Non_ASC_unique_G4
ENSG00000233877.2	RP11-182I10.2	0.379483	0	-0.464128	Stable	Non_ASC_unique_G4
ENSG00000185031.6	SLC2A3P2	0.056619	0	-0.0794553	Stable	Non_ASC_unique_G4
ENSG00000272506.1	RP4-535B20.4	0	0	0	Stable	Non_ASC_unique_G4
ENSG00000212257.1	RNU6-1176P	0	0	0	Stable	Non_ASC_unique_G4
ENSG00000265996.1	MIR3671	0	0	0	Stable	Non_ASC_unique_G4
ENSG00000199135.1	MIR101-1	0	0	0	Stable	Non_ASC_unique_G4
ENSG00000116717.13	GADD45A	82.1707	40.2131	-1.01297	Down	ASC_unique_G4
ENSG00000225242.2	COX6B1P7	0	0	0	Stable	Non_ASC_unique_G4
ENSG00000116745.7	RPE65	0	0	0	Stable	Non_ASC_unique_G4
ENSG00000229133.1	RPS7P4	0.535352	0.764281	0.200511	Stable	Non_ASC_unique_G4
ENSG00000237622.1	ELOCP18	0	0	0	Stable	Non_ASC_unique_G4
ENSG00000229440.1	RP5-1033K19.2	0	0	0	Stable	Non_ASC_unique_G4
ENSG00000285041.1	RP4-629B2.1	0.0148868	0.171269	0.206753	Stable	Non_ASC_unique_G4
ENSG00000285407.1	RP11-520E6.1	0	0	0	Stable	Non_ASC_unique_G4
ENSG00000285473.1	RP11-520E6.2	0	0	0	Stable	Non_ASC_unique_G4
ENSG00000229639.1	LINC01758	0	0	0	Stable	Non_ASC_unique_G4
ENSG00000287453.1	RP11-379C1.2	0	0	0	Stable	Non_ASC_unique_G4
ENSG00000223883.2	LINC01707	0.0108633	0.0207753	0.0140774	Stable	Non_ASC_unique_G4
ENSG00000235446.2	LINC02791	0	0	0	Stable	Non_ASC_unique_G4
ENSG00000024526.17	DEPDC1	0.109227	0	-0.149555	Stable	Non_ASC_unique_G4
ENSG00000233589.1	RP4-694A7.2	0	0.186638	0.24688	Stable	Non_ASC_unique_G4
ENSG00000234264.1	DEPDC1-AS1	0.0345969	0	-0.0490688	Stable	Non_ASC_unique_G4
ENSG00000225167.1	TXNP2	0	0	0	Stable	Non_ASC_unique_G4
ENSG00000033122.21	LRRC7	0.135207	0.17574	0.0506138	Stable	Non_ASC_unique_G4
ENSG00000237919.5	LRRC7-AS1	0	0	0	Stable	Non_ASC_unique_G4
ENSG00000270615.1	SGO1P1	0	0	0	Stable	Non_ASC_unique_G4
ENSG00000287283.1	RP5-944F13.1	0.018555	0.0356641	0.0240322	Stable	Non_ASC_unique_G4
ENSG00000240692.3	RN7SL538P	0	0	0	Stable	Non_ASC_unique_G4
ENSG00000229359.2	PIN1P1	0.0909553	0	-0.125592	Stable	Non_ASC_unique_G4
ENSG00000066557.6	LRRC40	2.26409	9.51731	1.68801	Up	Non_ASC_unique_G4
ENSG00000244389.3	RN7SL242P	0	0	0	Stable	Non_ASC_unique_G4
ENSG00000172380.6	GNG12	15.54	42.3508	1.3901	Up	Non_ASC_unique_G4
ENSG00000238778.1	RNU7-80P	0	0	0	Stable	Non_ASC_unique_G4
ENSG00000232284.7	GNG12-AS1	0.0195127	0.0375283	0.0252709	Stable	Non_ASC_unique_G4
ENSG00000116729.14	WLS	9.93311	13.8765	0.444334	Stable	Non_ASC_unique_G4
ENSG00000235055.3	RP4-609E1.2	0.102806	0	-0.141179	Stable	Non_ASC_unique_G4
ENSG00000162595.7	DIRAS3	1.75426	22.5477	3.09585	Up	Non_ASC_unique_G4
ENSG00000228431.1	ARL5AP3	0	0	0	Stable	Non_ASC_unique_G4
ENSG00000234383.1	CTBP2P8	0.352665	0.124346	-0.266718	Stable	Non_ASC_unique_G4
ENSG00000221203.1	MIR1262	0	0	0	Stable	Non_ASC_unique_G4
ENSG00000142864.15	SERBP1	168.741	221.64	0.391375	Stable	ASC_unique_G4
ENSG00000223263.1	RNU6-387P	0	0	0	Stable	Non_ASC_unique_G4
ENSG00000118454.13	ANKRD13C	6.22064	6.68601	0.0901089	Stable	Non_ASC_unique_G4
ENSG00000197568.14	HHLA3	1.78622	1.20148	-0.339834	Stable	Non_ASC_unique_G4
ENSG00000226088.1	HHLA3-AS1	0	0	0	Stable	Non_ASC_unique_G4
ENSG00000233020.1	CHORDC1P5	0	0	0	Stable	Non_ASC_unique_G4
ENSG00000237033.2	CASP3P1	0	0	0	Stable	Non_ASC_unique_G4
ENSG00000271992.1	RP11-42O15.3	0.405142	0	-0.490716	Stable	Non_ASC_unique_G4
ENSG00000229051.2	LINC01788	0	0	0	Stable	Non_ASC_unique_G4
ENSG00000226208.1	RP11-99H8.1	0	0	0	Stable	Non_ASC_unique_G4
ENSG00000116761.12	CTH	3.45166	0.373005	-1.69701	Down	ASC_unique_G4
ENSG00000278636.1	Metazoa_SRP	0	0	0	Stable	Non_ASC_unique_G4
ENSG00000050628.20	PTGER3	0.185793	0.345725	0.182531	Stable	Non_ASC_unique_G4
ENSG00000235782.1	RP3-333A15.1	0	0	0	Stable	Non_ASC_unique_G4
ENSG00000269933.1	RP3-333A15.2	0	0.161182	0.215594	Stable	Non_ASC_unique_G4
ENSG00000280317.1	RP11-25L19.1	0	0	0	Stable	Non_ASC_unique_G4
ENSG00000251825.1	RN7SKP19	0	0	0	Stable	Non_ASC_unique_G4
ENSG00000229636.2	KRT8P21	0.0280687	0	-0.0399367	Stable	Non_ASC_unique_G4
ENSG00000223479.3	LINC02238	0	0	0	Stable	Non_ASC_unique_G4
ENSG00000200601.1	RNA5SP50	0	0	0	Stable	Non_ASC_unique_G4
ENSG00000233973.7	LINC01360	0.0197628	0.311777	0.363288	Stable	Non_ASC_unique_G4
ENSG00000162620.16	LRRIQ3	0.0318744	0.120583	0.118983	Stable	ASC_unique_G4
ENSG00000285778.2	RP11-275A6.1	0	0.104856	0.143858	Stable	Non_ASC_unique_G4
[truncated: 58,746 more rows]

## Sheet: GO of up genes  in hASC
Table S5: RNA-seq analysis in human FISCs and ASCs.
GO of up-regulated genes in hASC vs hFISC
ID	Description	GeneRatio	BgRatio	pvalue	p.adjust	qvalue	geneID	Count
GO:0140053	mitochondrial gene expression	141/4721	163/18870	6.02131e-62	3.72056e-58	3.27876e-58	AURKAIP1/MRPL20/MRPS15/TRIT1/MRPL37/MRPS21/TARS2/MRPL9/DAP3/MRPL24/MRPS14/DARS2/IARS2/MRPL55/MRPL33/TRMT61B/LRPPRC/MTIF2/PNPT1/MRPL53/MRPL19/MRPL35/MRPS5/MRPL30/MRPS9/FASTKD1/METTL8/FASTKD2/MRPL44/TRNT1/MTERF4/RPUSD3/MRPS25/LARS2/NSUN3/MRPL3/MRPS22/GFM1/MRPL47/MRPL1/MRPS18C/GATB/MRPL36/FASTKD3/MRPS27/GFM2/HARS1/PPARGC1B/MRPL22/MRPS18B/UQCC2/MRPS10/MRPL2/MRPS18A/MRPL14/AARS2/RARS2/QRSL1/MTRES1/RMN…	141
GO:0032543	mitochondrial translation	119/4721	130/18870	1.0827e-58	3.345e-55	2.94779e-55	AURKAIP1/MRPL20/MRPS15/MRPL37/MRPS21/TARS2/MRPL9/DAP3/MRPL24/MRPS14/DARS2/IARS2/MRPL55/MRPL33/LRPPRC/MTIF2/MRPL53/MRPL19/MRPL35/MRPS5/MRPL30/MRPS9/METTL8/FASTKD2/MRPL44/RPUSD3/MRPS25/LARS2/NSUN3/MRPL3/MRPS22/GFM1/MRPL47/MRPL1/MRPS18C/GATB/MRPL36/FASTKD3/MRPS27/GFM2/HARS1/MRPL22/MRPS18B/UQCC2/MRPS10/MRPL2/MRPS18A/MRPL14/AARS2/RARS2/QRSL1/RMND1/MRPL18/MALSU1/GARS1/MRPS24/MRPS17/RCC1L/PTCD1/MRPS33/M…	119
GO:0006399	tRNA metabolic process	146/4721	197/18870	9.61743e-48	1.98087e-44	1.74565e-44	PUSL1/LRRC47/EXOSC10/ZBTB8OS/YARS1/YRDC/TRIT1/PARS2/TYW3/TRMT13/SARS1/TARS2/DARS2/TSEN15/EPRS1/IARS2/TARBP1/DDX1/GTF3C2/TRMT61B/FAM98A/PNPT1/PRORSD1P/PUS10/TPRKB/C2orf49/DARS1/METTL8/OSGEPL1/GTF3C3/TYW5/FARSB/TRNT1/THUMPD3/TSEN2/METTL6/LARS2/EXOSC7/ELP6/DALRD3/NSUN3/GRSF1/TRMT10A/EXOSC9/LSM6/GATB/TARS1/HARS2/HARS1/LARS1/THG1L/RARS1/RPP40/FARS2/CDKAL1/VARS2/VARS1/AARS2/RARS2/QRSL1/GTF3C6/TRMT11/GA…	146
GO:0034470	ncRNA processing	249/4721	439/18870	2.10696e-46	3.25473e-43	2.86824e-43	INTS11/PUSL1/EXOSC10/MRTO4/ZBTB8OS/AGO1/YRDC/UTP11/TRIT1/ZMPSTE24/EBNA1BP2/ERI3/TOE1/TYW3/RPF1/ZNHIT6/TRMT13/HENMT1/SARS1/WDR3/ANKRD34A/ADAR/METTL18/TSEN15/INTS7/NVL/TARBP1/TSNAX/HEATR1/RBM34/RPS7/NOL10/DDX1/TRMT61B/FAM98A/PNPT1/PUS10/C1D/TPRKB/C2orf49/DDX18/TSN/NIFK/IMP4/METTL8/METTL5/OSGEPL1/TYW5/WDR12/MRPL44/TRNT1/MTERF4/THUMPD3/TSEN2/METTL6/EXOSC7/ELP6/DALRD3/RRP9/SHQ1/NSUN3/METTL15P1/NOP14/L…	249
GO:0042254	ribosome biogenesis	186/4721	325/18870	1.37312e-35	1.6969e-32	1.4954e-32	NOC2L/MRPL20/EXOSC10/MRTO4/UTP11/EBNA1BP2/ERI3/RPF1/ZNHIT6/WDR3/METTL18/NVL/C1orf131/HEATR1/RBM34/RPS7/NOL10/TRMT61B/RPLP0P6/XPO1/C1D/EIF5B/DDX18/NIFK/IMP4/METTL5/WDR12/FASTKD2/XRCC5/MRPL44/MTERF4/RPSA/EXOSC7/DHX30/RRP9/SHQ1/RIOX2/NSUN3/METTL15P1/NOP14/LYAR/ZCCHC4/NOA1/SDAD1/GAR1/EXOSC9/LSM6/TMA16/FRG1/DROSHA/DHX29/MTREX/NSA2/WDR36/SRFBP1/WDR55/RPL26L1/NHP2/NPM1/RPP40/PAK1IP1/NOL7/ABT1/WDR46/RPL7…	186
GO:0016072	rRNA metabolic process	154/4721	264/18870	6.05474e-31	6.23538e-28	5.49495e-28	EXOSC10/MTOR/MRTO4/UTP11/EBNA1BP2/ERI3/RPF1/ZNHIT6/WDR3/METTL18/NVL/HEATR1/RBM34/RPS7/TAF1B/NOL10/GTF3C2/TRMT61B/C1D/POLR1B/DDX18/NIFK/IMP4/METTL5/GTF3C3/WDR12/MRPL44/MTERF4/EXOSC7/RRP9/SHQ1/NSUN3/METTL15P1/NOP14/LYAR/ZCCHC4/GAR1/EXOSC9/LSM6/FRG1/DROSHA/PELO/MTREX/NSA2/WDR36/SRFBP1/MACROH2A1/WDR55/TCOF1/NHP2/RPP40/ABT1/WDR46/RPL7L1/RRP36/GTF3C6/RPF2/GTF2H5/TFB1M/MRM2/DDX56/NSUN5/BUD23/POP7/ERI1/P…	154
GO:0008033	tRNA processing	96/4721	134/18870	7.70877e-30	6.80464e-27	5.99661e-27	PUSL1/ZBTB8OS/YRDC/TRIT1/TYW3/TRMT13/SARS1/TSEN15/TARBP1/DDX1/TRMT61B/FAM98A/PNPT1/PUS10/TPRKB/C2orf49/METTL8/OSGEPL1/TYW5/TRNT1/THUMPD3/TSEN2/METTL6/ELP6/DALRD3/NSUN3/GRSF1/TRMT10A/LSM6/THG1L/RPP40/FARS2/CDKAL1/TRMT11/PTCD1/POP7/PUS7/DUS4L/METTL2B/ELP3/POP1/TRMT10B/TRUB2/URM1/MTO1/ANKRD16/RPP38/TRDMT1/RPP30/TRUB1/ELP4/NAT10/TRMT112/ALKBH8/PUS3/BCDIN3D/POP5/PUS1/RPPH1/OSGEP/PRORP/RTRAF/TRMT5/GON7…	96
GO:0006364	rRNA processing	132/4721	225/18870	4.8906e-27	3.77738e-24	3.32883e-24	EXOSC10/MRTO4/UTP11/EBNA1BP2/ERI3/RPF1/ZNHIT6/WDR3/METTL18/NVL/HEATR1/RBM34/RPS7/NOL10/TRMT61B/C1D/DDX18/NIFK/IMP4/METTL5/WDR12/MRPL44/MTERF4/EXOSC7/RRP9/SHQ1/NSUN3/METTL15P1/NOP14/LYAR/ZCCHC4/GAR1/EXOSC9/LSM6/FRG1/DROSHA/MTREX/NSA2/WDR36/SRFBP1/WDR55/NHP2/RPP40/ABT1/WDR46/RPL7L1/RRP36/RPF2/GTF2H5/TFB1M/MRM2/DDX56/NSUN5/BUD23/POP7/ERI1/PRKDC/RRS1/DCAF13/EXOSC4/BOP1/NOL6/RMRP/EXOSC3/NOL8/RPL35/EXO…	132
GO:0033108	mitochondrial respiratory chain complex assembly	73/4721	101/18870	2.14224e-23	1.47077e-20	1.29612e-20	NDUFS5/NDUFS2/COX20/NDUFAF7/COA5/NDUFB3/NDUFS1/BCS1L/CHCHD4/NDUFAF3/COX17/NDUFB4/SMIM20/COX18/NDUFC1/FASTKD3/NDUFS4/NDUFAF2/LYRM7/NDUFA2/UQCC2/LYRM2/COA1/SDHAF3/STMP1/NDUFB2/NDUFAF6/NDUFB9/DMAC1/NDUFB6/NDUFA8/NDUFB8/NDUFS3/UQCC3/TMEM223/NDUFS8/COA4/NDUFC2/TMEM126B/TMEM126A/FOXRED1/NDUFA9/COX14/NDUFA12/OXA1L/NUBPL/COX16/COA8/NDUFAF1/NDUFB10/TMEM186/NDUFAB1/SCO1/TTC19/COA3/TACO1/NDUFAF8/TIMM21/NDUF…	73
GO:0045333	cellular respiration	133/4721	243/18870	2.60579e-23	1.61012e-20	1.41892e-20	PARK7/SDHB/MTFR1L/NDUFS5/UQCRH/AK4/ATP5PB/SDHC/NDUFS2/COA6/FH/OPN3/COX7A2L/MSH2/PNPT1/VPS54/MDH1/DGUOK/SUCLG1/MTLN/CHCHD5/GPD2/SLC25A12/NDUFB3/NDUFS1/IDH1/TREX1/UQCRC1/PDHB/NDUFB4/ATP5ME/NDUFC1/NDUFS6/SDHA/ATPSCKMT/NNT/NDUFS4/MRPS36/COX7C/LYRM7/UQCRQ/MACROH2A1/NDUFA2/PRELID1/UQCC2/COX7A2/AFG1L/NDUFA4/CHCHD2/DNAJC30/MDH2/SLC25A13/ATP5MF/DLD/NDUFB2/MTFR1/COX6C/NDUFB9/CYC1/PLEC/ACO1/NDUFB6/STOML2/VC…	133
GO:0009060	aerobic respiration	113/4721	197/18870	3.17768e-22	1.78499e-19	1.57303e-19	PARK7/SDHB/MTFR1L/NDUFS5/UQCRH/AK4/ATP5PB/SDHC/NDUFS2/COA6/FH/COX7A2L/MSH2/MDH1/DGUOK/SUCLG1/NDUFB3/NDUFS1/IDH1/UQCRC1/PDHB/NDUFB4/ATP5ME/NDUFC1/NDUFS6/SDHA/ATPSCKMT/NNT/NDUFS4/MRPS36/COX7C/UQCRQ/MACROH2A1/NDUFA2/UQCC2/COX7A2/AFG1L/NDUFA4/CHCHD2/DNAJC30/MDH2/ATP5MF/DLD/NDUFB2/MTFR1/COX6C/NDUFB9/CYC1/ACO1/NDUFB6/STOML2/VCP/FXN/NDUFA8/ATP5F1C/GHITM/IDE/COX15/NDUFB8/BNIP3/NDUFS3/UQCC3/COX8A/ARL2/NDU…	113
GO:0046390	ribose phosphate biosynthetic process	127/4721	235/18870	1.13225e-21	5.83017e-19	5.13785e-19	PANK4/ACOT7/ENO1/SDHB/AK2/NDUFS5/PPT1/CTPS1/PPCS/ELOVL1/CMPK1/AK4/AMPD2/ATP5PB/SDHC/NDUFS2/UCK2/NME7/PARP1/ADSS2/CAD/PDK1/ATP5MC3/NDUFB3/NDUFS1/ATIC/ACSL3/NME6/IMPDH2/PDHB/ATP6V1A/NDUFB4/HACD2/UMPS/GMPS/ATP5ME/PPAT/PAICS/DCK/PAPSS1/ELOVL6/NDUFC1/NDUFS6/SDHA/ATPSCKMT/NDUFS4/NDUFA2/DNAJC30/SLC25A13/ATP5MF/DLD/IMPDH1/NDUFB2/NDUFB9/NDUFB6/NUDT2/STOML2/VCP/RFK/NDUFA8/UCK1/ATP5F1C/HACD1/SLC25A16/ADK/PA…	127
GO:0009260	ribonucleotide biosynthetic process	124/4721	228/18870	1.65849e-21	7.88292e-19	6.94684e-19	PANK4/ACOT7/ENO1/SDHB/AK2/NDUFS5/PPT1/CTPS1/PPCS/ELOVL1/CMPK1/AK4/AMPD2/ATP5PB/SDHC/NDUFS2/UCK2/NME7/PARP1/ADSS2/CAD/PDK1/ATP5MC3/NDUFB3/NDUFS1/ATIC/ACSL3/NME6/IMPDH2/PDHB/ATP6V1A/NDUFB4/HACD2/UMPS/GMPS/ATP5ME/PPAT/PAICS/DCK/PAPSS1/ELOVL6/NDUFC1/NDUFS6/SDHA/ATPSCKMT/NDUFS4/NDUFA2/DNAJC30/SLC25A13/ATP5MF/DLD/IMPDH1/NDUFB2/NDUFB9/NDUFB6/NUDT2/STOML2/VCP/RFK/NDUFA8/UCK1/ATP5F1C/HACD1/SLC25A16/ADK/PA…	124
GO:0043161	proteasome-mediated ubiquitin-dependent protein catabolic process	205/4721	458/18870	1.1738e-20	5.18066e-18	4.56548e-18	UBE2J2/DVL1/PEX10/PARK7/PSMB2/CDC20/HECTD3/FAF1/GLMN/PSMA5/MAN1A2/PSMD4/PSMB4/UBQLN4/KLHL20/COP1/UCHL5/DTL/RNF187/TRIB2/SOCS5/COMMD1/XPO1/AUP1/ANAPC1/PSMD14/UBR3/DNAJC10/SUMO1/ZFAND2B/ANKZF1/PSMD1/EDEM1/STT3B/FBXL2/SMARCC1/USP19/PSMD6/GSK3B/ANAPC13/SIAH2/TBL1XR1/PSMD2/FBXO45/MAEA/RNF4/WFS1/UBE2K/UCHL1/CLOCK/RCHY1/ANAPC10/SKP2/DAB2/ERCC8/APC/CDC23/RNF14/FBXO38/FBXW11/FAF2/RMND5B/MAPK9/CANX/NHLRC1/…	205
GO:0009142	nucleoside triphosphate biosynthetic process	81/4721	127/18870	2.64933e-20	1.09135e-17	9.61752e-18	ENO1/SDHB/NDUFS5/CTPS1/AK4/ATP5PB/SDHC/NDUFS2/UCK2/NME7/PARP1/CAD/ATP5MC3/NDUFB3/NDUFS1/DTYMK/NME6/IMPDH2/ATP6V1A/NDUFB4/ATP5ME/NDUFC1/NDUFS6/SDHA/ATPSCKMT/NDUFS4/NDUFA2/TBPL1/DNAJC30/SLC25A13/ATP5MF/IMPDH1/NDUFB2/NDUFB9/NDUFB6/NUDT2/STOML2/VCP/NDUFA8/UCK1/ATP5F1C/ADK/NDUFB8/ATP5MK/LDHC/NDUFS3/UQCC3/NDUFS8/NDUFC2/SDHD/ATP5MG/NDUFA9/ATP5MC2/ATP5F1B/NDUFA12/NME2P1/ATP5MJ/NME4/ANTKMT/NDUFB10/NDUFAB1…	81
GO:0009141	nucleoside triphosphate metabolic process	104/4721	184/18870	6.5337e-20	2.52323e-17	2.22361e-17	NADK/NMNAT1/ENO1/SDHB/AK2/NDUFS5/CTPS1/AK4/ATP5PB/SDHC/NDUFS2/UCK2/NME7/PARP1/CAD/DGUOK/OLA1/ATP5MC3/NDUFB3/NDUFS1/DTYMK/NME6/IMPDH2/ATP6V1A/NDUFB4/OPA1/ATP5ME/NDUFC1/NDUFS6/SDHA/ATPSCKMT/NDUFS4/NDUFA2/RAB23/NT5E/BEND3/TBPL1/FIGNL1/DNAJC30/SLC25A13/ATP5MF/IMPDH1/NDUFB2/ATP6V1B2/RRM2B/NDUFB9/NDUFB6/NUDT2/STOML2/VCP/NDUFA8/UCK1/ATP5F1C/NUDT5/PARG/ADK/ENTPD7/NDUFB8/ATP5MK/LDHC/NDUFS3/UQCC3/NDUFS8/ND…	104
GO:0072594	establishment of protein localization to organelle	203/4721	459/18870	9.84585e-20	3.57868e-17	3.15372e-17	UBE2J2/PEX10/PEX14/MFN2/IPO13/DMAP1/HAX1/MTX1/CCT3/TOMM40L/TIMM17A/IPO9/RAB3GAP2/SRP9/NUP133/RAB10/SPDYA/CCT4/VPS54/PPP3R1/CCT7/HTRA2/STAM2/MTX2/MAIP1/SUMO1/HSPD1/BCS1L/ZFAND2B/MFF/EDEM1/MTERF4/SEC13/CHCHD4/HACL1/MON1A/HYAL2/APPL1/SPCS1/TOMM70/SEC61A1/PIK3R4/SRPRB/ZIC1/SSR3/DNAJC19/PARL/VPS8/COX18/NUP54/SPCS3/CCT5/NUP155/IPO11/TNPO1/AP3B1/HSPA4/MACROH2A1/HDAC3/GRPEL2/DRD1/TSPAN17/E2F3/MAPK14/TOMM…	203
GO:0006119	oxidative phosphorylation	89/4721	148/18870	1.13742e-19	3.90451e-17	3.44086e-17	PARK7/SDHB/NDUFS5/UQCRH/AK4/ATP5PB/SDHC/NDUFS2/COA6/COX7A2L/MSH2/DGUOK/NDUFB3/NDUFS1/UQCRC1/NDUFB4/ATP5ME/NDUFC1/NDUFS6/SDHA/ATPSCKMT/NDUFS4/COX7C/UQCRQ/MACROH2A1/NDUFA2/UQCC2/COX7A2/AFG1L/NDUFA4/CHCHD2/DNAJC30/ATP5MF/DLD/NDUFB2/COX6C/NDUFB9/CYC1/NDUFB6/STOML2/VCP/FXN/NDUFA8/ATP5F1C/GHITM/COX15/NDUFB8/NDUFS3/UQCC3/COX8A/NDUFS8/NDUFC2-KCTD14/NDUFC2/SDHD/ATP5MG/NDUFA9/ATP5F1B/SHMT2/NDUFA12/ISCU/COX…	89
GO:0009201	ribonucleoside triphosphate biosynthetic process	76/4721	119/18870	3.45655e-19	1.12411e-16	9.90622e-17	ENO1/SDHB/NDUFS5/CTPS1/ATP5PB/SDHC/NDUFS2/UCK2/NME7/PARP1/CAD/ATP5MC3/NDUFB3/NDUFS1/NME6/IMPDH2/ATP6V1A/NDUFB4/ATP5ME/NDUFC1/NDUFS6/SDHA/ATPSCKMT/NDUFS4/NDUFA2/DNAJC30/SLC25A13/ATP5MF/IMPDH1/NDUFB2/NDUFB9/NDUFB6/NUDT2/STOML2/VCP/NDUFA8/UCK1/ATP5F1C/NDUFB8/ATP5MK/LDHC/NDUFS3/UQCC3/NDUFS8/NDUFC2/SDHD/ATP5MG/NDUFA9/ATP5MC2/ATP5F1B/NDUFA12/NME2P1/ATP5MJ/NME4/ANTKMT/NDUFB10/NDUFAB1/ALDOA/VPS9D1/ATP5MC…	76
GO:0009152	purine ribonucleotide biosynthetic process	114/4721	213/18870	3.70055e-19	1.14328e-16	1.00752e-16	PANK4/ACOT7/ENO1/SDHB/AK2/NDUFS5/PPT1/PPCS/ELOVL1/AK4/AMPD2/ATP5PB/SDHC/NDUFS2/NME7/PARP1/ADSS2/PDK1/ATP5MC3/NDUFB3/NDUFS1/ATIC/ACSL3/NME6/IMPDH2/PDHB/ATP6V1A/NDUFB4/HACD2/GMPS/ATP5ME/PPAT/PAICS/PAPSS1/ELOVL6/NDUFC1/NDUFS6/SDHA/ATPSCKMT/NDUFS4/NDUFA2/DNAJC30/SLC25A13/ATP5MF/DLD/IMPDH1/NDUFB2/NDUFB9/NDUFB6/NUDT2/STOML2/VCP/NDUFA8/ATP5F1C/HACD1/SLC25A16/ADK/PANK1/NDUFB8/ATP5MK/LDHC/PDHX/NDUFS3/UQCC…	114
GO:0009199	ribonucleoside triphosphate metabolic process	96/4721	168/18870	6.19633e-19	1.8232e-16	1.6067e-16	NADK/NMNAT1/ENO1/SDHB/AK2/NDUFS5/CTPS1/AK4/ATP5PB/SDHC/NDUFS2/UCK2/NME7/PARP1/CAD/OLA1/ATP5MC3/NDUFB3/NDUFS1/NME6/IMPDH2/ATP6V1A/NDUFB4/OPA1/ATP5ME/NDUFC1/NDUFS6/SDHA/ATPSCKMT/NDUFS4/NDUFA2/RAB23/NT5E/BEND3/FIGNL1/DNAJC30/SLC25A13/ATP5MF/IMPDH1/NDUFB2/ATP6V1B2/NDUFB9/NDUFB6/NUDT2/STOML2/VCP/NDUFA8/UCK1/ATP5F1C/NUDT5/PARG/ENTPD7/NDUFB8/ATP5MK/LDHC/NDUFS3/UQCC3/NDUFS8/NDUFC2/SDHD/ATP5MG/NDUFA9/HSPA…	96
GO:0009145	purine nucleoside triphosphate biosynthetic process	73/4721	114/18870	1.39319e-18	3.85879e-16	3.40057e-16	ENO1/SDHB/NDUFS5/ATP5PB/SDHC/NDUFS2/NME7/PARP1/ATP5MC3/NDUFB3/NDUFS1/NME6/IMPDH2/ATP6V1A/NDUFB4/ATP5ME/NDUFC1/NDUFS6/SDHA/ATPSCKMT/NDUFS4/NDUFA2/DNAJC30/SLC25A13/ATP5MF/IMPDH1/NDUFB2/NDUFB9/NDUFB6/NUDT2/STOML2/VCP/NDUFA8/ATP5F1C/ADK/NDUFB8/ATP5MK/LDHC/NDUFS3/UQCC3/NDUFS8/NDUFC2/SDHD/ATP5MG/NDUFA9/ATP5MC2/ATP5F1B/NDUFA12/NME2P1/ATP5MJ/NME4/ANTKMT/NDUFB10/NDUFAB1/ALDOA/VPS9D1/ATP5MC1/NME1/NME2/ATP5…	73
GO:0009144	purine nucleoside triphosphate metabolic process	95/4721	167/18870	1.43635e-18	3.85879e-16	3.40057e-16	NADK/NMNAT1/ENO1/SDHB/AK2/NDUFS5/AK4/ATP5PB/SDHC/NDUFS2/NME7/PARP1/DGUOK/OLA1/ATP5MC3/NDUFB3/NDUFS1/NME6/IMPDH2/ATP6V1A/NDUFB4/OPA1/ATP5ME/NDUFC1/NDUFS6/SDHA/ATPSCKMT/NDUFS4/NDUFA2/RAB23/NT5E/BEND3/FIGNL1/DNAJC30/SLC25A13/ATP5MF/IMPDH1/NDUFB2/ATP6V1B2/NDUFB9/NDUFB6/NUDT2/STOML2/VCP/NDUFA8/ATP5F1C/NUDT5/PARG/ADK/ENTPD7/NDUFB8/ATP5MK/LDHC/NDUFS3/UQCC3/NDUFS8/NDUFC2/SDHD/ATP5MG/NDUFA9/HSPA8/ATP5MC2/…	95
GO:0009451	RNA modification	100/4721	180/18870	1.7645e-18	4.54285e-16	4.0034e-16	PUSL1/YRDC/TRIT1/TYW3/TRMT13/HENMT1/SARS1/ADAR/SNRPE/TARBP1/TRMT61B/PUS10/SNRPG/TPRKB/METTL8/METTL5/OSGEPL1/TYW5/RPUSD3/THUMPD3/METTL6/ELP6/DALRD3/NSUN3/METTL15P1/ZCCHC4/TRMT10A/GAR1/METTL14/THG1L/NHP2/CDKAL1/TRMT11/TFB1M/MRM2/NSUN5/BUD23/PUS7/DUS4L/METTL2B/ELP3/VIRMA/TRMT10B/TRUB2/URM1/MTO1/ANKRD16/TRDMT1/TRUB1/ELP4/NAT10/ALKBH3/TRMT112/ALKBH8/FDXACB1/PUS3/EMG1/BCDIN3D/SNRPF/PUS1/OSGEP/TRMT5/GON…	100
GO:0009205	purine ribonucleoside triphosphate metabolic process	92/4721	161/18870	3.32671e-18	8.22229e-16	7.24592e-16	NADK/NMNAT1/ENO1/SDHB/AK2/NDUFS5/AK4/ATP5PB/SDHC/NDUFS2/NME7/PARP1/OLA1/ATP5MC3/NDUFB3/NDUFS1/NME6/IMPDH2/ATP6V1A/NDUFB4/OPA1/ATP5ME/NDUFC1/NDUFS6/SDHA/ATPSCKMT/NDUFS4/NDUFA2/RAB23/NT5E/BEND3/FIGNL1/DNAJC30/SLC25A13/ATP5MF/IMPDH1/NDUFB2/ATP6V1B2/NDUFB9/NDUFB6/NUDT2/STOML2/VCP/NDUFA8/ATP5F1C/NUDT5/PARG/ENTPD7/NDUFB8/ATP5MK/LDHC/NDUFS3/UQCC3/NDUFS8/NDUFC2/SDHD/ATP5MG/NDUFA9/HSPA8/ATP5MC2/ATP5F1B/ND…	92
GO:0009206	purine ribonucleoside triphosphate biosynthetic process	72/4721	113/18870	3.61037e-18	8.58018e-16	7.56131e-16	ENO1/SDHB/NDUFS5/ATP5PB/SDHC/NDUFS2/NME7/PARP1/ATP5MC3/NDUFB3/NDUFS1/NME6/IMPDH2/ATP6V1A/NDUFB4/ATP5ME/NDUFC1/NDUFS6/SDHA/ATPSCKMT/NDUFS4/NDUFA2/DNAJC30/SLC25A13/ATP5MF/IMPDH1/NDUFB2/NDUFB9/NDUFB6/NUDT2/STOML2/VCP/NDUFA8/ATP5F1C/NDUFB8/ATP5MK/LDHC/NDUFS3/UQCC3/NDUFS8/NDUFC2/SDHD/ATP5MG/NDUFA9/ATP5MC2/ATP5F1B/NDUFA12/NME2P1/ATP5MJ/NME4/ANTKMT/NDUFB10/NDUFAB1/ALDOA/VPS9D1/ATP5MC1/NME1/NME2/ATP5PD/N…	72
GO:0009165	nucleotide biosynthetic process	142/4721	295/18870	5.04787e-18	1.15522e-15	1.01804e-15	NADK/PANK4/ACOT7/NMNAT1/ENO1/SDHB/AK2/NDUFS5/PPT1/CTPS1/PPCS/ELOVL1/CMPK1/AK4/AMPD2/ATP5PB/FLAD1/SDHC/NDUFS2/UCK2/NME7/PARP1/ADSS2/RRM2/CAD/DGUOK/PDK1/ATP5MC3/NDUFB3/NDUFS1/ATIC/ACSL3/DTYMK/NME6/IMPDH2/PDHB/ATP6V1A/NDUFB4/HACD2/UMPS/GMPS/ATP5ME/PPAT/PAICS/DCK/PAPSS1/ELOVL6/NDUFC1/DCTD/NDUFS6/SDHA/ATPSCKMT/NADK2/NDUFS4/AK6/NUDT12/NDUFA2/ME1/TBPL1/GARS1/DNAJC30/SLC25A13/ATP5MF/DLD/IMPDH1/NDUFB2/RRM…	142
GO:0015986	proton motive force-driven ATP synthesis	55/4721	76/18870	5.2579e-18	1.16031e-15	1.02252e-15	SDHB/NDUFS5/ATP5PB/SDHC/NDUFS2/ATP5MC3/NDUFB3/NDUFS1/ATP6V1A/NDUFB4/ATP5ME/NDUFC1/NDUFS6/SDHA/ATPSCKMT/NDUFS4/NDUFA2/DNAJC30/ATP5MF/NDUFB2/NDUFB9/NDUFB6/STOML2/NDUFA8/ATP5F1C/NDUFB8/ATP5MK/NDUFS3/NDUFS8/NDUFC2/SDHD/ATP5MG/NDUFA9/ATP5MC2/ATP5F1B/NDUFA12/ATP5MJ/ANTKMT/NDUFB10/NDUFAB1/VPS9D1/ATP5MC1/ATP5PD/NDUFV2/ATP5F1A/ATP5F1D/NDUFA11/NDUFA7/NDUFB7/NDUFA13/NDUFA3/ATP5F1E/ATP5PF/NDUFV3/NDUFB11	55
GO:0006400	tRNA modification	63/4721	94/18870	1.045e-17	2.18921e-15	1.92925e-15	PUSL1/YRDC/TRIT1/TYW3/TRMT13/SARS1/TARBP1/TRMT61B/PUS10/TPRKB/METTL8/OSGEPL1/TYW5/THUMPD3/METTL6/ELP6/DALRD3/NSUN3/TRMT10A/THG1L/CDKAL1/TRMT11/PUS7/DUS4L/METTL2B/ELP3/TRMT10B/URM1/MTO1/ANKRD16/TRDMT1/TRUB1/ELP4/NAT10/TRMT112/ALKBH8/PUS3/BCDIN3D/PUS1/OSGEP/TRMT5/GON7/TRMT61A/AKT1/LCMT2/DTWD1/MTFMT/DUS2/AARS1/ELP5/METTL2A/DUS1L/QTRT1/TRMT1/GTPBP3/TRMT6/CDK5RAP1/MOCS3/WDR4/TRMT2A/TRMU/FTSJ1/HSD17B10	63
GO:1901293	nucleoside phosphate biosynthetic process	142/4721	297/18870	1.0629e-17	2.18921e-15	1.92925e-15	NADK/PANK4/ACOT7/NMNAT1/ENO1/SDHB/AK2/NDUFS5/PPT1/CTPS1/PPCS/ELOVL1/CMPK1/AK4/AMPD2/ATP5PB/FLAD1/SDHC/NDUFS2/UCK2/NME7/PARP1/ADSS2/RRM2/CAD/DGUOK/PDK1/ATP5MC3/NDUFB3/NDUFS1/ATIC/ACSL3/DTYMK/NME6/IMPDH2/PDHB/ATP6V1A/NDUFB4/HACD2/UMPS/GMPS/ATP5ME/PPAT/PAICS/DCK/PAPSS1/ELOVL6/NDUFC1/DCTD/NDUFS6/SDHA/ATPSCKMT/NADK2/NDUFS4/AK6/NUDT12/NDUFA2/ME1/TBPL1/GARS1/DNAJC30/SLC25A13/ATP5MF/DLD/IMPDH1/NDUFB2/RRM…	142
GO:0015980	energy derivation by oxidation of organic compounds	155/4721	337/18870	3.07555e-17	6.13026e-15	5.40231e-15	PARK7/MTOR/SDHB/MTFR1L/STK40/NDUFS5/UQCRH/AK4/ACADM/ATP5PB/SDHC/NDUFS2/COA6/FH/OPN3/COX7A2L/MSH2/PNPT1/VPS54/MDH1/GFPT1/DGUOK/SUCLG1/MTLN/CHCHD5/GPD2/SLC25A12/NDUFB3/NDUFS1/IDH1/IRS1/TREX1/UQCRC1/PDHB/GBE1/NDUFB4/GSK3B/ATP5ME/PGM2/STBD1/NDUFC1/NDUFS6/SDHA/ATPSCKMT/NNT/NDUFS4/MRPS36/COX7C/LYRM7/UQCRQ/MACROH2A1/NDUFA2/PRELID1/NHLRC1/UQCC2/COX7A2/AFG1L/NDUFA4/GCK/CHCHD2/DNAJC30/MDH2/SLC25A13/ATP5MF/…	155
GO:0048193	Golgi vesicle transport	139/4721	294/18870	7.7505e-17	1.48439e-14	1.30813e-14	RER1/PEF1/TRAPPC3/GOLPH3L/SCAMP3/KLHL20/STX6/RABIF/KLHL12/CNIH4/COG2/CNST/TRAPPC12/RAB10/PREB/NRBP1/EHD3/SPAST/YIPF4/PREPL/COMMD1/VPS54/TEX261/LMAN2L/CCDC93/MYO1B/ACSL3/SEC13/SEC22C/SCAP/SEC22A/COPG1/ATP2C1/COPB2/GAK/STX18/TBC1D14/SEC31A/SEC24D/TRAPPC11/PDCD6/TRAPPC13/TMED7/AP3S1/SNX2/SAR1B/YIPF5/BNIP1/LMAN2/TMED9/EXOC2/KIF13A/VPS52/SNX3/GOPC/SNX8/KDELR2/YKT6/STEAP2/BET1/AP4M1/BCAP29/EXOC4/ANK1/L…	139
GO:0043038	amino acid activation	38/4721	45/18870	7.92765e-17	1.48439e-14	1.30813e-14	LRRC47/YARS1/PARS2/SARS1/TARS2/DARS2/EPRS1/IARS2/DARS1/FARSB/LARS2/DALRD3/AASDH/GATB/TARS1/HARS2/HARS1/LARS1/RARS1/FARS2/VARS2/VARS1/AARS2/RARS2/QRSL1/GARS1/IARS1/NARS2/YARS2/MARS1/GATC/EARS2/AARS1/KARS1/AARSD1/NARS1/FARSA/SARS2	38
GO:0019693	ribose phosphate metabolic process	173/4721	393/18870	9.19236e-17	1.67058e-14	1.4722e-14	NADK/PANK4/ACOT7/NMNAT1/ENO1/SDHB/AK2/NDUFS5/PPT1/CTPS1/PPCS/ELOVL1/CMPK1/AK4/AMPD2/ATP5PB/PMVK/SDHC/NDUFS2/UCK2/NME7/BPNT1/PARP1/ADSS2/CAD/SUCLG1/PDK1/OLA1/ATP5MC3/NDUFB3/NDUFS1/ATIC/ACSL3/OXSM/NME6/IMPDH2/PDHB/ATP6V1A/NDUFB4/HACD2/UMPS/GMPS/OPA1/ATP5ME/PPAT/PAICS/DCK/NUDT9/PAPSS1/ELOVL6/NDUFC1/AADAT/NDUFS6/SDHA/ATPSCKMT/NDUFS4/MCCC2/HINT1/NDUFA2/NUDT3/RAB23/NT5E/BEND3/FIGNL1/DNAJC30/CROT/SLC25A…	173
GO:0009259	ribonucleotide metabolic process	170/4721	385/18870	1.19239e-16	2.10508e-14	1.85511e-14	NADK/PANK4/ACOT7/NMNAT1/ENO1/SDHB/AK2/NDUFS5/PPT1/CTPS1/PPCS/ELOVL1/CMPK1/AK4/AMPD2/ATP5PB/PMVK/SDHC/NDUFS2/UCK2/NME7/BPNT1/PARP1/ADSS2/CAD/SUCLG1/PDK1/OLA1/ATP5MC3/NDUFB3/NDUFS1/ATIC/ACSL3/OXSM/NME6/IMPDH2/PDHB/ATP6V1A/NDUFB4/HACD2/UMPS/GMPS/OPA1/ATP5ME/PPAT/PAICS/DCK/NUDT9/PAPSS1/ELOVL6/NDUFC1/AADAT/NDUFS6/SDHA/ATPSCKMT/NDUFS4/MCCC2/HINT1/NDUFA2/NUDT3/RAB23/NT5E/BEND3/FIGNL1/DNAJC30/CROT/SLC25A…	170
GO:0022900	electron transport chain	95/4721	176/18870	1.6121e-16	2.767e-14	2.43843e-14	PARK7/SDHB/AKR7A3/NDUFS5/UQCRH/PHGDH/SDHC/NDUFS2/GLRX2/COA6/COX7A2L/VPS54/DGUOK/GPD2/SLC25A12/NDUFB3/NDUFS1/UQCRC1/NDUFB4/PDIA5/QDPR/ADH5/NDUFC1/NDUFS6/SDHA/NDUFS4/COX7C/UQCRQ/NDUFA2/NQO2/COX7A2/ME1/AFG1L/NDUFA4/CHCHD2/SLC25A13/DLD/AKR1B1/NDUFB2/GSR/ASPH/COX6C/NDUFB9/GFUS/CYC1/PLEC/GLDC/NDUFB6/NDUFA8/NDOR1/AIFM2/GHITM/COX15/NDUFB8/SLC25A22/NDUFS3/UQCC3/COX8A/NDUFS8/NDUFC2-KCTD14/NDUFC2/SDHD/NDUFA…	95
GO:0043039	tRNA aminoacylation	37/4721	44/18870	2.69506e-16	4.50075e-14	3.9663e-14	LRRC47/YARS1/PARS2/SARS1/TARS2/DARS2/EPRS1/IARS2/DARS1/FARSB/LARS2/DALRD3/GATB/TARS1/HARS2/HARS1/LARS1/RARS1/FARS2/VARS2/VARS1/AARS2/RARS2/QRSL1/GARS1/IARS1/NARS2/YARS2/MARS1/GATC/EARS2/AARS1/KARS1/AARSD1/NARS1/FARSA/SARS2	37
GO:0010257	NADH dehydrogenase complex assembly	45/4721	60/18870	5.85058e-16	9.26942e-14	8.1687e-14	NDUFS5/NDUFS2/NDUFAF7/NDUFB3/NDUFS1/BCS1L/NDUFAF3/NDUFB4/NDUFC1/NDUFS4/NDUFAF2/NDUFA2/LYRM2/COA1/NDUFB2/NDUFAF6/NDUFB9/DMAC1/NDUFB6/NDUFA8/NDUFB8/NDUFS3/NDUFS8/NDUFC2/TMEM126B/TMEM126A/FOXRED1/NDUFA9/NDUFA12/OXA1L/NUBPL/NDUFAF1/NDUFB10/TMEM186/NDUFAB1/NDUFAF8/TIMM21/NDUFA11/ECSIT/NDUFB7/NDUFA13/DMAC2/NDUFA3/NDUFAF5/NDUFB11	45
GO:0032981	mitochondrial respiratory chain complex I assembly	45/4721	60/18870	5.85058e-16	9.26942e-14	8.1687e-14	NDUFS5/NDUFS2/NDUFAF7/NDUFB3/NDUFS1/BCS1L/NDUFAF3/NDUFB4/NDUFC1/NDUFS4/NDUFAF2/NDUFA2/LYRM2/COA1/NDUFB2/NDUFAF6/NDUFB9/DMAC1/NDUFB6/NDUFA8/NDUFB8/NDUFS3/NDUFS8/NDUFC2/TMEM126B/TMEM126A/FOXRED1/NDUFA9/NDUFA12/OXA1L/NUBPL/NDUFAF1/NDUFB10/TMEM186/NDUFAB1/NDUFAF8/TIMM21/NDUFA11/ECSIT/NDUFB7/NDUFA13/DMAC2/NDUFA3/NDUFAF5/NDUFB11	45
GO:0006754	ATP biosynthetic process	64/4721	102/18870	7.96111e-16	1.22979e-13	1.08376e-13	ENO1/SDHB/NDUFS5/ATP5PB/SDHC/NDUFS2/PARP1/ATP5MC3/NDUFB3/NDUFS1/ATP6V1A/NDUFB4/ATP5ME/NDUFC1/NDUFS6/SDHA/ATPSCKMT/NDUFS4/NDUFA2/DNAJC30/SLC25A13/ATP5MF/NDUFB2/NDUFB9/NDUFB6/NUDT2/STOML2/VCP/NDUFA8/ATP5F1C/NDUFB8/ATP5MK/LDHC/NDUFS3/UQCC3/NDUFS8/NDUFC2/SDHD/ATP5MG/NDUFA9/ATP5MC2/ATP5F1B/NDUFA12/ATP5MJ/ANTKMT/NDUFB10/NDUFAB1/ALDOA/VPS9D1/ATP5MC1/ATP5PD/NDUFV2/ATP5F1A/ATP5F1D/NDUFA11/NDUFA7/NDUFB7/ND…	64
GO:0022904	respiratory electron transport chain	73/4721	124/18870	1.08926e-15	1.6416e-13	1.44666e-13	PARK7/SDHB/NDUFS5/UQCRH/SDHC/NDUFS2/COA6/COX7A2L/VPS54/DGUOK/GPD2/SLC25A12/NDUFB3/NDUFS1/UQCRC1/NDUFB4/NDUFC1/NDUFS6/SDHA/NDUFS4/COX7C/UQCRQ/NDUFA2/COX7A2/AFG1L/NDUFA4/CHCHD2/SLC25A13/DLD/NDUFB2/COX6C/NDUFB9/CYC1/PLEC/NDUFB6/NDUFA8/AIFM2/GHITM/COX15/NDUFB8/SLC25A22/NDUFS3/UQCC3/COX8A/NDUFS8/NDUFC2-KCTD14/NDUFC2/SDHD/NDUFA9/NDUFA12/ISCU/COX6A1/DNAJC15/NDUFAF1/COX5A/ETFA/NDUFB10/UQCRC2/NDUFAB1/COQ9…	73
GO:0042776	proton motive force-driven mitochondrial ATP synthesis	48/4721	67/18870	1.33097e-15	1.95811e-13	1.72559e-13	SDHB/NDUFS5/ATP5PB/SDHC/NDUFS2/NDUFB3/NDUFS1/NDUFB4/ATP5ME/NDUFC1/NDUFS6/SDHA/ATPSCKMT/NDUFS4/NDUFA2/DNAJC30/ATP5MF/NDUFB2/NDUFB9/NDUFB6/STOML2/NDUFA8/ATP5F1C/NDUFB8/NDUFS3/NDUFS8/NDUFC2/SDHD/ATP5MG/NDUFA9/ATP5F1B/NDUFA12/ANTKMT/NDUFB10/NDUFAB1/ATP5PD/NDUFV2/ATP5F1A/ATP5F1D/NDUFA11/NDUFA7/NDUFB7/NDUFA13/NDUFA3/ATP5F1E/ATP5PF/NDUFV3/NDUFB11	48
GO:0046034	ATP metabolic process	78/4721	137/18870	1.57286e-15	2.26017e-13	1.99178e-13	NADK/NMNAT1/ENO1/SDHB/AK2/NDUFS5/AK4/ATP5PB/SDHC/NDUFS2/PARP1/OLA1/ATP5MC3/NDUFB3/NDUFS1/ATP6V1A/NDUFB4/ATP5ME/NDUFC1/NDUFS6/SDHA/ATPSCKMT/NDUFS4/NDUFA2/NT5E/BEND3/FIGNL1/DNAJC30/SLC25A13/ATP5MF/NDUFB2/ATP6V1B2/NDUFB9/NDUFB6/NUDT2/STOML2/VCP/NDUFA8/ATP5F1C/NUDT5/PARG/NDUFB8/ATP5MK/LDHC/NDUFS3/UQCC3/NDUFS8/NDUFC2/SDHD/ATP5MG/NDUFA9/HSPA8/ATP5MC2/ATP5F1B/NDUFA12/ATP5MJ/ANTKMT/NDUFB10/NDUFAB1/ALDOA/…	78
GO:0006605	protein targeting	151/4721	339/18870	2.47201e-15	3.47149e-13	3.05926e-13	UBE2J2/PEX10/ICMT/PEX14/MFN2/ZDHHC18/HPCA/AP4B1/HAX1/MTX1/SSR2/TOMM40L/TIMM17A/SRP9/ITGB1BP1/VPS54/HTRA2/MTX2/TRAK2/HSPD1/ZFAND2B/AP1S3/MFF/EDEM1/MTERF4/CHCHD4/HACL1/ZDHHC3/MON1A/SPCS1/ARL6/TOMM70/ATG3/SEC61A1/PIK3R4/SRPRB/SSR3/DNAJC19/PARL/VPS8/NUP54/SPCS3/AP3B1/HSPA4/GRPEL2/SSR1/VPS52/TOMM6/TRAM2/PEX7/PEX3/ZDHHC14/ZFAND2A/ZDHHC4/SEC61G/PEX1/AP4M1/AGK/CDK5/VPS37A/FUT10/TRAM1/PEX2/SNX16/TOMM5/TRM…	151
GO:0072522	purine-containing compound biosynthetic process	126/4721	267/18870	2.57772e-15	3.5395e-13	3.1192e-13	NADK/PANK4/ACOT7/NMNAT1/ENO1/SDHB/AK2/NDUFS5/PPT1/PPCS/ELOVL1/AK4/AMPD2/ATP5PB/SDHC/NDUFS2/NME7/PARP1/ADSS2/DGUOK/PDK1/ATP5MC3/NDUFB3/NDUFS1/ATIC/ACSL3/NME6/IMPDH2/PDHB/ATP6V1A/NDUFB4/HACD2/GMPS/ATP5ME/PGM2/PPAT/PAICS/DCK/PAPSS1/ELOVL6/NDUFC1/NDUFS6/SDHA/ATPSCKMT/NADK2/NDUFS4/NUDT12/NDUFA2/NT5E/DNAJC30/SLC25A13/ATP5MF/DLD/IMPDH1/NDUFB2/NDUFB9/MTAP/NDUFB6/NUDT2/STOML2/VCP/NDUFA8/ATP5F1C/HACD1/SLC2…	126
GO:0009150	purine ribonucleotide metabolic process	159/4721	365/18870	5.015e-15	6.73646e-13	5.93652e-13	NADK/PANK4/ACOT7/NMNAT1/ENO1/SDHB/AK2/NDUFS5/PPT1/PPCS/ELOVL1/AK4/AMPD2/ATP5PB/PMVK/SDHC/NDUFS2/NME7/BPNT1/PARP1/ADSS2/SUCLG1/PDK1/OLA1/ATP5MC3/NDUFB3/NDUFS1/ATIC/ACSL3/OXSM/NME6/IMPDH2/PDHB/ATP6V1A/NDUFB4/HACD2/GMPS/OPA1/ATP5ME/PPAT/PAICS/NUDT9/PAPSS1/ELOVL6/NDUFC1/AADAT/NDUFS6/SDHA/ATPSCKMT/NDUFS4/MCCC2/HINT1/NDUFA2/NUDT3/RAB23/NT5E/BEND3/FIGNL1/DNAJC30/CROT/SLC25A13/ATP5MF/DLD/IMPDH1/NDUFB2/AT…	159
GO:0006164	purine nucleotide biosynthetic process	122/4721	258/18870	5.9064e-15	7.76503e-13	6.84296e-13	NADK/PANK4/ACOT7/NMNAT1/ENO1/SDHB/AK2/NDUFS5/PPT1/PPCS/ELOVL1/AK4/AMPD2/ATP5PB/SDHC/NDUFS2/NME7/PARP1/ADSS2/DGUOK/PDK1/ATP5MC3/NDUFB3/NDUFS1/ATIC/ACSL3/NME6/IMPDH2/PDHB/ATP6V1A/NDUFB4/HACD2/GMPS/ATP5ME/PPAT/PAICS/DCK/PAPSS1/ELOVL6/NDUFC1/NDUFS6/SDHA/ATPSCKMT/NADK2/NDUFS4/NUDT12/NDUFA2/DNAJC30/SLC25A13/ATP5MF/DLD/IMPDH1/NDUFB2/NDUFB9/NDUFB6/NUDT2/STOML2/VCP/NDUFA8/ATP5F1C/HACD1/SLC25A16/ADK/PANK1/…	122
GO:0006418	tRNA aminoacylation for protein translation	34/4721	41/18870	1.03124e-14	1.32751e-12	1.16987e-12	LRRC47/YARS1/PARS2/SARS1/TARS2/DARS2/EPRS1/IARS2/DARS1/FARSB/LARS2/DALRD3/TARS1/HARS2/HARS1/LARS1/RARS1/FARS2/VARS2/VARS1/AARS2/RARS2/GARS1/IARS1/NARS2/YARS2/MARS1/EARS2/AARS1/KARS1/AARSD1/NARS1/FARSA/SARS2	34
GO:0022618	protein-RNA complex assembly	113/4721	235/18870	1.37681e-14	1.73618e-12	1.53001e-12	MRPL20/RNU5E-1/MRTO4/RNU11/AGO1/EIF3I/SF3A3/RNU5D-1/ZNHIT6/WDR77/RNVU1-2A/RNVU1-6/RNVU1-8/SF3B4/ADAR/DHX9/CDC73/SNRPE/DDX1/SF3B6/RPLP0P6/GEMIN6/SNRPG/GCFC2/USP39/SNRNP200/FASTKD2/XRCC5/RPSA/DHX30/SHQ1/RUVBL1/ISY1/ATR/DHX29/SMN2/DDX46/GEMIN5/ABT1/LSM2/SNRPC/SRPK1/MDN1/RPF2/SF3B5/MRM2/SRPK2/PRKDC/RRS1/PUF60/BOP1/NCBP1/TSSC4/EIF3M/CELF1/PRPF19/SART1/SF3B2/CLNS1A/EIF2S3B/STRAP/DDX23/TARBP2/PTGES3/CPS…	113
GO:0042773	ATP synthesis coupled electron transport	62/4721	102/18870	1.92687e-14	2.32431e-12	2.04831e-12	PARK7/SDHB/NDUFS5/UQCRH/SDHC/NDUFS2/COA6/COX7A2L/DGUOK/NDUFB3/NDUFS1/UQCRC1/NDUFB4/NDUFC1/NDUFS6/SDHA/NDUFS4/COX7C/UQCRQ/NDUFA2/COX7A2/AFG1L/NDUFA4/CHCHD2/DLD/NDUFB2/COX6C/NDUFB9/CYC1/NDUFB6/NDUFA8/GHITM/COX15/NDUFB8/NDUFS3/UQCC3/COX8A/NDUFS8/NDUFC2-KCTD14/NDUFC2/SDHD/NDUFA9/NDUFA12/ISCU/COX6A1/DNAJC15/NDUFAF1/COX5A/NDUFB10/UQCRC2/NDUFAB1/COQ9/NDUFV2/UQCR11/NDUFA7/NDUFB7/UQCRFS1/COX6B1/NDUFA3/NDU…	62
GO:0042775	mitochondrial ATP synthesis coupled electron transport	62/4721	102/18870	1.92687e-14	2.32431e-12	2.04831e-12	PARK7/SDHB/NDUFS5/UQCRH/SDHC/NDUFS2/COA6/COX7A2L/DGUOK/NDUFB3/NDUFS1/UQCRC1/NDUFB4/NDUFC1/NDUFS6/SDHA/NDUFS4/COX7C/UQCRQ/NDUFA2/COX7A2/AFG1L/NDUFA4/CHCHD2/DLD/NDUFB2/COX6C/NDUFB9/CYC1/NDUFB6/NDUFA8/GHITM/COX15/NDUFB8/NDUFS3/UQCC3/COX8A/NDUFS8/NDUFC2-KCTD14/NDUFC2/SDHD/NDUFA9/NDUFA12/ISCU/COX6A1/DNAJC15/NDUFAF1/COX5A/NDUFB10/UQCRC2/NDUFAB1/COQ9/NDUFV2/UQCR11/NDUFA7/NDUFB7/UQCRFS1/COX6B1/NDUFA3/NDU…	62
GO:0000460	maturation of 5.8S rRNA	31/4721	36/18870	1.95605e-14	2.32431e-12	2.04831e-12	EXOSC10/ERI3/RPF1/C1D/WDR12/EXOSC7/NOP14/EXOSC9/MTREX/NSA2/RPP40/ABT1/ERI1/PRKDC/RRS1/EXOSC4/BOP1/EXOSC3/EXOSC2/UTP20/EXOSC8/NOP9/FCF1/ERI2/MPHOSPH6/FTSJ3/KRI1/EIF6/URB1/PES1/LAS1L	31
GO:0032259	methylation	129/4721	282/18870	2.34125e-14	2.72955e-12	2.40542e-12	ICMT/SPOCD1/ZMPSTE24/TYW3/TRMT13/DPH5/PRMT6/HENMT1/SETDB1/METTL18/SNRPE/SMYD2/PARP1/TARBP1/TRMT61B/FAM98A/NDUFAF7/CAMKMT/SNRPG/SMYD5/METTL8/METTL5/METTL21A/THUMPD3/METTL6/DALRD3/HEMK1/NSUN3/WDR5B/METTL15P1/EEF1AKMT4/NELFA/NSD2/ZCCHC4/TRMT10A/METTL14/SETD7/ATPSCKMT/NSD1/TPMT/EHMT2/NELFE/COQ3/BEND3/TRMT11/PCMT1/ARMT1/TFB1M/MRM2/NSUN5/BUD23/METTL2B/ASH2L/VIRMA/MTAP/TRMT10B/CARNMT1/SPOUT1/NTMT1/WDR5/…	129
GO:0006163	purine nucleotide metabolic process	189/4721	463/18870	3.14572e-14	3.59952e-12	3.17209e-12	NADK/PANK4/ACOT7/NMNAT1/ENO1/PGD/MTOR/SDHB/AK2/NDUFS5/PPT1/PPCS/ELOVL1/AK4/AMPD2/ATP5PB/PMVK/SDHC/NDUFS2/NME7/BPNT1/PARP1/ADSS2/MDH1/DGUOK/SUCLG1/RPIA/PDK1/OLA1/ATP5MC3/NDUFB3/NDUFS1/IDH1/RPE/ATIC/ACSL3/OXSM/GPD1L/NME6/IMPDH2/TKT/PDHB/ATP6V1A/NDUFB4/HACD2/GMPS/OPA1/ATP5ME/PPAT/PAICS/DCK/NUDT9/PAPSS1/ELOVL6/NDUFC1/AADAT/NDUFS6/SDHA/ATPSCKMT/NADK2/NNT/NDUFS4/MCCC2/NUDT12/HINT1/MACROH2A1/NDUFA2/NUDT…	189
GO:0071826	protein-RNA complex organization	115/4721	243/18870	3.29194e-14	3.69834e-12	3.25917e-12	MRPL20/RNU5E-1/MRTO4/RNU11/AGO1/EIF3I/SF3A3/RNU5D-1/ZNHIT6/WDR77/RNVU1-2A/RNVU1-6/RNVU1-8/SF3B4/ADAR/DHX9/CDC73/SNRPE/DDX1/SF3B6/RPLP0P6/GEMIN6/SNRPG/GCFC2/USP39/SNRNP200/FASTKD2/XRCC5/RPSA/DHX30/SHQ1/RUVBL1/ISY1/ATR/DHX29/SMN2/DDX46/GEMIN5/ABT1/LSM2/SNRPC/SRPK1/MDN1/RPF2/SF3B5/MRM2/SRPK2/PRKDC/RRS1/PUF60/BOP1/VCP/NCBP1/TSSC4/EIF3M/CELF1/PRPF19/SART1/SF3B2/CLNS1A/EIF2S3B/STRAP/DDX23/TARBP2/PTGES3…	115
GO:0072521	purine-containing compound metabolic process	197/4721	493/18870	1.05256e-13	1.16138e-11	1.02347e-11	NADK/PANK4/ACOT7/ICMT/NMNAT1/ENO1/PGD/MTOR/SDHB/KDM1A/AK2/NDUFS5/PPT1/PPCS/ELOVL1/AK4/AMPD2/ATP5PB/PMVK/SDHC/NDUFS2/NME7/BPNT1/PARP1/ADSS2/MDH1/DGUOK/SUCLG1/RPIA/PDK1/OLA1/ATP5MC3/NDUFB3/NDUFS1/IDH1/RPE/ATIC/ACSL3/OXSM/GPD1L/NME6/IMPDH2/TKT/PDHB/ATP6V1A/NDUFB4/HACD2/GMPS/OPA1/ATP5ME/SLC2A9/PGM2/PPAT/PAICS/DCK/NUDT9/PAPSS1/ELOVL6/NDUFC1/AADAT/NDUFS6/SDHA/ATPSCKMT/NADK2/NNT/NDUFS4/MCCC2/NUDT12/HINT…	197
GO:0043414	macromolecule methylation	102/4721	210/18870	1.17669e-13	1.27558e-11	1.1241e-11	ICMT/SPOCD1/ZMPSTE24/TYW3/TRMT13/PRMT6/HENMT1/SETDB1/METTL18/SNRPE/SMYD2/PARP1/TARBP1/TRMT61B/FAM98A/NDUFAF7/SNRPG/METTL8/METTL5/METTL21A/THUMPD3/METTL6/DALRD3/HEMK1/NSUN3/WDR5B/METTL15P1/NELFA/ZCCHC4/TRMT10A/METTL14/SETD7/ATPSCKMT/EHMT2/NELFE/BEND3/TRMT11/PCMT1/TFB1M/MRM2/NSUN5/BUD23/METTL2B/ASH2L/VIRMA/TRMT10B/NTMT1/WDR5/MTO1/TRDMT1/BMI1/EEF1AKMT2/CSKMT/TRMT112/RAB6A/ALKBH8/FDXACB1/EMG1/ATF7IP/…	102
GO:0007006	mitochondrial membrane organization	68/4721	120/18870	1.37956e-13	1.46971e-11	1.29519e-11	DNAJC11/MFN2/MUL1/MICOS10/THEM4/MTX1/SLC35F6/IMMT/MTX2/MAIP1/BCS1L/BOK/TOMM70/GSK3B/CHCHD6/OPA1/COX18/AP3B1/MTX3/SLC25A46/HSPA4/HSPA9/IER3/BAK1/TOMM6/CHCHD3/AGK/CIBAR1/TOMM5/TRMT10B/NAIF1/VDAC2/GHITM/BNIP3/MTCH2/TIMM10/UQCC3/TIMM8B/OXA1L/BCL2L2/HSP90AA1/ZNF205/SPG7/TIMM22/TMEM102/TP53/TMEM11/RHOT1/NMT1/ACAA2/TIMM13/MICOS13/TIMM29/NDUFA13/PDCD5/TIMM50/TOMM40/BAX/BCL2L1/ROMO1/BID/RTL10/TOMM22/SAMM5…	68
GO:0006302	double-strand break repair	135/4721	307/18870	2.44228e-13	2.55777e-11	2.25404e-11	KDM1A/RPA2/EYA3/MEAF6/DMAP1/CDC7/DCLRE1B/VPS72/UBQLN4/PARP1/DDX1/MSH2/ACTR2/MCM6/PSMD14/SMARCAL1/XRCC5/NHEJ1/OGG1/MLH1/SMARCC1/ATRIP/PARP3/ACTR8/PBRM1/MCM2/RUVBL1/ATR/ACTL6A/MAGEF1/RNF168/NSD2/HELQ/SMARCAD1/HPF1/TRIP13/ERCC8/XRCC4/RAD50/TDP2/RNF8/MCM3/CGAS/MMS22L/AP5Z1/RPA3/ACTB/POLM/FIGNL1/POT1/CYREN/SMARCD3/POLB/UBE2V2/PRKDC/MCM4/NBN/NSMCE2/TONSL/HSF1/VCP/RMI1/INIP/ABL1/PAXX/FBH1/DNA2/SHLD2/MMS…	135
GO:0006260	DNA replication	124/4721	278/18870	6.81894e-13	7.02238e-11	6.18849e-11	CENPS/ID3/RPA2/RBBP4/MEAF6/ZMPSTE24/FAF1/CDC7/BCAR3/S100A11/DHX9/UCHL5/DTL/PARP1/RNASEH1/RRM2/ETAA1/POLE4/MCM6/ORC4/RBMS1/ORC2/SMARCAL1/TREX1/TRAIP/ACTR8/MCM2/RUVBL1/ATR/ACTL6A/RFC4/RFC1/PDS5A/RAD17/RAD50/PURA/WRNIP1/GMNN/EHMT2/HMGA1/POLH/MCM3/PRIM2/ORC3/MMS22L/ASF1A/RPA3/POLD2/DBF4/LRWD1/ORC5/SSBP1/REPIN1/POLB/MCM4/NBN/RRM2B/DSCC1/TONSL/RMI1/CIZ1/SET/TTF1/FBH1/KIN/DNA2/STN1/SMC3/SSRP1/MUS81/CHEK…	124
GO:0033044	regulation of chromosome organization	113/4721	247/18870	9.35285e-13	9.47398e-11	8.34897e-11	EXOSC10/CDCA8/CDC20/SETDB1/SMG5/CCT3/UCHL5/NEK7/PARP1/TRAPPC12/CCT4/CCT7/ANAPC1/XRCC5/SMARCC1/ACTR8/PBRM1/RUVBL1/ATR/ACTL6A/TACC3/RNF4/HNRNPD/MAD2L1/TRIP13/CCT5/SUB1/GTF2H2/APC/RAD50/MACROH2A1/CDC23/SPDL1/TTK/MAP3K4/MAD1L1/ACTB/CCT6A/POT1/SMARCD3/TNKS/PINX1/NBN/NSMCE2/SMC2/NEK6/ZWINT/STN1/NSMCE4A/BUB3/NAT10/INCENP/DPF2/ANAPC15/ZW10/NFRKB/NCAPD3/NCAPD2/ATF7IP/DDX11/PPHLN1/MCRS1/SMARCD1/NABP2/CCT2/…	113
GO:0019646	aerobic electron transport chain	56/4721	94/18870	1.14954e-12	1.14565e-10	1.0096e-10	PARK7/SDHB/NDUFS5/UQCRH/SDHC/NDUFS2/COX7A2L/NDUFB3/NDUFS1/UQCRC1/NDUFB4/NDUFC1/NDUFS6/SDHA/NDUFS4/COX7C/UQCRQ/NDUFA2/COX7A2/AFG1L/NDUFA4/DLD/NDUFB2/COX6C/NDUFB9/CYC1/NDUFB6/NDUFA8/COX15/NDUFB8/NDUFS3/UQCC3/COX8A/NDUFS8/NDUFC2-KCTD14/NDUFC2/SDHD/NDUFA9/ISCU/COX6A1/DNAJC15/NDUFAF1/COX5A/NDUFB10/UQCRC2/NDUFAB1/COQ9/NDUFV2/UQCR11/NDUFA7/NDUFB7/UQCRFS1/COX6B1/NDUFA3/NDUFV3/UQCR10	56
GO:0090150	establishment of protein localization to membrane	124/4721	280/18870	1.2592e-12	1.23502e-10	1.08836e-10	ICMT/EMC1/ZDHHC18/HPCA/GOLPH3L/MTX1/SSR2/TMCO1/RAB3GAP2/SRP9/CNST/ITGB1BP1/RAB10/PREPL/GORASP2/MTX2/MAIP1/BCS1L/ZFAND2B/ACSL3/MFF/EMC3/ZDHHC3/ARL6/TOMM70/ATG3/SEC61A1/ATP2C1/SRPRB/SSR3/COX18/AP3B1/HSPA4/SSR1/KIF13A/TOMM6/TRAM2/PEX3/ZDHHC14/ZDHHC4/SEC61G/AGK/CDK5/VPS37A/LYPLA1/TRAM1/SCRIB/TOMM5/TRMT10B/SEC61B/ANK3/ATAD1/ZDHHC6/HRAS/RAPSN/MTCH2/TIMM10/VPS37C/ZDHHC24/RDX/TIMM8B/SRPRA/RAB3IP/RILPL1/O…	124
GO:0006888	endoplasmic reticulum to Golgi vesicle-mediated transport	71/4721	132/18870	1.30667e-12	1.26155e-10	1.11175e-10	PEF1/TRAPPC3/KLHL12/CNIH4/TRAPPC12/PREB/NRBP1/SPAST/YIPF4/TEX261/LMAN2L/SEC13/SEC22C/SCAP/SEC22A/COPG1/COPB2/STX18/SEC31A/SEC24D/TRAPPC11/PDCD6/TRAPPC13/TMED7/SAR1B/YIPF5/LMAN2/TMED9/GOPC/KDELR2/YKT6/BET1/BCAP29/ANK1/VCP/PPP6C/SEC24C/VTI1A/COPB1/YIF1A/ZW10/TRAPPC4/ARCN1/HYOU1/ERGIC2/TMED2/SCFD1/SEC23A/MIA2/TMED10/LMAN1L/TMED3/TMED6/TRAPPC2L/TRAPPC1/RANGRF/P4HB/VAPA/TRAPPC8/IER3IP1/LMAN1/TRAPPC5/C…	71
GO:0016226	iron-sulfur cluster assembly	26/4721	30/18870	1.96755e-12	1.84205e-10	1.62331e-10	BOLA1/IBA57/NFU1/BOLA3/CIAO1/HSPA9/LYRM4/FXN/NDOR1/MMS19/GLRX3/ISCU/NUBPL/ISCA2/GLRX5/CIAO2A/CIAO3/NUBP2/NUBP1/NDUFAB1/BOLA2/BOLA2B/CIAPIN1/CIAO2B/FDX2/NFS1	26
GO:0031163	metallo-sulfur cluster assembly	26/4721	30/18870	1.96755e-12	1.84205e-10	1.62331e-10	BOLA1/IBA57/NFU1/BOLA3/CIAO1/HSPA9/LYRM4/FXN/NDOR1/MMS19/GLRX3/ISCU/NUBPL/ISCA2/GLRX5/CIAO2A/CIAO3/NUBP2/NUBP1/NDUFAB1/BOLA2/BOLA2B/CIAPIN1/CIAO2B/FDX2/NFS1	26
GO:0006839	mitochondrial transport	92/4721	190/18870	2.322e-12	2.14144e-10	1.88715e-10	UBE2J2/MFN2/MUL1/CPT2/SLC25A24/THEM4/HAX1/MTX1/TOMM40L/TIMM17A/ABCB10/SLC35F6/HTRA2/MTX2/MAIP1/HSPD1/BCS1L/MFF/BOK/MTERF4/CHCHD4/SLC25A20/TOMM70/GSK3B/DNAJC19/PARL/COX18/SLC25A46/HSPA4/GRPEL2/IER3/BAK1/TOMM6/SLC25A13/AGK/TOMM5/TRMT10B/NAIF1/DNLZ/TIMM23/SLC25A16/KIFBP/VDAC2/BNIP3/MTCH2/TIMM10/CPT1A/TIMM8B/VPS11/MIPEP/DNAJC15/SLC25A30/OXA1L/BCL2L2/RNF31/HSP90AA1/ZNF205/PAM16/VPS35/SPG7/TIMM22/TMEM1…	92
GO:0000959	mitochondrial RNA metabolic process	37/4721	52/18870	3.44617e-12	3.13145e-10	2.7596e-10	TRIT1/TARS2/DARS2/TRMT61B/LRPPRC/PNPT1/FASTKD1/METTL8/FASTKD2/TRNT1/MTERF4/GRSF1/FASTKD3/PPARGC1B/AARS2/MTRES1/TFB1M/GARS1/TBRG4/MTERF1/FASTK/MTERF3/MTO1/YARS2/PUS1/PRORP/TRMT5/SLIRP/EARS2/THAP11/ELAC2/TEFM/MRPL12/POLRMT/SARS2/CDK5RAP1/HSD17B10	37
GO:0000723	telomere maintenance	79/4721	156/18870	4.58792e-12	4.10852e-10	3.62065e-10	EXOSC10/RPA2/DCLRE1B/SMG5/CCT3/UCHL5/NEK7/PARP1/SPDYA/CCT4/CCT7/SMARCAL1/XRCC5/PARP3/ACTR8/RUVBL1/ATR/ACTL6A/RFC1/HNRNPD/GAR1/CCT5/RAD50/NHP2/MAP3K4/RPA3/CCT6A/POT1/TNKS/PINX1/PRKDC/NBN/NSMCE2/DNA2/SHLD2/STN1/NSMCE4A/NAT10/LTO1/NFRKB/MCRS1/NABP2/PTGES3/CCT2/MAPKAPK5/APEX1/HSP90AA1/XRCC3/NSMCE3/NOP10/INO80/TELO2/SLX4/ERCC4/PARN/NSMCE1/SLX1B/INO80E/SLX1A/RPA1/WRAP53/RAD51D/RAD51C/INO80C/SIRT6/RUVBL…	79
GO:0007007	inner mitochondrial membrane organization	31/4721	40/18870	4.71491e-12	4.16192e-10	3.6677e-10	DNAJC11/MICOS10/MTX1/IMMT/MTX2/MAIP1/TOMM70/CHCHD6/OPA1/MTX3/SLC25A46/HSPA9/CHCHD3/AGK/CIBAR1/TRMT10B/GHITM/TIMM10/UQCC3/TIMM8B/TIMM22/TMEM11/TIMM13/MICOS13/TIMM29/NDUFA13/ROMO1/SAMM50/APOO/APOOL/TIMM8A	31
GO:0001510	RNA methylation	54/4721	93/18870	1.19616e-11	1.041e-09	9.17383e-10	TYW3/TRMT13/HENMT1/SNRPE/TARBP1/TRMT61B/SNRPG/METTL8/METTL5/THUMPD3/METTL6/DALRD3/NSUN3/METTL15P1/ZCCHC4/TRMT10A/METTL14/TRMT11/TFB1M/MRM2/NSUN5/BUD23/METTL2B/VIRMA/TRMT10B/MTO1/TRDMT1/TRMT112/ALKBH8/FDXACB1/EMG1/BCDIN3D/SNRPF/TRMT5/TRMT61A/AKT1/LCMT2/RAMAC/CMTR2/METTL16/MRM1/METTL2A/FTSJ3/SNRPD1/TRMT1/GTPBP3/SNRPD2/SNRPB/TRMT6/WDR4/TRMT2A/SNRPD3/FTSJ1/HSD17B10	54
GO:0006520	amino acid metabolic process	125/4721	291/18870	1.31247e-11	1.12635e-09	9.92603e-10	LRRC47/ICMT/PARK7/AGMAT/HMGCL/YARS1/CTPS1/HPDL/PARS2/DDAH1/GCLM/DBT/SARS1/PHGDH/TARS2/DARS2/EPRS1/IARS2/PYCR2/ADSS2/ODC1/CAD/GFPT1/DARS1/SLC25A12/HIBCH/FARSB/SCLY/THAP4/LARS2/DALRD3/ACY1/DHFR2/NIT2/PCCB/PLOD2/GMPS/QDPR/AASDH/PPAT/ENOPH1/SLC7A11/GATB/AADAT/TARS1/SLC1A3/MCCC2/PCBD2/HARS2/HARS1/LARS1/RARS1/FARS2/ALDH5A1/VARS2/VARS1/AARS2/RARS2/QRSL1/HIBADH/GARS1/PSPH/SLC25A13/ASNS/PLOD3/DLD/MSRA/RID…	125
GO:0051205	protein insertion into membrane	47/4721	77/18870	2.2181e-11	1.87748e-09	1.65454e-09	EMC1/MTX1/TMCO1/MTX2/MAIP1/BCS1L/EMC3/TOMM70/SEC61A1/COX18/HSPA4/TOMM6/TRAM2/AGK/TRAM1/TOMM5/TRMT10B/MTCH2/TIMM10/TIMM8B/OXA1L/HSP90AA1/EMC7/EMC4/NOMO1/NOMO3/NOMO2/EMC8/TIMM22/EMC6/NMT1/TIMM13/NCLN/TIMM29/GET3/WDR83OS/NDUFA13/PDCD5/TMEM147/TOMM40/BAX/ROMO1/RAB5IF/TOMM22/SAMM50/TIMM8A/UBL4A	47
GO:0016073	snRNA metabolic process	38/4721	57/18870	4.01955e-11	3.35632e-09	2.95777e-09	INTS11/EXOSC10/TOE1/RPAP2/INTS7/ZC3H8/EXOSC7/INTS12/EXOSC9/ICE1/MTREX/CDK7/NHP2/INTS10/INTS9/EXOSC4/SNAPC3/ZCCHC7/EXOSC3/EXOSC2/SNAPC4/ZNF143/MYOD1/INTS5/TUT1/INTS4/INTS13/EXOSC8/SNAPC1/NOP10/ELL3/USB1/METTL16/INTS2/SNAPC2/CC2D1A/EXOSC5/DKC1	38
GO:0017004	cytochrome complex assembly	30/4721	40/18870	4.47192e-11	3.68426e-09	3.24677e-09	COA6/COX20/COA5/BCS1L/COX17/SMIM20/COX18/FASTKD3/SLC25A46/LYRM7/UQCC2/COA1/STMP1/COX15/UQCC3/TMEM223/COA4/COX14/COX16/COA8/SCO1/TTC19/COA3/TACO1/TIMM21/UQCRFS1/PET117/UQCC1/SCO2/HCCS	30
GO:0090151	establishment of protein localization to mitochondrial membrane	29/4721	38/18870	4.55918e-11	3.70673e-09	3.26657e-09	MTX1/MTX2/MAIP1/BCS1L/TOMM70/COX18/AP3B1/HSPA4/TOMM6/AGK/TOMM5/TRMT10B/MTCH2/TIMM10/TIMM8B/OXA1L/HSP90AA1/TIMM22/NMT1/TIMM13/TIMM29/NDUFA13/PDCD5/TOMM40/BAX/ROMO1/TOMM22/SAMM50/TIMM8A	29
GO:0000466	maturation of 5.8S rRNA from tricistronic rRNA transcript (SSU-rRNA, 5.8S rRNA, LSU-rRNA)	22/4721	25/18870	5.65996e-11	4.4837e-09	3.95128e-09	EXOSC10/ERI3/WDR12/EXOSC7/NOP14/EXOSC9/RPP40/ABT1/ERI1/RRS1/BOP1/EXOSC3/EXOSC2/UTP20/EXOSC8/NOP9/FCF1/ERI2/FTSJ3/KRI1/URB1/PES1	22
GO:0070129	regulation of mitochondrial translation	22/4721	25/18870	5.65996e-11	4.4837e-09	3.95128e-09	LRPPRC/METTL8/FASTKD2/RPUSD3/NSUN3/FASTKD3/MRPS27/UQCC2/RMND1/MALSU1/RCC1L/TRUB2/MTG1/SHMT2/TSFM/NGRN/C1QBP/COA3/TACO1/MPV17L2/CDK5RAP1/MTG2	22
GO:0008380	RNA splicing	183/4721	478/18870	6.03508e-11	4.72035e-09	4.15983e-09	RNU5E-1/KDM1A/HNRNPR/PPP1R8/RNU11/TAF12/SNRNP40/ZBTB8OS/LSM10/SF3A3/PPIE/PPIH/YBX1/RNU5D-1/MAGOH/WDR77/RNVU1-2A/RNVU1-6/RNVU1-8/SF3B4/SCNM1/TADA1/PRDX6/DHX9/TSEN15/SNRPE/DDX1/SF3B6/FAM98A/GEMIN6/CRIPT/SNRNP27/SNRPG/GCFC2/USP39/SNRNP200/C2orf49/PRPF40A/PPIL3/TSEN2/LSM3/THOC7/ISY1/DBR1/RSRC1/REST/GRSF1/METTL14/LSM6/PLRG1/FRG1/MTREX/CWC27/PPWD1/SMN2/ZRSR2P1/DDX46/GEMIN5/THOC3/DDX41/NPM1/SNRNP48/DHX1…	183
GO:0006282	regulation of DNA repair	97/4721	215/18870	9.82951e-11	7.59207e-09	6.69053e-09	KDM1A/RPA2/EYA3/TAF12/MEAF6/DMAP1/VPS72/UBQLN4/TADA1/DHX9/UCHL5/PARP1/ACTR2/NPAS2/OGG1/SMARCC1/ATRIP/PARP3/ACTR8/PBRM1/RUVBL1/ATR/ACTL6A/MAGEF1/RNF168/NSD2/HELQ/ERCC8/IER3/RNF8/POLH/SUPT3H/CGAS/SF3B5/ACTB/FIGNL1/TAF6/POT1/CYREN/SMARCD3/UBE2V2/PRKDC/TAF2/HSF1/ABL1/FBH1/PARG/SHLD2/MMS19/TAF10/TAF6L/OTUB1/DPF2/CHEK1/NFRKB/DDX11/MCRS1/SMARCD1/TIMELESS/HMGA2/YEATS4/KMT5A/SUPT20H/CUL4A/DPF3/INO80/NUDT1…	97
GO:0009303	rRNA transcription	28/4721	37/18870	1.40145e-10	1.06908e-08	9.42134e-09	MTOR/TAF1B/GTF3C2/POLR1B/NIFK/GTF3C3/MACROH2A1/TCOF1/GTF3C6/GTF2H5/POLR1E/SPIN1/IPPK/MACROH2A2/NPM3/DDX11/MARS1/PWP1/GTF3A/GTF3C1/TP53/NOL11/SIRT7/SMARCA4/ERCC2/POLR1G/PIH1D1/SMARCB1	28
GO:0072655	establishment of protein localization to mitochondrion	64/4721	124/18870	1.70225e-10	1.2827e-08	1.13039e-08	UBE2J2/MFN2/HAX1/MTX1/TOMM40L/TIMM17A/HTRA2/MTX2/MAIP1/HSPD1/BCS1L/MFF/MTERF4/CHCHD4/TOMM70/DNAJC19/PARL/COX18/AP3B1/HSPA4/GRPEL2/TOMM6/RALA/AGK/TOMM5/TRMT10B/DNLZ/TIMM23/HK1/MTCH2/TIMM10/TIMM8B/VPS11/MIPEP/DNAJC15/OXA1L/RNF31/AKT1/HSP90AA1/PAM16/TIMM22/NMT1/LMAN1/TIMM21/TIMM13/UBL5/TIMM29/NDUFA13/PDCD5/TIMM50/TOMM40/SAE1/BAX/ROMO1/TOMM34/BID/UBE2L3/TOMM22/TSPO/SAMM50/TIMM17B/TIMM8A/AIFM1/BCAP31	64
GO:0006457	protein folding	99/4721	223/18870	1.92505e-10	1.43312e-08	1.26294e-08	DFFA/NUDC/PPIE/NFYC/PPIH/P3H1/TTC4/SELENOF/ANP32E/CCT3/PFDN2/HSPA7/HSPA6/QSOX1/TBCE/PDIA6/CCT4/CCT7/MOGS/LMAN2L/PDCL3/UGGT1/WIPF1/DNAJC10/PPIL3/HSPD1/HSPE1/CHCHD4/NGLY1/PDIA5/DNAJC19/GAK/WFS1/PPID/CCT5/CWC27/TBCA/LYRM7/HSPA4/HSPA9/PFDN1/GRPEL2/TTC1/NUDCD2/CANX/TXNDC5/PFDN6/PPIL1/BAG2/NUDCD3/PPIA/CCT6A/PDIA4/FUT10/ERP44/TOR1A/QSOX2/DNLZ/HSPA14/DNAJC24/FKBP2/ARL2/CHORDC1/HYOU1/FKBP4/HSPA8/FKBP11/PT…	99
GO:0016236	macroautophagy	134/4721	331/18870	3.34734e-10	2.46229e-08	2.1699e-08	MTOR/DNAJC16/MFN2/ATP13A2/EPHB2/ATP6V0B/ATG4C/ELAPOR1/LIX1L/SNAPIN/UBQLN4/UFC1/QSOX1/RAB3GAP2/FEZ2/AUP1/HTRA2/VAMP8/STAM2/RETREG2/ATG9A/ATG16L1/ARL8B/PDCD6IP/TEX264/ATG3/ATP6V1A/SNX4/PIK3R4/UBA5/TBC1D14/UCHL1/STBD1/MFSD8/SCOC/VDAC1/LARP1/ATP6V0E1/EHMT2/RAB23/MAP3K7/UFL1/ATG5/VTA1/WIPI2/SNX14/AP4M1/EXOC4/CDK5/VPS37A/ATP6V1B2/CHMP7/ATP6V1H/PEX2/VPS28/PLAA/CHMP5/VCP/RAB1C/UBQLN1/SPTLC1/ATP6V1G1/LRSA…	134
GO:0062125	regulation of mitochondrial gene expression	24/4721	30/18870	3.99217e-10	2.90207e-08	2.55746e-08	LRPPRC/METTL8/FASTKD2/RPUSD3/NSUN3/FASTKD3/MRPS27/UQCC2/MTRES1/RMND1/MALSU1/RCC1L/TRUB2/MTG1/SHMT2/TSFM/NGRN/THAP11/C1QBP/COA3/TACO1/MPV17L2/CDK5RAP1/MTG2	24
GO:0006913	nucleocytoplasmic transport	133/4721	330/18870	5.51322e-10	3.91565e-08	3.45068e-08	PARK7/IPO13/DMAP1/MAGOH/NDC1/SMG5/UHMK1/DHX9/SMG7/IPO9/PTPN14/NUP133/XPO1/PPP3R1/SUMO1/SEC13/NUP210/HYAL2/APPL1/THOC7/GSK3B/ZIC1/RSRC1/NUP54/SDAD1/EIF4E/NUP155/IPO11/TNPO1/PHAX/HSPA9/HDAC3/DRD1/THOC3/RGS14/NPM1/E2F3/IER3/MAPK14/XPO5/RAB23/MDN1/KPNA5/LTV1/NUP43/NUP42/TNPO3/SMO/NUP205/CDK5/XPO7/RANBP6/IL33/NOL6/NCBP1/ANP32B/TXN/GLE1/UPF2/FRAT1/SUFU/HTATIP2/HIKESHI/PHB2/MAGOHB/IPO8/PRICKLE1/PRKAG1/A…	133
GO:0051169	nuclear transport	133/4721	330/18870	5.51322e-10	3.91565e-08	3.45068e-08	PARK7/IPO13/DMAP1/MAGOH/NDC1/SMG5/UHMK1/DHX9/SMG7/IPO9/PTPN14/NUP133/XPO1/PPP3R1/SUMO1/SEC13/NUP210/HYAL2/APPL1/THOC7/GSK3B/ZIC1/RSRC1/NUP54/SDAD1/EIF4E/NUP155/IPO11/TNPO1/PHAX/HSPA9/HDAC3/DRD1/THOC3/RGS14/NPM1/E2F3/IER3/MAPK14/XPO5/RAB23/MDN1/KPNA5/LTV1/NUP43/NUP42/TNPO3/SMO/NUP205/CDK5/XPO7/RANBP6/IL33/NOL6/NCBP1/ANP32B/TXN/GLE1/UPF2/FRAT1/SUFU/HTATIP2/HIKESHI/PHB2/MAGOHB/IPO8/PRICKLE1/PRKAG1/A…	133
GO:0006450	regulation of translational fidelity	17/4721	18/18870	7.93647e-10	5.57266e-08	4.91093e-08	YRDC/TARS2/IARS2/PRORSD1P/LARS2/LARS1/VARS2/VARS1/AARS2/IARS1/GATC/DTD2/AARS1/AARSD1/RPS5/DTD1/CDK5RAP1	17
GO:0030488	tRNA methylation	30/4721	43/18870	8.46639e-10	5.87796e-08	5.17997e-08	TYW3/TRMT13/TARBP1/TRMT61B/METTL8/THUMPD3/METTL6/DALRD3/NSUN3/TRMT10A/TRMT11/METTL2B/TRMT10B/MTO1/TRDMT1/TRMT112/ALKBH8/BCDIN3D/TRMT5/TRMT61A/AKT1/LCMT2/METTL2A/TRMT1/GTPBP3/TRMT6/WDR4/TRMT2A/FTSJ1/HSD17B10	30
GO:0036260	RNA capping	27/4721	37/18870	1.20236e-09	8.25488e-08	7.27464e-08	SNRPE/SNRPG/NOP14/THG1L/RPP40/ABT1/RNGTT/POP7/POP1/NCBP1/RPP38/RPP30/SNRPF/UTP20/POP5/NOP9/PRORP/RPP25/RAMAC/TBL3/CMTR2/SNRPD1/POP4/SNRPD2/SNRPB/SNRPD3/HSD17B10	27
GO:0051204	protein insertion into mitochondrial membrane	26/4721	35/18870	1.29096e-09	8.76578e-08	7.72487e-08	MTX1/MTX2/MAIP1/TOMM70/COX18/HSPA4/TOMM6/AGK/TOMM5/TRMT10B/MTCH2/TIMM10/TIMM8B/HSP90AA1/TIMM22/NMT1/TIMM13/TIMM29/NDUFA13/PDCD5/TOMM40/BAX/ROMO1/TOMM22/SAMM50/TIMM8A	26
GO:0016050	vesicle organization	143/4721	366/18870	1.54737e-09	1.03926e-07	9.15851e-08	ATP13A2/PEF1/TRAPPC3/ATP6V0B/GOLPH3L/SNAPIN/STX6/KLHL12/RAB29/SNAP47/TRAPPC12/SDC1/PREB/YIPF4/VAMP8/TMEM127/TGFBRAP1/STAM2/ALS2/ABCB6/SERPINE2/AP1S3/ARL8B/SEC13/PDCD6IP/SCAP/ATP6V1A/TMCC1/DNAJC13/HPS3/AP2M1/VPS8/BLOC1S4/PI4K2B/SEC31A/SEC24D/CLCN3/TRAPPC11/PDCD6/TRAPPC13/AP3B1/AP3S1/SAR1B/YIPF5/TMED9/BLOC1S5/KIF13A/SNX3/STX7/TBPL1/VTA1/RAB32/STX1A/BET1/AP1S1/CAV2/CAV1/ATP6V1F/VPS37A/ATP6V1B2/CHMP7…	143
GO:0006120	mitochondrial electron transport, NADH to ubiquinone	33/4721	51/18870	2.48742e-09	1.65267e-07	1.45642e-07	PARK7/NDUFS5/NDUFS2/NDUFB3/NDUFS1/NDUFB4/NDUFC1/NDUFS6/NDUFS4/NDUFA2/NDUFA4/DLD/NDUFB2/NDUFB9/NDUFB6/NDUFA8/NDUFB8/NDUFS3/NDUFS8/NDUFC2-KCTD14/NDUFC2/NDUFA9/ISCU/DNAJC15/NDUFAF1/NDUFB10/NDUFAB1/COQ9/NDUFV2/NDUFA7/NDUFB7/NDUFA3/NDUFV3	33
GO:0097428	protein maturation by iron-sulfur cluster transfer	16/4721	17/18870	3.00669e-09	1.97642e-07	1.74173e-07	NFU1/BOLA3/CIAO1/MAGEF1/YAE1/CISD1/MMS19/GLRX3/LTO1/ISCA2/GLRX5/CIAO2A/BOLA2/BOLA2B/CIAO2B/CISD3	16
GO:0070585	protein localization to mitochondrion	64/4721	131/18870	3.11295e-09	2.02473e-07	1.7843e-07	UBE2J2/MFN2/HAX1/MTX1/TOMM40L/TIMM17A/HTRA2/MTX2/MAIP1/HSPD1/BCS1L/MFF/MTERF4/CHCHD4/TOMM70/DNAJC19/PARL/COX18/AP3B1/HSPA4/GRPEL2/TOMM6/RALA/AGK/TOMM5/TRMT10B/DNLZ/TIMM23/HK1/MTCH2/TIMM10/TIMM8B/VPS11/MIPEP/DNAJC15/OXA1L/RNF31/AKT1/HSP90AA1/PAM16/TIMM22/NMT1/LMAN1/TIMM21/TIMM13/UBL5/TIMM29/NDUFA13/PDCD5/TIMM50/TOMM40/SAE1/BAX/ROMO1/TOMM34/BID/UBE2L3/TOMM22/TSPO/SAMM50/TIMM17B/TIMM8A/AIFM1/BCAP31	64
GO:0016093	polyprenol metabolic process	20/4721	24/18870	3.22073e-09	2.06788e-07	1.82233e-07	DHDDS/ALG6/ALG14/RFT1/ALG3/SRD5A3/NUS1/AKR1B10/ALG2/DPM2/DOLPP1/DOLK/AKR1C3/ALG8/ALG9/DPAGT1/ALG10/ALG1/MPDU1/DPM1	20
GO:0006403	RNA localization	87/4721	197/18870	3.24623e-09	2.06788e-07	1.82233e-07	EXOSC10/YBX1/MAGOH/NDC1/ZNHIT6/SMG5/CCT3/DHX9/SMG7/NUP133/LRPPRC/PNPT1/CCT4/XPO1/CCT7/SEC13/NUP210/TGFBR2/THOC7/SHQ1/RUVBL1/ATR/NUP54/CCT5/NUP155/CETN3/PHAX/THOC3/NHP2/NPM1/XPO5/NUP43/MRPL18/NUP42/CCT6A/PEG10/NUP205/TNKS/ZC3H3/HSF1/NOL6/BICD2/NCBP1/GLE1/FUBP3/UPF2/CKAP5/MAGOHB/BICD1/AAAS/SARNP/XPOT/NUP107/CPSF6/CCT2/NUP37/RAN/PCID2/UPF3A/RTRAF/NOP10/SNUPN/THOC6/PARN/NUP93/NUTF2/DDX19B/DDX19A/NUP8…	87
GO:0042274	ribosomal small subunit biogenesis	54/4721	104/18870	3.36169e-09	2.11958e-07	1.86789e-07	EXOSC10/UTP11/WDR3/C1orf131/HEATR1/RPS7/NOL10/IMP4/XRCC5/RPSA/RRP9/NOP14/LSM6/WDR36/SRFBP1/NPM1/RPP40/NOL7/ABT1/WDR46/RRP36/LTV1/GTF2H5/PRKDC/RRS1/DCAF13/NOL6/BMS1/NAT10/EMG1/KRR1/UTP20/DHX37/METTL17/NOP9/FCF1/RPS27L/IMP3/TSR3/TBL3/NOB1/ERAL1/UTP6/AATF/UTP18/NOL11/MRPS7/KRI1/ERCC2/RPS5/RPS19BP1/SNU13/RRP7A/TSR2	54
GO:0008535	respiratory chain complex IV assembly	23/4721	30/18870	4.19675e-09	2.61936e-07	2.30832e-07	COA6/COX20/COA5/BCS1L/COX17/SMIM20/COX18/FASTKD3/SLC25A46/COA1/STMP1/COX15/TMEM223/COA4/COX14/COX16/COA8/SCO1/COA3/TACO1/TIMM21/PET117/SCO2	23
GO:0042273	ribosomal large subunit biogenesis	43/4721	76/18870	4.38768e-09	2.71115e-07	2.38921e-07	NOC2L/MRPL20/MRTO4/EBNA1BP2/RPF1/ZNHIT6/NVL/RBM34/RPLP0P6/DDX18/NIFK/WDR12/FASTKD2/DHX30/SDAD1/TMA16/NSA2/RPL26L1/NHP2/NPM1/PAK1IP1/RPL7L1/MDN1/RPF2/MRM2/MALSU1/RRS1/BOP1/RPL35/LTO1/RPLP0/GTF3A/CINP/TRAF7/HEATR3/NLE1/FTSJ3/PPAN/EIF6/URB1/PES1/SNU13/LAS1L	43
GO:0016197	endosomal transport	105/4721	253/18870	5.5179e-09	3.37575e-07	2.97489e-07	TMEM50A/SNX27/STX6/RAB29/EIPR1/RAB10/SNX17/EHD3/DPY30/PREPL/VPS54/DCTN1/CCDC93/STAM2/ALS2/ARL4C/RAB17/ARL8B/CMTM6/SNX4/TMCC1/TBC1D14/ARFIP1/SNX2/TRIM27/VPS52/SNX3/REPS1/VTA1/AP5Z1/SNX8/YKT6/VPS50/VPS37A/CHMP7/LEPROTL1/LAPTM4B/WASHC5/SCRIB/VPS28/CHMP5/RGP1/VCP/DENND1A/RAB14/ENTR1/STAM/VTI1A/TSG101/ARHGAP1/VPS37C/SNX32/RAB6A/LAMTOR1/PICALM/VPS26B/ERC1/ARL1/WASHC4/CORO1C/VPS29/RAB35/VPS36/CHMP4A/SNX…	105
GO:0032508	DNA duplex unwinding	44/4721	79/18870	5.65099e-09	3.42328e-07	3.01678e-07	CHD1L/DHX9/DDX1/ERCC3/MCM6/XRCC5/DHX30/TREX1/MCM2/RUVBL1/RFC4/HELQ/SUB1/GTF2H2/RAD50/PURA/G3BP1/WRNIP1/HMGA1/MCM3/ASCC3/POT1/SSBP1/MCM4/NBN/DSCC1/FBH1/DNA2/ASCC1/NAV2/DDX11/RFC5/RFC3/CHD8/MNAT1/CHTF8/ERCC2/RUVBL2/MCM8/DTD1/GINS1/RTEL1/ASCC2/XRCC6	44
GO:0006261	DNA-templated DNA replication	74/4721	161/18870	5.85835e-09	3.51444e-07	3.09711e-07	CENPS/ZMPSTE24/CDC7/PARP1/ETAA1/POLE4/MCM6/ORC4/ORC2/SMARCAL1/TRAIP/MCM2/ATR/RFC4/RFC1/RAD50/PURA/WRNIP1/GMNN/HMGA1/MCM3/PRIM2/ORC3/MMS22L/ASF1A/POLD2/DBF4/LRWD1/ORC5/SSBP1/POLB/MCM4/NBN/RRM2B/DSCC1/TONSL/CIZ1/FBH1/DNA2/MUS81/DDX11/TIMELESS/PRIM1/RFC5/CDK2AP1/RFC3/POLE2/EXD2/INO80/TIPIN/EME2/DNAJA3/ORC6/CHTF8/RFWD3/CDT1/RPA1/LIG3/POLG2/ALYREF/CENPX/CDC34/POLRMT/WDR18/CARM1/WIZ/PNKP/POLD1/PCNA/MCM…	74
GO:0007059	chromosome segregation	159/4721	424/18870	5.95588e-09	3.5386e-07	3.1184e-07	WRAP73/CENPS/CDC42/CEP85/NUDC/RCC1/CDCA8/CDC20/NDC1/ITGB3BP/SASS6/NEK7/NSL1/TRAPPC12/CENPO/SPDYA/ACTR2/CIAO1/TTL/ACTR3/ANAPC1/TLK1/ARL8B/MLH1/SMARCC1/PBRM1/CEP97/STAG1/CEP63/ACTL6A/TACC3/RNF4/SMARCAD1/MAD2L1/TRIP13/CENPH/KIF2A/APC/CDC23/HDAC3/NR3C1/PTTG1/SPDL1/RGS14/TUBB/MSH5/EHMT2/SRPK1/TTK/NUP43/MAD1L1/ACTB/SMARCD3/TNKS/PINX1/CHMP7/RRS1/RMDN1/DCAF13/WASHC5/NSMCE2/HAUS6/CHMP5/SMC2/NEK6/NTMT1/ZWI…	159
GO:0006626	protein targeting to mitochondrion	54/4721	106/18870	8.09851e-09	4.76578e-07	4.19986e-07	UBE2J2/MFN2/HAX1/MTX1/TOMM40L/TIMM17A/HTRA2/MTX2/HSPD1/MFF/MTERF4/CHCHD4/TOMM70/DNAJC19/PARL/HSPA4/GRPEL2/TOMM6/AGK/TOMM5/TRMT10B/DNLZ/TIMM23/MTCH2/TIMM10/TIMM8B/VPS11/MIPEP/DNAJC15/RNF31/HSP90AA1/PAM16/TIMM22/LMAN1/TIMM21/TIMM13/UBL5/TIMM29/NDUFA13/PDCD5/TIMM50/TOMM40/SAE1/ROMO1/TOMM34/BID/UBE2L3/TOMM22/TSPO/SAMM50/TIMM17B/TIMM8A/AIFM1/BCAP31	54
GO:0051054	positive regulation of DNA metabolic process	119/4721	298/18870	8.29377e-09	4.83464e-07	4.26054e-07	EYA3/MEAF6/DMAP1/FAF1/CDC7/BCAR3/VPS72/CCT3/DHX9/UCHL5/NEK7/NVL/PARP1/MSH2/CCT4/ACTR2/CCT7/NPAS2/XRCC5/MLH1/SMARCC1/PARP3/ACTR8/PBRM1/RUVBL1/ATR/ACTL6A/RFC4/RNF168/TFRC/NSD2/HNRNPD/HELQ/FGF2/CCT5/RAD50/RNF8/PRIM2/MAP3K4/PMS2/ACTB/CCT6A/DBF4/POT1/SSBP1/SMARCD3/PAXIP1/TNKS/UBE2V2/PRKDC/NBN/DSCC1/HSF1/EXOSC3/CIZ1/DNA2/SHLD2/MMS19/STN1/DPF2/NFRKB/DDX11/MCRS1/SMARCD1/NABP2/TIMELESS/PTGES3/STAT6/YEATS4…	119
GO:0006289	nucleotide-excision repair	46/4721	85/18870	8.78623e-09	5.07384e-07	4.47134e-07	RPA2/COMMD1/ERCC3/OGG1/SMARCC1/PBRM1/ACTL6A/UVSSA/SLC30A9/ERCC8/GTF2H2C/GTF2H2/USP45/GTF2H5/RPA3/ACTB/SMARCD3/FANCC/XPA/RAD23B/MMS19/DDB1/DPF2/SMARCD1/GTF2H3/LIG4/CUL4A/MNAT1/DPF3/NTHL1/SLX4/ERCC4/BRD7/RPA1/TP53/SMARCE1/SMARCA4/RAD23A/POLR2I/DPF1/ERCC2/ERCC1/PNKP/POLD1/HMGN1/SMARCB1	46
GO:0022616	DNA strand elongation	26/4721	37/18870	9.05412e-09	5.18013e-07	4.56501e-07	DCLRE1B/UCHL5/ACTR8/RUVBL1/ACTL6A/RFC4/RAD50/MCM3/POLD2/POT1/MCM4/NBN/DNA2/NFRKB/MCRS1/RFC3/INO80/INO80E/LIG3/INO80C/RUVBL2/TFPT/PCNA/GINS1/ACTR5/POLA1	26
GO:0032206	positive regulation of telomere maintenance	40/4721	70/18870	1.02522e-08	5.81178e-07	5.12165e-07	CCT3/UCHL5/NEK7/CCT4/CCT7/XRCC5/ACTR8/RUVBL1/ATR/ACTL6A/HNRNPD/CCT5/RAD50/MAP3K4/CCT6A/POT1/TNKS/NBN/NFRKB/MCRS1/NABP2/CCT2/MAPKAPK5/INO80/SLX4/PARN/SLX1B/INO80E/SLX1A/INO80C/SIRT6/RUVBL2/ERCC1/PNKP/TFPT/ACTR5/RTEL1/CCT8/MAPK1/DKC1	40
GO:0032204	regulation of telomere maintenance	53/4721	104/18870	1.09272e-08	6.13812e-07	5.40923e-07	EXOSC10/SMG5/CCT3/UCHL5/NEK7/PARP1/CCT4/CCT7/XRCC5/ACTR8/RUVBL1/ATR/ACTL6A/HNRNPD/CCT5/RAD50/MAP3K4/CCT6A/POT1/TNKS/PINX1/NBN/NSMCE2/STN1/NSMCE4A/NAT10/NFRKB/MCRS1/NABP2/CCT2/MAPKAPK5/NSMCE3/INO80/SLX4/ERCC4/PARN/NSMCE1/SLX1B/INO80E/SLX1A/INO80C/SIRT6/RUVBL2/ERCC1/PNKP/TFPT/SRC/ACTR5/RTEL1/CCT8/MAPK1/GNL3L/DKC1	53
GO:0033617	mitochondrial cytochrome c oxidase assembly	20/4721	25/18870	1.22893e-08	6.84105e-07	6.02869e-07	COX20/COA5/BCS1L/COX17/SMIM20/COX18/FASTKD3/COA1/STMP1/TMEM223/COA4/COX14/COX16/COA8/SCO1/COA3/TACO1/TIMM21/PET117/SCO2	20
GO:0032200	telomere organization	82/4721	187/18870	1.34865e-08	7.44044e-07	6.55691e-07	EXOSC10/RPA2/DCLRE1B/H4C14/H4C15/SMG5/CCT3/UCHL5/NEK7/PARP1/SPDYA/CCT4/CCT7/SMARCAL1/XRCC5/PARP3/ACTR8/RUVBL1/ATR/ACTL6A/RFC1/HNRNPD/GAR1/CCT5/RAD50/NHP2/H4C8/MAP3K4/RPA3/CCT6A/POT1/TNKS/PINX1/PRKDC/NBN/NSMCE2/DNA2/SHLD2/STN1/NSMCE4A/NAT10/LTO1/NFRKB/MCRS1/NABP2/PTGES3/CCT2/MAPKAPK5/APEX1/HSP90AA1/XRCC3/NSMCE3/NOP10/INO80/TELO2/SLX4/ERCC4/PARN/NSMCE1/SLX1B/INO80E/SLX1A/RPA1/WRAP53/RAD51D/RAD51C/I…	82
GO:0000377	RNA splicing, via transesterification reactions with bulged adenosine as nucleophile	129/4721	332/18870	1.42732e-08	7.73635e-07	6.81768e-07	RNU5E-1/KDM1A/HNRNPR/RNU11/SNRNP40/SF3A3/PPIE/PPIH/RNU5D-1/MAGOH/WDR77/RNVU1-2A/RNVU1-6/RNVU1-8/SF3B4/SCNM1/PRDX6/DHX9/SNRPE/DDX1/SF3B6/GEMIN6/SNRNP27/SNRPG/GCFC2/USP39/SNRNP200/PRPF40A/PPIL3/LSM3/ISY1/DBR1/RSRC1/REST/METTL14/LSM6/PLRG1/FRG1/MTREX/CWC27/PPWD1/SMN2/ZRSR2P1/DDX46/GEMIN5/DDX41/NPM1/DHX16/LSM2/SNRPC/SRPK1/PPIL1/CDC40/SF3B5/LSM5/SYNCRIP/SRPK2/LSM8/PUF60/NCBP1/PRPF4/CWF19L1/TSSC4/MYOD1…	129
GO:0000398	mRNA splicing, via spliceosome	129/4721	332/18870	1.42732e-08	7.73635e-07	6.81768e-07	RNU5E-1/KDM1A/HNRNPR/RNU11/SNRNP40/SF3A3/PPIE/PPIH/RNU5D-1/MAGOH/WDR77/RNVU1-2A/RNVU1-6/RNVU1-8/SF3B4/SCNM1/PRDX6/DHX9/SNRPE/DDX1/SF3B6/GEMIN6/SNRNP27/SNRPG/GCFC2/USP39/SNRNP200/PRPF40A/PPIL3/LSM3/ISY1/DBR1/RSRC1/REST/METTL14/LSM6/PLRG1/FRG1/MTREX/CWC27/PPWD1/SMN2/ZRSR2P1/DDX46/GEMIN5/DDX41/NPM1/DHX16/LSM2/SNRPC/SRPK1/PPIL1/CDC40/SF3B5/LSM5/SYNCRIP/SRPK2/LSM8/PUF60/NCBP1/PRPF4/CWF19L1/TSSC4/MYOD1…	129
GO:0042176	regulation of protein catabolic process	139/4721	364/18870	1.44506e-08	7.76436e-07	6.84237e-07	DVL1/PARK7/ATP13A2/PITHD1/CDC20/FAF1/NRDC/GLMN/LRIG2/UBQLN4/COP1/UCHL5/DTL/ODC1/TRIB2/ATRAID/SOCS5/COMMD1/XPO1/PSMD14/UBR3/SUMO1/SERPINE2/PSMD1/SMARCC1/USP19/GPX1/GSK3B/USP13/PSMD2/WFS1/UBE2K/RCHY1/MAD2L1/MFSD8/ASB5/LPCAT1/DAB2/APC/RNF14/MAPK9/IER3/BAG2/UFL1/SNX3/ZFAND2A/GNA12/ANKIB1/PSMC2/CAV1/CCAR2/ADAM9/LAPTM4B/VPS28/IL33/RGP1/VCP/PABIR1/UBQLN1/RAD23B/PTPN3/TRIM32/IDE/BTRC/PACSIN3/PSMC3/TMEM13…	139
GO:0106074	aminoacyl-tRNA metabolism involved in translational fidelity	13/4721	13/18870	1.48601e-08	7.91555e-07	6.97561e-07	TARS2/IARS2/PRORSD1P/LARS2/LARS1/VARS2/VARS1/AARS2/IARS1/DTD2/AARS1/AARSD1/DTD1	13
GO:0090148	membrane fission	28/4721	42/18870	1.51475e-08	7.99972e-07	7.04978e-07	SPAST/STAM2/TMCC1/EXOC3/SLC25A46/EXOC2/EXOC4/VPS37A/CHMP7/VPS28/CHMP5/STAM/TSG101/VPS37C/CORO1C/VPS36/CHMP4A/EXOC5/VPS4A/CHMP1A/VPS25/SNF8/EXOC7/CHMP6/HGS/VPS4B/MVB12A/CHMP2A	28
GO:0000375	RNA splicing, via transesterification reactions	130/4721	336/18870	1.69506e-08	8.8761e-07	7.82209e-07	RNU5E-1/KDM1A/HNRNPR/RNU11/SNRNP40/SF3A3/PPIE/PPIH/RNU5D-1/MAGOH/WDR77/RNVU1-2A/RNVU1-6/RNVU1-8/SF3B4/SCNM1/PRDX6/DHX9/SNRPE/DDX1/SF3B6/GEMIN6/SNRNP27/SNRPG/GCFC2/USP39/SNRNP200/PRPF40A/PPIL3/LSM3/ISY1/DBR1/RSRC1/REST/METTL14/LSM6/PLRG1/FRG1/MTREX/CWC27/PPWD1/SMN2/ZRSR2P1/DDX46/GEMIN5/DDX41/NPM1/DHX16/LSM2/SNRPC/SRPK1/PPIL1/CDC40/SF3B5/LSM5/SYNCRIP/SRPK2/LSM8/LSM1/PUF60/NCBP1/PRPF4/CWF19L1/TSSC4/…	130
GO:0071103	DNA conformation change	48/4721	92/18870	2.01537e-08	1.04647e-06	9.22204e-07	CHD1L/DHX9/DDX1/ERCC3/MCM6/XRCC5/DHX30/TREX1/MCM2/RUVBL1/RFC4/HELQ/SUB1/GTF2H2/RAD50/PURA/G3BP1/WRNIP1/HMGA1/MCM3/ASCC3/MTERF1/POT1/SSBP1/MCM4/NBN/DSCC1/ABL1/FBH1/DNA2/ASCC1/NAV2/DDX11/RFC5/RFC3/CHD8/MNAT1/CHTF8/TOP3A/ERCC2/RUVBL2/MCM8/DTD1/GINS1/RTEL1/TOP3B/ASCC2/XRCC6	48
GO:1903050	regulation of proteolysis involved in protein catabolic process	97/4721	235/18870	2.86817e-08	1.47687e-06	1.30149e-06	DVL1/PARK7/PITHD1/CDC20/GLMN/PRMT6/UBQLN4/COP1/UCHL5/RPS7/TRIB2/SOCS5/COMMD1/XPO1/PDCL3/PSMD14/SUMO1/SMARCC1/USP19/GPX1/GSK3B/USP13/MAGEF1/WFS1/UBE2K/RCHY1/DAB2/RNF14/MAPK9/BAG2/UFL1/L3MBTL3/ZFAND2A/GNA12/ANKIB1/PSMC2/TMEM168/CAV1/CCAR2/PTK2/IL33/VCP/PABIR1/UBQLN1/RAD23B/BTRC/SUFU/PSMC3/CTSC/USP5/PRICKLE1/MDM2/TMTC3/FBXW8/CHFR/NUDT15/PSME2/HECTD1/PSMC6/PSMC1/AKT1/FBXO22/DET1/STUB1/TRAF7/ELOB/TGFB…	97
GO:0006488	dolichol-linked oligosaccharide biosynthetic process	17/4721	20/18870	2.9391e-08	1.50088e-06	1.32266e-06	DHDDS/ALG6/ALG14/RFT1/ALG3/SRD5A3/NUS1/ALG2/DOLPP1/DOLK/ALG8/ALG9/DPAGT1/ALG10/ALG1/MPDU1/DPM1	17
GO:0032392	DNA geometric change	45/4721	85/18870	3.10325e-08	1.57172e-06	1.38508e-06	CHD1L/DHX9/DDX1/ERCC3/MCM6/XRCC5/DHX30/TREX1/MCM2/RUVBL1/RFC4/HELQ/SUB1/GTF2H2/RAD50/PURA/G3BP1/WRNIP1/HMGA1/MCM3/ASCC3/MTERF1/POT1/SSBP1/MCM4/NBN/DSCC1/FBH1/DNA2/ASCC1/NAV2/DDX11/RFC5/RFC3/CHD8/MNAT1/CHTF8/ERCC2/RUVBL2/MCM8/DTD1/GINS1/RTEL1/ASCC2/XRCC6	45
GO:0071806	protein transmembrane transport	38/4721	67/18870	3.15173e-08	1.5833e-06	1.39528e-06	PEX10/PEX14/TOMM40L/TIMM17A/HSPD1/ZFAND2B/CHCHD4/TOMM70/SEC61A1/DNAJC19/GRPEL2/TRAM2/PEX7/SEC61G/PEX1/AP4M1/TRAM1/PEX2/SEC61B/DNLZ/TIMM23/DNAJC15/SRP54/TMED10/PAM16/TIMM22/PEX12/TRIM37/TIMM21/TIMM50/AKT2/TOMM40/BLOC1S3/ROMO1/PEX26/TOMM22/TIMM17B/AIFM1	38
GO:0019348	dolichol metabolic process	18/4721	22/18870	3.58616e-08	1.78701e-06	1.5748e-06	DHDDS/ALG6/ALG14/RFT1/ALG3/SRD5A3/NUS1/ALG2/DPM2/DOLPP1/DOLK/ALG8/ALG9/DPAGT1/ALG10/ALG1/MPDU1/DPM1	18
GO:0006354	DNA-templated transcription elongation	63/4721	135/18870	3.8057e-08	1.88124e-06	1.65785e-06	INTS11/MED18/MED8/CDC73/INTS7/PARP1/ERCC3/PBRM1/RNF168/NELFA/INTS12/MED7/PWWP2A/NELFE/RNF8/MED20/RN7SK/MED23/GTF2H5/INTS10/CCAR2/INTS9/TCEA1/POLR1E/NCBP1/MED27/MED22/NELFB/ELP4/MED19/INTS5/INTS4/INTS13/TSFM/GTF2F2/PCID2/SUPT16H/MED6/ELL3/LEO1/ELOB/GLYR1/MED11/MED31/TEFM/MED24/SUPT4H1/INTS2/ALYREF/CTDP1/MED16/SIRT6/ELOF1/POLR2I/SUPT5H/ERCC2/ZC3H4/NELFCD/ADRM1/HMGN1/MED15/THOC5/HTATSF1	63
GO:0065002	intracellular protein transmembrane transport	33/4721	55/18870	3.86401e-08	1.8949e-06	1.66989e-06	PEX10/PEX14/TOMM40L/TIMM17A/HSPD1/ZFAND2B/CHCHD4/TOMM70/SEC61A1/DNAJC19/GRPEL2/TRAM2/PEX7/SEC61G/PEX1/TRAM1/PEX2/SEC61B/DNLZ/TIMM23/DNAJC15/SRP54/PAM16/PEX12/TRIM37/TIMM21/TIMM50/AKT2/TOMM40/ROMO1/PEX26/TIMM17B/AIFM1	33
GO:1903241	U2-type prespliceosome assembly	19/4721	24/18870	3.95683e-08	1.92514e-06	1.69653e-06	SF3A3/SF3B4/SNRPE/SF3B6/SNRPG/DDX46/SF3B5/SF3B2/SNRPF/SNRPA1/SF3B3/SNRPD1/SNRPD2/SNRPB/SNRPB2/SNRPD3/PHF5A/RBMX2/HTATSF1	19
GO:2001252	positive regulation of chromosome organization	53/4721	109/18870	8.35541e-08	4.03344e-06	3.55448e-06	SETDB1/CCT3/UCHL5/NEK7/CCT4/CCT7/XRCC5/ACTR8/RUVBL1/ATR/ACTL6A/HNRNPD/CCT5/GTF2H2/RAD50/MACROH2A1/MAP3K4/CCT6A/POT1/TNKS/NBN/NSMCE2/SMC2/NFRKB/NCAPD3/NCAPD2/ATF7IP/DDX11/PPHLN1/MCRS1/NABP2/CCT2/MAPKAPK5/LIG4/INO80/SLX4/PARN/SLX1B/INO80E/SLX1A/INO80C/SIRT6/RUVBL2/ERCC1/PNKP/TFPT/TRIM28/ACTR5/RTEL1/CCT8/MAPK1/MORC2/DKC1	53
GO:0042255	ribosome assembly	36/4721	64/18870	9.64669e-08	4.62069e-06	4.072e-06	MRPL20/MRTO4/RPLP0P6/EIF5B/FASTKD2/XRCC5/MTERF4/RPSA/DHX30/NOA1/DHX29/NPM1/ABT1/MDN1/RPF2/MRM2/PRKDC/RRS1/MTERF3/BOP1/MRPS2/RPLP0/DHX37/RPS27L/EFL1/NGRN/TRAF7/C1QBP/ERAL1/NLE1/MRPS7/PPAN/MPV17L2/RPS5/EIF6/RRP7A	36
GO:0036258	multivesicular body assembly	22/4721	31/18870	9.73421e-08	4.62674e-06	4.07733e-06	STAM2/PDCD6IP/VTA1/VPS37A/CHMP7/VPS28/CHMP5/STAM/TSG101/VPS37C/VPS36/CHMP4A/RAB11A/VPS4A/CHMP1A/VPS25/SNF8/CHMP6/HGS/VPS4B/MVB12A/CHMP2A	22
GO:0090670	RNA localization to Cajal body	16/4721	19/18870	1.00426e-07	4.63083e-06	4.08094e-06	EXOSC10/CCT3/CCT4/CCT7/SHQ1/RUVBL1/CCT5/NHP2/CCT6A/CCT2/NOP10/PARN/WRAP53/RUVBL2/CCT8/DKC1	16
GO:0090671	telomerase RNA localization to Cajal body	16/4721	19/18870	1.00426e-07	4.63083e-06	4.08094e-06	EXOSC10/CCT3/CCT4/CCT7/SHQ1/RUVBL1/CCT5/NHP2/CCT6A/CCT2/NOP10/PARN/WRAP53/RUVBL2/CCT8/DKC1	16
GO:0090672	telomerase RNA localization	16/4721	19/18870	1.00426e-07	4.63083e-06	4.08094e-06	EXOSC10/CCT3/CCT4/CCT7/SHQ1/RUVBL1/CCT5/NHP2/CCT6A/CCT2/NOP10/PARN/WRAP53/RUVBL2/CCT8/DKC1	16
GO:0090685	RNA localization to nucleus	16/4721	19/18870	1.00426e-07	4.63083e-06	4.08094e-06	EXOSC10/CCT3/CCT4/CCT7/SHQ1/RUVBL1/CCT5/NHP2/CCT6A/CCT2/NOP10/PARN/WRAP53/RUVBL2/CCT8/DKC1	16
GO:0000819	sister chromatid segregation	92/4721	225/18870	1.09167e-07	4.99663e-06	4.4033e-06	WRAP73/NUDC/CDCA8/CDC20/NSL1/ANAPC1/SMARCC1/PBRM1/CEP97/STAG1/ACTL6A/TACC3/MAD2L1/TRIP13/KIF2A/APC/CDC23/SPDL1/TTK/MAD1L1/ACTB/SMARCD3/PINX1/CHMP7/RRS1/RMDN1/NSMCE2/CHMP5/SMC2/NEK6/ZWINT/SMC3/BUB3/ABRAXAS2/BCCIP/INCENP/EML3/DPF2/ANAPC15/ZW10/NCAPD3/NCAPD2/PRICKLE1/SMARCD1/AAAS/ANAPC7/ANAPC5/KMT5A/RAN/CHFR/RB1/MZT1/PIBF1/PCID2/CHAMP1/CDC16/CHMP4A/DPF3/XRCC3/KNSTRN/INO80/RAB11A/KIF23/ZWILCH/LCMT1/B…	92
GO:0000963	mitochondrial RNA processing	17/4721	21/18870	1.18043e-07	5.28543e-06	4.6578e-06	TRIT1/TRMT61B/PNPT1/FASTKD1/METTL8/FASTKD2/TRNT1/FASTKD3/TBRG4/FASTK/MTO1/PUS1/PRORP/TRMT5/ELAC2/CDK5RAP1/HSD17B10	17
GO:0006490	oligosaccharide-lipid intermediate biosynthetic process	17/4721	21/18870	1.18043e-07	5.28543e-06	4.6578e-06	DHDDS/ALG6/ALG14/RFT1/ALG3/SRD5A3/NUS1/ALG2/DOLPP1/DOLK/ALG8/ALG9/DPAGT1/ALG10/ALG1/MPDU1/DPM1	17
GO:0042790	nucleolar large rRNA transcription by RNA polymerase I	17/4721	21/18870	1.18043e-07	5.28543e-06	4.6578e-06	MTOR/TAF1B/MACROH2A1/TCOF1/GTF2H5/POLR1E/IPPK/MACROH2A2/DDX11/MARS1/PWP1/NOL11/SIRT7/SMARCA4/ERCC2/PIH1D1/SMARCB1	17
GO:0044743	protein transmembrane import into intracellular organelle	25/4721	38/18870	1.34207e-07	5.96595e-06	5.25751e-06	PEX10/PEX14/TOMM40L/TIMM17A/HSPD1/CHCHD4/TOMM70/DNAJC19/GRPEL2/PEX7/PEX1/PEX2/DNLZ/TIMM23/DNAJC15/PAM16/PEX12/TRIM37/TIMM21/TIMM50/TOMM40/ROMO1/PEX26/TIMM17B/AIFM1	25
GO:0061077	chaperone-mediated protein folding	40/4721	75/18870	1.37274e-07	6.05868e-06	5.33923e-06	DFFA/P3H1/CCT3/PFDN2/HSPA7/HSPA6/CCT4/CCT7/PDCL3/HSPE1/GAK/PPID/CCT5/HSPA9/PFDN1/PFDN6/CCT6A/PDIA4/TOR1A/HSPA14/DNAJC24/FKBP2/CHORDC1/FKBP4/HSPA8/FKBP11/PTGES3/CCT2/ERO1A/PPIB/UNC45A/TRAP1/DNAJC7/PDCD5/CSNK2A1/PFDN4/DNAJC5/CCT8/SDF2L1/VBP1	40
GO:0000209	protein polyubiquitination	92/4721	226/18870	1.39307e-07	6.10481e-06	5.37988e-06	UBE2J2/MUL1/UBE2Q1/KLHL20/UBE2T/DTL/RNF187/ANAPC1/NMI/UBE2E3/UBE2E2/UBE2E1/ANAPC13/CEP63/RNF168/RNF4/UBE2K/ANAPC10/SKP2/ERCC8/CDC23/UBE2D2/RNF14/FBXO38/FBXW11/NHLRC1/TRIM27/RNF8/UBE3D/SHPRH/UBE2D4/PPIA/ANKIB1/UBE3C/TNKS/UBE2V2/SHARPIN/PLAA/RNF20/CDC26/RNF183/TRIM32/LRSAM1/TRAF2/BTRC/TRIM5/TRIM44/ZFP91/PRPF19/BIRC2/RNF26/KLHL42/MDM2/UBE3B/ANAPC7/WSB2/RNF34/ANAPC5/RNF6/KBTBD6/KBTBD7/CDC16/RNF31/HEC…	92
GO:1990542	mitochondrial transmembrane transport	34/4721	60/18870	1.71104e-07	7.41885e-06	6.53788e-06	CPT2/TOMM40L/TIMM17A/PNPT1/SFXN5/SLC25A12/MAIP1/SLC25A20/TOMM70/DNAJC19/VDAC1/GRPEL2/SFXN1/MCUR1/MRPL18/SLC25A13/SLC25A37/DNLZ/TIMM23/SFXN3/SFXN2/SFXN4/SLC25A22/CPT1A/MICU2/DNAJC15/PAM16/SLC25A39/TIMM21/TIMM50/TOMM40/ROMO1/TST/TIMM17B	34
GO:0007034	vacuolar transport	73/4721	169/18870	1.71694e-07	7.41885e-06	6.53788e-06	ATP13A2/TMEM50A/SNX27/SNAPIN/EHD3/VPS54/TGFBRAP1/STAM2/ALS2/ARL8B/MON1A/PIK3R4/VPS8/GAK/AP3B1/ARSB/AP3S1/KIF13A/VPS52/VTA1/TMEM106B/AP4M1/VPS37A/CHMP7/LEPROTL1/SNX16/VPS28/CHMP5/VCP/VPS13A/STAM/AP3M1/VTI1A/UEVLD/TSG101/VPS37C/VPS11/HSPA8/M6PR/CCDC91/LRP1/GNPTAB/VPS33A/VPS36/NDFIP2/CHMP4A/VTI1B/VPS18/VPS39/NEDD4/AP3S2/NAGPA/CLEC16A/CLN3/VPS35/ATP6V0D1/VPS4A/CHMP1A/VPS25/SNF8/GGA3/CHMP6/HGS/RAB12/P…	73
GO:0010833	telomere maintenance via telomere lengthening	42/4721	81/18870	1.90725e-07	8.18395e-06	7.21213e-06	EXOSC10/DCLRE1B/SMG5/CCT3/NEK7/PARP1/CCT4/CCT7/XRCC5/ATR/RFC1/GAR1/CCT5/RAD50/NHP2/MAP3K4/CCT6A/POT1/TNKS/PINX1/STN1/NAT10/PTGES3/CCT2/MAPKAPK5/HSP90AA1/NOP10/TELO2/SLX4/ERCC4/PARN/SLX1B/SLX1A/RPA1/WRAP53/PNKP/SRC/RTEL1/CCT8/MAPK1/GNL3L/DKC1	42
GO:0009411	response to UV	67/4721	152/18870	2.17691e-07	9.27662e-06	8.17505e-06	NOC2L/SDF4/KDM1A/USF1/DTL/PARP1/OPN3/MSH2/ERCC3/RHBDD1/COPS9/TREX1/GPX1/HYAL2/HYAL3/ATR/IL12A/UVSSA/PPID/ERCC8/GTF2H2/NPM1/BAK1/MAPK13/MAPK14/POLH/MAP3K4/CCAR2/SCARA3/XPA/TRIM32/CASP7/SMPD1/DDB1/MEN1/CCND1/MMP1/MMP3/MDM2/TRIAP1/CUL4A/ZBTB1/EIF2S1/AKT1/NSMCE3/EIF2AK4/INO80/NEDD4/TIPIN/ST20/ERCC4/MMP2/TP53/FECH/SIRT6/TMEM161A/ERCC2/BAX/RUVBL2/ERCC1/POLD1/PCNA/ACTR5/HMGN1/RBX1/TIMP1/CUL4B	67
GO:0036257	multivesicular body organization	22/4721	32/18870	2.37616e-07	1.00564e-05	8.86221e-06	STAM2/PDCD6IP/VTA1/VPS37A/CHMP7/VPS28/CHMP5/STAM/TSG101/VPS37C/VPS36/CHMP4A/RAB11A/VPS4A/CHMP1A/VPS25/SNF8/CHMP6/HGS/VPS4B/MVB12A/CHMP2A	22
GO:0070131	positive regulation of mitochondrial translation	14/4721	16/18870	2.62026e-07	1.1014e-05	9.70612e-06	METTL8/FASTKD2/RPUSD3/FASTKD3/MRPS27/UQCC2/RMND1/RCC1L/TRUB2/NGRN/C1QBP/COA3/MPV17L2/CDK5RAP1	14
GO:0006275	regulation of DNA replication	57/4721	124/18870	3.13362e-07	1.30829e-05	1.15293e-05	ID3/MEAF6/ZMPSTE24/FAF1/CDC7/BCAR3/S100A11/DHX9/UCHL5/MCM6/ACTR8/MCM2/RUVBL1/ATR/ACTL6A/RFC4/PDS5A/RAD17/WRNIP1/GMNN/EHMT2/MCM3/ORC3/DBF4/ORC5/SSBP1/MCM4/NBN/DSCC1/CIZ1/TTF1/DNA2/STN1/SMC3/NFRKB/MCRS1/TIMELESS/RFC5/RFC3/OBI1/INO80/TIPIN/INO80E/CHTF8/CDT1/TP53/TNFAIP1/LIG3/POLG2/INO80C/WIZ/RUVBL2/PPP2R1A/TFPT/PCNA/ACTR5/JADE3	57
GO:1904872	regulation of telomerase RNA localization to Cajal body	15/4721	18/18870	3.40045e-07	1.41016e-05	1.24271e-05	EXOSC10/CCT3/CCT4/CCT7/SHQ1/RUVBL1/CCT5/NHP2/CCT6A/CCT2/NOP10/PARN/RUVBL2/CCT8/DKC1	15
GO:0007032	endosome organization	47/4721	96/18870	3.42761e-07	1.41195e-05	1.24428e-05	ATP6V0B/STX6/TMEM127/STAM2/ALS2/PDCD6IP/ATP6V1A/TMCC1/DNAJC13/PI4K2B/CLCN3/SNX3/VTA1/ATP6V1F/VPS37A/CHMP7/ATP6V1H/LAPTM4B/WASHC5/VPS28/CHMP5/STAM/VTI1A/TSG101/VPS37C/LAMTOR1/VPS11/RNF26/WASHC4/CORO1C/VPS36/CHMP4A/ATP6V1D/VPS18/RAB11A/VPS33B/VPS4A/CHMP1A/VPS25/SNF8/CHMP6/HGS/VPS4B/PLEKHJ1/MVB12A/CHMP2A/TOM1	47
GO:0061136	regulation of proteasomal protein catabolic process	81/4721	196/18870	3.62742e-07	1.48436e-05	1.3081e-05	DVL1/PARK7/PITHD1/CDC20/GLMN/UBQLN4/COP1/UCHL5/TRIB2/SOCS5/COMMD1/XPO1/PSMD14/SUMO1/SMARCC1/USP19/GPX1/GSK3B/USP13/WFS1/UBE2K/RCHY1/DAB2/RNF14/MAPK9/BAG2/UFL1/ZFAND2A/GNA12/ANKIB1/PSMC2/CAV1/CCAR2/IL33/VCP/PABIR1/UBQLN1/RAD23B/BTRC/PSMC3/USP5/PRICKLE1/MDM2/TMTC3/FBXW8/CHFR/NUDT15/PSME2/HECTD1/PSMC6/PSMC1/AKT1/FBXO22/DET1/STUB1/ELOB/PSME3IP1/PSME3/RNFT1/PSMC5/SUMO2/USP14/SMAD7/SIRT6/KEAP1/RAD23A/P…	81
GO:0000966	RNA 5'-end processing	17/4721	22/18870	3.97461e-07	1.61573e-05	1.42387e-05	PNPT1/NOP14/THG1L/RPP40/ABT1/POP7/POP1/RPP38/RPP30/UTP20/POP5/NOP9/PRORP/RPP25/TBL3/POP4/HSD17B10	17
GO:0140014	mitotic nuclear division	105/4721	274/18870	6.66707e-07	2.69254e-05	2.37281e-05	AURKAIP1/WRAP73/CDC42/CEP85/NUDC/RCC1/CDCA8/CDC20/NSL1/BROX/SPAST/NME6/CEP97/STAG1/MAD2L1/TRIP13/KIF2A/APC/CDC23/SPDL1/CUL7/TTK/MAD1L1/CAV2/PINX1/REEP4/CHMP7/RRS1/RMDN1/NSMCE2/CHMP5/SMC2/FBXW5/ZWINT/REEP3/SMC3/BUB3/ABRAXAS2/BCCIP/INCENP/EML3/BANF1/ANAPC15/ZW10/CHEK1/NCAPD3/NCAPD2/PHB2/PRICKLE1/AAAS/ANAPC7/ANAPC5/KMT5A/RAN/RB1/MZT1/PIBF1/BORA/PCID2/CHAMP1/CDC16/PRMT5/CHMP4A/XRCC3/KNSTRN/INO80/RAB1…	105
GO:0051168	nuclear export	71/4721	168/18870	6.88197e-07	2.76e-05	2.43226e-05	PARK7/MAGOH/SMG5/UHMK1/DHX9/SMG7/PTPN14/NUP133/XPO1/THOC7/GSK3B/SDAD1/EIF4E/NUP155/PHAX/HSPA9/THOC3/NPM1/XPO5/MDN1/LTV1/NUP42/CDK5/XPO7/NOL6/NCBP1/ANP32B/TXN/GLE1/UPF2/FRAT1/MAGOHB/SARNP/XPOT/NUP107/MDM2/CPSF6/WASHC4/RITA1/PTPN11/RAN/XPO4/PCID2/NOP9/UBE2I/THOC6/XPO6/NUP93/NUTF2/DDX19B/DDX19A/NUP88/ALKBH5/NUP85/ALYREF/SIRT7/SIRT6/RANBP3/PRKACA/DDX39A/NUP62/EIF6/CSE1L/RAE1/MCM3AP/THOC5/EIF4ENIF1/RA…	71
GO:0006900	vesicle budding from membrane	42/4721	84/18870	6.92344e-07	2.76e-05	2.43226e-05	PEF1/TRAPPC3/GOLPH3L/KLHL12/TRAPPC12/PREB/SEC13/SCAP/AP2M1/SEC31A/SEC24D/TRAPPC11/PDCD6/TRAPPC13/AP3S1/SAR1B/TMED9/SNX3/CHMP7/CHMP5/PPP6C/SEC24C/PICALM/TRAPPC4/TMED2/CHMP4A/SEC23A/TMED10/ANXA2/AP3S2/VPS4A/TRAPPC2L/TRAPPC1/CHMP6/VAPA/TRAPPC8/AP3D1/TRAPPC5/SEC23B/VAPB/TRAPPC10/TRAPPC2	42
GO:0051656	establishment of organelle localization	164/4721	469/18870	7.31967e-07	2.89925e-05	2.55497e-05	TMEM201/PEX14/PIK3CD/ATP13A2/CDC42/NUDC/PEF1/TRAPPC3/CDCA8/DOCK7/SNAPIN/KLHL12/NSL1/TRAPPC12/SDC1/PREB/SPDYA/SPAST/LRPPRC/XPO1/DCTN1/VAMP8/TTL/MYO1B/TRAK2/MREG/RAB17/STK25/PDCD6IP/MLH1/ARL6/SNX4/COPG1/PDCD10/OPA1/BLOC1S4/UCHL1/SDAD1/MAD2L1/TRAPPC11/EXOC3/PDCD6/TRAPPC13/MAP1B/AP3B1/APC/AP3S1/LMNB1/SAR1B/CDC23/HDAC3/SPDL1/FBXW11/TMED9/NPM1/EXOC2/BLOC1S5/KIF13A/MDN1/LTV1/DYNLT1/MAD1L1/STARD3NL/YKT6/…	164
GO:0034644	cellular response to UV	44/4721	90/18870	8.44583e-07	3.324e-05	2.92928e-05	NOC2L/KDM1A/PARP1/OPN3/RHBDD1/COPS9/TREX1/HYAL2/HYAL3/ATR/PPID/NPM1/BAK1/MAPK13/MAPK14/POLH/XPA/SMPD1/DDB1/MMP1/MMP3/MDM2/TRIAP1/CUL4A/ZBTB1/EIF2S1/NSMCE3/EIF2AK4/INO80/NEDD4/ST20/ERCC4/MMP2/TP53/TMEM161A/BAX/RUVBL2/ERCC1/POLD1/PCNA/ACTR5/RBX1/TIMP1/CUL4B	44
GO:2000779	regulation of double-strand break repair	59/4721	133/18870	8.6819e-07	3.39528e-05	2.9921e-05	KDM1A/RPA2/MEAF6/DMAP1/VPS72/UBQLN4/PARP1/ACTR2/OGG1/SMARCC1/ATRIP/PARP3/PBRM1/RUVBL1/ATR/ACTL6A/MAGEF1/NSD2/HELQ/CGAS/ACTB/FIGNL1/POT1/CYREN/SMARCD3/UBE2V2/PRKDC/HSF1/ABL1/FBH1/SHLD2/MMS19/OTUB1/DPF2/CHEK1/DDX11/SMARCD1/TIMELESS/HMGA2/YEATS4/KMT5A/DPF3/NUDT16L1/PPP4C/BRD7/WRAP53/SENP3/SMARCE1/SPIRE1/PIAS4/SIRT6/SMARCA4/DPF1/RUVBL2/PNKP/SHLD1/MRGBP/RTEL1/SMARCB1	59
GO:1904874	positive regulation of telomerase RNA localization to Cajal body	13/4721	15/18870	9.21119e-07	3.57962e-05	3.15455e-05	CCT3/CCT4/CCT7/SHQ1/RUVBL1/CCT5/NHP2/CCT6A/CCT2/NOP10/RUVBL2/CCT8/DKC1	13
GO:0030490	maturation of SSU-rRNA	30/4721	53/18870	9.33523e-07	3.60515e-05	3.17705e-05	WDR3/HEATR1/NOL10/IMP4/NOP14/LSM6/SRFBP1/RPP40/ABT1/WDR46/RRP36/GTF2H5/RRS1/DCAF13/BMS1/NAT10/UTP20/DHX37/NOP9/FCF1/IMP3/TSR3/TBL3/NOB1/UTP6/NOL11/KRI1/ERCC2/SNU13/TSR2	30
GO:0015931	nucleobase-containing compound transport	89/4721	225/18870	9.73862e-07	3.73758e-05	3.29375e-05	YBX1/MAGOH/NDC1/SLC35A3/SLC25A24/SMG5/DHX9/SMG7/NUP133/LRPPRC/PNPT1/XPO1/SEC13/NUP210/TGFBR2/THOC7/CD47/SLC35A5/SLC33A1/NUP54/ANKH/NUP155/CETN3/PHAX/SLC35A4/THOC3/NPM1/SLC35B3/XPO5/SLC35B2/SLC35A1/NUP43/MRPL18/NUP42/PEG10/SLC35B4/NUP205/TNKS/ZC3H3/HSF1/NOL6/BICD2/NCBP1/GLE1/UPF2/SLC25A16/SLC35C1/CKAP5/MAGOHB/AAAS/SARNP/XPOT/SLC35E3/NUP107/CPSF6/NUP37/RAN/ABCC4/PCID2/UPF3A/RTRAF/SNUPN/THOC6/ABCC1/…	89
GO:0045732	positive regulation of protein catabolic process	84/4721	210/18870	1.1337e-06	4.32414e-05	3.81066e-05	DVL1/CDC20/FAF1/NRDC/COP1/DTL/TRIB2/SOCS5/UBR3/SUMO1/GSK3B/USP13/WFS1/RCHY1/ASB5/LPCAT1/DAB2/APC/RNF14/MAPK9/IER3/BAG2/ZFAND2A/ANKIB1/PSMC2/CAV1/ADAM9/VPS28/IL33/VCP/PABIR1/UBQLN1/TRIM32/IDE/PACSIN3/PSMC3/DDB1/RDX/VPS11/USP5/PRICKLE1/LRP1/MDM2/TMTC3/FBXW8/CHFR/CUL4A/HECTD1/PSMC6/DACT1/PSMC1/AKT1/HSP90AA1/NEDD4/FBXO22/DET1/STUB1/ELOB/VPS35/NSF/SNF8/RNFT1/PSMC5/SUMO2/GGA3/SMAD7/OAZ1/SIRT6/KEAP1/RAD…	84
GO:0034471	ncRNA 5'-end processing	16/4721	21/18870	1.23744e-06	4.66671e-05	4.11255e-05	NOP14/THG1L/RPP40/ABT1/POP7/POP1/RPP38/RPP30/UTP20/POP5/NOP9/PRORP/RPP25/TBL3/POP4/HSD17B10	16
GO:1904505	regulation of telomere maintenance in response to DNA damage	15/4721	19/18870	1.23861e-06	4.66671e-05	4.11255e-05	UCHL5/ACTR8/RUVBL1/ACTL6A/NFRKB/MCRS1/INO80/ERCC4/INO80E/INO80C/RUVBL2/ERCC1/TFPT/ACTR5/RTEL1	15
GO:0006790	sulfur compound metabolic process	117/4721	317/18870	1.47663e-06	5.52977e-05	4.87313e-05	B3GALT6/ACOT7/ICMT/PPT1/PPCS/ELOVL1/AKR1A1/HS2ST1/GCLM/EXTL2/PHGDH/BOLA1/PMVK/BPNT1/IBA57/SLC5A6/NFU1/BOLA3/SUCLG1/CIAO1/PAX8/PDK1/ACSL3/OXSM/GLB1/PDHB/ST3GAL6/HACD2/PXYLP1/LIAS/ENOPH1/PAPSS1/ELOVL6/SLC7A11/AADAT/HSPA9/NDST1/MAT2B/LYRM4/SLC35B2/UST/CHST12/DLD/CHPF2/MSRA/EXTL3/EXT1/MTAP/FXN/NDOR1/HACD1/CHST3/MMS19/GPAM/GLRX3/MICAL2/FAR1/APIP/PDHX/EXT2/B3GAT3/B4GAT1/GSTP1/DGAT2/DLAT/ST3GAL4/CHST11/…	117
GO:0007051	spindle organization	81/4721	202/18870	1.55514e-06	5.7887e-05	5.10131e-05	WRAP73/NUDC/RCC1/CDCA8/CDC20/SASS6/NEK7/TBCE/SPAST/DCTN1/MLH1/PARP3/CEP97/STAG1/CEP63/TACC3/RNF4/CENPH/KIF2A/HDAC3/RGS14/TUBB/TTK/TNKS/CHMP7/RMDN1/DCAF13/WASHC5/HAUS6/CHMP5/VCP/NEK6/PTPA/NTMT1/SMC3/ABRAXAS2/BCCIP/TUBGCP2/CKAP5/INCENP/DDB1/EML3/SAC3D1/INTS13/PRICKLE1/AAAS/RAN/SUGT1/MZT1/PIBF1/BORA/TUBGCP3/CHMP4A/TUBGCP5/KNSTRN/INO80/TUBGCP4/RAB11A/KIF23/CHMP1A/NCOR1/POLDIP2/TUBG1/KPNB1/CLTC/CHMP6/…	81
GO:0090114	COPII-coated vesicle budding	26/4721	44/18870	1.62026e-06	5.99498e-05	5.28309e-05	PEF1/TRAPPC3/KLHL12/TRAPPC12/PREB/SEC13/SCAP/SEC31A/SEC24D/TRAPPC11/PDCD6/SAR1B/PPP6C/SEC24C/TRAPPC4/TMED2/SEC23A/TMED10/TRAPPC2L/TRAPPC1/VAPA/TRAPPC8/TRAPPC5/SEC23B/VAPB/TRAPPC2	26
GO:0043162	ubiquitin-dependent protein catabolic process via the multivesicular body sorting pathway	23/4721	37/18870	1.88587e-06	6.89514e-05	6.07636e-05	STAM2/VPS37A/CHMP7/VPS28/PLAA/CHMP5/STAM/TSG101/VPS37C/VPS36/CHMP4A/NEDD4/VPS4A/CHMP1A/VPS25/SNF8/TOM1L1/CHMP6/HGS/VPS4B/RNF126/MVB12A/CHMP2A	23
GO:0045324	late endosome to vacuole transport	23/4721	37/18870	1.88587e-06	6.89514e-05	6.07636e-05	TMEM50A/STAM2/PIK3R4/VTA1/VPS37A/CHMP7/LEPROTL1/VPS28/CHMP5/STAM/TSG101/VPS37C/VPS36/CHMP4A/VPS4A/CHMP1A/VPS25/SNF8/CHMP6/HGS/VPS4B/MVB12A/CHMP2A	23
GO:0045739	positive regulation of DNA repair	57/4721	130/18870	2.08231e-06	7.56858e-05	6.66983e-05	EYA3/MEAF6/DMAP1/VPS72/DHX9/UCHL5/PARP1/ACTR2/NPAS2/SMARCC1/PARP3/ACTR8/PBRM1/RUVBL1/ACTL6A/RNF168/HELQ/RNF8/ACTB/SMARCD3/UBE2V2/PRKDC/SHLD2/MMS19/DPF2/NFRKB/DDX11/MCRS1/SMARCD1/TIMELESS/YEATS4/DPF3/INO80/INO80E/BRD7/WRAP53/SMARCE1/CBX8/SPIRE1/INO80C/PIAS4/SIRT6/SMARCA4/BABAM1/TMEM161A/DPF1/RUVBL2/PNKP/TFPT/TRIM28/PCNA/SHLD1/ACTR5/MRGBP/SMARCB1/CCDC117/BRCC3	57
GO:0098781	ncRNA transcription	59/4721	136/18870	2.11919e-06	7.64769e-05	6.73955e-05	MTOR/RPAP2/TGFB2/TAF1B/GTF3C2/ATOH8/ZC3H8/POLR1B/NIFK/GTF3C3/REST/FGF2/SMAD1/ICE1/CDK7/MACROH2A1/NR3C1/TCOF1/PPARD/GTF3C6/GTF2H5/POLR3D/SNAPC3/POLR1E/SPIN1/IPPK/SNAPC4/MACROH2A2/BMPR1A/NPM3/POLR2L/ZNF143/MYOD1/FOSL1/DDX11/MARS1/PWP1/GTF3A/HIF1A/SNAPC1/ELL3/SMAD6/POLR3E/GTF3C1/TP53/NCOR1/NOL11/SIRT7/SNAPC2/SMARCA4/CC2D1A/ERCC2/ZC3H4/POLR1G/PIH1D1/ZNF512B/SMARCB1/POLR2F/APLN	59
GO:1903052	positive regulation of proteolysis involved in protein catabolic process	60/4721	139/18870	2.1291e-06	7.64769e-05	6.73955e-05	DVL1/CDC20/COP1/TRIB2/SOCS5/SUMO1/GSK3B/USP13/MAGEF1/WFS1/RCHY1/DAB2/RNF14/MAPK9/BAG2/L3MBTL3/ZFAND2A/ANKIB1/PSMC2/CAV1/PTK2/IL33/VCP/PABIR1/UBQLN1/PSMC3/CTSC/USP5/PRICKLE1/MDM2/TMTC3/FBXW8/CHFR/HECTD1/PSMC6/PSMC1/AKT1/FBXO22/DET1/STUB1/TRAF7/ELOB/TGFB1I1/RNFT1/PSMC5/SUMO2/SMAD7/SIRT6/KEAP1/RAD23A/DDA1/PSMC4/HSPBP1/TRIB3/RNF185/RBX1/CCDC22/PSMD10/BCAP31/IKBKG	60
GO:0000387	spliceosomal snRNP assembly	29/4721	52/18870	2.1412e-06	7.64769e-05	6.73955e-05	RNU5E-1/RNU5D-1/WDR77/SNRPE/GEMIN6/SNRPG/SMN2/GEMIN5/LSM2/SNRPC/TSSC4/PRPF19/SART1/CLNS1A/STRAP/SNRPF/RNU4-1/PRMT5/GEMIN2/CD2BP2/SNRPD1/SNRPGP15/LSM4/GEMIN7/SNRPD2/PRPF31/SNRPB/PRPF6/SNRPD3	29
GO:0016180	snRNA processing	19/4721	28/18870	2.19364e-06	7.78995e-05	6.86491e-05	INTS11/TOE1/INTS7/EXOSC7/INTS12/EXOSC9/INTS10/INTS9/EXOSC4/EXOSC3/EXOSC2/INTS5/TUT1/INTS4/INTS13/EXOSC8/USB1/INTS2/EXOSC5	19
GO:0009156	ribonucleoside monophosphate biosynthetic process	22/4721	35/18870	2.41694e-06	8.53388e-05	7.5205e-05	CMPK1/AMPD2/UCK2/ADSS2/CAD/ATIC/IMPDH2/UMPS/GMPS/PPAT/PAICS/DCK/IMPDH1/NUDT2/RFK/UCK1/ADK/DHODH/APRT/PFAS/ADSL/UPRT	22
GO:0006368	transcription elongation by RNA polymerase II	52/4721	116/18870	2.58621e-06	9.07967e-05	8.00148e-05	INTS11/MED18/MED8/CDC73/INTS7/PARP1/ERCC3/PBRM1/RNF168/NELFA/INTS12/MED7/PWWP2A/NELFE/RNF8/MED20/RN7SK/MED23/INTS10/INTS9/TCEA1/NCBP1/MED27/MED22/NELFB/ELP4/MED19/INTS5/INTS4/INTS13/GTF2F2/PCID2/SUPT16H/MED6/ELL3/LEO1/ELOB/GLYR1/MED11/MED31/MED24/SUPT4H1/INTS2/CTDP1/MED16/SIRT6/ELOF1/POLR2I/SUPT5H/NELFCD/ADRM1/MED15	52
GO:0031123	RNA 3'-end processing	47/4721	102/18870	3.03798e-06	0.000106055	9.3461e-05	SSU72/EXOSC10/LSM10/ERI3/TOE1/CDC73/INTS7/CPSF3/PNPT1/TRNT1/EXOSC7/GRSF1/INTS12/EXOSC9/PTCD1/ERI1/INTS9/VIRMA/ZC3H3/EXOSC4/CPSF1/EXOSC3/NCBP1/EXOSC2/CSTF2T/CSTF3/INTS5/TUT1/CPSF6/EXOSC8/ZC3H14/CPSF2/LEO1/PARN/ERI2/NUDT21/USB1/ELAC2/INTS2/RPRD1A/ELAC1/EXOSC5/SYMPK/CSTF1/HSD17B10/CSTF2/DKC1	47
GO:0090646	mitochondrial tRNA processing	12/4721	14/18870	3.20828e-06	0.000111371	9.81457e-05	TRIT1/TRMT61B/PNPT1/METTL8/TRNT1/MTO1/PUS1/PRORP/TRMT5/ELAC2/CDK5RAP1/HSD17B10	12
GO:0034976	response to endoplasmic reticulum stress	100/4721	266/18870	3.29364e-06	0.000113695	0.000100194	UBE2J2/PARK7/FAF1/TXNDC12/MAN1A2/UFC1/TMCO1/PDIA6/AUP1/UGGT1/GORASP2/DNAJC10/ANKZF1/RHBDD1/BOK/EDEM1/NGLY1/STT3B/USP19/MANF/GSK3B/UBA5/NCK1/USP13/EIF2B5/OPA1/WFS1/TMEM33/STC2/FAF2/CANX/NHLRC1/ATF6B/BAK1/UFL1/CAV1/PDIA4/TMUB1/UBXN8/ERLIN2/COPS5/DERL1/GRINA/CREB3/VCP/UBQLN1/SEC61B/ERP44/RNF183/TOR1A/ABL1/TRAF2/ERLIN1/CREB3L1/TMEM258/RNF121/CCND1/HYOU1/TMTC3/FICD/TMED2/SERP2/UBAC2/TMTC4/TMX1/ERO1A/P…	100
GO:1901800	positive regulation of proteasomal protein catabolic process	52/4721	117/18870	3.53111e-06	0.000121215	0.000106821	DVL1/CDC20/COP1/TRIB2/SOCS5/SUMO1/GSK3B/USP13/WFS1/RCHY1/DAB2/RNF14/MAPK9/BAG2/ZFAND2A/ANKIB1/PSMC2/CAV1/IL33/VCP/PABIR1/UBQLN1/PSMC3/USP5/PRICKLE1/MDM2/TMTC3/FBXW8/CHFR/HECTD1/PSMC6/PSMC1/AKT1/FBXO22/DET1/STUB1/ELOB/RNFT1/PSMC5/SUMO2/SMAD7/SIRT6/KEAP1/RAD23A/DDA1/PSMC4/HSPBP1/TRIB3/RNF185/RBX1/PSMD10/BCAP31	52
GO:0007004	telomere maintenance via telomerase	35/4721	69/18870	3.77766e-06	0.000127213	0.000112107	EXOSC10/SMG5/CCT3/NEK7/CCT4/CCT7/XRCC5/ATR/RFC1/GAR1/CCT5/RAD50/NHP2/MAP3K4/CCT6A/POT1/TNKS/PINX1/STN1/NAT10/PTGES3/CCT2/MAPKAPK5/HSP90AA1/NOP10/TELO2/PARN/RPA1/WRAP53/PNKP/SRC/CCT8/MAPK1/GNL3L/DKC1	35
GO:0000070	mitotic sister chromatid segregation	74/4721	184/18870	3.79375e-06	0.000127213	0.000112107	WRAP73/NUDC/CDCA8/CDC20/NSL1/CEP97/STAG1/MAD2L1/TRIP13/KIF2A/APC/CDC23/SPDL1/TTK/MAD1L1/PINX1/CHMP7/RRS1/RMDN1/NSMCE2/CHMP5/SMC2/ZWINT/SMC3/BUB3/ABRAXAS2/BCCIP/INCENP/EML3/ANAPC15/ZW10/NCAPD3/NCAPD2/PRICKLE1/AAAS/ANAPC7/ANAPC5/KMT5A/RAN/RB1/MZT1/PIBF1/PCID2/CHAMP1/CDC16/CHMP4A/XRCC3/KNSTRN/INO80/RAB11A/KIF23/ZWILCH/LCMT1/KATNB1/VPS4A/CDT1/CHMP1A/POLDIP2/TUBG1/KIF18B/KPNB1/CHMP6/ANAPC11/PSMG2/VPS4…	74
GO:0070525	tRNA threonylcarbamoyladenosine metabolic process	15/4721	20/18870	3.80076e-06	0.000127213	0.000112107	YRDC/TRIT1/TRMT61B/TPRKB/METTL8/OSGEPL1/MTO1/PUS1/OSGEP/TRMT5/GON7/CDK5RAP1/TP53RK/HSD17B10/LAGE3	15
GO:0006479	protein methylation	39/4721	80/18870	3.80878e-06	0.000127213	0.000112107	ICMT/PRMT6/SETDB1/METTL18/SMYD2/FAM98A/NDUFAF7/METTL21A/WDR5B/NELFA/SETD7/ATPSCKMT/EHMT2/NELFE/PCMT1/ASH2L/NTMT1/WDR5/EEF1AKMT2/CSKMT/TRMT112/RAB6A/MCRS1/EEF1AKMT3/KMT5A/EEF1AKMT1/PRMT5/SETD3/FAM98B/ANTKMT/EEF2KMT/LCMT1/KANSL1/CARM1/PRMT1/SNRPB/N6AMT1/SETD4/SNRPD3	39
GO:0008213	protein alkylation	39/4721	80/18870	3.80878e-06	0.000127213	0.000112107	ICMT/PRMT6/SETDB1/METTL18/SMYD2/FAM98A/NDUFAF7/METTL21A/WDR5B/NELFA/SETD7/ATPSCKMT/EHMT2/NELFE/PCMT1/ASH2L/NTMT1/WDR5/EEF1AKMT2/CSKMT/TRMT112/RAB6A/MCRS1/EEF1AKMT3/KMT5A/EEF1AKMT1/PRMT5/SETD3/FAM98B/ANTKMT/EEF2KMT/LCMT1/KANSL1/CARM1/PRMT1/SNRPB/N6AMT1/SETD4/SNRPD3	39
GO:0001522	pseudouridine synthesis	14/4721	18/18870	3.93891e-06	0.000130852	0.000115314	PUSL1/PUS10/RPUSD3/GAR1/NHP2/PUS7/TRUB2/TRUB1/PUS3/PUS1/NOP10/RPUSD1/TSR3/DKC1	14
GO:0006360	transcription by RNA polymerase I	36/4721	72/18870	4.24335e-06	0.000140212	0.000123562	MTOR/ZMPSTE24/TAF1A/HEATR1/TAF1B/POLR1A/POLR1B/POLR2H/LYAR/MACROH2A1/TCOF1/BEND3/GTF2H5/POLR1E/IPPK/TTF1/MACROH2A2/POLR2L/DDX11/MARS1/ACTR6/PWP1/BNC1/MYBBP1A/UBTF/NOL11/SIRT7/POLR2E/CARM1/SMARCA4/ERCC2/POLR1G/PIH1D1/SMARCB1/POLR2F/FLNA	36
GO:0006979	response to oxidative stress	140/4721	400/18870	4.37523e-06	0.000143136	0.000126139	PEX10/PARK7/PEX14/ATP13A2/PRDX1/GPX7/DHCR24/GCLM/SLC25A24/DDR2/NDUFS2/PRDX6/GLRX2/CAPN2/PYCR2/PARP1/SDC1/MPV17/PNPT1/HTRA2/ERCC3/STAT1/ALS2/IDH1/ANKZF1/STK25/OGG1/OXSR1/TREX1/GPX1/HYAL2/NDUFB4/PDCD10/LIAS/SLC7A11/GPX8/ERCC8/MACROH2A1/PPARGC1B/GPX3/THG1L/STC2/ATOX1/RGS14/MAPK9/BAK1/MAPK13/HDAC2/RWDD1/NUDT1/ADCYAP1R1/PPIA/CHCHD2/VKORC1L1/ZNF277/MET/AGAP3/MSRA/SCARA3/GSR/BRF2/ADAM9/PEX2/RRM2B/HSF1/N…	140
GO:0071897	DNA biosynthetic process	77/4721	194/18870	4.37818e-06	0.000143136	0.000126139	FAAP20/EXOSC10/MEAF6/SMG5/CCT3/NEK7/DTL/NVL/LIN9/CCT4/CCT7/POLE4/XRCC5/TREX1/PARP3/ATR/RFC4/RFC1/RCHY1/HNRNPD/GAR1/FGF2/CCT5/LOX/RAD50/NHP2/WRNIP1/POLH/MAP3K4/POLM/POLD2/CCT6A/POT1/TNKS/PINX1/POLB/RRM2B/DSCC1/VCP/NIBAN2/STN1/NAT10/MEN1/CHEK1/PTGES3/CCT2/MAPKAPK5/RFC5/RFC3/LIG4/TFDP1/POLE2/ZBTB1/HSP90AA1/NOP10/TELO2/GFER/PARN/CHTF8/RPA1/TP53/WRAP53/POLDIP2/LIG3/POLG2/SPHK1/TYMS/PNKP/POLD1/PCNA/SRC…	77
GO:0032984	protein-containing complex disassembly	93/4721	245/18870	4.49034e-06	0.00014603	0.00012869	PEX10/PEX14/CAPZB/ZMPSTE24/CAPZA1/LIX1L/SNAPIN/UBQLN4/ARHGEF2/NES/JMJD4/SPAST/VAMP8/SMARCC1/APEH/TWF2/GSK3B/PIK3R4/GAK/WDR1/MFSD8/KIF2A/MAP1B/GFM2/APC/HMGA1/ATG5/VTA1/SNX14/MTPN/SMARCD3/CHMP7/ASPH/PEX2/CHMP5/VCP/UBQLN1/SET/EIF5AL1/FRAT1/BNIP3/MICAL2/TSG101/CKAP5/SSRP1/CFL1/SPTBN2/PPP1CA/RDX/HSPA8/TWF1/SMARCD1/LIMA1/PYM1/AVIL/NAV3/VPS33A/MTRF1/SUPT16H/CHMP4A/CFL2/DNAJC17/CIB1/CLEC16A/CLN3/OGFOD1/K…	93
GO:0006310	DNA recombination	122/4721	340/18870	4.53894e-06	0.000146838	0.000129402	CENPS/KDM1A/RPA2/MEAF6/DMAP1/CDC7/VPS72/UBQLN4/UCHL5/PARP1/PGBD5/MSH2/ACTR2/TSN/MCM6/PSMD14/HSPD1/XRCC5/NHEJ1/MLH1/TREX1/PARP3/ACTR8/MCM2/RUVBL1/ACTL6A/MAGEF1/RNF168/TFRC/NSD2/HELQ/SMARCAD1/LEF1/TRIP13/XRCC4/RAD50/H1-4/MSH5/RNF8/MCM3/CGAS/MMS22L/AP5Z1/PMS2/RPA3/ACTB/POLM/FIGNL1/CYREN/PAXIP1/POLB/PRKDC/MCM4/NBN/NSMCE2/TONSL/EXOSC3/RMI1/INIP/ABL1/FBH1/KIN/SHLD2/MMS19/NSMCE4A/RAG2/MUS81/CHEK1/NFRKB/…	122
GO:0000154	rRNA modification	22/4721	36/18870	4.74521e-06	0.000152712	0.000134578	TRMT61B/METTL5/NSUN3/METTL15P1/ZCCHC4/GAR1/NHP2/TFB1M/MRM2/NSUN5/BUD23/NAT10/TRMT112/FDXACB1/EMG1/NOP10/RPUSD1/TSR3/METTL16/MRM1/FTSJ3/DKC1	22
GO:0007052	mitotic spindle organization	56/4721	130/18870	4.94441e-06	0.000158298	0.000139501	WRAP73/NUDC/RCC1/CDCA8/CDC20/SASS6/TBCE/SPAST/DCTN1/PARP3/CEP97/STAG1/TACC3/CENPH/KIF2A/TTK/TNKS/CHMP7/RMDN1/CHMP5/VCP/NEK6/PTPA/SMC3/ABRAXAS2/BCCIP/CKAP5/INCENP/EML3/INTS13/PRICKLE1/AAAS/RAN/MZT1/PIBF1/BORA/CHMP4A/RAB11A/KIF23/CHMP1A/POLDIP2/TUBG1/KPNB1/CLTC/CHMP6/VPS4B/LSM14A/CCDC61/NUP62/CHMP2A/FAM110A/KIF3B/RAE1/CHEK2/DRG1/FLNA	56
GO:0032509	endosome transport via multivesicular body sorting pathway	24/4721	41/18870	5.13401e-06	0.000163521	0.000144103	TMEM50A/STAM2/VTA1/VPS37A/CHMP7/LEPROTL1/LAPTM4B/VPS28/CHMP5/VCP/STAM/TSG101/VPS37C/VPS36/CHMP4A/VPS4A/CHMP1A/VPS25/SNF8/CHMP6/HGS/VPS4B/MVB12A/CHMP2A	24
GO:0006414	translational elongation	35/4721	70/18870	5.74541e-06	0.000181127	0.000159619	SARS1/METTL18/SRP9/EEF1B2/RNF25/ANKZF1/MRPL44/EIF4E2/TRNT1/EEFSEC/SELENOT/GFM1/RCHY1/PELO/RNF14/C6orf52/ASCC3/MTRES1/HBS1L/KLHDC10/PTRH1/EIF5AL1/TSFM/GCN1/EFL1/ZNF598/TUFM/AARS1/EIF5A/EFTUD2/MRPL58/ELAC1/LTN1/USP16/ASCC2	35
GO:0006487	protein N-linked glycosylation	35/4721	70/18870	5.74541e-06	0.000181127	0.000159619	DDOST/DHDDS/ALG6/ALG14/KRTCAP2/OST4/GFPT1/MOGS/UGGT1/STT3B/RFT1/RPN1/ALG3/SRD5A3/OSTC/B4GALT7/MGAT4B/NUS1/ALG2/DOLPP1/DOLK/TMEM258/ALG8/ALG9/DPAGT1/STT3A/ALG10/ALG5/DAD1/MGAT2/FUT8/ALG1/MPDU1/RPN2/DPM1	35
GO:0051236	establishment of RNA localization	66/4721	161/18870	5.82818e-06	0.000182804	0.000161096	YBX1/MAGOH/NDC1/SMG5/DHX9/SMG7/NUP133/LRPPRC/PNPT1/XPO1/SEC13/NUP210/TGFBR2/THOC7/ATR/NUP54/NUP155/CETN3/PHAX/THOC3/NPM1/XPO5/NUP43/MRPL18/NUP42/PEG10/NUP205/TNKS/ZC3H3/HSF1/NOL6/BICD2/NCBP1/GLE1/UPF2/CKAP5/MAGOHB/AAAS/SARNP/XPOT/NUP107/CPSF6/NUP37/RAN/PCID2/UPF3A/RTRAF/SNUPN/THOC6/NUP93/NUTF2/DDX19B/DDX19A/NUP88/ALKBH5/KPNB1/NUP85/ALYREF/DDX39A/NUP62/RAE1/MCM3AP/THOC5/TST/NXT2/THOC2	66
GO:0050657	nucleic acid transport	65/4721	158/18870	5.941e-06	0.00018447	0.000162564	YBX1/MAGOH/NDC1/SMG5/DHX9/SMG7/NUP133/LRPPRC/PNPT1/XPO1/SEC13/NUP210/TGFBR2/THOC7/NUP54/NUP155/CETN3/PHAX/THOC3/NPM1/XPO5/NUP43/MRPL18/NUP42/PEG10/NUP205/TNKS/ZC3H3/HSF1/NOL6/BICD2/NCBP1/GLE1/UPF2/CKAP5/MAGOHB/AAAS/SARNP/XPOT/NUP107/CPSF6/NUP37/RAN/PCID2/UPF3A/RTRAF/SNUPN/THOC6/NUP93/NUTF2/DDX19B/DDX19A/NUP88/ALKBH5/KPNB1/NUP85/ALYREF/DDX39A/NUP62/RAE1/MCM3AP/THOC5/TST/NXT2/THOC2	65
GO:0050658	RNA transport	65/4721	158/18870	5.941e-06	0.00018447	0.000162564	YBX1/MAGOH/NDC1/SMG5/DHX9/SMG7/NUP133/LRPPRC/PNPT1/XPO1/SEC13/NUP210/TGFBR2/THOC7/NUP54/NUP155/CETN3/PHAX/THOC3/NPM1/XPO5/NUP43/MRPL18/NUP42/PEG10/NUP205/TNKS/ZC3H3/HSF1/NOL6/BICD2/NCBP1/GLE1/UPF2/CKAP5/MAGOHB/AAAS/SARNP/XPOT/NUP107/CPSF6/NUP37/RAN/PCID2/UPF3A/RTRAF/SNUPN/THOC6/NUP93/NUTF2/DDX19B/DDX19A/NUP88/ALKBH5/KPNB1/NUP85/ALYREF/DDX39A/NUP62/RAE1/MCM3AP/THOC5/TST/NXT2/THOC2	65
GO:0032511	late endosome to vacuole transport via multivesicular body sorting pathway	18/4721	27/18870	6.0163e-06	0.000185873	0.000163802	TMEM50A/STAM2/VTA1/VPS37A/CHMP7/LEPROTL1/VPS28/CHMP5/STAM/TSG101/VPS37C/VPS36/CHMP4A/VPS25/SNF8/CHMP6/HGS/MVB12A	18
GO:0034502	protein localization to chromosome	52/4721	119/18870	6.45306e-06	0.000198375	0.000174819	RPA2/H4C14/H4C15/CCT3/PARP1/TRAPPC12/SPDYA/MSH2/CCT4/CCT7/XRCC5/PARP3/ATR/RNF4/LEF1/CCT5/XRCC4/MACROH2A1/SPDL1/JARID2/H4C8/H2BC11/TTK/MMS22L/CCT6A/LRWD1/POT1/TNKS/PINX1/CHMP7/TONSL/VCP/MACROH2A2/BUB3/ZW10/PPHLN1/NABP2/CCT2/RB1/CHAMP1/VRK1/ZWILCH/CTCF/RPA1/WRAP53/PIAS4/SIRT6/RUVBL2/MCM8/CCT8/GNL3L/DKC1	52
GO:0006303	double-strand break repair via nonhomologous end joining	33/4721	65/18870	6.92737e-06	0.000211902	0.000186739	DCLRE1B/PSMD14/SMARCAL1/XRCC5/NHEJ1/MLH1/PARP3/RNF168/NSD2/HELQ/ERCC8/XRCC4/RNF8/POLM/POT1/CYREN/POLB/PRKDC/HSF1/PAXX/SHLD2/DCLRE1A/PRPF19/HMGA2/LIG4/NUDT16L1/ERCC4/WRAP53/ERCC1/PNKP/SHLD1/XRCC6/POLA1	33
GO:0034504	protein localization to nucleus	112/4721	310/18870	7.6785e-06	0.000233721	0.000205968	DVL1/PARK7/MTOR/ATP13A2/IPO13/DMAP1/LAMTOR5/CCT3/IPO9/NVL/PARP1/NUP133/CCT4/XPO1/PPP3R1/CCT7/POLR1A/SUMO1/SEC13/HYAL2/APPL1/GSK3B/ZIC1/TFRC/NUP54/RAP1GDS1/PLRG1/CCT5/NUP155/IPO11/TNPO1/LMNB1/HDAC3/DRD1/NPM1/E2F3/MAPK14/RAB23/RPF2/KPNA5/CCT6A/TNPO3/SMO/CDK5/MFHAS1/PINX1/RRS1/RANBP6/IL33/NOL8/XPA/TXN/CIZ1/TOR1A/PPP3CB/SUFU/ARL2/HIKESHI/YAP1/PHB2/INTS13/IPO8/PRICKLE1/MCRS1/NUP107/MDM2/CCT2/APPL2/RAN…	112
GO:0006892	post-Golgi vesicle-mediated transport	46/4721	102/18870	7.86714e-06	0.00023829	0.000209993	GOLPH3L/SCAMP3/KLHL20/RABIF/CNST/RAB10/EHD3/PREPL/COMMD1/VPS54/CCDC93/MYO1B/ACSL3/ATP2C1/GAK/AP3S1/EXOC2/KIF13A/VPS52/GOPC/STEAP2/AP4M1/EXOC4/LYPLA1/VPS13A/RAB14/ANK3/VTI1A/CCDC91/SCFD1/EXOC5/VTI1B/CSK/SCAMP2/AP3S2/RAB26/VPS35L/CLN3/LLGL1/RAB34/NSF/GGA3/RAB31/AP3D1/ARFRP1/CCDC22	46
GO:0018205	peptidyl-lysine modification	84/4721	219/18870	8.01333e-06	0.000241533	0.000212852	PARK7/MUL1/NFYC/DMAP1/RWDD3/PIAS3/SETDB1/METTL18/SMYD2/SUMO1/METTL21A/MSL3P1/WDR5B/RUVBL1/PLOD2/ACTL6A/YEATS2/NELFA/SETD7/ATPSCKMT/LOX/HINT1/TRIM27/EHMT2/NELFE/SUPT3H/MAP3K7/HDAC2/STX1A/PLOD3/CPA4/LOXL2/ASH2L/NSMCE2/SET/WDR5/ZMIZ1/NSMCE4A/EEF1AKMT2/TAF10/CSKMT/P3H3/SENP1/HDAC7/MCRS1/DIP2B/EEF1AKMT3/YEATS4/MDM2/KMT5A/EEF1AKMT1/SETD3/NSMCE3/LOXL1/HMG20A/VPS33B/ANTKMT/UBE2I/EEF2KMT/NDUFAB1/NSMCE1/GC…	84
GO:0032784	regulation of DNA-templated transcription elongation	47/4721	105/18870	8.07115e-06	0.000242095	0.000213347	INTS11/MED18/MED8/CDC73/INTS7/PARP1/RNF168/NELFA/INTS12/MED7/PWWP2A/NELFE/RNF8/MED20/RN7SK/MED23/INTS10/CCAR2/INTS9/NCBP1/MED27/MED22/NELFB/MED19/INTS5/INTS4/INTS13/TSFM/SUPT16H/MED6/ELL3/LEO1/MED11/MED31/MED24/SUPT4H1/INTS2/ALYREF/MED16/SIRT6/SUPT5H/ZC3H4/NELFCD/HMGN1/MED15/THOC5/HTATSF1	47
GO:0044571	[2Fe-2S] cluster assembly	10/4721	11/18870	8.11039e-06	0.000242097	0.000213349	LYRM4/FXN/GLRX3/ISCU/GLRX5/NDUFAB1/BOLA2/BOLA2B/FDX2/NFS1	10
GO:0022411	cellular component disassembly	167/4721	497/18870	8.73864e-06	0.000259596	0.00022877	PEX10/DFFB/PARK7/NMNAT1/DFFA/PEX14/PDPN/MFN2/ATP13A2/MUL1/CAPZB/ZMPSTE24/KDM4A/CAPZA1/LIX1L/SNAPIN/HAX1/UBQLN4/ARHGEF2/NES/UFC1/DDR2/LAMC1/JMJD4/SPAST/MTIF2/VPS54/HTRA2/DCTN1/VAMP8/MAP4K4/RETREG2/ATG9A/BOK/EXOG/SMARCC1/APEH/TEX264/TWF2/ATG3/GSK3B/PIK3R4/UBA5/PARL/GAK/WDR1/CISD2/MFSD8/PELO/KIF2A/MAP1B/GFM2/SLC25A46/APC/VDAC1/SH3PXD2B/HMGA1/UFL1/ASCC3/ATG5/HBS1L/VTA1/WIPI2/SNX14/MTPN/SMARCD3/CHMP7/…	167
GO:0043247	telomere maintenance in response to DNA damage	19/4721	30/18870	1.01508e-05	0.000298267	0.000262849	DCLRE1B/UCHL5/ACTR8/RUVBL1/ACTL6A/SHLD2/NFRKB/MCRS1/APEX1/INO80/ERCC4/INO80E/INO80C/RUVBL2/ERCC1/TFPT/SHLD1/ACTR5/RTEL1	19
GO:0006352	DNA-templated transcription initiation	63/4721	154/18870	1.01608e-05	0.000298267	0.000262849	MED18/TAF12/MED8/DR1/TAF1B/ERCC3/GTF2E1/SUB1/CDK7/GTF2H2/MED7/PWWP2A/E2F3/TAF11/MED20/MED23/TBPL1/GTF2H5/TFB1M/TBP/TAF6/ZNHIT1/PAXIP1/GTF2E2/BRF2/TAF2/POLR1E/MED27/MED22/TAF10/MED19/POLR2G/TAF6L/FOSL1/PAAF1/ATF7IP/CDK4/GTF2F2/PCID2/PSMC6/MED6/GTF2A1/GTF2A2/ELOB/GTF3C1/MAZ/MED11/MED31/TP53/MED24/UBTF/POLRMT/MED16/SMARCA4/POLR2I/ERCC1/NAT14/NCOA6/TAF4/MED15/SMARCB1/POLR3H/TAF9B	63
GO:0009127	purine nucleoside monophosphate biosynthetic process	15/4721	21/18870	1.02091e-05	0.000298267	0.000262849	AMPD2/ADSS2/DGUOK/ATIC/IMPDH2/GMPS/PPAT/PAICS/DCK/IMPDH1/NUDT2/ADK/APRT/PFAS/ADSL	15
GO:0070085	glycosylation	83/4721	217/18870	1.02335e-05	0.000298267	0.000262849	B3GALT6/DDOST/DHDDS/B4GALT2/POMGNT1/ALG6/ALG14/KRTCAP2/GALNT2/COG2/OST4/GALNT14/GFPT1/TET3/MOGS/UGGT1/STT3B/POMGNT2/GMPPB/RFT1/ST3GAL6/POGLUT1/RPN1/B3GALNT1/ALG3/XXYLT1/SRD5A3/OSTC/GALNT7/GALNT10/B4GALT7/MGAT4B/NUS1/DPY19L1/GALNT17/PLOD3/FUT10/POMK/DPY19L4/ALG2/FKTN/ST6GALNAC4/DPM2/DOLPP1/DOLK/GBGT1/FUT11/FUOM/SLC35C1/TMEM258/B4GAT1/ALG8/ALG9/DPAGT1/STT3A/ST3GAL4/ALG10/GXYLT1/B4GALNT1/RXYLT1/TMTC…	83
GO:0048285	organelle fission	164/4721	488/18870	1.03887e-05	0.00030137	0.000265583	AURKAIP1/WRAP73/CENPS/MUL1/CDC42/CEP85/MTFR1L/NUDC/RCC1/CDCA8/FOXJ3/CDC20/NDC1/PEX11B/NSL1/BROX/SPDYA/SPAST/ACTR2/CYP26B1/ACTR3/ORC4/MFF/MLH1/NME6/CEP97/TMCC1/STAG1/OPA1/MAD2L1/TRIP13/KIF2A/AP3B1/SLC25A46/APC/RAD50/CDC23/PTTG1/SPDL1/MSH5/EHMT2/CUL7/TTK/MAD1L1/RALA/FIGNL1/ZSCAN21/CAV2/PINX1/REEP4/CHMP7/DDHD2/RRS1/MTFR1/RMDN1/DCAF13/WASHC5/NSMCE2/CYRIB/CHMP5/RMI1/SMC2/FBXW5/ZWINT/REEP3/SMC3/BUB3/AB…	164
GO:0007029	endoplasmic reticulum organization	45/4721	100/18870	1.05362e-05	0.00030422	0.000268095	EMC1/TMCO1/RAB3GAP2/RAB10/RTN4/LNPK/RETREG2/JAGN1/EMC3/SEC61A1/TMCC1/GAK/STX18/TMEM33/SEC31A/REEP5/BNIP1/TRAM2/CAV2/REEP4/TRAM1/TMEM38B/RAB18/REEP3/ATL3/TMED2/EMC7/EMC4/NOMO1/NOMO3/NOMO2/TMEM170A/EMC8/EMC6/VAPA/LMAN1/TLE6/NCLN/GET3/WDR83OS/TMEM147/RAB5IF/VAPB/STEEP1/UBL4A	45
GO:0045039	protein insertion into mitochondrial inner membrane	11/4721	13/18870	1.10566e-05	0.000317763	0.000280029	TOMM70/AGK/TRMT10B/TIMM10/TIMM8B/TIMM22/TIMM13/TIMM29/NDUFA13/ROMO1/TIMM8A	11
GO:0006901	vesicle coating	23/4721	40/18870	1.21835e-05	0.000345491	0.000304465	PEF1/TRAPPC3/KLHL12/TRAPPC12/PREB/TRAPPC11/PDCD6/TRAPPC13/AP3S1/SAR1B/TMED9/PPP6C/TRAPPC4/TMED2/TMED10/AP3S2/TRAPPC2L/TRAPPC1/TRAPPC8/AP3D1/TRAPPC5/TRAPPC10/TRAPPC2	23
GO:0060382	regulation of DNA strand elongation	13/4721	17/18870	1.23487e-05	0.000345491	0.000304465	UCHL5/ACTR8/RUVBL1/ACTL6A/POT1/NFRKB/MCRS1/INO80/INO80E/INO80C/RUVBL2/TFPT/ACTR5	13
GO:0007008	outer mitochondrial membrane organization	12/4721	15/18870	1.23569e-05	0.000345491	0.000304465	MTX1/MTX2/TOMM70/HSPA4/TOMM6/TOMM5/MTCH2/HSP90AA1/PDCD5/TOMM40/TOMM22/SAMM50	12
GO:0045040	protein insertion into mitochondrial outer membrane	12/4721	15/18870	1.23569e-05	0.000345491	0.000304465	MTX1/MTX2/TOMM70/HSPA4/TOMM6/TOMM5/MTCH2/HSP90AA1/PDCD5/TOMM40/TOMM22/SAMM50	12
GO:1901836	regulation of transcription of nucleolar large rRNA by RNA polymerase I	12/4721	15/18870	1.23569e-05	0.000345491	0.000304465	MTOR/MACROH2A1/IPPK/MACROH2A2/DDX11/MARS1/PWP1/NOL11/SIRT7/SMARCA4/PIH1D1/SMARCB1	12
GO:1904507	positive regulation of telomere maintenance in response to DNA damage	12/4721	15/18870	1.23569e-05	0.000345491	0.000304465	UCHL5/ACTR8/RUVBL1/ACTL6A/NFRKB/MCRS1/INO80/INO80E/INO80C/RUVBL2/TFPT/ACTR5	12
GO:0048284	organelle fusion	64/4721	158/18870	1.2672e-05	0.000350868	0.000309204	MFN2/ATP13A2/MUL1/MIGA1/SNAPIN/STX6/SNAP47/YIPF4/VAMP8/TGFBRAP1/MFF/ARL8B/PARL/VPS8/OPA1/TFRC/YIPF5/THG1L/BNIP1/BAK1/STX7/STX1A/RCC1L/BET1/CAV2/CHCHD3/CHMP7/CHMP5/STOML2/PIP4K2A/VTI1A/ZDHHC6/BNIP3/MTCH2/VPS11/VPS33A/CHMP4A/VTI1B/VPS18/VPS39/ANXA2/VPS33B/STX4/CLN3/VPS4A/CHMP1A/PLD6/RAB34/PIP4K2B/GOSR2/SPHK1/CHMP6/RAB12/STX10/RAB8A/ANKRD27/AKT2/BAX/CHMP2A/VPS16/SNAP25/SNAP29/TOM1/VAMP7	64
GO:0006383	transcription by RNA polymerase III	31/4721	61/18870	1.27196e-05	0.000350868	0.000309204	MTOR/GTF3C2/ZC3H8/GTF3C3/POLR2H/ICE1/POLR3G/GTF3C6/TBP/POLR3D/BRF2/SNAPC3/SNAPC4/POLR3A/POLR2L/ZNF143/NAB2/POLR3B/GTF3A/CHD8/SNAPC1/POLR3K/POLR3E/GTF3C1/MYBBP1A/RPTOR/POLR2E/SNAPC2/POLR3F/POLR2F/POLR3H	31
GO:1904356	regulation of telomere maintenance via telomere lengthening	31/4721	61/18870	1.27196e-05	0.000350868	0.000309204	EXOSC10/SMG5/CCT3/NEK7/PARP1/CCT4/CCT7/XRCC5/ATR/CCT5/MAP3K4/CCT6A/POT1/TNKS/PINX1/STN1/NAT10/CCT2/MAPKAPK5/SLX4/ERCC4/PARN/SLX1B/SLX1A/PNKP/SRC/RTEL1/CCT8/MAPK1/GNL3L/DKC1	31
GO:0000470	maturation of LSU-rRNA	18/4721	28/18870	1.28971e-05	0.000354182	0.000312124	RPF1/ZNHIT6/RBM34/DDX18/NIFK/WDR12/NSA2/NHP2/RPL7L1/RPF2/BOP1/RPL35/FTSJ3/EIF6/URB1/PES1/SNU13/LAS1L	18
GO:0010821	regulation of mitochondrion organization	62/4721	152/18870	1.32735e-05	0.000362906	0.000319812	PARK7/ATP13A2/MUL1/PRMT6/MLLT11/HAX1/SLC35F6/HTRA2/MFF/BOK/GPX1/GSK3B/FAM162A/PARL/OPA1/TFRC/SLC30A9/RAP1GDS1/VDAC1/PRELID1/IER3/BAK1/RALA/SSBP1/DDHD2/CYRIB/FXN/GHITM/ZDHHC6/BNIP3/MTCH2/CTTN/TRIAP1/PGAM5/BCL2L2/DDHD1/HIF1A/INF2/AKT1/ZNF205/VPS35/PLSCR3/TMEM102/TP53/PLD6/RHOT1/MYO19/NMT1/SIRT7/RALBP1/SPIRE1/ACAA2/PDCD5/PLAUR/BAX/BCL2L1/BID/PISD/MIEF1/TSPO/PSMD10/SLC25A5	62
GO:0009124	nucleoside monophosphate biosynthetic process	24/4721	43/18870	1.57873e-05	0.000429734	0.000378704	CMPK1/AMPD2/UCK2/ADSS2/CAD/DGUOK/ATIC/IMPDH2/UMPS/GMPS/PPAT/PAICS/DCK/IMPDH1/NUDT2/RFK/UCK1/ADK/DHODH/APRT/PFAS/TYMS/ADSL/UPRT	24
GO:0016241	regulation of macroautophagy	64/4721	159/18870	1.60781e-05	0.000435729	0.000383988	MTOR/ATP13A2/ATP6V0B/ELAPOR1/UBQLN4/QSOX1/RAB3GAP2/FEZ2/ATP6V1A/SNX4/PIK3R4/UCHL1/SCOC/VDAC1/LARP1/ATP6V0E1/EHMT2/MAP3K7/ATG5/EXOC4/CDK5/ATP6V1B2/ATP6V1H/UBQLN1/SPTLC1/ATP6V1G1/LRSAM1/PIP4K2A/BNIP3/SNX32/PAFAH1B2/VPS26B/GAPDH/PIP4K2C/TBK1/ATP6V0A2/RNF31/SCFD1/SNX6/HIF1A/ATP6V1D/AKT1/NEDD4/WDR24/CLEC16A/CLN3/VPS35/ATP6V0D1/PHF23/TP53/POLDIP2/CDK5R1/PIP4K2B/EXOC7/PIK3C3/PRKACA/SUPT5H/SNX5/ATP6V1E1/…	64
GO:2000058	regulation of ubiquitin-dependent protein catabolic process	70/4721	178/18870	1.68043e-05	0.000453423	0.00039958	DVL1/PARK7/CDC20/GLMN/PRMT6/UBQLN4/COP1/UCHL5/RPS7/TRIB2/SOCS5/COMMD1/XPO1/PDCL3/SUMO1/SMARCC1/GSK3B/MAGEF1/UBE2K/RCHY1/DAB2/RNF14/MAPK9/UFL1/L3MBTL3/ZFAND2A/GNA12/ANKIB1/TMEM168/CAV1/CCAR2/PTK2/IL33/VCP/PABIR1/UBQLN1/RAD23B/SUFU/USP5/PRICKLE1/MDM2/FBXW8/CHFR/HECTD1/AKT1/FBXO22/DET1/STUB1/TRAF7/ELOB/TGFB1I1/RPL23/SUMO2/QRICH2/USP14/SMAD7/SIRT6/KEAP1/RAD23A/GIPC1/DDA1/HSPBP1/TRIB3/CSNK2A1/RBX1/DES…	70
GO:0098813	nuclear chromosome segregation	111/4721	312/18870	1.84081e-05	0.000493548	0.000434941	WRAP73/CDC42/NUDC/CDCA8/CDC20/NDC1/NSL1/TRAPPC12/SPDYA/ACTR2/TTL/ACTR3/ANAPC1/MLH1/SMARCC1/PBRM1/CEP97/STAG1/ACTL6A/TACC3/MAD2L1/TRIP13/KIF2A/APC/CDC23/PTTG1/SPDL1/MSH5/EHMT2/TTK/MAD1L1/ACTB/SMARCD3/PINX1/CHMP7/RRS1/RMDN1/DCAF13/WASHC5/NSMCE2/CHMP5/SMC2/NEK6/ZWINT/SMC3/BUB3/ABRAXAS2/BCCIP/INCENP/DDB1/EML3/DPF2/ANAPC15/ZW10/NCAPD3/NCAPD2/PRICKLE1/SMARCD1/AAAS/ANAPC7/ANAPC5/KMT5A/RAN/CHFR/RB1/MZT1/…	111
GO:0045727	positive regulation of translation	58/4721	141/18870	1.84511e-05	0.000493548	0.000434941	MTOR/EIF4G3/PTAFR/YBX1/UHMK1/DHX9/JMJD4/METTL8/METTL5/BOLL/FASTKD2/RPUSD3/NCK1/EIF2B5/ZCCHC4/GUF1/HNRNPD/METTL14/FASTKD3/PAIP1/ITGA2/DHX29/MRPS27/LARP1/NPM1/UQCC2/RMND1/NSUN5/RCC1L/SYNCRIP/PRKDC/HABP4/TRUB2/CDC123/EIF5AL1/NAT10/POLR2G/LARP4/PYM1/UPF3A/EIF2AK4/RPS27L/LARP6/PKM/NGRN/EIF3C/C1QBP/EIF5A/FXR2/COA3/IMPACT/ELAVL1/MPV17L2/PRMT1/CDK5RAP1/EIF6/USP16/EIF3D	58
GO:0045048	protein insertion into ER membrane	19/4721	31/18870	2.00668e-05	0.000534453	0.000470988	EMC1/TMCO1/EMC3/SEC61A1/TRAM2/TRAM1/EMC7/EMC4/NOMO1/NOMO3/NOMO2/EMC8/EMC6/NCLN/GET3/WDR83OS/TMEM147/RAB5IF/UBL4A	19
GO:0006998	nuclear envelope organization	28/4721	54/18870	2.04385e-05	0.000541628	0.000477311	RCC1/ZMPSTE24/BROX/SPAST/DCTN1/TMEM43/NUP155/LMNB1/REEP4/CHMP7/CHMP5/NEK6/TOR1A/REEP3/BANF1/CHMP4A/VRK1/UBE2I/NUP93/VPS4A/TMEM170A/CHMP1A/CTDNEP1/CHMP6/VPS4B/LMNB2/CHMP2A/NSFL1C	28
GO:0051650	establishment of vesicle localization	76/4721	198/18870	2.05116e-05	0.000541628	0.000477311	ATP13A2/PEF1/TRAPPC3/SNAPIN/KLHL12/TRAPPC12/SDC1/PREB/DCTN1/MYO1B/TRAK2/MREG/RAB17/PDCD6IP/ARL6/BLOC1S4/TRAPPC11/EXOC3/PDCD6/TRAPPC13/AP3B1/AP3S1/SAR1B/FBXW11/TMED9/EXOC2/BLOC1S5/KIF13A/STARD3NL/YKT6/EXOC4/CDK5/COPS5/SYBU/FAM91A1/SCRIB/PPP6C/TOR1A/STAM/AP3M1/TSG101/TCIRG1/PICALM/TRAPPC4/TMED2/EXOC5/TMED10/RAB11A/AP3S2/CLN3/VPS4A/TRAPPC2L/KIF1C/TRAPPC1/C17orf75/MYO19/SNF8/EXOC7/HGS/TRAPPC8/MYO5B/V…	76
GO:0000725	recombinational repair	70/4721	179/18870	2.09135e-05	0.000549891	0.000484593	KDM1A/RPA2/MEAF6/DMAP1/CDC7/VPS72/UBQLN4/PARP1/ACTR2/MCM6/PSMD14/XRCC5/MCM2/RUVBL1/ACTL6A/MAGEF1/HELQ/MCM3/CGAS/MMS22L/AP5Z1/RPA3/ACTB/FIGNL1/MCM4/NBN/NSMCE2/TONSL/RMI1/INIP/ABL1/FBH1/SHLD2/MMS19/NSMCE4A/MUS81/CHEK1/NABP2/TIMELESS/YEATS4/KMT5A/EXD2/XRCC3/NSMCE3/INO80/SLX4/ERCC4/PALB2/NSMCE1/SLX1B/PPP4C/SLX1A/RFWD3/RPA1/WRAP53/ZSWIM7/TOP3A/RAD51D/LIG3/SENP3/RAD51C/PIAS4/SIRT6/UHRF1/RUVBL2/SHLD1/MC…	70
GO:0045454	cell redox homeostasis	23/4721	41/18870	2.11911e-05	0.00055483	0.000488946	PRDX1/BOLA1/PRDX6/GLRX2/BOLA3/GPX1/SELENOT/NNT/KRIT1/GSR/ERP44/TXN/PRDX3/GLRX3/TXNRD1/APEX1/ERO1A/GLRX5/BOLA2/BOLA2B/NQO1/TXN2/PRDX4	23
GO:0072665	protein localization to vacuole	40/4721	88/18870	2.39529e-05	0.000624493	0.000550337	ATP13A2/LAMTOR5/RTN4/VPS54/STAM2/SH3BP4/MON1A/PIK3R4/MFSD1/VPS8/AP3B1/LAMTOR4/AP4M1/VPS37A/SNX16/VPS28/RRAGA/VPS13A/STAM/AP3M1/TSG101/VPS37C/LAMTOR1/HSPA8/M6PR/GNPTAB/VPS36/AKT1/NEDD4/NAGPA/VPS4A/MEAK7/VPS25/SNF8/GGA3/HGS/PIK3C3/AP3D1/MVB12A/KPTN	40
GO:0051225	spindle assembly	55/4721	133/18870	2.50599e-05	0.000650611	0.000573353	WRAP73/RCC1/CDCA8/CDC20/SASS6/NEK7/MLH1/CEP97/STAG1/CEP63/RNF4/KIF2A/HDAC3/TUBB/TNKS/CHMP7/DCAF13/WASHC5/HAUS6/CHMP5/NEK6/SMC3/ABRAXAS2/BCCIP/TUBGCP2/INCENP/DDB1/EML3/SAC3D1/PRICKLE1/AAAS/MZT1/PIBF1/TUBGCP3/CHMP4A/TUBGCP5/INO80/TUBGCP4/RAB11A/KIF23/CHMP1A/NCOR1/POLDIP2/KPNB1/CHMP6/HAUS1/VPS4B/LSM14A/CCDC61/CHMP2A/KIF3B/CHEK2/DRG1/HAUS7/FLNA	55
GO:0007091	metaphase/anaphase transition of mitotic cell cycle	42/4721	94/18870	2.52806e-05	0.000653593	0.000575981	CDCA8/CDC20/ANAPC1/SMARCC1/PBRM1/ACTL6A/TACC3/MAD2L1/TRIP13/APC/CDC23/SPDL1/TTK/MAD1L1/ACTB/SMARCD3/NSMCE2/NEK6/ZWINT/BUB3/INCENP/DPF2/ANAPC15/ZW10/SMARCD1/ANAPC7/ANAPC5/RB1/PCID2/CDC16/DPF3/XRCC3/ZWILCH/LCMT1/BRD7/SMARCE1/CDC27/ANAPC11/PSMG2/SMARCA4/DPF1/SMARCB1	42
GO:0044784	metaphase/anaphase transition of cell cycle	43/4721	97/18870	2.5777e-05	0.000663651	0.000584845	CDCA8/CDC20/ANAPC1/SMARCC1/PBRM1/ACTL6A/TACC3/MAD2L1/TRIP13/APC/CDC23/SPDL1/TTK/MAD1L1/ACTB/SMARCD3/NSMCE2/NEK6/ZWINT/BUB3/INCENP/DPF2/ANAPC15/ZW10/SMARCD1/ANAPC7/ANAPC5/CHFR/RB1/PCID2/CDC16/DPF3/XRCC3/ZWILCH/LCMT1/BRD7/SMARCE1/CDC27/ANAPC11/PSMG2/SMARCA4/DPF1/SMARCB1	43
GO:0072344	rescue of stalled ribosome	18/4721	29/18870	2.60401e-05	0.000667642	0.000588361	RNF25/ANKZF1/EIF4E2/TRNT1/RCHY1/PELO/RNF14/ASCC3/MTRES1/HBS1L/KLHDC10/PTRH1/GCN1/ZNF598/MRPL58/ELAC1/LTN1/ASCC2	18
GO:0006284	base-excision repair	24/4721	44/18870	2.65128e-05	0.000676952	0.000596566	RPA2/PRMT6/PARP1/OGG1/RPA3/NEIL2/POLB/XPA/PARG/DNA2/SMUG1/HMGA2/UNG/PARP2/APEX1/MPG/NTHL1/RPA1/LIG3/SIRT6/PNKP/POLD1/PCNA/APEX2	24
GO:0006367	transcription initiation at RNA polymerase II promoter	48/4721	112/18870	2.67686e-05	0.00068067	0.000599843	MED18/TAF12/MED8/DR1/ERCC3/GTF2E1/SUB1/CDK7/GTF2H2/MED7/PWWP2A/E2F3/TAF11/MED20/MED23/GTF2H5/TBP/TAF6/ZNHIT1/PAXIP1/GTF2E2/TAF2/MED27/MED22/TAF10/MED19/POLR2G/TAF6L/PAAF1/ATF7IP/CDK4/GTF2F2/PCID2/PSMC6/MED6/GTF2A1/GTF2A2/ELOB/MAZ/MED11/MED31/TP53/MED24/MED16/POLR2I/ERCC1/TAF4/MED15	48
GO:0006486	protein glycosylation	74/4721	193/18870	2.73176e-05	0.00068896	0.000607148	B3GALT6/DDOST/DHDDS/POMGNT1/ALG6/ALG14/KRTCAP2/GALNT2/OST4/GALNT14/GFPT1/TET3/MOGS/UGGT1/STT3B/POMGNT2/GMPPB/RFT1/ST3GAL6/POGLUT1/RPN1/B3GALNT1/ALG3/XXYLT1/SRD5A3/OSTC/GALNT7/GALNT10/B4GALT7/MGAT4B/NUS1/DPY19L1/GALNT17/PLOD3/FUT10/POMK/DPY19L4/ALG2/FKTN/ST6GALNAC4/DPM2/DOLPP1/DOLK/SLC35C1/TMEM258/B4GAT1/ALG8/ALG9/DPAGT1/STT3A/ST3GAL4/ALG10/GXYLT1/RXYLT1/TMTC3/GALNT4/GALNT9/B3GLCT/ALG5/TMTC4/POGLU…	74
GO:0043413	macromolecule glycosylation	74/4721	193/18870	2.73176e-05	0.00068896	0.000607148	B3GALT6/DDOST/DHDDS/POMGNT1/ALG6/ALG14/KRTCAP2/GALNT2/OST4/GALNT14/GFPT1/TET3/MOGS/UGGT1/STT3B/POMGNT2/GMPPB/RFT1/ST3GAL6/POGLUT1/RPN1/B3GALNT1/ALG3/XXYLT1/SRD5A3/OSTC/GALNT7/GALNT10/B4GALT7/MGAT4B/NUS1/DPY19L1/GALNT17/PLOD3/FUT10/POMK/DPY19L4/ALG2/FKTN/ST6GALNAC4/DPM2/DOLPP1/DOLK/SLC35C1/TMEM258/B4GAT1/ALG8/ALG9/DPAGT1/STT3A/ST3GAL4/ALG10/GXYLT1/RXYLT1/TMTC3/GALNT4/GALNT9/B3GLCT/ALG5/TMTC4/POGLU…	74
GO:1901661	quinone metabolic process	22/4721	39/18870	2.84266e-05	0.000714016	0.000629228	AKR1A1/GGCX/CBR4/NQO2/COQ3/PDSS2/VKORC1L1/AKR1B10/AKR1B1/COQ4/AKR1C1/AKR1C3/AKR1C2/PDSS1/AIFM2/NDUFA9/COQ5/VKORC1/COQ9/NQO1/CYP4F11/CBR1	22
GO:0031647	regulation of protein stability	114/4721	325/18870	2.91715e-05	0.000725738	0.000639559	DVL1/PARK7/MTOR/DDI2/MUL1/DDOST/P3H1/USP33/CCT3/PFDN2/CDC73/RPS7/RTN4/CCT4/CCT7/PDCL3/SUMO1/HSPD1/CMTM6/TREX1/USP19/RABL3/RUVBL1/CEP63/PFN2/MFSD1/PDCD10/USP13/WFS1/PYURF/CCT5/CDK7/SERF1A/ADGRV1/HDAC3/FBXW11/NPM1/PFDN6/BAG2/QRSL1/CCT6A/SMO/PINX1/CCAR2/TTI2/PRKDC/ASPH/PEX2/DERL1/APTX/DPM2/DNLZ/BTRC/PARVA/TRIM44/VPS11/GAPDH/HSPA8/PHB2/ATF7IP/RPAP3/PTGES3/MDM2/CCT2/CHFR/SUGT1/DAD1/SAV1/DACT1/SEL1L/CC…	114
GO:0030150	protein import into mitochondrial matrix	14/4721	20/18870	2.9464e-05	0.000725738	0.000639559	TOMM40L/TIMM17A/TOMM70/DNAJC19/GRPEL2/DNLZ/TIMM23/DNAJC15/PAM16/TIMM21/TIMM50/TOMM40/ROMO1/TIMM17B	14
GO:0031125	rRNA 3'-end processing	9/4721	10/18870	2.9598e-05	0.000725738	0.000639559	EXOSC10/ERI3/EXOSC7/EXOSC9/ERI1/EXOSC3/EXOSC2/EXOSC8/ERI2	9
GO:0061668	mitochondrial ribosome assembly	9/4721	10/18870	2.9598e-05	0.000725738	0.000639559	FASTKD2/MTERF4/DHX30/NOA1/MRM2/MTERF3/MRPS2/NGRN/MPV17L2	9
GO:1901838	positive regulation of transcription of nucleolar large rRNA by RNA polymerase I	9/4721	10/18870	2.9598e-05	0.000725738	0.000639559	MTOR/IPPK/DDX11/MARS1/PWP1/NOL11/SMARCA4/PIH1D1/SMARCB1	9
GO:1904851	positive regulation of establishment of protein localization to telomere	9/4721	10/18870	2.9598e-05	0.000725738	0.000639559	CCT3/CCT4/CCT7/CCT5/CCT6A/CCT2/WRAP53/CCT8/DKC1	9
GO:0051648	vesicle localization	81/4721	216/18870	2.98712e-05	0.000729543	0.000642912	ATP13A2/PEF1/TRAPPC3/SNAPIN/KLHL12/TRAPPC12/SDC1/PREB/DCTN1/MYO1B/TRAK2/MREG/RAB17/PDCD6IP/ARL6/CTBP1/BLOC1S4/TRAPPC11/EXOC3/PDCD6/TRAPPC13/AP3B1/AP3S1/SAR1B/FBXW11/TMED9/EXOC2/BLOC1S5/KIF13A/STARD3NL/YKT6/EXOC4/CDK5/COPS5/SYBU/FAM91A1/SCRIB/PPP6C/TOR1A/STAM/AP3M1/TSG101/TCIRG1/PICALM/TRAPPC4/VPS33A/TMED2/EXOC5/TMED10/RAB11A/AP3S2/VPS33B/CLN3/VPS4A/TRAPPC2L/KIF1C/TRAPPC1/C17orf75/MYO19/SNF8/EXOC7…	81
GO:0090329	regulation of DNA-templated DNA replication	25/4721	47/18870	3.20277e-05	0.00077913	0.00068661	ZMPSTE24/CDC7/MCM6/MCM2/RFC4/WRNIP1/GMNN/MCM3/DBF4/SSBP1/MCM4/NBN/DSCC1/CIZ1/TIMELESS/RFC5/RFC3/INO80/TIPIN/CHTF8/CDT1/LIG3/POLG2/WIZ/PCNA	25
GO:0048207	vesicle targeting, rough ER to cis-Golgi	17/4721	27/18870	3.35789e-05	0.000810485	0.000714242	PEF1/TRAPPC3/KLHL12/TRAPPC12/PREB/TRAPPC11/PDCD6/SAR1B/PPP6C/TRAPPC4/TMED2/TMED10/TRAPPC2L/TRAPPC1/TRAPPC8/TRAPPC5/TRAPPC2	17
GO:0048208	COPII vesicle coating	17/4721	27/18870	3.35789e-05	0.000810485	0.000714242	PEF1/TRAPPC3/KLHL12/TRAPPC12/PREB/TRAPPC11/PDCD6/SAR1B/PPP6C/TRAPPC4/TMED2/TMED10/TRAPPC2L/TRAPPC1/TRAPPC8/TRAPPC5/TRAPPC2	17
GO:1901607	alpha-amino acid biosynthetic process	33/4721	69/18870	3.41147e-05	0.000820212	0.000722815	PARK7/PHGDH/PYCR2/CAD/DHFR2/PLOD2/ENOPH1/PCBD2/PSPH/ASNS/PLOD3/PYCR3/MTAP/PSAT1/ASS1/SEPHS1/PCBD1/GLUD1/ALDH18A1/GOT1/APIP/AASDHPPT/SHMT2/SDSL/MTHFD1/CLN3/GOT2/SRR/NAGS/PYCR1/MRI1/ILVBL/BCAT2	33
GO:0000245	spliceosomal complex assembly	42/4721	95/18870	3.44371e-05	0.000824755	0.000726818	RNU11/SF3A3/RNVU1-2A/RNVU1-6/RNVU1-8/SF3B4/SNRPE/DDX1/SF3B6/GEMIN6/SNRPG/GCFC2/USP39/SNRNP200/ISY1/SMN2/DDX46/SNRPC/SRPK1/SF3B5/SRPK2/PUF60/NCBP1/CELF1/PRPF19/SF3B2/DDX23/SNRPF/SRSF9/GEMIN2/SNRPA1/SF3B3/SNRPD1/TXNL4A/SNRPD2/SNRPB/SNRPB2/PRPF6/SNRPD3/PHF5A/RBMX2/HTATSF1	42
GO:0000724	double-strand break repair via homologous recombination	68/4721	175/18870	3.46041e-05	0.000825555	0.000727523	KDM1A/RPA2/MEAF6/DMAP1/CDC7/VPS72/UBQLN4/PARP1/ACTR2/MCM6/PSMD14/MCM2/RUVBL1/ACTL6A/MAGEF1/HELQ/MCM3/CGAS/MMS22L/AP5Z1/RPA3/ACTB/FIGNL1/MCM4/NBN/NSMCE2/TONSL/RMI1/INIP/ABL1/FBH1/SHLD2/MMS19/NSMCE4A/MUS81/CHEK1/NABP2/TIMELESS/YEATS4/KMT5A/EXD2/XRCC3/NSMCE3/INO80/SLX4/ERCC4/PALB2/NSMCE1/SLX1B/PPP4C/SLX1A/RFWD3/RPA1/WRAP53/ZSWIM7/TOP3A/RAD51D/LIG3/SENP3/RAD51C/PIAS4/SIRT6/UHRF1/RUVBL2/SHLD1/MCM8/MRG…	68
GO:1903320	regulation of protein modification by small protein conjugation or removal	89/4721	243/18870	3.52264e-05	0.000837169	0.000737758	PARK7/CENPS/MUL1/KDM1A/PEF1/CDC20/RWDD3/PIAS3/RPS7/COMMD1/NMI/COPS7B/COPS9/GSK3B/CEP63/SIAH2/DCUN1D1/WFS1/RCHY1/COPS4/MAD2L1/PDCD6/SKP2/HDAC3/NPM1/MAPK9/TBC1D7/NHLRC1/DAXX/BAG2/UFL1/ATG5/AIMP2/PPIA/LIMK1/COPS6/CAV1/CDK5/PAXIP1/PINX1/UBE2V2/COPS5/DERL1/VPS28/PLAA/VCP/UBQLN1/ABL1/BMI1/BTRC/PRMT3/TRIM44/ARRB1/BIRC2/DCUN1D5/COPS7A/PRICKLE1/CHFR/NDFIP2/HIF1A/AKT1/HSP90AA1/NSMCE3/HMG20A/STUB1/UBE2I/RPS…	89
GO:0008637	apoptotic mitochondrial changes	47/4721	110/18870	3.54714e-05	0.000839761	0.000740042	MUL1/GCLM/MLLT11/THEM4/JTB/SLC35F6/NDUFS1/HSPD1/MFF/BOK/GPX1/ATG3/GSK3B/FAM162A/PARL/OPA1/PRELID1/IER3/BAK1/GGCT/CCAR2/FXN/NAIF1/AIFM2/VDAC2/GHITM/BNIP3/TRIAP1/BCL2L2/AKT1/ZNF205/VPS35/PLSCR3/TMEM102/TP53/RHOT1/NMT1/ACAA2/PDCD5/TIMM50/PLAUR/BAX/BCL2L1/BID/RTL10/PSMD10/SLC25A5	47
GO:0098876	vesicle-mediated transport to the plasma membrane	60/4721	150/18870	3.62728e-05	0.000855456	0.000753874	GOLPH3L/SNX27/STX6/CNST/EIPR1/RAB10/SNX17/EHD3/PREPL/COMMD1/CCDC93/ACSL3/ARL4C/RAB17/CMTM6/SNX4/ATP2C1/EXOC2/KIF13A/VPS52/SNX3/GOPC/STEAP2/VPS50/EXOC4/LYPLA1/SCRIB/DENND1A/RAB14/ENTR1/ANK3/VTI1A/ARHGAP1/VPS29/RAB35/EXOC5/VPS39/RAB11A/CSK/RAB26/VPS35L/CLN3/VPS35/LLGL1/RAB34/NSF/SNF8/GGA3/HGS/RAB12/RAB31/RAB8A/ANKRD27/EHD2/SNAP25/ARFRP1/VPS26C/MICALL1/CCDC22/SNX12	60
GO:0043248	proteasome assembly	10/4721	12/18870	3.76386e-05	0.000880944	0.000776334	PSMG3/OTUD6B/PSMD5/PSMD9/POMP/PSMD11/PSMG2/ADRM1/PSMG1/PSMD10	10
GO:1904816	positive regulation of protein localization to chromosome, telomeric region	10/4721	12/18870	3.76386e-05	0.000880944	0.000776334	CCT3/CCT4/CCT7/CCT5/CCT6A/CCT2/WRAP53/CCT8/GNL3L/DKC1	10
GO:0099022	vesicle tethering	19/4721	32/18870	3.7811e-05	0.000881639	0.000776947	TRAPPC3/TRAPPC12/TRAPPC11/EXOC3/TRAPPC13/EXOC2/STARD3NL/EXOC4/FAM91A1/TRAPPC4/EXOC5/TRAPPC2L/TRAPPC1/C17orf75/EXOC7/TRAPPC8/TRAPPC5/TRAPPC10/TRAPPC2	19
GO:0000463	maturation of LSU-rRNA from tricistronic rRNA transcript (SSU-rRNA, 5.8S rRNA, LSU-rRNA)	12/4721	16/18870	3.80961e-05	0.000884947	0.000779863	ZNHIT6/RBM34/DDX18/NIFK/WDR12/RPL7L1/RPF2/BOP1/RPL35/FTSJ3/URB1/PES1	12
GO:0006278	RNA-templated DNA biosynthetic process	35/4721	75/18870	3.83994e-05	0.000888652	0.000783127	EXOSC10/SMG5/CCT3/NEK7/CCT4/CCT7/XRCC5/ATR/RFC1/GAR1/CCT5/RAD50/NHP2/MAP3K4/CCT6A/POT1/TNKS/PINX1/STN1/NAT10/PTGES3/CCT2/MAPKAPK5/HSP90AA1/NOP10/TELO2/PARN/RPA1/WRAP53/PNKP/SRC/CCT8/MAPK1/GNL3L/DKC1	35
GO:1904814	regulation of protein localization to chromosome, telomeric region	11/4721	14/18870	3.98339e-05	0.00091841	0.000809352	CCT3/CCT4/CCT7/CCT5/MACROH2A1/CCT6A/CCT2/WRAP53/CCT8/GNL3L/DKC1	11
GO:1902850	microtubule cytoskeleton organization involved in mitosis	64/4721	163/18870	4.00033e-05	0.000918886	0.000809771	WRAP73/NUDC/RCC1/CDCA8/CDC20/SASS6/TBCE/SPAST/DCTN1/PARP3/CEP97/STAG1/TACC3/MAD2L1/CENPH/KIF2A/HDAC3/SPDL1/FBXW11/TTK/DYNLT1/TNKS/CHMP7/RMDN1/CHMP5/VCP/NEK6/PTPA/ITGB1/SMC3/ABRAXAS2/BCCIP/CKAP5/INCENP/EML3/ZW10/INTS13/PRICKLE1/AAAS/RAN/MZT1/PIBF1/BORA/CHMP4A/RAB11A/KIF23/CHMP1A/POLDIP2/TUBG1/KPNB1/CLTC/CHMP6/VPS4B/LSM14A/CCDC61/NUP62/CHMP2A/FAM110A/NSFL1C/KIF3B/RAE1/CHEK2/DRG1/FLNA	64
GO:0046755	viral budding	16/4721	25/18870	4.29575e-05	0.000983091	0.000866352	PDCD6IP/VPS37A/CHMP7/VPS28/CHMP5/LRSAM1/TSG101/VPS37C/CHMP4A/NEDD4/VPS4A/CHMP1A/CHMP6/VPS4B/MVB12A/CHMP2A	16
GO:1901873	regulation of post-translational protein modification	101/4721	284/18870	4.35374e-05	0.000992685	0.000874807	PARK7/CENPS/MUL1/KDM1A/PEF1/NFYC/P3H1/CDC20/RWDD3/PIAS3/RPS7/COMMD1/NMI/COPS7B/COPS9/GSK3B/CEP63/SIAH2/DCUN1D1/NELFA/WFS1/RCHY1/COPS4/MAD2L1/PDCD6/SKP2/HDAC3/NPM1/MAPK9/TBC1D7/NHLRC1/EHMT2/NELFE/DAXX/BAG2/UFL1/ATG5/AIMP2/PPIA/LIMK1/COPS6/CAV1/CDK5/PAXIP1/PINX1/UBE2V2/COPS5/DERL1/VPS28/PLAA/VCP/UBQLN1/SET/ABL1/WDR5/BMI1/BTRC/RRP8/PRMT3/TRIM44/ARRB1/BIRC2/DCUN1D5/COPS7A/PRICKLE1/MCRS1/CHFR/NDFIP2/H…	101
GO:0034243	regulation of transcription elongation by RNA polymerase II	39/4721	87/18870	4.4325e-05	0.00100693	0.000887357	INTS11/MED18/MED8/CDC73/INTS7/PARP1/RNF168/NELFA/INTS12/MED7/PWWP2A/NELFE/RNF8/MED20/RN7SK/MED23/INTS10/INTS9/NCBP1/MED27/MED22/NELFB/MED19/INTS5/INTS4/INTS13/MED6/ELL3/LEO1/MED11/MED31/MED24/SUPT4H1/INTS2/MED16/SIRT6/SUPT5H/NELFCD/MED15	39
GO:0006413	translational initiation	51/4721	123/18870	4.46259e-05	0.00101005	0.000890109	MTOR/EIF4G3/EIF3I/EIF2B3/UHMK1/DDX1/EIF2B4/MTIF2/EIF5B/BOLL/EIF4E2/NCK1/EIF2B5/EIF4E/PAIP1/DHX29/EIF4EBP3/LARP1/NPM1/EIF2AK1/BZW2/EIF4EBP1/COPS5/HABP4/NCBP1/CDC123/EIF3M/POLR2G/PPP1CA/LTO1/EIF2S3B/DENR/TMED2/EIF2B1/MTIF3/EIF2S1/EIF2B2/EIF2AK4/MTFMT/ZNF598/EIF3CL/EIF3C/IMPACT/FECH/EIF3G/EIF3K/RPS5/EIF2S2/EIF6/EIF3D/MCTS1	51
GO:0036503	ERAD pathway	47/4721	111/18870	4.67261e-05	0.00105372	0.000928597	UBE2J2/FAF1/MAN1A2/AUP1/UGGT1/DNAJC10/ANKZF1/RHBDD1/EDEM1/NGLY1/STT3B/USP19/USP13/WFS1/FAF2/CANX/CAV1/TMUB1/UBXN8/ERLIN2/DERL1/VCP/UBQLN1/SEC61B/TOR1A/ERLIN1/RNF121/UBAC2/PSMC6/JKAMP/SEL1L/STUB1/DERL2/RNFT1/NPLOC4/USP14/FBXO17/FBXO27/RCN3/HM13/EDEM2/UBE2G2/UFD1/SDF2L1/RNF185/FOXRED2/BCAP31	47
GO:0070979	protein K11-linked ubiquitination	18/4721	30/18870	4.9874e-05	0.00112062	0.000987553	UBE2T/ANAPC1/UBE2E3/UBE2E2/ANAPC13/RNF4/ANAPC10/CDC23/UBE2D4/CDC26/RNF26/ANAPC7/ANAPC5/CDC16/AREL1/CDC27/ANAPC11/UBE2L3	18
GO:0007033	vacuole organization	85/4721	232/18870	5.14045e-05	0.00115083	0.00101417	MTOR/DNAJC16/MFN2/ATP13A2/EPHB2/PPT1/ATP6V0B/ATG4C/ELAPOR1/SNAPIN/RAB3GAP2/FEZ2/VPS54/ATG9A/ATG16L1/ARL8B/TREX1/ATG3/ATP6V1A/SNX4/TBC1D14/STBD1/MFSD8/AP3B1/ARSB/ZKSCAN3/EHMT2/RAB23/ATG5/WIPI2/TMEM106B/AP4M1/ATP6V1F/CHMP7/ATP6V1H/LAPTM4B/EXT1/WASHC5/CHMP5/RAB1C/UBQLN1/RAB14/LRSAM1/PIP4K2A/PPP3CB/ARFIP2/ACP2/TCIRG1/LAMTOR1/VPS11/PIP4K2C/B4GALNT1/GNPTAB/VPS33A/CHMP4A/SCFD1/ATP6V1D/ATG2B/VPS18/ANXA2/…	85
GO:1901987	regulation of cell cycle phase transition	151/4721	456/18870	5.3143e-05	0.00118545	0.00104468	RPA2/LSM10/CDCA8/CDC20/CDKN2C/CDC7/SASS6/DDR2/PBX1/TIPRL/CDC73/INTS7/DTL/ID2/CPSF3/RRM2/MTA3/MSH2/ETAA1/ERCC3/ACVR1/UBE2E2/NEK10/SMARCC1/ATRIP/TREX1/APPL1/PBRM1/TPRA1/CEP63/ATR/ACTL6A/CLOCK/MAD2L1/PLRG1/TRIP13/CDK7/RAD17/APC/RAD50/MACROH2A1/CDC23/SPDL1/NPM1/TMEM14B/IER3/MAPK14/TTK/UFL1/MAD1L1/ACTB/DBF4/CDK6/CASP2/SMARCD3/PAXIP1/PINX1/CCAR2/TTI2/PRKDC/NBN/RRM2B/NSMCE2/PABIR1/INIP/NEK6/NACC2/ZWINT/…	151
GO:0034472	snRNA 3'-end processing	15/4721	23/18870	5.43985e-05	0.00120909	0.00106552	TOE1/INTS7/EXOSC7/INTS12/EXOSC9/INTS9/EXOSC4/EXOSC3/EXOSC2/INTS5/TUT1/EXOSC8/USB1/INTS2/EXOSC5	15
GO:0070972	protein localization to endoplasmic reticulum	36/4721	79/18870	5.62199e-05	0.0012451	0.00109725	RER1/RAB3GAP2/SRP9/RAB10/RTN4/VPS54/INSIG2/ZFAND2B/EDEM1/SPCS1/SEC61A1/SRPRB/SSR3/SPCS3/TRAM2/ZFAND2A/KDELR2/SEC61G/BCAP29/TRAM1/GPAA1/SEC61B/SPCS2/SRPRA/UBAC2/CHMP4A/SRP54/RN7SL1/RN7SL3/RN7SL2/AKT1/SRP68/VAPA/GET3/BCAP31/UBL4A	36
GO:0072599	establishment of protein localization to endoplasmic reticulum	26/4721	51/18870	5.85175e-05	0.00129136	0.00113801	RAB3GAP2/SRP9/RAB10/VPS54/ZFAND2B/EDEM1/SPCS1/SEC61A1/SRPRB/SSR3/SPCS3/TRAM2/ZFAND2A/SEC61G/TRAM1/SEC61B/SPCS2/SRPRA/CHMP4A/SRP54/RN7SL1/RN7SL3/RN7SL2/SRP68/GET3/UBL4A	26
GO:0045815	transcription initiation-coupled chromatin remodeling	21/4721	38/18870	6.51381e-05	0.00143234	0.00126226	NOC2L/ZMPSTE24/VPS72/USP21/DPY30/MACROH2A1/ASH2L/NIBAN2/WDR5/TRMT112/MEN1/RBM14/SMARCD1/GLYR1/BRD7/TP53/SIRT7/SMARCA4/SPHK2/N6AMT1/SMARCB1	21
GO:0045116	protein neddylation	17/4721	28/18870	6.55417e-05	0.00143515	0.00126473	COPS7B/UBE2F/COPS9/UBA3/RNF7/DCUN1D1/COPS4/COPS6/COPS5/DCUN1D5/COPS7A/NEDD8/HIF1A/NAE1/GPS1/UBE2M/RBX1	17
GO:0006220	pyrimidine nucleotide metabolic process	27/4721	54/18870	6.57302e-05	0.00143515	0.00126473	CTPS1/CMPK1/UCK2/NME7/CAD/DTYMK/OGG1/NME6/UMPS/DCK/DCTD/TBPL1/NEIL2/UCK1/ENTPD7/SMUG1/UNG/NME2P1/NME4/NTHL1/DCTPP1/DHODH/NME1/NME2/NT5C/TYMS/UPRT	27
GO:0006099	tricarboxylic acid cycle	19/4721	33/18870	6.82458e-05	0.00148483	0.00130851	SDHB/SDHC/FH/MDH1/SUCLG1/IDH1/PDHB/SDHA/NNT/MRPS36/MDH2/ACO1/SDHD/DLAT/CS/SUCLA2/IREB2/ACLY/IDH3G	19
GO:0008652	amino acid biosynthetic process	35/4721	77/18870	7.55979e-05	0.00163902	0.00144439	PARK7/PHGDH/PYCR2/CAD/DHFR2/PLOD2/ENOPH1/SLC1A3/PCBD2/PSPH/ASNS/PLOD3/PYCR3/MTAP/PSAT1/ASS1/SEPHS1/PCBD1/GLUD1/ALDH18A1/GOT1/APIP/AASDHPPT/SLC38A1/SHMT2/SDSL/MTHFD1/CLN3/GOT2/SRR/NAGS/PYCR1/MRI1/ILVBL/BCAT2	35
GO:2000060	positive regulation of ubiquitin-dependent protein catabolic process	47/4721	113/18870	7.95436e-05	0.00171853	0.00151446	DVL1/CDC20/COP1/TRIB2/SOCS5/SUMO1/GSK3B/MAGEF1/RCHY1/DAB2/RNF14/MAPK9/L3MBTL3/ZFAND2A/ANKIB1/CAV1/PTK2/IL33/VCP/PABIR1/UBQLN1/USP5/PRICKLE1/MDM2/FBXW8/CHFR/HECTD1/AKT1/FBXO22/DET1/STUB1/TRAF7/ELOB/TGFB1I1/SUMO2/SMAD7/SIRT6/KEAP1/RAD23A/DDA1/HSPBP1/TRIB3/RBX1/CCDC22/PSMD10/BCAP31/IKBKG	47
GO:1902600	proton transmembrane transport	62/4721	160/18870	8.22854e-05	0.00176544	0.0015558	ATP6V0B/UQCRH/ATP5PB/SLC16A1/COX7A2L/SLC25A12/ATP5MC3/UQCRC1/ATP6V1A/COX17/ATP5ME/SLC2A9/CLCN3/SLC9A3/ATPSCKMT/NNT/SLC36A1/ATP6V0E1/SLC18B1/NDUFA4/SLC25A13/ATP5MF/ATP6V1F/ATP6V1B2/ATP6V1H/CYC1/ATP6V1G1/ATP5F1C/GHITM/COX15/SLC25A22/COX8A/TCIRG1/ATP5MG/PHB2/SLC11A2/ATP5MC2/ATP5F1B/ATP6V0A2/SLC15A4/ATP6V1D/COA8/COX5A/ANTKMT/SLC9A5/ATP6V0D1/SLC46A1/ATP5MC1/ATP5PD/ATP5F1A/CYB5A/ATP5F1D/UQCRFS1/COX6B1/…	62
GO:0009148	pyrimidine nucleoside triphosphate biosynthetic process	13/4721	19/18870	8.34292e-05	0.00176544	0.0015558	CTPS1/UCK2/NME7/CAD/DTYMK/NME6/TBPL1/UCK1/NME2P1/NME4/NME1/NME2/TYMS	13
GO:0009168	purine ribonucleoside monophosphate biosynthetic process	13/4721	19/18870	8.34292e-05	0.00176544	0.0015558	AMPD2/ADSS2/ATIC/IMPDH2/GMPS/PPAT/PAICS/IMPDH1/NUDT2/ADK/APRT/PFAS/ADSL	13
GO:0015936	coenzyme A metabolic process	13/4721	19/18870	8.34292e-05	0.00176544	0.0015558	PANK4/ACOT7/PPCS/MCCC2/CROT/SLC25A16/PANK1/PPCDC/ACLY/COASY/DCAKD/NUDT19/PANK2	13
GO:1903232	melanosome assembly	13/4721	19/18870	8.34292e-05	0.00176544	0.0015558	ABCB6/AP1S3/HPS3/AP3B1/AP3S1/RAB32/AP1S1/AP3M1/HPS6/AP3S2/AP3D1/AP1M1/AP1B1	13
GO:2000641	regulation of early endosome to late endosome transport	13/4721	19/18870	8.34292e-05	0.00176544	0.0015558	DNAJC13/DAB2/SNX3/MTMR2/RDX/VPS11/MAP2K1/MAP2K2/SRC/MAPK1/NF2/MSN/SNX12	13
GO:0033059	cellular pigmentation	30/4721	63/18870	8.46243e-05	0.00178462	0.0015727	SNAPIN/RAB29/DCTN1/MREG/ABCB6/AP1S3/RAB17/ARL6/HPS3/BLOC1S4/AP3B1/AP3S1/BLOC1S5/KIF13A/RAB32/AP1S1/AP3M1/HPS6/CD63/VPS33A/RAB11A/AP3S2/VPS33B/AP3D1/AP1M1/ANKRD27/BLOC1S3/MKKS/BACE2/AP1B1	30
GO:0031468	nuclear membrane reassembly	16/4721	26/18870	8.57302e-05	0.00180179	0.00158783	RCC1/BROX/SPAST/REEP4/CHMP7/CHMP5/REEP3/BANF1/CHMP4A/UBE2I/VPS4A/CHMP1A/CHMP6/VPS4B/CHMP2A/NSFL1C	16
GO:0000462	maturation of SSU-rRNA from tricistronic rRNA transcript (SSU-rRNA, 5.8S rRNA, LSU-rRNA)	20/4721	36/18870	8.78659e-05	0.00184042	0.00162188	HEATR1/NOL10/NOP14/RPP40/ABT1/WDR46/RRP36/GTF2H5/RRS1/DCAF13/BMS1/UTP20/DHX37/NOP9/FCF1/TBL3/UTP6/KRI1/ERCC2/TSR2	20
GO:0070198	protein localization to chromosome, telomeric region	18/4721	31/18870	9.11455e-05	0.00190266	0.00167673	CCT3/SPDYA/CCT4/CCT7/XRCC5/ATR/CCT5/MACROH2A1/CCT6A/POT1/TNKS/PINX1/NABP2/CCT2/WRAP53/CCT8/GNL3L/DKC1	18
GO:0009101	glycoprotein biosynthetic process	104/4721	299/18870	9.29935e-05	0.0019347	0.00170496	B3GALT6/DDOST/DHDDS/POMGNT1/ALG6/HS2ST1/ALG14/EXTL2/KRTCAP2/GALNT2/OST4/GALNT14/GFPT1/TET3/MOGS/CHST10/UGGT1/STT3B/POMGNT2/TREX1/GMPPB/RFT1/ST3GAL6/POGLUT1/RPN1/PXYLP1/B3GALNT1/ALG3/XXYLT1/SRD5A3/BMPR1B/OSTC/GALNT7/NDST1/GALNT10/B4GALT7/MGAT4B/SLC35B2/NUS1/UST/CHST12/DPY19L1/GALNT17/PLOD3/CHPF2/EXTL3/FUT10/POMK/DPY19L4/EXT1/IL33/ALG2/FKTN/ST6GALNAC4/DPM2/DOLPP1/DOLK/CHST3/SLC35C1/EXT2/TMEM258/B3G…	104
GO:0060260	regulation of transcription initiation by RNA polymerase II	33/4721	72/18870	9.8311e-05	0.00203847	0.00179641	MED18/TAF12/MED8/SUB1/MED7/PWWP2A/TAF11/MED20/MED23/TBP/TAF6/ZNHIT1/PAXIP1/TAF2/MED27/MED22/TAF10/MED19/ATF7IP/CDK4/PCID2/PSMC6/MED6/GTF2A1/GTF2A2/MED11/MED31/TP53/MED24/MED16/ERCC1/TAF4/MED15	33
GO:0071025	RNA surveillance	12/4721	17/18870	9.98899e-05	0.00206428	0.00181915	EXOSC10/TRNT1/EXOSC7/EXOSC9/PELO/EXOSC4/ZCCHC7/EXOSC3/EXOSC2/EXOSC8/EXOSC5/ZC3H4	12
GO:0033866	nucleoside bisphosphate biosynthetic process	28/4721	58/18870	0.000106969	0.00218862	0.00192873	PANK4/ACOT7/PPT1/PPCS/ELOVL1/PDK1/ACSL3/PDHB/HACD2/PAPSS1/ELOVL6/DLD/HACD1/SLC25A16/PANK1/PDHX/DLAT/PPCDC/MLYCD/ACSF3/ACACA/ACLY/COASY/DCAKD/ACSBG2/PANK2/PDK3/ACSL4	28
GO:0034030	ribonucleoside bisphosphate biosynthetic process	28/4721	58/18870	0.000106969	0.00218862	0.00192873	PANK4/ACOT7/PPT1/PPCS/ELOVL1/PDK1/ACSL3/PDHB/HACD2/PAPSS1/ELOVL6/DLD/HACD1/SLC25A16/PANK1/PDHX/DLAT/PPCDC/MLYCD/ACSF3/ACACA/ACLY/COASY/DCAKD/ACSBG2/PANK2/PDK3/ACSL4	28
GO:0034033	purine nucleoside bisphosphate biosynthetic process	28/4721	58/18870	0.000106969	0.00218862	0.00192873	PANK4/ACOT7/PPT1/PPCS/ELOVL1/PDK1/ACSL3/PDHB/HACD2/PAPSS1/ELOVL6/DLD/HACD1/SLC25A16/PANK1/PDHX/DLAT/PPCDC/MLYCD/ACSF3/ACACA/ACLY/COASY/DCAKD/ACSBG2/PANK2/PDK3/ACSL4	28
GO:0045047	protein targeting to ER	24/4721	47/18870	0.000108129	0.0021978	0.00193682	SRP9/VPS54/ZFAND2B/EDEM1/SPCS1/SEC61A1/SRPRB/SSR3/SPCS3/TRAM2/ZFAND2A/SEC61G/TRAM1/SEC61B/SPCS2/SRPRA/CHMP4A/SRP54/RN7SL1/RN7SL3/RN7SL2/SRP68/GET3/UBL4A	24
GO:0071985	multivesicular body sorting pathway	24/4721	47/18870	0.000108129	0.0021978	0.00193682	TMEM50A/STAM2/VTA1/VPS37A/CHMP7/LEPROTL1/LAPTM4B/VPS28/CHMP5/VCP/STAM/TSG101/VPS37C/VPS36/CHMP4A/VPS4A/CHMP1A/VPS25/SNF8/CHMP6/HGS/VPS4B/MVB12A/CHMP2A	24
GO:0030071	regulation of mitotic metaphase/anaphase transition	39/4721	90/18870	0.000110029	0.00221934	0.0019558	CDCA8/CDC20/SMARCC1/PBRM1/ACTL6A/MAD2L1/TRIP13/APC/CDC23/SPDL1/TTK/MAD1L1/ACTB/SMARCD3/NSMCE2/NEK6/ZWINT/BUB3/INCENP/DPF2/ANAPC15/ZW10/SMARCD1/ANAPC7/ANAPC5/RB1/PCID2/CDC16/DPF3/XRCC3/ZWILCH/LCMT1/BRD7/SMARCE1/ANAPC11/PSMG2/SMARCA4/DPF1/SMARCB1	39
GO:0032436	positive regulation of proteasomal ubiquitin-dependent protein catabolic process	40/4721	93/18870	0.000110267	0.00221934	0.0019558	DVL1/CDC20/COP1/TRIB2/SOCS5/SUMO1/GSK3B/RCHY1/DAB2/RNF14/MAPK9/ZFAND2A/ANKIB1/CAV1/IL33/VCP/PABIR1/UBQLN1/USP5/PRICKLE1/MDM2/FBXW8/CHFR/HECTD1/AKT1/FBXO22/DET1/STUB1/ELOB/SUMO2/SMAD7/SIRT6/KEAP1/RAD23A/DDA1/HSPBP1/TRIB3/RBX1/PSMD10/BCAP31	40
GO:1902099	regulation of metaphase/anaphase transition of cell cycle	40/4721	93/18870	0.000110267	0.00221934	0.0019558	CDCA8/CDC20/SMARCC1/PBRM1/ACTL6A/MAD2L1/TRIP13/APC/CDC23/SPDL1/TTK/MAD1L1/ACTB/SMARCD3/NSMCE2/NEK6/ZWINT/BUB3/INCENP/DPF2/ANAPC15/ZW10/SMARCD1/ANAPC7/ANAPC5/CHFR/RB1/PCID2/CDC16/DPF3/XRCC3/ZWILCH/LCMT1/BRD7/SMARCE1/ANAPC11/PSMG2/SMARCA4/DPF1/SMARCB1	40
GO:0009220	pyrimidine ribonucleotide biosynthetic process	15/4721	24/18870	0.00011147	0.00223628	0.00197073	CTPS1/CMPK1/UCK2/NME7/CAD/NME6/UMPS/DCK/UCK1/NME2P1/NME4/DHODH/NME1/NME2/UPRT	15
GO:0043328	protein transport to vacuole involved in ubiquitin-dependent protein catabolic process via the multivesicular body sorting pathway	11/4721	15/18870	0.000115396	0.00230754	0.00203353	STAM2/VPS37A/VPS28/STAM/TSG101/VPS37C/VPS36/VPS25/SNF8/HGS/MVB12A	11
GO:0044772	mitotic cell cycle phase transition	153/4721	470/18870	0.000121935	0.00243043	0.00214183	RPA2/RCC1/LSM10/CDCA8/CDC20/CDKN2C/CDC7/SASS6/CKS1B/NES/DDR2/PBX1/CDC73/DTL/ID2/CPSF3/RRM2/SPDYA/SPAST/MTA3/CALM2/ERCC3/ANAPC1/ACVR1/UBE2E2/SMARCC1/TREX1/APPL1/PBRM1/TPRA1/ACTL6A/TACC3/EIF4E/MAD2L1/PLRG1/TRIP13/SKP2/CDK7/RAD17/APC/RAD50/CDC23/CCNJL/SPDL1/TMEM14B/E2F3/IER3/TTK/MAD1L1/ACTB/DBF4/CDK6/CASP2/CDK5/SMARCD3/PINX1/CHMP7/EIF4EBP1/PRKDC/NBN/RRM2B/TAF2/NSMCE2/PABIR1/INIP/NEK6/PPP6C/NACC2/CUL…	153
GO:0006388	tRNA splicing, via endonucleolytic cleavage and ligation	10/4721	13/18870	0.000126245	0.00247733	0.00218316	ZBTB8OS/TSEN15/DDX1/FAM98A/C2orf49/TSEN2/RTRAF/FAM98B/TSEN54/RTCB	10
GO:0032790	ribosome disassembly	10/4721	13/18870	0.000126245	0.00247733	0.00218316	MTIF2/PELO/GFM2/ASCC3/HBS1L/MRRF/DENR/MTIF3/ASCC2/MCTS1	10
GO:0043928	exonucleolytic catabolism of deadenylated mRNA	10/4721	13/18870	0.000126245	0.00247733	0.00218316	EXOSC7/EXOSC9/CNOT6/CNOT7/EXOSC3/EXOSC2/DCPS/EXOSC8/NT5C3B/EXOSC5	10
GO:0015937	coenzyme A biosynthetic process	9/4721	11/18870	0.000126292	0.00247733	0.00218316	PANK4/ACOT7/PPCS/SLC25A16/PANK1/PPCDC/COASY/DCAKD/PANK2	9
GO:0070203	regulation of establishment of protein localization to telomere	9/4721	11/18870	0.000126292	0.00247733	0.00218316	CCT3/CCT4/CCT7/CCT5/CCT6A/CCT2/WRAP53/CCT8/DKC1	9
GO:0006903	vesicle targeting	31/4721	67/18870	0.000127372	0.0024906	0.00219485	PEF1/TRAPPC3/KLHL12/TRAPPC12/PREB/TRAPPC11/EXOC3/PDCD6/TRAPPC13/SAR1B/TMED9/EXOC2/STARD3NL/YKT6/EXOC4/FAM91A1/SCRIB/PPP6C/TRAPPC4/TMED2/EXOC5/TMED10/TRAPPC2L/TRAPPC1/C17orf75/EXOC7/TRAPPC8/TRAPPC5/TRAPPC10/SNAP29/TRAPPC2	31
GO:0035966	response to topologically incorrect protein	61/4721	159/18870	0.000130055	0.00253504	0.00223401	UBE2J2/MFN2/HSPA6/ABCB10/AUP1/UGGT1/DNAJC10/HSPD1/HSPE1/RHBDD1/BOK/EDEM1/NGLY1/STT3B/MANF/NCK1/WFS1/TMEM33/HSPA4/STC2/FAF2/F12/ATF6B/DAXX/BAK1/UFL1/TRAM1/COPS5/DERL1/HSF1/CREB3/VCP/ERP44/TOR1A/CREB3L1/CCND1/SERPINH1/HSPA8/TM7SF3/FICD/TMED2/KBTBD6/SERP2/TMTC4/ERO1A/JKAMP/EIF2S1/HSP90AA1/CHAC1/PIGBOS1/STUB1/DERL2/PTPN2/RNF126/BAX/EDEM2/VAPB/UFD1/SDF2L1/RNF185/MBTPS2	61
GO:0006778	porphyrin-containing compound metabolic process	26/4721	53/18870	0.000133846	0.00259269	0.00228482	SLC6A9/UROD/IBA57/ABCB10/ABCB6/ALAS1/CPOX/TMEM14B/EIF2AK1/FXN/ABCC2/COX15/UROS/HMBS/SLC11A2/SUCLA2/CYP1A1/IREB2/HMOX2/ABCC1/SLC46A1/SLC25A39/FECH/SRRD/HMOX1/TSPO	26
GO:0140694	non-membrane-bounded organelle assembly	135/4721	408/18870	0.000133851	0.00259269	0.00228482	MRPL20/WRAP73/MRTO4/CEP85/RCC1/CDCA8/CDC20/SASS6/NEK7/TRAPPC12/RPLP0P6/AUP1/EIF5B/FASTKD2/XRCC5/MTERF4/LSM3/MLH1/RPSA/DHX30/CEP97/STAG1/CEP63/PLS1/RNF4/WDR1/NOA1/DHX29/CENPH/KIF2A/HDAC3/SH3PXD2B/G3BP1/NPM1/MAPK9/CNOT6/ABT1/TUBB/MDN1/RPF2/MRM2/DBNL/STYXL1/PPP1R35/FLNC/TNKS/CNOT7/CHMP7/PRKDC/RRS1/MTERF3/DCAF13/SQLE/WASHC5/PLEC/BOP1/HAUS6/CHMP5/NEK6/MRPS2/ITGB1/SMC3/ABRAXAS2/BCCIP/TUBGCP2/CAPRIN1/IN…	135
GO:0016482	cytosolic transport	68/4721	182/18870	0.000141476	0.00272482	0.00240126	KLHL20/STX6/RAB29/EIPR1/EHD3/PREPL/VPS54/ACTR2/DCTN1/ARL8B/PIK3R4/DNAJC13/GAK/TBC1D14/ARFIP1/DAB2/SNX2/TRIM27/VPS52/SNX3/SNX8/YKT6/AP4M1/SNX16/SYBU/RGP1/VPS13A/RAB14/PIP4K2A/VTI1A/SNX32/RAB6A/MTMR2/RDX/VPS11/VPS26B/ERC1/CCDC91/ARL1/VPS29/SNX6/VTI1B/SNX1/MAP2K1/RAB11A/TBC1D10B/CLN3/VPS35/WDR81/KIF1C/SNF8/CLTC/UBE2O/PIK3C3/RNF126/PLEKHJ1/MAP2K2/STX10/ANKRD27/SNX5/SRC/ARFRP1/TRAPPC10/MAPK1/NF2/MSN/S…	68
GO:0007041	lysosomal transport	53/4721	134/18870	0.000141555	0.00272482	0.00240126	ATP13A2/SNX27/SNAPIN/EHD3/VPS54/TGFBRAP1/ALS2/ARL8B/PIK3R4/GAK/AP3B1/ARSB/KIF13A/VPS52/TMEM106B/AP4M1/CHMP7/SNX16/CHMP5/VCP/AP3M1/UEVLD/TSG101/VPS11/HSPA8/M6PR/CCDC91/LRP1/GNPTAB/VPS33A/CHMP4A/VPS18/VPS39/NEDD4/NAGPA/CLEC16A/CLN3/VPS35/VPS4A/CHMP1A/GGA3/CHMP6/HGS/RAB12/PIK3C3/VPS4B/AP3D1/USE1/MVB12A/CHMP2A/VPS16/SLC17A9/VAMP7	53
GO:0039702	viral budding via host ESCRT complex	14/4721	22/18870	0.000143818	0.00275979	0.00243207	PDCD6IP/VPS37A/CHMP7/VPS28/CHMP5/TSG101/VPS37C/CHMP4A/VPS4A/CHMP1A/CHMP6/VPS4B/MVB12A/CHMP2A	14
GO:0045005	DNA-templated DNA replication maintenance of fidelity	27/4721	56/18870	0.000145166	0.00277704	0.00244727	CENPS/PARP1/ETAA1/SMARCAL1/TRAIP/ATR/RAD50/MMS22L/ASF1A/NBN/TONSL/FBH1/DNA2/MUS81/DDX11/TIMELESS/EXD2/TIPIN/EME2/RFWD3/ALYREF/CENPX/CARM1/POLD1/PCNA/MCM8/RTEL1	27
GO:0030433	ubiquitin-dependent ERAD pathway	37/4721	85/18870	0.000145859	0.00278167	0.00245135	UBE2J2/FAF1/MAN1A2/AUP1/DNAJC10/ANKZF1/EDEM1/STT3B/USP19/WFS1/FAF2/CANX/CAV1/TMUB1/UBXN8/ERLIN2/DERL1/VCP/UBQLN1/SEC61B/ERLIN1/RNF121/PSMC6/JKAMP/SEL1L/STUB1/DERL2/NPLOC4/USP14/FBXO17/FBXO27/EDEM2/UBE2G2/UFD1/RNF185/FOXRED2/BCAP31	37
GO:0006270	DNA replication initiation	20/4721	37/18870	0.000146411	0.00278361	0.00245306	MCM6/ORC4/ORC2/MCM2/PURA/WRNIP1/GMNN/MCM3/PRIM2/ORC3/LRWD1/ORC5/MCM4/NBN/CIZ1/PRIM1/ORC6/CDT1/CDC34/POLA1	20
GO:0000075	cell cycle checkpoint signaling	71/4721	192/18870	0.000147612	0.00279784	0.00246561	RPA2/CDCA8/CDC20/TIPRL/INTS7/DTL/MSH2/ETAA1/ATRIP/TREX1/CEP63/ATR/CLOCK/MAD2L1/TRIP13/RAD17/APC/RAD50/SPDL1/IER3/MAPK14/TTK/UFL1/MAD1L1/CASP2/CCAR2/TTI2/PRKDC/NBN/PABIR1/INIP/ZWINT/DNA2/BUB3/PRPF19/INCENP/MUS81/CCND1/ANAPC15/ZW10/CHEK1/NABP2/TIMELESS/MDM2/PTPN11/TRIAP1/CHFR/RNASEH2B/PCID2/CUL4A/XRCC3/EIF2AK4/RPS27L/TIPIN/ZWILCH/TELO2/EME2/LCMT1/NAE1/VPS4A/RFWD3/CDT1/TP53/PSMG2/BABAM1/E2F1/TTI1/CH…	71
GO:0097352	autophagosome maturation	28/4721	59/18870	0.000155316	0.00293486	0.00258636	LIX1L/SNAPIN/UBQLN4/VAMP8/PIK3R4/MFSD8/ATG5/SNX14/CHMP7/CHMP5/VCP/UBQLN1/TSG101/VPS33A/CHMP4A/CLEC16A/CLN3/VPS4A/CHMP1A/PHF23/VMP1/CHMP6/PIK3C3/VPS4B/CHMP2A/VPS16/SNAP29/TOM1	28
GO:0033013	tetrapyrrole metabolic process	29/4721	62/18870	0.000164248	0.00308477	0.00271847	SLC6A9/UROD/MMACHC/IBA57/ABCB10/MMADHC/ABCB6/ALAS1/CPOX/TMEM14B/EIF2AK1/FXN/ABCC2/COX15/UROS/HMBS/SLC11A2/MMAB/SUCLA2/CYP1A1/IREB2/HMOX2/ABCC1/SLC46A1/SLC25A39/FECH/SRRD/HMOX1/TSPO	29
GO:0060261	positive regulation of transcription initiation by RNA polymerase II	29/4721	62/18870	0.000164248	0.00308477	0.00271847	MED18/TAF12/MED8/SUB1/MED7/TAF11/MED20/MED23/TBP/TAF6/ZNHIT1/PAXIP1/TAF2/MED27/MED22/TAF10/MED19/PSMC6/MED6/GTF2A1/GTF2A2/MED11/MED31/TP53/MED24/MED16/ERCC1/TAF4/MED15	29
GO:0036297	interstrand cross-link repair	21/4721	40/18870	0.00017394	0.0032569	0.00287015	FAAP20/CENPS/EXO5/DCLRE1B/ATR/RNF168/RNF8/VCP/FANCC/XPA/DCLRE1A/FANCF/XRCC3/ERCC4/RFWD3/FANCA/RAD51D/FAAP100/CENPX/ERCC1/MCM8	21
GO:0090307	mitotic spindle assembly	32/4721	71/18870	0.00018375	0.00342467	0.003018	WRAP73/CDCA8/CDC20/CEP97/STAG1/KIF2A/CHMP7/CHMP5/SMC3/ABRAXAS2/BCCIP/INCENP/EML3/PRICKLE1/AAAS/MZT1/PIBF1/CHMP4A/RAB11A/KIF23/CHMP1A/POLDIP2/KPNB1/CHMP6/VPS4B/LSM14A/CCDC61/CHMP2A/KIF3B/CHEK2/DRG1/FLNA	32
GO:0033045	regulation of sister chromatid segregation	43/4721	104/18870	0.000184009	0.00342467	0.003018	CDCA8/CDC20/ANAPC1/SMARCC1/PBRM1/ACTL6A/TACC3/MAD2L1/TRIP13/APC/CDC23/SPDL1/TTK/MAD1L1/ACTB/SMARCD3/NSMCE2/NEK6/ZWINT/BUB3/INCENP/DPF2/ANAPC15/ZW10/SMARCD1/ANAPC7/ANAPC5/CHFR/RB1/PCID2/CDC16/DPF3/XRCC3/ZWILCH/LCMT1/BRD7/SMARCE1/CDC27/ANAPC11/PSMG2/SMARCA4/DPF1/SMARCB1	43
GO:0006779	porphyrin-containing compound biosynthetic process	19/4721	35/18870	0.000198604	0.00367417	0.00323787	SLC6A9/UROD/IBA57/ABCB10/ABCB6/ALAS1/CPOX/TMEM14B/FXN/COX15/UROS/HMBS/SLC11A2/SUCLA2/IREB2/SLC25A39/FECH/SRRD/TSPO	19
GO:0033014	tetrapyrrole biosynthetic process	19/4721	35/18870	0.000198604	0.00367417	0.00323787	SLC6A9/UROD/IBA57/ABCB10/ABCB6/ALAS1/CPOX/TMEM14B/FXN/COX15/UROS/HMBS/SLC11A2/SUCLA2/IREB2/SLC25A39/FECH/SRRD/TSPO	19
GO:0072528	pyrimidine-containing compound biosynthetic process	22/4721	43/18870	0.000200316	0.00369478	0.00325604	MTOR/CTPS1/CMPK1/UCK2/NME7/CAD/DTYMK/NME6/DHFR2/UMPS/DCK/TBPL1/UCK1/NME2P1/THTPA/NME4/DHODH/NME1/NME2/SLC25A19/TYMS/UPRT	22
GO:0071482	cellular response to light stimulus	49/4721	123/18870	0.000202102	0.00371663	0.00327529	NOC2L/KDM1A/PARP1/OPN3/CAMKMT/RHBDD1/COPS9/TREX1/HYAL2/HYAL3/ATR/GRK4/PPID/NPM1/BAK1/MAPK13/MAPK14/POLH/XPA/SMPD1/DDB1/MMP1/MMP3/MDM2/TRIAP1/CUL4A/ZBTB1/EIF2S1/RDH11/NSMCE3/EIF2AK4/INO80/NEDD4/ST20/ERCC4/MMP2/TP53/NMT1/TMEM161A/AKT2/BAX/RUVBL2/ERCC1/POLD1/PCNA/ACTR5/RBX1/TIMP1/CUL4B	49
GO:0006893	Golgi to plasma membrane transport	27/4721	57/18870	0.00021053	0.00386014	0.00340176	GOLPH3L/CNST/RAB10/PREPL/COMMD1/CCDC93/ACSL3/ATP2C1/EXOC2/KIF13A/GOPC/STEAP2/EXOC4/LYPLA1/ANK3/EXOC5/CSK/RAB26/VPS35L/CLN3/LLGL1/RAB34/NSF/GGA3/RAB31/ARFRP1/CCDC22	27
GO:0009147	pyrimidine nucleoside triphosphate metabolic process	15/4721	25/18870	0.000214239	0.00390841	0.0034443	CTPS1/UCK2/NME7/CAD/DTYMK/NME6/TBPL1/UCK1/ENTPD7/NME2P1/NME4/DCTPP1/NME1/NME2/TYMS	15
GO:2000278	regulation of DNA biosynthetic process	47/4721	117/18870	0.000214428	0.00390841	0.0034443	EXOSC10/MEAF6/SMG5/CCT3/NEK7/NVL/CCT4/CCT7/XRCC5/PARP3/ATR/RFC4/HNRNPD/FGF2/CCT5/MAP3K4/CCT6A/POT1/TNKS/PINX1/DSCC1/NIBAN2/STN1/NAT10/MEN1/CHEK1/PTGES3/CCT2/MAPKAPK5/RFC5/RFC3/TFDP1/HSP90AA1/GFER/PARN/CHTF8/TP53/WRAP53/POLG2/PNKP/PCNA/SRC/CCT8/MAPK1/JADE3/GNL3L/DKC1	47
GO:0042168	heme metabolic process	23/4721	46/18870	0.000224975	0.0040886	0.00360309	SLC6A9/UROD/IBA57/ABCB10/ABCB6/ALAS1/CPOX/TMEM14B/FXN/ABCC2/COX15/UROS/HMBS/SLC11A2/IREB2/HMOX2/ABCC1/SLC46A1/SLC25A39/FECH/SRRD/HMOX1/TSPO	23
GO:0070200	establishment of protein localization to telomere	12/4721	18/18870	0.000231241	0.00418684	0.00368967	CCT3/SPDYA/CCT4/CCT7/CCT5/CCT6A/POT1/NABP2/CCT2/WRAP53/CCT8/DKC1	12
GO:1903076	regulation of protein localization to plasma membrane	44/4721	108/18870	0.000231736	0.00418684	0.00368967	RER1/EPHB2/LDLRAP1/CNST/VAMP8/ACSL3/APPL1/ATP2C1/PLS1/AP2M1/DAB2/NHLRC1/STX7/ACTB/CNPY4/CDK5/LYPLA1/ITGB1/RAB11FIP2/RHOG/PICALM/LRP1/TMED2/MMP14/HECTD1/VTI1B/NUMB/AKT1/CSK/PTPN9/CIB1/PDPK1/STX4/CLN3/VPS4A/ZDHHC7/RANGRF/ITGA3/PPP1R9B/CLTC/SIRT6/PIK3R2/BCL2L1/ZDHHC8	44
GO:0051053	negative regulation of DNA metabolic process	56/4721	146/18870	0.000241563	0.00435166	0.00383492	DFFB/NMNAT1/DFFA/EXOSC10/S100A11/UBQLN4/PARP1/MSH2/XRCC5/OGG1/MLH1/PARP3/ATR/MAGEF1/PDS5A/SUB1/RAD17/RAD50/GMNN/H1-4/CGAS/POT1/CYREN/TNKS/PINX1/NBN/HSF1/NIBAN2/ABL1/TTF1/FBH1/SHLD2/STN1/NAT10/OTUB1/MEN1/CHEK1/TIMELESS/HMGA2/KMT5A/TIPIN/SLX4/NUDT16L1/ERCC4/SLX1B/SLX1A/CDT1/TP53/LIG3/SENP3/ERCC1/TRIM28/SHLD1/SRC/RTEL1/GNL3L	56
GO:2000573	positive regulation of DNA biosynthetic process	31/4721	69/18870	0.000247025	0.00443332	0.00390688	CCT3/NEK7/NVL/CCT4/CCT7/XRCC5/ATR/RFC4/FGF2/CCT5/MAP3K4/CCT6A/POT1/TNKS/DSCC1/PTGES3/CCT2/MAPKAPK5/RFC5/RFC3/HSP90AA1/GFER/PARN/CHTF8/WRAP53/POLG2/PNKP/PCNA/CCT8/MAPK1/DKC1	31
GO:0031297	replication fork processing	24/4721	49/18870	0.000247531	0.00443332	0.00390688	CENPS/PARP1/ETAA1/SMARCAL1/TRAIP/ATR/RAD50/MMS22L/ASF1A/NBN/TONSL/FBH1/DNA2/MUS81/DDX11/EXD2/TIPIN/EME2/RFWD3/ALYREF/CENPX/CARM1/PCNA/RTEL1	24
GO:0034599	cellular response to oxidative stress	89/4721	255/18870	0.000250695	0.00447701	0.00394538	PEX10/PARK7/PEX14/ATP13A2/PRDX1/GPX7/SLC25A24/DDR2/GLRX2/PYCR2/PARP1/MPV17/PNPT1/HTRA2/ANKZF1/STK25/TREX1/GPX1/PDCD10/SLC7A11/GPX8/PPARGC1B/MAPK9/MAPK13/HDAC2/RWDD1/PPIA/CHCHD2/VKORC1L1/ZNF277/MET/AGAP3/MSRA/GSR/BRF2/PEX2/HSF1/NUDT2/FXN/FANCC/TXN/MAPKAP1/ABL1/AIFM2/PRDX3/PLEKHA1/BNIP3/PRR5L/ALDH3B1/MMP3/MGST1/STAT6/MDM2/PAWR/PXN/HIF1A/FUT8/EIF2S1/AKT1/TBC1D24/TRAP1/ABCC1/STX4/MMP2/NQO1/MEAK7/TP53…	89
GO:0032434	regulation of proteasomal ubiquitin-dependent protein catabolic process	55/4721	143/18870	0.000251731	0.00448255	0.00395026	DVL1/PARK7/CDC20/GLMN/UBQLN4/COP1/UCHL5/TRIB2/SOCS5/COMMD1/XPO1/SUMO1/SMARCC1/GSK3B/UBE2K/RCHY1/DAB2/RNF14/MAPK9/UFL1/ZFAND2A/GNA12/ANKIB1/CAV1/CCAR2/IL33/VCP/PABIR1/UBQLN1/RAD23B/USP5/PRICKLE1/MDM2/FBXW8/CHFR/HECTD1/AKT1/FBXO22/DET1/STUB1/ELOB/SUMO2/USP14/SMAD7/SIRT6/KEAP1/RAD23A/GIPC1/DDA1/HSPBP1/TRIB3/RBX1/DESI1/PSMD10/BCAP31	55
GO:0006221	pyrimidine nucleotide biosynthetic process	18/4721	33/18870	0.000269485	0.00478491	0.00421672	CTPS1/CMPK1/UCK2/NME7/CAD/DTYMK/NME6/UMPS/DCK/TBPL1/UCK1/NME2P1/NME4/DHODH/NME1/NME2/TYMS/UPRT	18
GO:0006090	pyruvate metabolic process	47/4721	118/18870	0.000270873	0.00479577	0.00422628	ENO1/MTOR/SLC16A1/PDK1/TREX1/PDHB/VDAC1/IER3/ME1/FOXK1/GCK/DLD/BPGM/SLC2A6/HK1/PGAM1/LDHC/LDHA/PDHX/ARL2/DLAT/GAPDH/TPI1/ENO2/LDHB/PFKM/PRKAG1/HTR2A/PCK2/HIF1A/ADPGK/PKM/JMJD8/FAHD1/MLST8/ALDOA/SRR/NCOR1/RPTOR/ME2/SIRT6/PRKACA/GPI/EIF6/PDK3/PGK1/PGAM4	47
GO:0051131	chaperone-mediated protein complex assembly	14/4721	23/18870	0.000282915	0.00499466	0.00440156	HSPD1/HSPA4/PFDN6/PSMG3/PTGES3/CCT2/BBS10/HSP90AA1/NDUFAF1/STUB1/PSMG2/LONP1/MKKS/PSMG1	14
GO:0016078	tRNA catabolic process	11/4721	16/18870	0.000285455	0.00501087	0.00441584	EXOSC10/TRNT1/EXOSC7/EXOSC9/POP1/ZCCHC7/EXOSC3/EXOSC2/TRDMT1/EXOSC8/ELAC2	11
GO:0099116	tRNA 5'-end processing	11/4721	16/18870	0.000285455	0.00501087	0.00441584	THG1L/RPP40/POP7/POP1/RPP38/RPP30/POP5/PRORP/RPP25/POP4/HSD17B10	11
GO:0070199	establishment of protein localization to chromosome	16/4721	28/18870	0.000289646	0.00507004	0.00446799	CCT3/SPDYA/CCT4/CCT7/CCT5/MACROH2A1/CCT6A/LRWD1/POT1/MACROH2A2/NABP2/CCT2/WRAP53/RUVBL2/CCT8/DKC1	16
GO:0006739	NADP metabolic process	22/4721	44/18870	0.000306534	0.00533542	0.00470186	NADK/PGD/MTOR/MDH1/RPIA/IDH1/RPE/TKT/NADK2/NNT/NUDT12/ME1/GCK/PGAM1/TALDO1/MLST8/NQO1/TP53/RPTOR/ME2/PGLS/G6PD	22
GO:0071763	nuclear membrane organization	22/4721	44/18870	0.000306534	0.00533542	0.00470186	RCC1/BROX/SPAST/DCTN1/TMEM43/REEP4/CHMP7/CHMP5/NEK6/TOR1A/REEP3/BANF1/CHMP4A/VRK1/UBE2I/VPS4A/CHMP1A/CTDNEP1/CHMP6/VPS4B/CHMP2A/NSFL1C	22
GO:0043648	dicarboxylic acid metabolic process	39/4721	94/18870	0.000329902	0.00572602	0.00504607	GCLM/FH/ADSS2/MDH1/IDH1/ATIC/DHFR2/NIT2/SLC7A11/AADAT/SDHA/MRPS36/ALDH5A1/ME1/MTHFD1L/MDH2/SDHAF3/GRHPR/FPGS/ASS1/GLUD1/ALDH18A1/GOT1/AASDHPPT/SHMT2/SUCLA2/PCK2/L2HGDH/MTHFD1/MTHFS/GPT2/GOT2/ACSF3/SLC46A1/ACLY/NAGS/ME2/ACOT8/SLC19A1	39
GO:0006879	intracellular iron ion homeostasis	32/4721	73/18870	0.000342191	0.00585847	0.0051628	ATP13A2/BOLA1/TTC7A/BOLA3/ABCB6/ATP6V1A/TFRC/STEAP2/SRI/TFR2/ACO1/FXN/ATP6V1G1/GLRX3/CYB561A3/FTH1/PICALM/SLC11A2/ISCU/ATP6V0A2/HIF1A/GLRX5/IREB2/NUBP1/BOLA2/BOLA2B/ATP6V0D1/TMEM199/SLC46A1/CYB561/FTL/HMOX1	32
GO:0010569	regulation of double-strand break repair via homologous recombination	32/4721	73/18870	0.000342191	0.00585847	0.0051628	KDM1A/RPA2/MEAF6/DMAP1/VPS72/UBQLN4/PARP1/ACTR2/RUVBL1/ACTL6A/MAGEF1/HELQ/CGAS/ACTB/FIGNL1/ABL1/FBH1/SHLD2/MMS19/CHEK1/TIMELESS/YEATS4/KMT5A/PPP4C/WRAP53/SENP3/PIAS4/SIRT6/RUVBL2/SHLD1/MRGBP/RTEL1	32
GO:0000394	RNA splicing, via endonucleolytic cleavage and ligation	10/4721	14/18870	0.000342274	0.00585847	0.0051628	ZBTB8OS/TSEN15/DDX1/FAM98A/C2orf49/TSEN2/RTRAF/FAM98B/TSEN54/RTCB	10
GO:0006177	GMP biosynthetic process	10/4721	14/18870	0.000342274	0.00585847	0.0051628	ATIC/IMPDH2/GMPS/PPAT/PAICS/IMPDH1/ADK/APRT/PFAS/ADSL	10
GO:0071027	nuclear RNA surveillance	10/4721	14/18870	0.000342274	0.00585847	0.0051628	EXOSC10/EXOSC7/EXOSC9/EXOSC4/ZCCHC7/EXOSC3/EXOSC2/EXOSC8/EXOSC5/ZC3H4	10
GO:0006612	protein targeting to membrane	52/4721	135/18870	0.000350536	0.00598332	0.00527282	ICMT/ZDHHC18/HPCA/SSR2/SRP9/ITGB1BP1/ZFAND2B/MFF/ZDHHC3/ARL6/ATG3/SEC61A1/SRPRB/SSR3/SSR1/TRAM2/PEX3/ZDHHC14/ZDHHC4/SEC61G/CDK5/VPS37A/TRAM1/SEC61B/ANK3/ZDHHC6/HRAS/VPS37C/ZDHHC24/SRPRA/RAB3IP/CHMP4A/SRP54/RN7SL1/RN7SL3/RN7SL2/CEMIP/CIB1/ZDHHC7/CDK5R1/NACA2/SRP68/MTCL1/GET3/YIF1B/AKT2/PEX26/LARGE1/MICALL1/MIEF1/CHM/UBL4A	52
GO:0045862	positive regulation of proteolysis	116/4721	350/18870	0.00035519	0.00604605	0.0053281	DVL1/AURKAIP1/ENO1/MUL1/CDC20/NRDC/EFNA3/COP1/TRIB2/SOCS5/HTRA2/CASP8/SUMO1/HSPD1/HSPE1/RHBDD1/BOK/ROBO1/GSK3B/FAM162A/USP13/MAGEF1/WFS1/REST/RCHY1/PDCD6/DAB2/RNF14/FBXW11/PRELID1/F12/MAPK9/BAK1/BAG2/CASP8AP2/HDAC2/L3MBTL3/PDCD2/ZFAND2A/ANKIB1/PSMC2/CAV1/CASP2/ADAM9/LYN/ASPH/PTK2/PLGRKT/IL33/VCP/PABIR1/UBQLN1/ANP32B/CTSL/TRIM32/FAS/BTRC/SPON1/PACSIN3/PSMC3/FADD/CTSC/PICALM/BLID/USP5/PRICKLE1/SENP…	116
GO:0008654	phospholipid biosynthetic process	88/4721	254/18870	0.000357229	0.00606407	0.00534398	PIK3CD/DHDDS/PIGV/CEPT1/PMVK/PIGM/PIGC/BPNT1/CAPN2/GNPAT/GGPS1/SH3YL1/MBOAT2/SELENOI/LCLAT1/SOCS5/PIGF/TTC7A/ORMDL1/IDH1/ACSL3/TAMM41/ABHD5/SACM1L/PIK3R4/DGKG/PCYT1A/DGKQ/PI4K2B/SRD5A3/GPAT3/FGF2/LPCAT1/SLC30A5/AGPAT1/NUS1/SYNJ2/AGPAT5/PTDSS1/EFR3A/GPAA1/SPTLC1/PGAP4/TMEM38B/DPM2/DOLPP1/DOLK/AGPAT2/PIP4K2A/GPAM/PTDSS2/FAR1/DGKZ/PTPMT1/MTMR2/PIP4K2C/MVK/MTMR6/HTR2A/ABHD4/AJUBA/PIGQ/CLN3/VAC14/PITP…	88
GO:0097193	intrinsic apoptotic signaling pathway	107/4721	319/18870	0.000360545	0.00610358	0.0053788	NOC2L/PARK7/ENO1/KDM1A/HDAC1/TXNDC12/MLLT11/ARHGEF2/PHLDA3/IL19/PARP1/RPS7/MSH2/HTRA2/PDK1/DNAJC10/BOK/STK25/MLH1/SHISA5/GPX1/NCK1/PDCD10/PARL/OPA1/WFS1/HINT1/IER3/DAXX/BAK1/GSDME/FIGNL1/PPIA/STYXL1/ARMC10/CAV1/CASP2/CCAR2/POLB/SNAI2/PRKDC/NBN/RRM2B/GRINA/CREB3/UBQLN1/RNF183/TRIM32/ABL1/NACC2/TRAF2/FBH1/CUL2/VDAC2/BNIP3/HRAS/RRP8/CD44/CREB3L1/NDUFS3/PTPMT1/TMEM109/DDIAS/CUL5/HYOU1/MDM2/TRIAP1/DIA…	107
GO:0006515	protein quality control for misfolded or incompletely synthesized proteins	17/4721	31/18870	0.000365772	0.00614159	0.0054123	PEX10/AUP1/UGGT1/ANKZF1/NGLY1/DERL1/VCP/TOR1A/YME1L1/STUB1/PEX12/RNF126/CLPP/LONP1/UFD1/SDF2L1/RNF185	17
GO:0006783	heme biosynthetic process	17/4721	31/18870	0.000365772	0.00614159	0.0054123	SLC6A9/UROD/IBA57/ABCB10/ALAS1/CPOX/TMEM14B/FXN/COX15/UROS/HMBS/SLC11A2/IREB2/SLC25A39/FECH/SRRD/TSPO	17
GO:0008053	mitochondrial fusion	17/4721	31/18870	0.000365772	0.00614159	0.0054123	MFN2/MUL1/MIGA1/MFF/PARL/OPA1/TFRC/THG1L/BAK1/RCC1L/CHCHD3/STOML2/ZDHHC6/BNIP3/MTCH2/PLD6/BAX	17
GO:0032438	melanosome organization	20/4721	39/18870	0.000372235	0.00623318	0.00549301	SNAPIN/RAB29/ABCB6/AP1S3/HPS3/BLOC1S4/AP3B1/AP3S1/BLOC1S5/KIF13A/RAB32/AP1S1/AP3M1/HPS6/AP3S2/AP3D1/AP1M1/BLOC1S3/BACE2/AP1B1	20
GO:0032210	regulation of telomere maintenance via telomerase	25/4721	53/18870	0.000387293	0.0064461	0.00568064	EXOSC10/SMG5/CCT3/NEK7/CCT4/CCT7/XRCC5/ATR/CCT5/MAP3K4/CCT6A/POT1/TNKS/PINX1/STN1/NAT10/CCT2/MAPKAPK5/PARN/PNKP/SRC/CCT8/MAPK1/GNL3L/DKC1	25
GO:0071478	cellular response to radiation	66/4721	181/18870	0.000389411	0.0064461	0.00568064	NOC2L/KDM1A/ZMPSTE24/INTS7/PARP1/OPN3/CAMKMT/XRCC5/RHBDD1/COPS9/TREX1/HYAL2/HYAL3/ATR/GRK4/CLOCK/PPID/NPM1/BAK1/MAPK13/MAPK14/POLH/GTF2H5/FIGNL1/SNAI2/HSF1/XPA/HRAS/SMPD1/TMEM109/DDB1/YAP1/MMP1/MMP3/MDM2/TRIAP1/LIG4/CUL4A/ZBTB1/EIF2S1/RDH11/NSMCE3/EIF2AK4/INO80/NEDD4/ST20/ERCC4/MMP2/TP53/NMT1/GRB2/TMEM161A/AKT2/BAX/RUVBL2/ERCC1/POLD1/PCNA/BCL2L1/ACTR5/CHEK2/RBX1/XRCC6/TIMP1/CUL4B/BRCC3	66
GO:0034058	endosomal vesicle fusion	9/4721	12/18870	0.000392253	0.0064461	0.00568064	TGFBRAP1/VPS8/VPS11/VPS33A/VPS18/VPS39/VPS4A/SPHK1/VPS16	9
GO:0070202	regulation of establishment of protein localization to chromosome	9/4721	12/18870	0.000392253	0.0064461	0.00568064	CCT3/CCT4/CCT7/CCT5/CCT6A/CCT2/WRAP53/CCT8/DKC1	9
GO:0071712	ER-associated misfolded protein catabolic process	9/4721	12/18870	0.000392253	0.0064461	0.00568064	AUP1/UGGT1/NGLY1/DERL1/VCP/TOR1A/UFD1/SDF2L1/RNF185	9
GO:1903405	protein localization to nuclear body	9/4721	12/18870	0.000392253	0.0064461	0.00568064	CCT3/CCT4/CCT7/CCT5/CCT6A/CCT2/WRAP53/CCT8/DKC1	9
GO:1904867	protein localization to Cajal body	9/4721	12/18870	0.000392253	0.0064461	0.00568064	CCT3/CCT4/CCT7/CCT5/CCT6A/CCT2/WRAP53/CCT8/DKC1	9
GO:0000447	endonucleolytic cleavage in ITS1 to separate SSU-rRNA from 5.8S rRNA and LSU-rRNA from tricistronic rRNA transcript (SSU-rRNA, 5.8S rRNA, LSU-rRNA)	8/4721	10/18870	0.000416539	0.00673769	0.00593761	NOP14/RPP40/ABT1/RRS1/UTP20/NOP9/FCF1/KRI1	8
GO:0007084	mitotic nuclear membrane reassembly	8/4721	10/18870	0.000416539	0.00673769	0.00593761	RCC1/BROX/SPAST/REEP4/REEP3/BANF1/UBE2I/VPS4A	8
GO:0042797	tRNA transcription by RNA polymerase III	8/4721	10/18870	0.000416539	0.00673769	0.00593761	GTF3C2/GTF3C3/GTF3C6/POLR3D/POLR2L/POLR3E/GTF3C1/POLR2F	8
GO:0070900	mitochondrial tRNA modification	8/4721	10/18870	0.000416539	0.00673769	0.00593761	TRIT1/TRMT61B/METTL8/MTO1/PUS1/TRMT5/CDK5RAP1/HSD17B10	8
GO:0101024	mitotic nuclear membrane organization	8/4721	10/18870	0.000416539	0.00673769	0.00593761	RCC1/BROX/SPAST/REEP4/REEP3/BANF1/UBE2I/VPS4A	8
GO:1900864	mitochondrial RNA modification	8/4721	10/18870	0.000416539	0.00673769	0.00593761	TRIT1/TRMT61B/METTL8/MTO1/PUS1/TRMT5/CDK5RAP1/HSD17B10	8
GO:0009161	ribonucleoside monophosphate metabolic process	27/4721	59/18870	0.00042342	0.00683111	0.00601993	AK2/CMPK1/AK4/AMPD2/UCK2/ADSS2/CAD/ATIC/IMPDH2/UMPS/GMPS/PPAT/PAICS/DCK/NT5E/IMPDH1/NUDT2/RFK/UCK1/ADK/DHODH/APRT/PFAS/NT5C/ADSL/CASK/UPRT	27
GO:1901990	regulation of mitotic cell cycle phase transition	117/4721	355/18870	0.000428049	0.00688779	0.00606989	RPA2/LSM10/CDCA8/CDC20/CDKN2C/CDC7/SASS6/DDR2/PBX1/CDC73/DTL/ID2/CPSF3/RRM2/MTA3/ERCC3/ACVR1/UBE2E2/SMARCC1/TREX1/APPL1/PBRM1/TPRA1/ACTL6A/MAD2L1/PLRG1/TRIP13/CDK7/RAD17/APC/RAD50/CDC23/SPDL1/TMEM14B/IER3/TTK/MAD1L1/ACTB/CDK6/CASP2/SMARCD3/PINX1/PRKDC/NBN/RRM2B/NSMCE2/PABIR1/INIP/NEK6/NACC2/ZWINT/BUB3/INCENP/DDB1/DPF2/CCND1/ANAPC15/RDX/ZW10/CHEK1/PHB2/SMARCD1/NABP2/CDK4/MDM2/APPL2/ANAPC7/TRIAP1/A…	117
GO:0006405	RNA export from nucleus	38/4721	92/18870	0.000434525	0.00695826	0.00613198	MAGOH/SMG5/DHX9/SMG7/NUP133/XPO1/THOC7/NUP155/PHAX/THOC3/NPM1/XPO5/NOL6/NCBP1/GLE1/UPF2/MAGOHB/SARNP/XPOT/NUP107/CPSF6/RAN/PCID2/THOC6/NUP93/DDX19B/DDX19A/NUP88/ALKBH5/NUP85/ALYREF/DDX39A/NUP62/RAE1/MCM3AP/THOC5/NXT2/THOC2	38
GO:0062197	cellular response to chemical stress	106/4721	317/18870	0.00043468	0.00695826	0.00613198	PEX10/PARK7/PEX14/MTOR/ATP13A2/PRDX1/GPX7/LRRC8D/SLC25A24/ARHGEF2/DDR2/GLRX2/PYCR2/PARP1/MPV17/PNPT1/HTRA2/STK39/XRCC5/ANKZF1/STK25/OXSR1/TREX1/GPX1/PDCD10/SLC7A11/GPX8/PPARGC1B/MAPK9/MAPK13/ATG5/HDAC2/RWDD1/PPIA/CHCHD2/VKORC1L1/ZNF277/MET/CAV1/AKR1B1/AGAP3/MSRA/GSR/BRF2/PEX2/PLEC/HSF1/NUDT2/FXN/FANCC/TXN/MAPKAP1/ABL1/AIFM2/FAS/PRDX3/PLEKHA1/BNIP3/PRR5L/ALDH3B1/MMP3/MGST1/STAT6/MDM2/PAWR/PXN/HIF1…	106
GO:0006891	intra-Golgi vesicle-mediated transport	18/4721	34/18870	0.000439356	0.00697888	0.00615016	TRAPPC3/COG2/COPG1/COPB2/VTI1A/COPB1/RAB6A/COPZ1/COG6/VTI1B/GOLGA5/COG7/COG4/COG8/NSF/GOSR2/COPE/TRAPPC10	18
GO:0032212	positive regulation of telomere maintenance via telomerase	18/4721	34/18870	0.000439356	0.00697888	0.00615016	CCT3/NEK7/CCT4/CCT7/XRCC5/ATR/CCT5/MAP3K4/CCT6A/POT1/TNKS/CCT2/MAPKAPK5/PARN/PNKP/CCT8/MAPK1/DKC1	18
GO:0048199	vesicle targeting, to, from or within Golgi	18/4721	34/18870	0.000439356	0.00697888	0.00615016	PEF1/TRAPPC3/KLHL12/TRAPPC12/PREB/TRAPPC11/PDCD6/SAR1B/TMED9/PPP6C/TRAPPC4/TMED2/TMED10/TRAPPC2L/TRAPPC1/TRAPPC8/TRAPPC5/TRAPPC2	18
GO:0072384	organelle transport along microtubule	37/4721	89/18870	0.000442092	0.00700432	0.00617258	TMEM201/PEX14/CDC42/SNAPIN/SPAST/LRPPRC/TRAK2/MREG/COPG1/OPA1/BLOC1S4/UCHL1/MAP1B/AP3B1/AP3S1/FBXW11/BLOC1S5/KIF13A/SYBU/BICD2/AP3M1/RAB6A/BICD1/ACTR10/HIF1A/SYNE2/AP3S2/CLN3/HSBP1/KIF1C/RHOT1/AP3D1/KXD1/BORCS8/BLOC1S3/KIF3B/NEFH	37
GO:0070936	protein K48-linked ubiquitination	29/4721	65/18870	0.000446324	0.0070353	0.00619988	UBE2T/RNF187/NMI/UBE2E3/UBE2E2/UBE2E1/RNF4/UBE2K/SKP2/UBE2D2/FBXO38/RNF8/UBE2D4/PPIA/UBE3C/TRIM32/TRIM44/BIRC2/RNF34/RNF6/KBTBD6/KBTBD7/UBE2Q2/ZNRF1/RFFL/CDC34/RNF126/UBE2G2/RBX1	29
GO:0072666	establishment of protein localization to vacuole	29/4721	65/18870	0.000446324	0.0070353	0.00619988	VPS54/STAM2/MON1A/PIK3R4/VPS8/AP3B1/AP4M1/VPS37A/SNX16/VPS28/VPS13A/STAM/AP3M1/TSG101/VPS37C/HSPA8/M6PR/GNPTAB/VPS36/NEDD4/NAGPA/VPS4A/VPS25/SNF8/GGA3/HGS/PIK3C3/AP3D1/MVB12A	29
GO:2000781	positive regulation of double-strand break repair	36/4721	86/18870	0.000448569	0.00705269	0.00621521	MEAF6/DMAP1/VPS72/PARP1/ACTR2/SMARCC1/PARP3/PBRM1/RUVBL1/ACTL6A/HELQ/ACTB/SMARCD3/UBE2V2/PRKDC/SHLD2/MMS19/DPF2/DDX11/SMARCD1/TIMELESS/YEATS4/DPF3/BRD7/WRAP53/SMARCE1/SPIRE1/PIAS4/SIRT6/SMARCA4/DPF1/RUVBL2/PNKP/SHLD1/MRGBP/SMARCB1	36
GO:2000144	positive regulation of DNA-templated transcription initiation	30/4721	68/18870	0.000453341	0.00710963	0.00626538	MED18/TAF12/MED8/SUB1/MED7/TAF11/MED20/MED23/TBP/TAF6/ZNHIT1/PAXIP1/TAF2/MED27/MED22/TAF10/MED19/FOSL1/PSMC6/MED6/GTF2A1/GTF2A2/MED11/MED31/TP53/MED24/MED16/ERCC1/TAF4/MED15	30
GO:2001243	negative regulation of intrinsic apoptotic signaling pathway	45/4721	114/18870	0.000456443	0.00713878	0.00629108	NOC2L/PARK7/ENO1/KDM1A/HDAC1/TXNDC12/ARHGEF2/HTRA2/GPX1/PARL/OPA1/WFS1/FIGNL1/PPIA/ARMC10/CCAR2/SNAI2/RRM2B/GRINA/CREB3/TRIM32/VDAC2/CD44/CREB3L1/NDUFS3/DDIAS/HYOU1/MDM2/TRIAP1/BCL2L2/HIF1A/AKT1/ELL3/TRAP1/PYCR1/TMEM161A/NDUFA13/URI1/PLAUR/BCL2L1/SRC/BID/MIF/NONO/TAF9B	45
GO:2000142	regulation of DNA-templated transcription initiation	34/4721	80/18870	0.000457511	0.00713878	0.00629108	MED18/TAF12/MED8/SUB1/MED7/PWWP2A/TAF11/MED20/MED23/TBP/TAF6/ZNHIT1/PAXIP1/TAF2/MED27/MED22/TAF10/MED19/FOSL1/ATF7IP/CDK4/PCID2/PSMC6/MED6/GTF2A1/GTF2A2/MED11/MED31/TP53/MED24/MED16/ERCC1/TAF4/MED15	34
GO:0090199	regulation of release of cytochrome c from mitochondria	22/4721	45/18870	0.000459015	0.00714422	0.00629587	MLLT11/MFF/GPX1/FAM162A/PARL/OPA1/PRELID1/BAK1/FXN/GHITM/BNIP3/TRIAP1/BCL2L2/AKT1/PLSCR3/TP53/PDCD5/PLAUR/BAX/BCL2L1/BID/PSMD10	22
GO:0010639	negative regulation of organelle organization	119/4721	363/18870	0.00048427	0.00749608	0.00660595	AURKAIP1/EXOSC10/MTOR/MUL1/CAPZB/CDCA8/CDC20/KANK4/CAPZA1/ARHGEF2/PARP1/SLC35F6/FEZ2/TMSB10/BOK/NME6/GPX1/TWF2/CEP97/PHLDB2/PFN2/IQCJ-SCHIP1/PARL/OPA1/TFRC/SLIT2/MAD2L1/TRIP13/SUB1/MAP1B/APC/RAD50/SPDL1/PRELID1/NPM1/TBC1D7/IER3/EHMT2/BAK1/TTK/MAD1L1/STYXL1/MET/POT1/MTPN/TNKS/PINX1/NBN/CYRIB/KANK1/FXN/GDI2/ZWINT/GHITM/STN1/BUB3/BNIP3/NAT10/INCENP/SPTBN2/CORO1B/RBM14/ANAPC15/YAP1/RDX/ZW10/CENATAC/C…	119
GO:0009301	snRNA transcription	12/4721	19/18870	0.000484633	0.00749608	0.00660595	RPAP2/ZC3H8/ICE1/CDK7/SNAPC3/SNAPC4/ZNF143/MYOD1/SNAPC1/ELL3/SNAPC2/CC2D1A	12
GO:0009100	glycoprotein metabolic process	121/4721	370/18870	0.000485262	0.00749608	0.00660595	B3GALT6/PARK7/DDOST/DHDDS/POMGNT1/ALG6/HS2ST1/ALG14/EXTL2/MAN1A2/KRTCAP2/GALNT2/OST4/GALNT14/GFPT1/TET3/MOGS/CHST10/UGGT1/EDEM1/NGLY1/STT3B/GLB1/POMGNT2/TREX1/GMPPB/RFT1/ST3GAL6/POGLUT1/RPN1/PXYLP1/B3GALNT1/ALG3/XXYLT1/SRD5A3/BMPR1B/OSTC/GALNT7/AGA/NDST1/GALNT10/B4GALT7/MGAT4B/SLC35B2/NUS1/UST/CHST12/DPY19L1/GALNT17/PLOD3/CHPF2/EXTL3/FUT10/POMK/DPY19L4/EXT1/IL33/CTSL/ALG2/ERP44/FKTN/ST6GALNAC4/DP…	121
GO:0051028	mRNA transport	49/4721	127/18870	0.000488467	0.00750231	0.00661143	MAGOH/NDC1/SMG5/DHX9/SMG7/NUP133/LRPPRC/XPO1/SEC13/NUP210/THOC7/NUP54/NUP155/CETN3/THOC3/NUP43/NUP42/PEG10/NUP205/TNKS/ZC3H3/HSF1/BICD2/NCBP1/GLE1/UPF2/MAGOHB/AAAS/SARNP/NUP107/NUP37/PCID2/UPF3A/THOC6/NUP93/NUTF2/DDX19B/DDX19A/NUP88/ALKBH5/NUP85/ALYREF/DDX39A/NUP62/RAE1/MCM3AP/THOC5/NXT2/THOC2	49
GO:0006356	regulation of transcription by RNA polymerase I	23/4721	48/18870	0.000494928	0.00750231	0.00661143	MTOR/ZMPSTE24/HEATR1/LYAR/MACROH2A1/BEND3/IPPK/MACROH2A2/POLR2L/DDX11/MARS1/ACTR6/PWP1/BNC1/MYBBP1A/UBTF/NOL11/SIRT7/CARM1/SMARCA4/PIH1D1/SMARCB1/FLNA	23
GO:0009066	aspartate family amino acid metabolic process	23/4721	48/18870	0.000494928	0.00750231	0.00661143	PHGDH/ADSS2/SLC25A12/NIT2/PLOD2/ENOPH1/AADAT/SLC25A13/ASNS/PLOD3/MSRA/RIDA/MTAP/ASS1/GOT1/APIP/AASDHPPT/SDSL/MTHFD1/GOT2/MRI1/GCAT/SMS	23
GO:0032527	protein exit from endoplasmic reticulum	23/4721	48/18870	0.000494928	0.00750231	0.00661143	PREB/AUP1/RHBDD1/EDEM1/SEC13/SAR1B/FAF2/TMEM30A/DERL1/VCP/SEC61B/UBAC2/SEL1L/TECPR2/DERL2/RANGRF/NPLOC4/HM13/TM9SF4/EDEM2/UBE2G2/UFD1/BCAP31	23
GO:0019076	viral release from host cell	16/4721	29/18870	0.000496592	0.00750231	0.00661143	ARL8B/ZNF502/PPID/PPIA/CAV2/CHMP7/CHMP5/TSG101/DDB1/CHMP4A/VPS4A/CHMP1A/CHMP6/VAPA/VPS4B/CHMP2A	16
GO:0030970	retrograde protein transport, ER to cytosol	16/4721	29/18870	0.000496592	0.00750231	0.00661143	AUP1/RHBDD1/EDEM1/FAF2/DERL1/VCP/SEC61B/UBAC2/SEL1L/DERL2/NPLOC4/HM13/EDEM2/UBE2G2/UFD1/BCAP31	16
GO:0035891	exit from host cell	16/4721	29/18870	0.000496592	0.00750231	0.00661143	ARL8B/ZNF502/PPID/PPIA/CAV2/CHMP7/CHMP5/TSG101/DDB1/CHMP4A/VPS4A/CHMP1A/CHMP6/VAPA/VPS4B/CHMP2A	16
GO:0051156	glucose 6-phosphate metabolic process	16/4721	29/18870	0.000496592	0.00750231	0.00661143	PGD/MTOR/RPIA/RPE/TKT/GCK/HK1/PGAM1/TALDO1/MLST8/TP53/G6PC3/RPTOR/PGLS/GPI/G6PD	16
GO:1903513	endoplasmic reticulum to cytosol transport	16/4721	29/18870	0.000496592	0.00750231	0.00661143	AUP1/RHBDD1/EDEM1/FAF2/DERL1/VCP/SEC61B/UBAC2/SEL1L/DERL2/NPLOC4/HM13/EDEM2/UBE2G2/UFD1/BCAP31	16
GO:1904358	positive regulation of telomere maintenance via telomere lengthening	19/4721	37/18870	0.000508103	0.00765748	0.00674818	CCT3/NEK7/CCT4/CCT7/XRCC5/ATR/CCT5/MAP3K4/CCT6A/POT1/TNKS/CCT2/MAPKAPK5/PARN/PNKP/RTEL1/CCT8/MAPK1/DKC1	19
GO:0019080	viral gene expression	41/4721	102/18870	0.000517791	0.0077656	0.00684346	HDAC1/USF1/DHX9/TRIM11/MOGS/UBP1/SPCS1/GSK3B/REST/LEF1/SPCS3/PAIP1/CANX/MGAT4B/TRIM27/TAF11/ATG5/TRIM14/TRIM32/ST6GALNAC4/PSMC3/POU2F3/ST3GAL4/TARBP2/HMGA2/DENR/MGAT2/FUT8/EIF2AK4/TFAP4/ST3GAL2/CTDP1/EIF3G/SMARCA4/USF2/PRMT1/EDEM2/RRP1B/SMARCB1/EIF3D/MCTS1	41
GO:0046364	monosaccharide biosynthetic process	41/4721	102/18870	0.000517791	0.0077656	0.00684346	ENO1/PGD/AKR1A1/ACADM/ZNF692/MDH1/SLC25A12/DGKQ/NLN/NR3C1/UST/CHST12/GCK/MDH2/SLC25A13/SDHAF3/SLC35B4/AKR1B1/WDR5/PGAM1/GOT1/DDB1/SLC37A4/TPI1/ENO2/PCK2/CHST14/SORD/PGP/GPT2/SLC25A11/G6PC3/SLC25A10/SIRT7/PTPN2/DSEL/SIRT6/PRKACA/GPI/PGK1/G6PD	41
GO:0018279	protein N-linked glycosylation via asparagine	14/4721	24/18870	0.000522938	0.00780491	0.00687811	DDOST/OST4/UGGT1/STT3B/RPN1/OSTC/ALG8/STT3A/ALG5/DAD1/MGAT2/FUT8/RPN2/DPM1	14
GO:0046039	GTP metabolic process	14/4721	24/18870	0.000522938	0.00780491	0.00687811	AK4/NME7/NME6/IMPDH2/OPA1/RAB23/IMPDH1/ENTPD7/NME2P1/RAN/EFL1/NME4/NME1/NME2	14
GO:0006986	response to unfolded protein	52/4721	137/18870	0.000528105	0.00785416	0.00692151	UBE2J2/MFN2/HSPA6/ABCB10/DNAJC10/HSPD1/HSPE1/RHBDD1/BOK/EDEM1/STT3B/MANF/NCK1/WFS1/TMEM33/HSPA4/STC2/FAF2/ATF6B/DAXX/BAK1/UFL1/TRAM1/COPS5/DERL1/HSF1/CREB3/VCP/ERP44/CREB3L1/CCND1/SERPINH1/HSPA8/TM7SF3/FICD/TMED2/KBTBD6/SERP2/TMTC4/ERO1A/JKAMP/EIF2S1/HSP90AA1/CHAC1/PIGBOS1/STUB1/DERL2/PTPN2/BAX/EDEM2/VAPB/MBTPS2	52
GO:0090174	organelle membrane fusion	47/4721	121/18870	0.00052878	0.00785416	0.00692151	ATP13A2/SNAPIN/STX6/SNAP47/YIPF4/VAMP8/TGFBRAP1/ARL8B/VPS8/YIPF5/BNIP1/STX7/STX1A/BET1/CAV2/CHMP7/CHMP5/PIP4K2A/VTI1A/VPS11/VPS33A/CHMP4A/VTI1B/VPS18/VPS39/ANXA2/VPS33B/STX4/CLN3/VPS4A/CHMP1A/RAB34/PIP4K2B/GOSR2/SPHK1/CHMP6/RAB12/STX10/RAB8A/ANKRD27/AKT2/CHMP2A/VPS16/SNAP25/SNAP29/TOM1/VAMP7	47
GO:0000266	mitochondrial fission	20/4721	40/18870	0.00057053	0.00843375	0.00743227	MUL1/MTFR1L/MFF/OPA1/AP3B1/SLC25A46/RALA/DDHD2/MTFR1/CYRIB/BNIP3/PGAM5/DDHD1/INF2/VPS35/MYO19/RALBP1/SPIRE1/MTFP1/MIEF1	20
GO:0048753	pigment granule organization	20/4721	40/18870	0.00057053	0.00843375	0.00743227	SNAPIN/RAB29/ABCB6/AP1S3/HPS3/BLOC1S4/AP3B1/AP3S1/BLOC1S5/KIF13A/RAB32/AP1S1/AP3M1/HPS6/AP3S2/AP3D1/AP1M1/BLOC1S3/BACE2/AP1B1	20
GO:0031396	regulation of protein ubiquitination	71/4721	200/18870	0.000584255	0.00861602	0.0075929	PARK7/CENPS/KDM1A/PEF1/CDC20/RPS7/COMMD1/NMI/GSK3B/CEP63/SIAH2/DCUN1D1/WFS1/RCHY1/MAD2L1/PDCD6/SKP2/HDAC3/NPM1/MAPK9/TBC1D7/NHLRC1/DAXX/BAG2/UFL1/ATG5/AIMP2/PPIA/LIMK1/CAV1/CDK5/PAXIP1/PINX1/UBE2V2/DERL1/VPS28/PLAA/UBQLN1/ABL1/BMI1/BTRC/PRMT3/TRIM44/ARRB1/BIRC2/PRICKLE1/CHFR/NDFIP2/AKT1/HSP90AA1/NSMCE3/STUB1/RPS2/ARRB2/PHF23/GPS2/RPL23/SPHK1/SIRT7/CENPX/SMAD7/PIN1/HSPBP1/U2AF2/TRIB3/UBE2L3/RBX1/T…	71
GO:0061462	protein localization to lysosome	27/4721	60/18870	0.00058804	0.0086512	0.00762389	ATP13A2/LAMTOR5/RTN4/VPS54/SH3BP4/PIK3R4/MFSD1/AP3B1/LAMTOR4/AP4M1/SNX16/RRAGA/AP3M1/LAMTOR1/HSPA8/M6PR/GNPTAB/AKT1/NEDD4/NAGPA/VPS4A/MEAK7/GGA3/HGS/PIK3C3/AP3D1/KPTN	27
GO:0009218	pyrimidine ribonucleotide metabolic process	17/4721	32/18870	0.0005993	0.00876795	0.00772678	CTPS1/CMPK1/UCK2/NME7/CAD/NME6/UMPS/DCK/UCK1/ENTPD7/NME2P1/NME4/DHODH/NME1/NME2/NT5C/UPRT	17
GO:1903649	regulation of cytoplasmic transport	17/4721	32/18870	0.0005993	0.00876795	0.00772678	RAB29/EIPR1/DNAJC13/ARFIP1/DAB2/SNX3/MTMR2/RDX/VPS11/MAP2K1/RAB11A/MAP2K2/SRC/MAPK1/NF2/MSN/SNX12	17
GO:0051304	chromosome separation	34/4721	81/18870	0.000601008	0.00876795	0.00772678	CDCA8/CDC20/SMARCAD1/MAD2L1/TRIP13/APC/CDC23/SPDL1/TTK/MAD1L1/NSMCE2/SMC2/ZWINT/BUB3/INCENP/ANAPC15/ZW10/CENATAC/NCAPD3/NCAPD2/ANAPC7/ANAPC5/CHFR/RB1/PCID2/CDC16/XRCC3/ZWILCH/LCMT1/TOP3A/ANAPC11/PSMG2/PPP2R1A/CSNK2A1	34
GO:0000956	nuclear-transcribed mRNA catabolic process	49/4721	128/18870	0.000601652	0.00876795	0.00772678	EXOSC10/MRTO4/AGO1/YBX1/MAGOH/SMG5/DHX9/SMG7/CNOT11/CNOT9/CNOT10/MLH1/EXOSC7/HNRNPD/EXOSC9/PAIP1/PELO/CNOT6/HBS1L/SYNCRIP/CNOT7/LSM1/EXOSC4/ZCCHC7/EXOSC3/NCBP1/EXOSC2/UPF2/CAPRIN1/POLR2G/DCPS/DCP1B/MAGOHB/PYM1/EXOSC8/UPF3A/EDC3/PARN/TNRC6A/NT5C3B/SMG8/LSM7/LSM4/EXOSC5/SMG9/DHX34/EIF4ENIF1/GSPT2/NBDY	49
GO:1901605	alpha-amino acid metabolic process	73/4721	207/18870	0.000613251	0.00891595	0.00785721	ICMT/PARK7/AGMAT/HMGCL/CTPS1/DDAH1/GCLM/PHGDH/PYCR2/ADSS2/ODC1/CAD/GFPT1/SLC25A12/HIBCH/SCLY/THAP4/DHFR2/NIT2/PLOD2/GMPS/QDPR/PPAT/ENOPH1/SLC7A11/AADAT/MCCC2/PCBD2/ALDH5A1/HIBADH/PSPH/SLC25A13/ASNS/PLOD3/MSRA/RIDA/PYCR3/GLDC/MTAP/PSAT1/FPGS/ASS1/SARDH/SEPHS1/PCBD1/GLUD1/ALDH18A1/GOT1/APIP/AASDHPPT/ACAD8/SLC38A1/SHMT2/SDSL/MTHFD1/IVD/MTHFS/FAH/CLN3/GPT2/GOT2/GCSH/SRR/PFAS/BLMH/NAGS/PYCR1/MRI1/ILVB…	73
GO:0000479	endonucleolytic cleavage of tricistronic rRNA transcript (SSU-rRNA, 5.8S rRNA, LSU-rRNA)	11/4721	17/18870	0.000625657	0.00907497	0.00799734	NOP14/RPP40/ABT1/RRS1/BOP1/BMS1/UTP20/NOP9/FCF1/TBL3/KRI1	11
GO:0051972	regulation of telomerase activity	22/4721	46/18870	0.000673552	0.00969014	0.00853947	NEK7/NVL/CCT4/XRCC5/PARP3/HNRNPD/MAP3K4/POT1/TNKS/PINX1/MEN1/PTGES3/CCT2/MAPKAPK5/HSP90AA1/PARN/TP53/WRAP53/PNKP/SRC/MAPK1/DKC1	22
GO:0009081	branched-chain amino acid metabolic process	15/4721	27/18870	0.000674342	0.00969014	0.00853947	HMGCL/DBT/HIBCH/PCCB/MCCC2/HIBADH/DLD/ECHS1/ACAD8/SDSL/IVD/BCKDK/ILVBL/BCAT2/HSD17B10	15
GO:0031167	rRNA methylation	15/4721	27/18870	0.000674342	0.00969014	0.00853947	TRMT61B/METTL5/NSUN3/METTL15P1/ZCCHC4/TFB1M/MRM2/NSUN5/BUD23/TRMT112/FDXACB1/EMG1/METTL16/MRM1/FTSJ3	15
GO:0071480	cellular response to gamma radiation	15/4721	27/18870	0.000674342	0.00969014	0.00853947	KDM1A/ZMPSTE24/XRCC5/TREX1/ATR/GTF2H5/HSF1/HRAS/TMEM109/YAP1/MDM2/TP53/BCL2L1/CHEK2/XRCC6	15
GO:0006906	vesicle fusion	46/4721	119/18870	0.000681214	0.00976618	0.00860647	ATP13A2/SNAPIN/STX6/SNAP47/YIPF4/VAMP8/TGFBRAP1/ARL8B/VPS8/YIPF5/STX7/STX1A/BET1/CAV2/CHMP7/CHMP5/PIP4K2A/VTI1A/VPS11/VPS33A/CHMP4A/VTI1B/VPS18/VPS39/ANXA2/VPS33B/STX4/CLN3/VPS4A/CHMP1A/RAB34/PIP4K2B/GOSR2/SPHK1/CHMP6/RAB12/STX10/RAB8A/ANKRD27/AKT2/CHMP2A/VPS16/SNAP25/SNAP29/TOM1/VAMP7	46

## Sheet: GO of G4-up genes in hASC
Table S5: RNA-seq analysis in human FISCs and ASCs.
GO of up-regulated genes with G4 formed at promoter in human ASCs
ID	Description	GeneRatio	BgRatio	pvalue	p.adjust	qvalue	geneID	Count
GO:0034470	ncRNA processing	42/555	439/18870	1.90463e-11	7.32141e-08	6.82861e-08	ANKRD16/RPP30/TRMT13/WDR3/TUT1/INTS4/INTS7/INTS13/TARBP2/PA2G4/RPPH1/PRORP/DTWD1/ERI2/KARS1/ELAC2/DDX49/EXOSC5/TP53RK/DDX18/IMP4/WDR12/TRMT61B/FAM98A/ELP6/RRP9/ZCCHC4/GRSF1/WDR55/THG1L/NHP2/NUP155/MTREX/TFB1M/RPP40/SRRT/INTS10/INTS9/RRS1/TRUB2/RMRP/NCBP1	42
GO:0071826	protein-RNA complex organization	27/555	243/18870	3.38515e-09	6.50626e-06	6.06833e-06	WDR77/TSSC4/RNVU1-8/PRPF19/CDC73/RPLP0/DENR/STRAP/DDX23/TARBP2/PTGES3/PRMT5/RNU5D-1/TRAF7/NUDT21/YJU2/SNRPD2/EIF2S2/SNRPD3/SF3B6/SNRPG/ATR/RPSA/DHX29/RRS1/VCP/NCBP1	27
GO:0022618	protein-RNA complex assembly	26/555	235/18870	7.24457e-09	9.2827e-06	8.65789e-06	WDR77/TSSC4/RNVU1-8/PRPF19/CDC73/RPLP0/DENR/STRAP/DDX23/TARBP2/PTGES3/PRMT5/RNU5D-1/TRAF7/NUDT21/YJU2/SNRPD2/EIF2S2/SNRPD3/SF3B6/SNRPG/ATR/RPSA/DHX29/RRS1/NCBP1	26
GO:0016073	snRNA metabolic process	12/555	57/18870	7.8763e-08	6.78928e-05	6.3323e-05	TUT1/INTS4/ZNF143/INTS7/INTS13/SNAPC1/EXOSC5/NHP2/MTREX/INTS10/INTS9/SNAPC3	12
GO:0006399	tRNA metabolic process	22/555	197/18870	8.83101e-08	6.78928e-05	6.3323e-05	ANKRD16/RPP30/TRMT13/DARS2/EPRS1/RPPH1/PRORP/PARS2/DTWD1/KARS1/ELAC2/TP53RK/TRMT61B/FAM98A/ELP6/GRSF1/LARS1/THG1L/TARS1/RPP40/TRUB2/IARS1	22
GO:0006302	double-strand break repair	27/555	307/18870	4.45308e-07	0.000285294	0.000266091	FBH1/MMS19/DCLRE1B/PRPF19/KMT5A/TIMELESS/YEATS4/RPA2/PARP2/CDC7/PNKP/PSMD14/CHEK2/ATR/ACTL6A/MLH1/PARP3/OGG1/HELQ/XRCC4/TDP2/MCM3/POT1/POLM/INIP/ABL1/VCP	27
GO:0008380	RNA splicing	35/555	478/18870	7.67704e-07	0.000346129	0.000322831	WDR77/HSPA8/TSSC4/RNVU1-8/PRPF19/STRAP/DDX23/SNRNP40/PRMT5/ACIN1/YBX1/RNU5D-1/FXR2/SNRPA/YJU2/SNRPD2/SCAF1/PRMT1/PPP2R1A/U2AF2/CTNNBL1/DHX35/PRPF40A/SNRPD3/RBFOX2/SF3B6/FAM98A/SNRPG/LSM3/GRSF1/DDX41/MTREX/SYNCRIP/PRKRIP1/NCBP1	35
GO:0006457	protein folding	22/555	223/18870	7.6833e-07	0.000346129	0.000322831	HSPA14/HSPA8/FKBP2/TBCE/PTGES3/NFYC/P3H1/AHSA1/PPIB/P4HB/TBCB/MKKS/PDCL3/HSPE1/CCT7/CCT5/LYRM7/HSPA9/GRPEL2/NUDCD2/PDIA4/ERP44	22
GO:0043161	proteasome-mediated ubiquitin-dependent protein catabolic process	34/555	458/18870	8.10395e-07	0.000346129	0.000322831	BTRC/PSMA5/PSMC3/PSMD4/ANAPC15/UCHL5/DTL/ANAPC5/RNF34/USP5/KBTBD6/JKAMP/SEL1L/FBXL19/PSMD3/ARRB2/CDC27/PSMB6/SPOP/DERL2/FEM1A/PSMD14/RBX1/SOCS5/XPO1/GSK3B/SIAH2/STT3B/FAF2/KLHDC10/DERL1/ERLIN2/VCP/SEC61B	34
GO:0036260	RNA capping	9/555	37/18870	9.20525e-07	0.00035385	0.000330032	RPP30/PRORP/SNRPD2/SNRPD3/SNRPG/THG1L/RPP40/RNGTT/NCBP1	9
GO:0042254	ribosome biogenesis	27/555	325/18870	1.35406e-06	0.000473183	0.000441333	RPP30/WDR3/RPLP0/PA2G4/ERI2/TRAF7/MPV17L2/DDX49/EXOSC5/DDX18/IMP4/WDR12/TRMT61B/XPO1/EIF5B/RPSA/RRP9/ZCCHC4/WDR55/NHP2/DHX29/MTREX/NOL7/TFB1M/RPP40/RRS1/RMRP	27
GO:0006368	transcription elongation by RNA polymerase II	15/555	116/18870	1.57603e-06	0.00050149	0.000467735	MED19/INTS4/CDC73/INTS7/INTS13/SUPT16H/MED31/ELOF1/POLR2I/PWWP2A/RN7SK/INTS10/INTS9/TCEA1/NCBP1	15
GO:0061077	chaperone-mediated protein folding	12/555	75/18870	1.79747e-06	0.00050149	0.000467735	HSPA14/HSPA8/FKBP2/PTGES3/P3H1/PPIB/PDCL3/HSPE1/CCT7/CCT5/HSPA9/PDIA4	12
GO:0000377	RNA splicing, via transesterification reactions with bulged adenosine as nucleophile	27/555	332/18870	2.03544e-06	0.00050149	0.000467735	WDR77/HSPA8/TSSC4/RNVU1-8/PRPF19/STRAP/DDX23/SNRNP40/PRMT5/RNU5D-1/FXR2/SNRPA/YJU2/SNRPD2/U2AF2/CTNNBL1/DHX35/PRPF40A/SNRPD3/RBFOX2/SF3B6/SNRPG/LSM3/DDX41/MTREX/SYNCRIP/NCBP1	27
GO:0000398	mRNA splicing, via spliceosome	27/555	332/18870	2.03544e-06	0.00050149	0.000467735	WDR77/HSPA8/TSSC4/RNVU1-8/PRPF19/STRAP/DDX23/SNRNP40/PRMT5/RNU5D-1/FXR2/SNRPA/YJU2/SNRPD2/U2AF2/CTNNBL1/DHX35/PRPF40A/SNRPD3/RBFOX2/SF3B6/SNRPG/LSM3/DDX41/MTREX/SYNCRIP/NCBP1	27
GO:0008033	tRNA processing	16/555	134/18870	2.08737e-06	0.00050149	0.000467735	ANKRD16/RPP30/TRMT13/RPPH1/PRORP/DTWD1/KARS1/ELAC2/TP53RK/TRMT61B/FAM98A/ELP6/GRSF1/THG1L/RPP40/TRUB2	16
GO:0006354	DNA-templated transcription elongation	16/555	135/18870	2.3048e-06	0.000521155	0.000486077	MED19/INTS4/CDC73/INTS7/INTS13/SUPT16H/MED31/ELOF1/POLR2I/ZC3H4/PWWP2A/RN7SK/INTS10/INTS9/TCEA1/NCBP1	16
GO:0000375	RNA splicing, via transesterification reactions	27/555	336/18870	2.55423e-06	0.00054547	0.000508755	WDR77/HSPA8/TSSC4/RNVU1-8/PRPF19/STRAP/DDX23/SNRNP40/PRMT5/RNU5D-1/FXR2/SNRPA/YJU2/SNRPD2/U2AF2/CTNNBL1/DHX35/PRPF40A/SNRPD3/RBFOX2/SF3B6/SNRPG/LSM3/DDX41/MTREX/SYNCRIP/NCBP1	27
GO:0018279	protein N-linked glycosylation via asparagine	7/555	24/18870	4.10504e-06	0.000830514	0.000774613	STT3A/DDOST/DAD1/MGAT2/RPN2/RPN1/STT3B	7
GO:0007052	mitotic spindle organization	15/555	130/18870	6.63421e-06	0.00127509	0.00118927	SASS6/INTS13/TBCE/MZT1/BORA/CDCA8/TUBG1/KPNB1/VPS4B/CCDC61/CHEK2/CEP97/STAG1/PARP3/VCP	15
GO:0009165	nucleotide biosynthetic process	24/555	295/18870	7.44457e-06	0.00136271	0.00127099	ADK/ATP5PB/FLAD1/NME7/SDHB/ADSS2/ATP5F1B/MTHFD1/DHODH/KARS1/DCAKD/ATP5MC1/NME1/SPHK2/NDUFA11/RRM2/ATP5PF/PDK1/HACD2/ATPSCKMT/NADK2/RRM2B/NUDT2/VCP	24
GO:1901293	nucleoside phosphate biosynthetic process	24/555	297/18870	8.34472e-06	0.00144831	0.00135083	ADK/ATP5PB/FLAD1/NME7/SDHB/ADSS2/ATP5F1B/MTHFD1/DHODH/KARS1/DCAKD/ATP5MC1/NME1/SPHK2/NDUFA11/RRM2/ATP5PF/PDK1/HACD2/ATPSCKMT/NADK2/RRM2B/NUDT2/VCP	24
GO:0007051	spindle organization	19/555	202/18870	8.66577e-06	0.00144831	0.00135083	SASS6/INTS13/TBCE/SUGT1/MZT1/BORA/CDCA8/TUBG1/KPNB1/VPS4B/CCDC61/PPP2R1A/CHEK2/MYH9/CEP97/STAG1/MLH1/PARP3/VCP	19
GO:0032784	regulation of DNA-templated transcription elongation	13/555	105/18870	1.26029e-05	0.00194945	0.00181824	MED19/INTS4/CDC73/INTS7/INTS13/SUPT16H/MED31/ZC3H4/PWWP2A/RN7SK/INTS10/INTS9/NCBP1	13
GO:0016180	snRNA processing	7/555	28/18870	1.26785e-05	0.00194945	0.00181824	TUT1/INTS4/INTS7/INTS13/EXOSC5/INTS10/INTS9	7
GO:0000387	spliceosomal snRNP assembly	9/555	52/18870	1.83843e-05	0.00265836	0.00247943	WDR77/TSSC4/PRPF19/STRAP/PRMT5/RNU5D-1/SNRPD2/SNRPD3/SNRPG	9
GO:0006303	double-strand break repair via nonhomologous end joining	10/555	65/18870	1.86722e-05	0.00265836	0.00247943	DCLRE1B/PRPF19/PNKP/PSMD14/MLH1/PARP3/HELQ/XRCC4/POT1/POLM	10
GO:0016226	iron-sulfur cluster assembly	7/555	30/18870	2.07139e-05	0.00274566	0.00256085	MMS19/ISCA2/NUBP1/NUBP2/NFU1/CIAO1/HSPA9	7
GO:0031163	metallo-sulfur cluster assembly	7/555	30/18870	2.07139e-05	0.00274566	0.00256085	MMS19/ISCA2/NUBP1/NUBP2/NFU1/CIAO1/HSPA9	7
GO:0140014	mitotic nuclear division	22/555	274/18870	2.17625e-05	0.0027885	0.00260081	BUB3/ZW10/ANAPC15/ANAPC5/KMT5A/BROX/CEP85/MZT1/BORA/CDCA8/PRMT5/KATNB1/TUBG1/KPNB1/VPS4B/CCDC61/PPP2R1A/CHEK2/PDXP/CEP97/STAG1/RRS1	22
GO:0071806	protein transmembrane transport	10/555	67/18870	2.4541e-05	0.00304308	0.00283825	TOMM40L/SRP54/TIMM21/TOMM40/BLOC1S3/GRPEL2/PEX1/PEX2/SEC61B/AIFM1	10
GO:1902850	microtubule cytoskeleton organization involved in mitosis	16/555	163/18870	2.6003e-05	0.00312361	0.00291336	SASS6/ZW10/INTS13/TBCE/MZT1/BORA/CDCA8/TUBG1/KPNB1/VPS4B/CCDC61/CHEK2/CEP97/STAG1/PARP3/VCP	16
GO:0065002	intracellular protein transmembrane transport	9/555	55/18870	2.93793e-05	0.00342225	0.0031919	TOMM40L/SRP54/TIMM21/TOMM40/GRPEL2/PEX1/PEX2/SEC61B/AIFM1	9
GO:0009145	purine nucleoside triphosphate biosynthetic process	13/555	114/18870	3.07495e-05	0.00347651	0.00324251	ADK/ATP5PB/NME7/SDHB/ATP5F1B/ATP5MC1/NME1/SPHK2/NDUFA11/ATP5PF/ATPSCKMT/NUDT2/VCP	13
GO:0000070	mitotic sister chromatid segregation	17/555	184/18870	3.21599e-05	0.00353207	0.00329433	BUB3/ZW10/ANAPC15/ANAPC5/KMT5A/MZT1/CDCA8/KATNB1/TUBG1/KPNB1/VPS4B/CCDC61/PPP2R1A/CHEK2/CEP97/STAG1/RRS1	17
GO:0006487	protein N-linked glycosylation	10/555	70/18870	3.62784e-05	0.00379261	0.00353733	STT3A/DDOST/ALG10/DHDDS/DAD1/MGAT2/RPN2/RPN1/STT3B/ALG2	10
GO:2000779	regulation of double-strand break repair	14/555	133/18870	3.80348e-05	0.00379261	0.00353733	FBH1/MMS19/KMT5A/TIMELESS/YEATS4/RPA2/PNKP/ATR/ACTL6A/PARP3/OGG1/HELQ/POT1/ABL1	14
GO:0016072	rRNA metabolic process	21/555	264/18870	3.82023e-05	0.00379261	0.00353733	RPP30/MTOR/WDR3/PA2G4/ERI2/DDX49/EXOSC5/DDX18/IMP4/WDR12/TRMT61B/RRP9/ZCCHC4/WDR55/NHP2/PELO/MTREX/TFB1M/RPP40/RRS1/RMRP	21
GO:0000819	sister chromatid segregation	19/555	225/18870	3.94652e-05	0.00379261	0.00353733	BUB3/ZW10/ANAPC15/ANAPC5/KMT5A/MZT1/CDCA8/KATNB1/TUBG1/CDC27/KPNB1/VPS4B/CCDC61/PPP2R1A/CHEK2/CEP97/STAG1/ACTL6A/RRS1	19
GO:0006364	rRNA processing	19/555	225/18870	3.94652e-05	0.00379261	0.00353733	RPP30/WDR3/PA2G4/ERI2/DDX49/EXOSC5/DDX18/IMP4/WDR12/TRMT61B/RRP9/ZCCHC4/WDR55/NHP2/MTREX/TFB1M/RPP40/RRS1/RMRP	19
GO:0009260	ribonucleotide biosynthetic process	19/555	228/18870	4.7288e-05	0.00437878	0.00408404	ADK/ATP5PB/NME7/SDHB/ADSS2/ATP5F1B/MTHFD1/DHODH/DCAKD/ATP5MC1/NME1/SPHK2/NDUFA11/ATP5PF/PDK1/HACD2/ATPSCKMT/NUDT2/VCP	19
GO:0034243	regulation of transcription elongation by RNA polymerase II	11/555	87/18870	4.7843e-05	0.00437878	0.00408404	MED19/INTS4/CDC73/INTS7/INTS13/MED31/PWWP2A/RN7SK/INTS10/INTS9/NCBP1	11
GO:0009152	purine ribonucleotide biosynthetic process	18/555	213/18870	6.20207e-05	0.00554436	0.00517118	ADK/ATP5PB/NME7/SDHB/ADSS2/ATP5F1B/MTHFD1/DCAKD/ATP5MC1/NME1/SPHK2/NDUFA11/ATP5PF/PDK1/HACD2/ATPSCKMT/NUDT2/VCP	18
GO:0015980	energy derivation by oxidation of organic compounds	24/555	337/18870	6.52065e-05	0.00569668	0.00531324	GHITM/ATP5PB/MTOR/COX8A/SDHB/COX6A1/COA6/ATP5F1B/PTGES3/SUCLA2/STK40/UQCRH/IREB2/NR1D1/NDUFA11/ATP5PF/MDH1/GSK3B/TREX1/STBD1/ATPSCKMT/LYRM7/CHCHD2/VCP	24
GO:0046390	ribose phosphate biosynthetic process	19/555	235/18870	7.11333e-05	0.0058499	0.00545615	ADK/ATP5PB/NME7/SDHB/ADSS2/ATP5F1B/MTHFD1/DHODH/DCAKD/ATP5MC1/NME1/SPHK2/NDUFA11/ATP5PF/PDK1/HACD2/ATPSCKMT/NUDT2/VCP	19
GO:0032527	protein exit from endoplasmic reticulum	8/555	48/18870	7.12162e-05	0.0058499	0.00545615	SEL1L/DERL2/RANGRF/FAF2/TMEM30A/DERL1/VCP/SEC61B	8
GO:0006605	protein targeting	24/555	339/18870	7.15258e-05	0.0058499	0.00545615	AP3M1/HSPA8/SRPRA/AP4B1/TOMM40L/SRP9/M6PR/SRP54/RN7SL1/RN7SL3/KATNB1/TIMM21/TOMM40/SAE1/TRAK2/ATG3/HACL1/GRPEL2/PEX3/CDK5/PEX1/PEX2/SEC61B/AIFM1	24
GO:0009142	nucleoside triphosphate biosynthetic process	13/555	127/18870	9.53894e-05	0.00758618	0.00707556	ADK/ATP5PB/NME7/SDHB/ATP5F1B/ATP5MC1/NME1/SPHK2/NDUFA11/ATP5PF/ATPSCKMT/NUDT2/VCP	13
GO:0140053	mitochondrial gene expression	15/555	163/18870	9.68113e-05	0.00758618	0.00707556	MRPL24/DARS2/PRORP/TUFM/ELAC2/MRPL4/MPV17L2/TRMT61B/LRPPRC/MRPS18C/RMND1/TFB1M/MRPL18/MRPS28/TRUB2	15
GO:0032259	methylation	21/555	282/18870	9.86756e-05	0.00758618	0.00707556	TRMT13/PRDM10/FAM86C2P/FAM86C1P/KMT5A/METTL25/PRMT5/SETD3/EEF2KMT/PEMT/SNRPD2/PRMT1/N6AMT1/SNRPD3/TRMT61B/FAM98A/SNRPG/ZCCHC4/ATPSCKMT/ARMT1/TFB1M	21
GO:0072594	establishment of protein localization to organelle	29/555	459/18870	0.000101722	0.00766703	0.00715097	AP3M1/HSPA8/SRPRA/TOMM40L/SRP9/M6PR/SRP54/RN7SL1/RN7SL3/KPNB1/RANGRF/TIMM21/TOMM40/SAE1/STAM2/CCT7/HACL1/CCT5/GRPEL2/NUP155/PEX3/E2F3/MAPK14/POT1/RALA/PEX1/PEX2/SEC61B/AIFM1	29
GO:0044743	protein transmembrane import into intracellular organelle	7/555	38/18870	0.000104732	0.00774209	0.00722097	TOMM40L/TIMM21/TOMM40/GRPEL2/PEX1/PEX2/AIFM1	7
GO:0006614	SRP-dependent cotranslational protein targeting to membrane	6/555	27/18870	0.000110099	0.00798531	0.00744782	SRPRA/SRP9/SRP54/RN7SL1/RN7SL3/SEC61B	6
GO:0009141	nucleoside triphosphate metabolic process	16/555	184/18870	0.000112225	0.00798876	0.00745104	ADK/ATP5PB/HSPA8/NME7/SDHB/ATP5F1B/NUDT15/ATP5MC1/NME1/SPHK2/NDUFA11/ATP5PF/ATPSCKMT/RRM2B/NUDT2/VCP	16
GO:0009206	purine ribonucleoside triphosphate biosynthetic process	12/555	113/18870	0.000123617	0.0086397	0.00805816	ATP5PB/NME7/SDHB/ATP5F1B/ATP5MC1/NME1/SPHK2/NDUFA11/ATP5PF/ATPSCKMT/NUDT2/VCP	12
GO:0009144	purine nucleoside triphosphate metabolic process	15/555	167/18870	0.000127156	0.00872836	0.00814086	ADK/ATP5PB/HSPA8/NME7/SDHB/ATP5F1B/NUDT15/ATP5MC1/NME1/SPHK2/NDUFA11/ATP5PF/ATPSCKMT/NUDT2/VCP	15

## Sheet: GO of down genes in hASC
Table S5: RNA-seq analysis in human FISCs and ASCs.
GO of down-regulated genes in hASC vs hFISC
ID	Description	GeneRatio	BgRatio	pvalue	p.adjust	qvalue	geneID	Count
GO:0003012	muscle system process	182/3427	452/18870	8.77003e-29	5.45321e-25	3.94375e-25	TNFRSF1B/TRIM63/ZC3H12A/PDE4B/GSTM2/CASQ2/ATP1A1/TMOD4/CASQ1/ATP1A2/RCSD1/ATP1B1/MYOC/RGS2/CACNA1S/TNNI1/TNNT2/LMOD1/PPP1R12B/MYOG/LMNA/AGT/ACTA1/ADRA2B/IL1B/BIN1/KCNJ3/SCN7A/KLHL41/CHRNA1/TTN/CFLAR/MYL1/IGFBP5/DES/CHRND/CAV3/PPARG/GRIP2/STAC/MYL3/TNNC1/LMOD3/MYLK/KLF15/STRIT1/PIK3CA/FGF12/MYL5/ADRA2C/KIT/PDLIM5/PPP3CA/TACR3/NPNT/PDE5A/ANK2/EDNRA/GUCY1A1/SORBS2/IL6ST/CERT1/CKMT2/MYOT/ADRB2/EDN1/P…	182
GO:0007517	muscle organ development	150/3427	354/18870	1.22867e-26	3.81992e-23	2.76256e-23	SKI/PAX7/AKIRIN1/HEYL/HIVEP3/TGFBR3/S1PR1/MEF2D/IGSF8/CASQ1/CACNA1S/TNNI1/TNNT2/MYOG/BTG2/PROX1/ATF3/ACTA1/VAMP5/SMYD1/CCNT2/XIRP2/KLHL41/NEB/CHRNA1/TTN/COL3A1/CFLAR/SPEG/DES/CHRND/COL6A3/CAV3/KLHL40/MYL3/CTNNB1/TNNC1/FLNB/LMOD3/POPDC2/MYLK/SHOX2/MSX1/EVC/SGCB/PPP3CA/EDNRA/MEF2C/MEGF10/EGR1/HBEGF/FOXC1/RBM24/VGLL2/HEY2/LAMA2/TCF21/CITED2/UTRN/DLL1/MEOX2/ETV1/TWIST1/ELN/SGCE/KEL/MYOM2/BIN3/EGR3/CH…	150
GO:0042692	muscle cell differentiation	164/3427	419/18870	1.89711e-24	3.93207e-21	2.84367e-21	SKI/CTH/SORT1/PTGFRN/TMOD4/CASQ1/RGS2/CACNA1S/TNNT2/LMOD1/MYOG/ZBED6/PROX1/LMNA/OBSCN/ACTA1/NID1/ACTN2/LBX2/SMYD1/ANKRD23/BIN1/TANC1/KLHL41/NEB/TTN/FZD7/CFLAR/BMPR2/IGFBP5/OBSL1/SPEG/CAV3/KLHL40/LAMB2/CTNNB1/LMOD3/POPDC2/SHOX2/HES1/MSX1/SGCB/KIT/PDGFRA/PDLIM5/PPP3CA/NPNT/ANK2/EDNRA/SORBS2/MEF2C/MEGF10/PDGFRB/SCGB3A1/EDN1/RBM24/PI16/TBX18/AKIRIN2/HEY2/LAMA2/DLL1/SOD2/LAMB1/LMOD2/KEL/EZH2/MYOM2/BIN…	164
GO:0060537	muscle tissue development	167/3427	433/18870	4.70069e-24	7.30722e-21	5.28456e-21	SKI/AKIRIN1/HEYL/HIVEP3/TGFBR3/S1PR1/MEF2D/IGSF8/CASQ1/RGS2/CACNA1S/TNNI1/TNNT2/MYOG/BTG2/PROX1/ATF3/LMNA/ACTA1/ACTN2/FOSL2/VAMP5/SMYD1/CCNT2/XIRP2/KLHL41/NEB/CHRNA1/TTN/COL3A1/FZD7/CFLAR/IGFBP5/OBSL1/CHRND/CAV3/KLHL40/MYL3/CTNNB1/TNNC1/FLNB/ADAMTS9/LMOD3/POPDC2/MYLK/TIPARP/SHOX2/MSX1/PPARGC1A/SGCB/PDGFRA/PDLIM5/PPP3CA/EDNRA/SORBS2/MEF2C/MEGF10/EGR1/PDGFRB/MSX2/FOXC1/EDN1/RBM24/PI16/PIM1/BMP5/TBX…	167
GO:0006936	muscle contraction	143/3427	351/18870	1.96128e-23	2.43904e-20	1.76391e-20	TRIM63/ZC3H12A/PDE4B/GSTM2/CASQ2/ATP1A1/TMOD4/CASQ1/ATP1A2/RCSD1/ATP1B1/RGS2/CACNA1S/TNNI1/TNNT2/LMOD1/PPP1R12B/ACTA1/ADRA2B/BIN1/KCNJ3/SCN7A/KLHL41/CHRNA1/TTN/MYL1/DES/CHRND/CAV3/GRIP2/STAC/MYL3/TNNC1/LMOD3/MYLK/STRIT1/PIK3CA/FGF12/MYL5/ADRA2C/KIT/TACR3/NPNT/PDE5A/ANK2/EDNRA/GUCY1A1/CERT1/CKMT2/MYOT/ADRB2/EDN1/PLN/GJA1/TRDN/UTRN/PGAM2/AKAP9/LMOD2/CALD1/MYOM2/STC1/SULF1/SNTB1/TPM2/TMOD1/GSN/CACNB…	143
GO:0055001	muscle cell development	88/3427	195/18870	2.9257e-18	3.032e-15	2.19274e-15	SKI/TMOD4/CASQ1/RGS2/CACNA1S/TNNT2/LMOD1/MYOG/PROX1/LMNA/OBSCN/ACTA1/ACTN2/ANKRD23/BIN1/KLHL41/NEB/TTN/CFLAR/OBSL1/CAV3/KLHL40/LMOD3/SHOX2/HES1/SGCB/PDGFRA/PDLIM5/PPP3CA/ANK2/EDNRA/SORBS2/MEGF10/PDGFRB/EDN1/PI16/TBX18/HEY2/LMOD2/KEL/MYOM2/BIN3/PGM5/TMOD1/NOTCH1/CDK1/MYPN/MYOZ1/SYNPO2L/LDB3/NRAP/TNNT3/ADM/CSRP3/ACTN3/STAC3/CSRP2/MYF6/MYF5/IGF1/MYL2/ADPRHL1/MYH7/NFATC4/PRKD1/AKAP6/BMP4/SIX4/ASB2/CA…	88
GO:0051146	striated muscle cell differentiation	118/3427	305/18870	1.75478e-17	1.55874e-14	1.12728e-14	SKI/SORT1/PTGFRN/TMOD4/CASQ1/RGS2/CACNA1S/TNNT2/LMOD1/MYOG/PROX1/LMNA/OBSCN/ACTA1/ACTN2/SMYD1/ANKRD23/TANC1/KLHL41/NEB/TTN/FZD7/CFLAR/IGFBP5/OBSL1/CAV3/KLHL40/LMOD3/POPDC2/SHOX2/MSX1/SGCB/PDGFRA/PDLIM5/PPP3CA/SORBS2/MEF2C/PDGFRB/SCGB3A1/EDN1/RBM24/PI16/TBX18/HEY2/DLL1/LMOD2/KEL/EZH2/MYOM2/BIN3/CCN3/PGM5/TMOD1/PLPP7/NOTCH1/CDK1/MYPN/MYOZ1/SYNPO2L/LDB3/NRAP/TNNT3/IGF2/CD81/SOX6/CSRP3/ACTN3/ADAMTS15…	118
GO:0030239	myofibril assembly	44/3427	71/18870	3.22098e-16	2.50351e-13	1.81053e-13	TMOD4/CASQ1/TNNT2/LMOD1/PROX1/OBSCN/ACTA1/ACTN2/ANKRD23/KLHL41/NEB/TTN/CFLAR/OBSL1/CAV3/LMOD3/PDGFRA/PDGFRB/EDN1/LMOD2/MYOM2/PGM5/TMOD1/MYPN/MYOZ1/SYNPO2L/LDB3/NRAP/TNNT3/CSRP3/CSRP2/MYL2/ADPRHL1/MYH7/PRKD1/SIX4/CAPN3/TPM1/AKAP13/MEF2A/MYH11/TCAP/TNNT1/MYL9	44
GO:0031032	actomyosin structure organization	88/3427	208/18870	4.02276e-16	2.77928e-13	2.00997e-13	ASAP3/STMN1/CNN3/S1PR1/TMOD4/CASQ1/F11R/MYOC/TNNT2/LMOD1/PROX1/OBSCN/ACTA1/ACTN2/ANKRD23/EPB41L5/ZEB2/KLHL41/NEB/TTN/TMEFF2/CFLAR/OBSL1/CAV3/LMOD3/LIMCH1/PDGFRA/PTGER4/PIK3R1/PDGFRB/EDN1/CCN2/EPB41L2/ELN/LMOD2/BRAF/EPHA1/MYOM2/DLC1/SORBS3/SFRP1/TESK1/PGM5/FRMD3/TMOD1/TGFBR1/LPAR1/MYPN/MYOZ1/SYNPO2L/LDB3/PDLIM1/SORBS1/NRAP/TNNT3/CSRP3/WNT11/RAPGEF3/CSRP2/MYL2/RGCC/ADPRHL1/MYH7/PRKD1/SIX4/TGFB3/TJP…	88
GO:0006941	striated muscle contraction	81/3427	186/18870	8.11308e-16	4.70877e-13	3.40537e-13	ZC3H12A/PDE4B/GSTM2/CASQ2/ATP1A1/CASQ1/ATP1A2/RCSD1/ATP1B1/RGS2/CACNA1S/TNNI1/TNNT2/BIN1/KCNJ3/KLHL41/CHRNA1/TTN/CHRND/CAV3/STAC/MYL3/TNNC1/LMOD3/STRIT1/PIK3CA/FGF12/PDE5A/ANK2/PLN/GJA1/PGAM2/AKAP9/STC1/GSN/CACNB2/TNNI2/TNNT3/KCNQ1/CSRP3/ACTN3/SCN4B/KCNA5/CACNA1C/C12orf57/ABCC9/KCNJ8/PKP2/NR4A1/STAC3/MYL2/MYH7/PRKD1/ARG2/RYR3/TPM1/SYNM/ATP2A1/MYH8/TCAP/JUP/GJC1/MYL4/SCN4A/MAP2K6/GAA/DTNA/TMEM38A/…	81
GO:0007519	skeletal muscle tissue development	75/3427	166/18870	8.33009e-16	4.70877e-13	3.40537e-13	SKI/AKIRIN1/HEYL/HIVEP3/MEF2D/IGSF8/CASQ1/CACNA1S/MYOG/BTG2/ATF3/ACTA1/VAMP5/SMYD1/CCNT2/KLHL41/CHRNA1/CFLAR/CHRND/KLHL40/CTNNB1/FLNB/LMOD3/POPDC2/SHOX2/PPP3CA/MEF2C/MEGF10/EGR1/RBM24/VGLL2/TCF21/CITED2/DLL1/MEOX2/TWIST1/ELN/KEL/MYOM2/BIN3/NOTCH1/SVIL/EGR2/MYOZ1/IGF2/CSRP3/ACTN3/YBX3/NR4A1/STAC3/MYF6/MYF5/KLF5/SIX4/FOS/ASB2/SPG11/NR2F2/SOX8/RBFOX1/NUPR1/CNTNAP1/MYOM1/DDX5/BCL2/RYR1/MYH14/GPCPD1/M…	75
GO:0055002	striated muscle cell development	44/3427	73/18870	1.41774e-15	7.26792e-13	5.25614e-13	TMOD4/CASQ1/TNNT2/LMOD1/PROX1/OBSCN/ACTA1/ACTN2/ANKRD23/KLHL41/NEB/TTN/CFLAR/OBSL1/CAV3/LMOD3/PDGFRA/PDGFRB/EDN1/LMOD2/MYOM2/PGM5/TMOD1/MYPN/MYOZ1/SYNPO2L/LDB3/NRAP/TNNT3/CSRP3/CSRP2/MYL2/ADPRHL1/MYH7/PRKD1/SIX4/CAPN3/TPM1/AKAP13/MEF2A/MYH11/TCAP/TNNT1/MYL9	44
GO:0030198	extracellular matrix organization	118/3427	321/18870	1.51951e-15	7.26792e-13	5.25614e-13	VWA1/ANGPTL7/MAD2L2/TNFRSF1B/MATN1/COL9A2/TIE1/CTSS/CTSK/ADAMTSL4/PBXIP1/HAPLN2/OLFML2B/ADAMTS4/DPT/HMCN1/FMOD/AGT/NID1/VIT/CYP1B1/COL5A2/COL3A1/CFLAR/COL4A4/COL4A3/CRTAP/KIF9/LAMB2/ADAMTS9/ABI3BP/NPHP3/PTX3/MELTF/PDGFRA/NPNT/NDNF/EGFLAM/FOXC1/COL11A2/TNXB/COL12A1/LAMA2/SMOC2/COL28A1/IL6/ELN/LAMB1/CSGALNACT1/SULF1/MATN2/COL14A1/B4GALT1/ECM2/TGFBR1/COL15A1/OLFML2A/POMT1/ADAMTS13/COL5A1/NOTCH1/ITGA…	118
GO:0043062	extracellular structure organization	118/3427	322/18870	1.97625e-15	8.77739e-13	6.34779e-13	VWA1/ANGPTL7/MAD2L2/TNFRSF1B/MATN1/COL9A2/TIE1/CTSS/CTSK/ADAMTSL4/PBXIP1/HAPLN2/OLFML2B/ADAMTS4/DPT/HMCN1/FMOD/AGT/NID1/VIT/CYP1B1/COL5A2/COL3A1/CFLAR/COL4A4/COL4A3/CRTAP/KIF9/LAMB2/ADAMTS9/ABI3BP/NPHP3/PTX3/MELTF/PDGFRA/NPNT/NDNF/EGFLAM/FOXC1/COL11A2/TNXB/COL12A1/LAMA2/SMOC2/COL28A1/IL6/ELN/LAMB1/CSGALNACT1/SULF1/MATN2/COL14A1/B4GALT1/ECM2/TGFBR1/COL15A1/OLFML2A/POMT1/ADAMTS13/COL5A1/NOTCH1/ITGA…	118
GO:0045229	external encapsulating structure organization	118/3427	323/18870	2.56569e-15	1.06356e-12	7.69167e-13	VWA1/ANGPTL7/MAD2L2/TNFRSF1B/MATN1/COL9A2/TIE1/CTSS/CTSK/ADAMTSL4/PBXIP1/HAPLN2/OLFML2B/ADAMTS4/DPT/HMCN1/FMOD/AGT/NID1/VIT/CYP1B1/COL5A2/COL3A1/CFLAR/COL4A4/COL4A3/CRTAP/KIF9/LAMB2/ADAMTS9/ABI3BP/NPHP3/PTX3/MELTF/PDGFRA/NPNT/NDNF/EGFLAM/FOXC1/COL11A2/TNXB/COL12A1/LAMA2/SMOC2/COL28A1/IL6/ELN/LAMB1/CSGALNACT1/SULF1/MATN2/COL14A1/B4GALT1/ECM2/TGFBR1/COL15A1/OLFML2A/POMT1/ADAMTS13/COL5A1/NOTCH1/ITGA…	118
GO:0072001	renal system development	118/3427	324/18870	3.32501e-15	1.29218e-12	9.34504e-13	CTNNBIP1/CASP9/HEYL/NFIA/IL6R/CD34/PROX1/AGT/NID1/GLI2/BCL2L11/CFLAR/EPHA4/COL4A4/COL4A3/LAMB2/CTNNB1/KLF15/NPHP3/AGTR1/MME/TIPARP/HES1/PROM1/PDGFRA/FRAS1/PPP3CA/NPNT/ENPEP/EDNRA/HPGD/IRX2/FOXD1/MEF2C/KLHL3/EGR1/PDGFRB/FOXC1/BMP6/BAG6/TBX18/PRDM1/TBC1D32/TCF21/DLL1/AQP1/PODXL/EZH2/NKX3-1/SFRP1/SOX17/SULF1/OSR2/ANGPT1/MYC/TEK/PCSK5/TGFBR1/CNTRL/NOTCH1/GATA3/ITGA8/RET/ARID5B/DLG5/ACTA2/PLCE1/GFRA1/…	118
GO:0060538	skeletal muscle organ development	76/3427	178/18870	2.26264e-14	8.27594e-12	5.98514e-12	SKI/AKIRIN1/HEYL/HIVEP3/MEF2D/IGSF8/CASQ1/CACNA1S/MYOG/BTG2/ATF3/ACTA1/VAMP5/SMYD1/CCNT2/KLHL41/CHRNA1/CFLAR/DES/CHRND/KLHL40/CTNNB1/FLNB/LMOD3/POPDC2/SHOX2/PPP3CA/MEF2C/MEGF10/EGR1/RBM24/VGLL2/TCF21/CITED2/DLL1/MEOX2/TWIST1/ELN/KEL/MYOM2/BIN3/NOTCH1/SVIL/EGR2/MYOZ1/IGF2/CSRP3/ACTN3/YBX3/NR4A1/STAC3/MYF6/MYF5/KLF5/SIX4/FOS/ASB2/SPG11/NR2F2/SOX8/RBFOX1/NUPR1/CNTNAP1/MYOM1/DDX5/BCL2/RYR1/MYH14/GPCP…	76
GO:0032835	glomerulus development	41/3427	69/18870	2.62767e-14	9.07713e-12	6.56456e-12	HEYL/IL6R/CD34/NID1/CFLAR/COL4A4/COL4A3/LAMB2/KLF15/HES1/PROM1/PDGFRA/PPP3CA/ENPEP/EDNRA/MEF2C/EGR1/PDGFRB/FOXC1/TCF21/AQP1/PODXL/SULF1/ANGPT1/TEK/NOTCH1/RET/ACTA2/PLCE1/BMP4/MYO1E/IQGAP1/FOXC2/PECAM1/FOXJ1/BCL2/NOTCH3/GPR4/JAG1/ASXL1/SULF2	41
GO:0001822	kidney development	112/3427	314/18870	8.60843e-14	2.81722e-11	2.03741e-11	CTNNBIP1/CASP9/HEYL/IL6R/CD34/PROX1/AGT/NID1/GLI2/BCL2L11/CFLAR/EPHA4/COL4A4/COL4A3/LAMB2/CTNNB1/KLF15/NPHP3/AGTR1/MME/TIPARP/HES1/PROM1/PDGFRA/FRAS1/PPP3CA/NPNT/ENPEP/EDNRA/HPGD/IRX2/FOXD1/MEF2C/KLHL3/EGR1/PDGFRB/FOXC1/BMP6/BAG6/PRDM1/TBC1D32/TCF21/DLL1/AQP1/PODXL/EZH2/NKX3-1/SFRP1/SOX17/SULF1/OSR2/ANGPT1/MYC/TEK/PCSK5/TGFBR1/CNTRL/NOTCH1/GATA3/ITGA8/RET/ARID5B/DLG5/ACTA2/PLCE1/GFRA1/FGFR2/CDKN1…	112
GO:0045444	fat cell differentiation	93/3427	248/18870	3.94779e-13	1.22737e-10	8.8763e-11	PRDM16/FABP3/FNDC5/ZC3H12A/SORT1/RORC/RGS2/SOX13/FOSL2/ZFP36L2/INHBB/NR4A2/ATF2/FRZB/PER2/PPARG/GATA2/HES1/PPARGC1A/PDGFRA/RETREG1/C1QTNF3/ERAP1/ADRB2/MSX2/ID4/PIM1/ADGRF5/ENPP1/SOD2/ARL4A/IL6/TMEM120A/STEAP4/RARRES2/LPL/EBF2/SFRP1/CEBPD/FABP4/RUNX1T1/STK3/NR4A3/KLF4/CCDC3/EGR2/ARID5B/SIRT1/ADIRF/TCF7L2/GRK5/CTBP2/AAMDC/ZBTB16/CREBL2/KCNJ8/NR4A1/ZNF385A/DDIT3/MEDAG/FOXO1/KLF5/SAV1/ALDH6A1/JDP2/RO…	93
GO:0010927	cellular component assembly involved in morphogenesis	58/3427	128/18870	1.29416e-12	3.83196e-10	2.77126e-10	TMOD4/CASQ1/TNNT2/LMOD1/PROX1/OBSCN/ACTA1/ACTN2/ANKRD23/KLHL41/NEB/TTN/CFLAR/OBSL1/CAV3/LMOD3/TMF1/PDGFRA/ANK2/TPPP/PDGFRB/EDN1/PLN/LMOD2/MYOM2/PGM5/TMOD1/ABCA2/MYPN/MYOZ1/SYNPO2L/LDB3/NRAP/TNNT3/CSRP3/TENM4/PHLDB1/CD9/CNTN1/CSRP2/MYL2/ADPRHL1/MYH7/PRKD1/SIX4/KNL1/CAPN3/TPM1/AKAP13/MEF2A/MYH11/PMP22/TCAP/CNTNAP1/RFX2/NECTIN2/TNNT1/MYL9	58
GO:0061448	connective tissue development	101/3427	285/18870	2.22765e-12	6.29614e-10	4.55336e-10	MATN1/BMP8B/NFIA/CTSK/RORC/IL6R/PBXIP1/THBS3/MEF2D/CD34/NCOA1/FOSL2/PKDCC/EIF2AK3/ARID5A/ATF2/FRZB/COL3A1/CFLAR/BMPR2/NPPC/PPARG/PTH1R/CTNNB1/MUSTN1/SHOX2/PIK3CA/FGFR3/MSX1/EVC/PPARGC1A/GHR/FOXD1/ARRDC3/MEF2C/EGR1/PDGFRB/MSX2/BMP6/EDN1/ID4/GPLD1/COL11A2/BMP5/CCN2/CSGALNACT1/LPL/SLC39A14/STC1/EBF2/NCOA2/SULF1/OSR2/CCN3/NFIB/OGN/TGFBR1/SLC25A25/COL5A1/NOTCH1/GATA3/ARID5B/SIRT1/ACTA2/SOX6/MDK/PLAAT3…	101
GO:0090257	regulation of muscle system process	90/3427	247/18870	6.08919e-12	1.6462e-09	1.19053e-09	TNFRSF1B/TRIM63/ZC3H12A/PDE4B/GSTM2/CASQ2/ATP1A1/CASQ1/ATP1A2/ATP1B1/RGS2/CACNA1S/TNNI1/TNNT2/PPP1R12B/MYOG/LMNA/AGT/ADRA2B/BIN1/IGFBP5/CAV3/PPARG/MYL3/TNNC1/STRIT1/MYL5/ADRA2C/KIT/PPP3CA/TACR3/NPNT/PDE5A/ANK2/GUCY1A1/IL6ST/ADRB2/EDN1/PI16/FOXO3/PLN/GTF2IRD1/AKAP9/MIR25/NOS3/STC1/FBXO32/NR4A3/NOTCH1/PLCE1/TNNT3/KCNQ1/ABCC8/ACTN3/SLN/CACNA1C/TNFRSF1A/C12orf57/SPX/PKP2/NR4A1/IGF1/MYL2/FOXO1/MIR17HG…	90
GO:0003009	skeletal muscle contraction	29/3427	46/18870	2.01354e-11	5.21674e-09	3.77273e-09	GSTM2/CASQ1/RCSD1/TNNI1/CHRNA1/CHRND/CAV3/STAC/TNNC1/STRIT1/TNNI2/TNNT3/ACTN3/C12orf57/NR4A1/STAC3/MYH7/PRKD1/SYNM/ATP2A1/MYH8/TCAP/SCN4A/GAA/MYH14/TNNT1/REM1/TNNC2/DMD	29
GO:0003007	heart morphogenesis	93/3427	264/18870	2.40545e-11	5.98284e-09	4.32677e-09	DHRS3/CPLANE2/HEYL/TGFBR3/S1PR1/RBM15/EFNA1/TNNI1/TNNT2/MDM4/PROX1/XIRP2/ATF2/TTN/BMPR2/CAV3/MYL3/CTNNB1/TNNC1/ARL13B/IFT57/NPHP3/SHOX2/HES1/MSX1/EDNRA/NPY1R/CPE/CERT1/MEF2C/SLIT3/MSX2/FOXC1/EDN1/PIM1/BMP5/HEY2/CITED2/DLL1/TWIST1/ELN/NOS3/DLC1/SOX17/CHD7/HEY1/TEK/TGFBR1/COL5A1/NOTCH1/GATA3/SYNPO2L/PDCD4/FGFR2/WNT11/ABCC9/KCNJ8/PKP2/ACVRL1/MYL2/MIR17HG/ADPRHL1/MYH7/SAV1/BMP4/PSEN1/ASB2/DLL4/ALDH1A…	93
GO:0060047	heart contraction	87/3427	243/18870	3.98883e-11	9.53944e-09	6.8989e-09	HSPB7/ZC3H12A/PDE4B/GSTM2/CASQ2/ATP1A1/S100A1/ATP1A2/ATP1B1/RGS2/TNNI1/TNNT2/AGT/EPAS1/BIN1/KCNJ3/TTN/DES/CAV3/MYL3/TNNC1/POPDC2/TRPC1/SHOX2/PIK3CA/FGF12/TACR3/PDE5A/ANK2/EDNRA/HBEGF/EDN1/TBX18/PLN/GJA1/TRDN/HEY2/AKAP9/NOS3/STC1/GSN/CACNB2/TNNI2/KCNQ1/ADM/CSRP3/SCN4B/KCNA5/CACNA1C/ABCC9/SPX/KCNJ8/PKP2/AVPR1A/MYL2/MYH7/GCH1/TPM1/MEF2A/CACNA1H/ATP2A1/TRPV1/ATP2A3/ATP1B2/SREBF1/TCAP/THRA/JUP/GJC1/MY…	87
GO:0045926	negative regulation of growth	88/3427	247/18870	4.15788e-11	9.57545e-09	6.92494e-09	SESN2/SEMA6C/SEMA4A/RGS2/GNG4/FRZB/BMPR2/MAP2/IGFBP5/ING5/CAV3/SEMA3B/SEMA3F/SEMA3G/EAF2/SEMA5B/BCL6/FGFR3/MSX1/CDKN2AIP/SEMA6A/ADRB2/SLIT3/SCGB3A1/HSPA1A/HSPA1B/PI16/CDKN1A/GJA1/ENPP1/CITED2/MIR25/SFRP1/SOX17/STK3/CCN3/SMARCA2/SEMA4D/MYOZ1/PRDM11/WNT11/CRYAB/RERG/CAPRIN2/ACVRL1/ACVR1B/CYP27B1/BTG1/SOCS2/MYL2/ULK1/MIR17HG/ING1/SAV1/LGMN/SMAD3/SEMA4B/RGMA/MEG3/DCUN1D3/MT3/BBS2/MT1E/MT1M/MT1F/MT1H/…	88
GO:0031589	cell-substrate adhesion	115/3427	356/18870	6.50623e-11	1.44485e-08	1.04491e-08	PRKCZ/TESK2/GBP1/VCAM1/EFNA1/THBS3/MYOC/SRGAP2/CD34/NID1/ACTN2/VIT/STON1/RAB1A/MERTK/EPB41L5/BCL2L11/LIMS2/ITGA6/COL3A1/FZD7/FN1/SNED1/FBLN2/ITGA9/CTNNB1/FAM107A/ADAMTS9/ABI3BP/EPHB3/BCL6/APOD/MELTF/BST1/LIMCH1/NPNT/NDNF/EGFLAM/ITGA1/PIK3R1/DUSP22/NEDD9/TNXB/CCN2/UTRN/RADIL/CD36/SGCE/LAMB1/BRAF/EPHA1/DLC1/DMTN/SORBS3/SFRP1/ANGPT1/TEK/CCL21/TESK1/TMEM8B/ECM2/ADAMTS13/NOTCH1/ITGA8/COL13A1/SPOCK2/SO…	115
GO:0001503	ossification	136/3427	444/18870	7.99065e-11	1.7133e-08	1.23906e-08	ISG15/SKI/CTNNBIP1/DHRS3/ALPL/FGR/MATN1/BMP8B/S1PR1/SORT1/CTSK/TUFT1/IL6R/THBS3/BGLAP/MEF2D/MYOC/SUCO/MYOG/FOSL2/CRIM1/PKDCC/EIF2AK3/GLI2/COL5A2/NAB1/BMPR2/IGFBP5/NPPC/ERFE/PPARG/CLEC3B/PTH1R/CTNNB1/SHOX2/CHRD/TP63/FGFR3/AREG/PPP3CA/NPNT/SGMS2/INTU/PTGER4/IL6ST/MEF2C/ADRB2/MSX2/FOXC1/BMP6/ID4/GPLD1/GABBR1/RXRB/BMP5/TENT5A/ENPP1/CCN2/SUN1/TWIST1/IL6/SBDS/FZD9/CALCR/DLX5/ACHE/PTN/CSGALNACT1/STC1/SF…	136
GO:0051960	regulation of nervous system development	141/3427	466/18870	9.34672e-11	1.93726e-08	1.40102e-08	AGRN/SKI/TNFRSF1B/HEYL/SEMA6C/SEMA4A/HAPLN2/BTG2/PLXNA2/PROX1/LPIN1/NRXN1/EIF2AK3/IL1B/BIN1/BMPR2/MAP2/FN1/EPHA4/OBSL1/PER2/HES6/BHLHE40/CTNNB1/SEMA3B/SEMA3F/SEMA3G/SEMA5B/GATA2/NPHP3/CLSTN2/MME/SHOX2/SKIL/EPHB3/ETV5/IL1RAP/HES1/KIT/PTPN13/PPP3CA/RAPGEF2/HMGB2/TPPP/IL6ST/MAN2A1/SEMA6A/ID4/DAAM2/TPBG/HEY2/DLL1/IL6/ELAPOR2/SMURF1/CUX1/PTPRZ1/PTN/BRAF/EZH2/RHEB/PCM1/CHD7/STAU2/HEY1/LRRC24/CDKN2B/NTR…	141
GO:0003015	heart process	89/3427	255/18870	1.12303e-10	2.25258e-08	1.62906e-08	HSPB7/ZC3H12A/PDE4B/GSTM2/CASQ2/ATP1A1/S100A1/ATP1A2/ATP1B1/RGS2/TNNI1/TNNT2/AGT/EPAS1/BIN1/KCNJ3/TTN/DES/CAV3/MYL3/TNNC1/POPDC2/TRPC1/SHOX2/PIK3CA/FGF12/TACR3/PDE5A/ANK2/EDNRA/HBEGF/EDN1/TBX18/PLN/GJA1/TRDN/HEY2/RAMP3/AKAP9/NOS3/STC1/GSN/CACNB2/TNNI2/KCNQ1/ADM/CSRP3/SCN4B/KCNA5/CACNA1C/ABCC9/SPX/KCNJ8/PKP2/AVPR1A/MYL2/MYH7/GCH1/TPM1/AKAP13/MEF2A/CACNA1H/ATP2A1/TRPV1/ATP2A3/ATP1B2/SREBF1/TCAP/THR…	89
GO:0014706	striated muscle tissue development	91/3427	264/18870	1.48226e-10	2.88022e-08	2.08297e-08	SKI/TGFBR3/S1PR1/RGS2/TNNI1/TNNT2/PROX1/LMNA/ACTN2/XIRP2/NEB/TTN/FZD7/OBSL1/CAV3/MYL3/TNNC1/ADAMTS9/SHOX2/MSX1/SGCB/PDGFRA/PDLIM5/EDNRA/SORBS2/MEF2C/PDGFRB/MSX2/FOXC1/EDN1/PI16/PIM1/BMP5/TBX18/PLN/GJA1/HEY2/CITED2/DLL1/TWIST1/MIR25/CHD7/HEY1/PGM5/TGFBR1/NOTCH1/CDK1/NRAP/FGFR2/SOX6/KCNJ11/CSRP3/TENM4/KCNJ8/PKP2/IGF1/MYL2/MIR17HG/EFNB2/ADPRHL1/MYH7/AKAP6/SAV1/BMP4/ASB2/DLL4/ALDH1A2/TPM1/SMAD3/ALPK3…	91
GO:0050879	multicellular organismal movement	33/3427	60/18870	1.55644e-10	2.93271e-08	2.12093e-08	GSTM2/CASQ1/RCSD1/TNNI1/CHRNA1/NPPC/CHRND/CAV3/STAC/TNNC1/STRIT1/CLN8/TNNI2/TNNT3/ACTN3/C12orf57/NR4A1/STAC3/ASCL1/MYH7/PRKD1/MAP1A/SYNM/ATP2A1/MYH8/TCAP/SCN4A/GAA/MYH14/TNNT1/REM1/TNNC2/DMD	33
GO:0031400	negative regulation of protein modification process	133/3427	437/18870	2.07856e-10	3.80132e-08	2.74911e-08	ISG15/PRKCZ/ERRFI1/MAD2L2/ZC3H12A/GADD45A/NIBAN1/RGS2/IVNS1ABP/PPP1R15B/AGT/SPRED2/NCK2/IL1B/PER2/CAV3/PPARG/CRTAP/CTDSPL/KLHL40/HHATL/CTNNB1/PRKCD/CBLB/PARP14/KLF15/ZFYVE28/SNCA/PTPN13/TPPP/UBE2B/CAMLG/TAF7/DUSP1/DUSP22/SQSTM1/HSPA1A/HSPA1B/CDKN1A/CD109/MICAL1/NCOA7/ENPP1/TNFAIP3/CNKSR3/PRKAR1B/RABGEF1/MLXIPL/HSPB1/PRKAR2B/EPHA1/PRKAG2/DMTN/SFRP1/PKIA/ANGPT1/DEPTOR/TRIB1/PARP10/C9orf72/TESK1/SEM…	133
GO:0060485	mesenchyme development	106/3427	327/18870	2.88853e-10	5.13168e-08	3.71122e-08	MAD2L2/CPLANE2/TRIM62/HEYL/TGFBR3/SEMA6C/EFNA1/SEMA4A/MDM4/AGT/ACTA1/SPRED2/ACTG2/IL1B/EPB41L5/FRZB/BMPR2/FN1/EPHA4/CTNNB1/SEMA3B/SEMA3F/SEMA3G/SEMA5B/HES1/MSX1/EDNRA/FOXD1/MEF2C/SEMA6A/MSX2/FOXC1/EDN1/RBM24/NOTCH4/TNXB/BMP5/HEY2/TCF21/CITED2/RADIL/TWIST1/IL6/EZH2/NOS3/ZNF703/SFRP1/SDCBP/HEY1/MYC/BNC2/SEMA4D/TGFBR1/AKNA/DAB2IP/NOTCH1/GATA3/BAMBI/RET/DLG5/ACTA2/NOLC1/TCF7L2/PDCD4/FGFR2/ADAM8/MDK/W…	106
GO:0040013	negative regulation of locomotion	129/3427	423/18870	3.36276e-10	5.80824e-08	4.20051e-08	PADI2/NBL1/TIE1/PODN/GADD45A/SEMA6C/SEMA4A/SRGAP2/ARID4B/RHOB/CYP1B1/ZEB2/NFE2L2/COL3A1/TMEFF2/IGFBP5/EPHA4/PPARG/SEMA3B/SEMA3F/SEMA3G/NISCH/PTPRG/ADAMTS9/MITF/CD200/SEMA5B/CHRD/APOD/LIMCH1/PTGER4/ARRDC3/MEF2C/MCTP1/MCC/SEMA6A/DPYSL3/CD74/DUSP1/DUSP22/NEDD9/BMP5/FOXO3/GJA1/CITED2/AFDN/MEOX2/RABGEF1/BRAF/TCAF1/EPHA1/DLC1/STC1/GNRH1/SFRP1/SULF1/TP53INP1/CCN3/TRIB1/MAPK15/CCL21/SEMA4D/KLF4/C5/DAB2IP…	129
GO:0050881	musculoskeletal movement	32/3427	59/18870	4.77296e-10	8.02115e-08	5.80088e-08	GSTM2/CASQ1/RCSD1/TNNI1/CHRNA1/CHRND/CAV3/STAC/TNNC1/STRIT1/CLN8/TNNI2/TNNT3/ACTN3/C12orf57/NR4A1/STAC3/ASCL1/MYH7/PRKD1/MAP1A/SYNM/ATP2A1/MYH8/TCAP/SCN4A/GAA/MYH14/TNNT1/REM1/TNNC2/DMD	32
GO:0008016	regulation of heart contraction	75/3427	208/18870	5.97763e-10	9.78129e-08	7.0738e-08	HSPB7/ZC3H12A/PDE4B/GSTM2/CASQ2/ATP1A1/S100A1/ATP1A2/ATP1B1/RGS2/TNNT2/AGT/EPAS1/BIN1/KCNJ3/DES/CAV3/MYL3/POPDC2/TRPC1/SHOX2/TACR3/PDE5A/ANK2/EDNRA/HBEGF/EDN1/TBX18/PLN/GJA1/TRDN/HEY2/AKAP9/NOS3/STC1/CACNB2/KCNQ1/ADM/CSRP3/SCN4B/KCNA5/CACNA1C/ABCC9/SPX/KCNJ8/PKP2/AVPR1A/MYL2/MYH7/GCH1/TPM1/MEF2A/CACNA1H/ATP2A1/TRPV1/ATP2A3/ATP1B2/SREBF1/THRA/JUP/GJC1/MYL4/TBX2/GAA/TMEM38A/FXYD1/HRC/TRPM4/ADM5/SNT…	75
GO:0031669	cellular response to nutrient levels	86/3427	251/18870	6.61601e-10	1.05483e-07	7.6285e-08	OTUD3/SESN2/TSSK3/ZC3H12A/SLC2A1/CTSK/BGLAP/IFI16/GLUL/PIK3C2B/ATF3/NCOA1/EIF2AK3/INHBB/GPR155/ATF2/NFE2L2/BMPR2/KAT2B/FAM107A/PLD1/RICTOR/JMY/FNIP1/CPEB4/HFE/RXRB/PIM1/TFEB/CDKN1A/SESN1/FOXO3/MLXIPL/PDK4/TRIM24/PRKAG2/RHEB/LPL/SFRP1/KLF10/CDKN2B/AQP3/TNC/HSPA5/RXRA/MAPK8/SIRT1/SESN3/GABARAPL1/LRRK2/SP1/CYP27B1/MAP1LC3B2/ULK1/POSTN/FOXO1/STK24/GAS6/PRKD1/ATG14/ZFYVE1/FOS/FES/CREBBP/SLC7A5/MAP1LC3…	86
GO:0043500	muscle adaptation	50/3427	118/18870	8.29168e-10	1.28894e-07	9.3216e-08	TNFRSF1B/TRIM63/CASQ1/MYOC/RGS2/CACNA1S/TNNI1/MYOG/LMNA/AGT/ACTA1/IL1B/CFLAR/IGFBP5/CAV3/PPARG/TNNC1/KLF15/PPP3CA/PDE5A/IL6ST/EDN1/PI16/FOXO3/HEY2/GTF2IRD1/MIR25/EZH2/NOS3/FBXO32/NR4A3/GSN/NOTCH1/MYOZ1/ACTN3/TNFRSF1A/IGF1/FOXO1/MIR17HG/MYH7/AKAP6/GATM/SMAD3/MEF2A/CYBA/TCAP/GATA6/NFATC1/TNNT1/PDE9A	50
GO:0071496	cellular response to external stimulus	109/3427	346/18870	1.03887e-09	1.57174e-07	1.13668e-07	OTUD3/SESN2/TSSK3/ZC3H12A/SLC2A1/GADD45A/VCAM1/CTSK/BGLAP/IFI16/ATP1A2/F11R/GLUL/PIK3C2B/ATF3/NCOA1/EIF2AK3/IL1B/INHBB/NR4A2/GPR155/ATF2/NFE2L2/BMPR2/KAT2B/FAM107A/PLD1/TMEM150C/RICTOR/PTGER4/JMY/FNIP1/IRF1/CPEB4/BMP6/HFE/RXRB/PIM1/TFEB/CDKN1A/SESN1/FOXO3/AQP1/MLXIPL/PDK4/TRIM24/PRKAG2/RHEB/LPL/TNFRSF10B/SFRP1/KLF10/GSDMD/CDKN2B/AQP3/TNC/HSPA5/RXRA/MAPK8/ERCC6/SIRT1/BAG3/PDE2A/WNT11/SESN3/TNFRSF1…	109
GO:0031668	cellular response to extracellular stimulus	93/3427	281/18870	1.06686e-09	1.57174e-07	1.13668e-07	OTUD3/SESN2/TSSK3/ZC3H12A/SLC2A1/VCAM1/CTSK/BGLAP/IFI16/GLUL/PIK3C2B/ATF3/NCOA1/EIF2AK3/INHBB/NR4A2/GPR155/ATF2/NFE2L2/BMPR2/KAT2B/FAM107A/PLD1/RICTOR/JMY/FNIP1/CPEB4/HFE/RXRB/PIM1/TFEB/CDKN1A/SESN1/FOXO3/MLXIPL/PDK4/TRIM24/PRKAG2/RHEB/LPL/SFRP1/KLF10/GSDMD/CDKN2B/AQP3/TNC/HSPA5/RXRA/MAPK8/ERCC6/SIRT1/SESN3/GABARAPL1/LRRK2/SP1/CYP27B1/AVPR1A/MAP1LC3B2/ULK1/POSTN/FOXO1/STK24/GAS6/PRKD1/ATG14/ZFYVE…	93
GO:0042063	gliogenesis	107/3427	338/18870	1.08692e-09	1.57174e-07	1.13668e-07	SKI/TNFRSF1B/C1QA/POU3F1/ROR1/NFIA/LEPR/WDR47/SRGAP2C/HAPLN2/MYOC/SOX13/SRGAP2/MAL/IL1B/BIN1/GPR17/ZEB2/COL3A1/NAB1/EPHA4/HDAC11/LAMB2/CTNNB1/KLF15/ETV5/HES1/AREG/PRDM8/TPPP/IL6ST/ID4/AGER/DAAM2/LAMA2/IFNGR1/DLL1/SUN1/IL6/LAMB1/PTPRZ1/PTN/EZH2/RHEB/CLU/NDRG1/NFIB/CDKN2B/ANXA1/NTRK2/LPAR1/DAB2IP/NOTCH1/ABCA2/CDK1/EGR2/SOX6/ABCC8/MDK/CLCF1/ANO1/TENM4/CD9/CNTN1/TUBA1A/PTPRB/ASCL1/RNF10/GPR183/SYNE2/…	107
GO:0019932	second-messenger-mediated signaling	100/3427	310/18870	1.23182e-09	1.74078e-07	1.25893e-07	CAMTA1/RCAN3/GBP1/VCAM1/GSTM2/CASQ2/CASQ1/ATP1A2/ATP1B1/SELP/SELE/AGT/EIF2AK3/ZAP70/NPPC/ACKR3/CCRL2/SELENOK/AGTR1/BST1/PDGFRA/PPP3CA/PDE5A/NDNF/ANK2/GUCY1B1/GUCY1A1/RAPGEF2/ADCY2/MCTP1/UBE2B/PDGFRB/EDN1/CAP2/DDAH2/RCAN2/PLN/AHR/AQP1/GNAI1/CD36/PPP1R9A/NOS3/DMTN/NCALD/MAFA/LPAR1/C10orf71/MCU/MYOZ1/PLCE1/SCT/ADM/IRAG1/KCNJ11/PTGDR2/ACTN3/TBC1D10C/PDE2A/GUCY1A2/CACNA1C/PDE3A/KCNJ8/LRRK2/RAPGEF3/AVP…	100
GO:0048738	cardiac muscle tissue development	84/3427	247/18870	1.56909e-09	2.16814e-07	1.56799e-07	SKI/TGFBR3/S1PR1/RGS2/TNNI1/TNNT2/PROX1/LMNA/ACTN2/XIRP2/NEB/TTN/FZD7/OBSL1/CAV3/MYL3/TNNC1/ADAMTS9/SHOX2/MSX1/SGCB/PDGFRA/PDLIM5/EDNRA/SORBS2/MEF2C/PDGFRB/MSX2/FOXC1/EDN1/PI16/PIM1/BMP5/TBX18/PLN/GJA1/HEY2/CITED2/DLL1/MIR25/CHD7/HEY1/TGFBR1/NOTCH1/CDK1/NRAP/FGFR2/SOX6/KCNJ11/CSRP3/TENM4/KCNJ8/PKP2/IGF1/MYL2/MIR17HG/EFNB2/ADPRHL1/MYH7/AKAP6/SAV1/BMP4/ASB2/DLL4/ALDH1A2/TPM1/ALPK3/AKAP13/FES/MEF2A/…	84
GO:0072006	nephron development	60/3427	156/18870	1.80006e-09	2.42208e-07	1.75165e-07	CTNNBIP1/HEYL/IL6R/CD34/AGT/NID1/CFLAR/COL4A4/COL4A3/LAMB2/CTNNB1/KLF15/HES1/PROM1/PDGFRA/PPP3CA/NPNT/ENPEP/EDNRA/IRX2/FOXD1/MEF2C/KLHL3/EGR1/PDGFRB/FOXC1/TCF21/DLL1/AQP1/PODXL/SULF1/ANGPT1/MYC/TEK/NOTCH1/GATA3/RET/ACTA2/PLCE1/WNT11/BMP4/SIX4/FMN1/MYO1E/IQGAP1/SOX8/PKD1/FOXC2/PECAM1/SOX9/FOXJ1/BCL2/NOTCH3/TMEM59L/GPR4/BMP2/JAG1/ASXL1/SULF2/GPC3	60
GO:0016055	Wnt signaling pathway	135/3427	459/18870	1.83078e-09	2.42208e-07	1.75165e-07	SKI/NPHP4/CTNNBIP1/MAD2L2/CELSR2/PBXIP1/MYOC/SOX13/NID1/PPM1B/LBX2/TCF7L1/NR4A2/ZEB2/FRZB/FZD7/CCNYL1/FZD5/IGFBP2/RAB5A/RBMS3/CTNNB1/MITF/KLF15/NPHP3/CXXC4/EGF/EDNRA/CPE/FOXD1/MCC/UBE2B/EGR1/EDN1/CMAHP/DAAM2/TPBG/TBX18/ANKRD6/TNFAIP3/SFRP4/GRB10/FZD9/BCL7B/CDK14/DLX5/SMURF1/HBP1/SOX7/ZNF703/ADGRA2/SFRP1/SOX17/SULF1/TMEM67/STK3/UBR5/TLE1/TLE4/KLF4/DAB2IP/NOTCH1/NRARP/GATA3/BAMBI/FRAT2/SFRP5/FBXW4/…	135
GO:0007015	actin filament organization	136/3427	464/18870	2.03822e-09	2.64035e-07	1.90949e-07	MAD2L2/ASAP3/STMN1/CNN3/S1PR1/TMOD4/F11R/MYOC/LMOD1/PROX1/RHOU/ACTA1/ACTN2/CYRIA/RHOB/PLEKHH2/RHOQ/SPTBN1/ARHGAP25/NCK2/BIN1/MYO7B/RND3/ZEB2/XIRP2/NOSTRIN/NEB/TTN/TMEFF2/CAV3/XIRP1/PRKCD/FAM107A/LMOD3/HCLS1/TF/PIK3CA/LIMCH1/SYNPO2/RICTOR/PTGER4/PIK3R1/JMY/SHROOM1/FCHSD1/DPYSL3/SYNPO/NEDD9/CAP2/DAAM2/MYO6/MICAL1/CCN2/EZR/ELMO1/ELN/PPP1R9A/LMOD2/CALD1/BRAF/EPHA1/DLC1/DMTN/SORBS3/BIN3/SFRP1/C9orf72/…	136
GO:0198738	cell-cell signaling by wnt	135/3427	461/18870	2.48726e-09	3.15629e-07	2.28262e-07	SKI/NPHP4/CTNNBIP1/MAD2L2/CELSR2/PBXIP1/MYOC/SOX13/NID1/PPM1B/LBX2/TCF7L1/NR4A2/ZEB2/FRZB/FZD7/CCNYL1/FZD5/IGFBP2/RAB5A/RBMS3/CTNNB1/MITF/KLF15/NPHP3/CXXC4/EGF/EDNRA/CPE/FOXD1/MCC/UBE2B/EGR1/EDN1/CMAHP/DAAM2/TPBG/TBX18/ANKRD6/TNFAIP3/SFRP4/GRB10/FZD9/BCL7B/CDK14/DLX5/SMURF1/HBP1/SOX7/ZNF703/ADGRA2/SFRP1/SOX17/SULF1/TMEM67/STK3/UBR5/TLE1/TLE4/KLF4/DAB2IP/NOTCH1/NRARP/GATA3/BAMBI/FRAT2/SFRP5/FBXW4/…	135
GO:0010720	positive regulation of cell development	131/3427	444/18870	2.56066e-09	3.18444e-07	2.30298e-07	PRKCZ/CTNNBIP1/TNFRSF1B/HAPLN2/F11R/MYOG/SOX13/PLXNA2/CD46/ITPKB/ZAP70/IL1RL2/IL1B/GLI2/BIN1/BMPR2/FN1/EPHA4/OBSL1/INPP5D/CTNNB1/LMOD3/NFKBIZ/HCLS1/MME/SHOX2/SKIL/ETV5/BCL6/HES1/KIT/PPP3CA/PDE5A/IL15/IL6ST/MAN2A1/CD74/RIPK1/NEDD9/CD83/ID4/BTN2A2/AGER/HLA-DRA/HLA-DRB1/FOXO3/PHF10/IL6/SMURF1/CUX1/PTPRZ1/PTN/BRAF/RHEB/EGR3/STAU2/KLF10/TRIB1/RFX3/SMARCA2/ANXA1/NTRK2/SEMA4D/NOTCH1/GATA3/RET/CXCL12/EGR…	131
GO:0050767	regulation of neurogenesis	118/3427	390/18870	3.17857e-09	3.87536e-07	2.80265e-07	SKI/TNFRSF1B/HEYL/SEMA6C/SEMA4A/HAPLN2/BTG2/PLXNA2/PROX1/IL1B/BIN1/BMPR2/MAP2/FN1/EPHA4/OBSL1/PER2/HES6/BHLHE40/CTNNB1/SEMA3B/SEMA3F/SEMA3G/SEMA5B/GATA2/MME/SHOX2/SKIL/ETV5/HES1/KIT/PPP3CA/RAPGEF2/HMGB2/IL6ST/MAN2A1/SEMA6A/ID4/DAAM2/HEY2/DLL1/IL6/SMURF1/CUX1/PTPRZ1/PTN/BRAF/EZH2/RHEB/PCM1/CHD7/STAU2/HEY1/CDKN2B/NTRK2/SEMA4D/LHX2/NOTCH1/CXCL12/EGR2/SHTN1/ABCC8/MDK/LRP4/CLCF1/MAP6/TENM4/FZD4/SORL1/…	118
GO:0045214	sarcomere organization	26/3427	45/18870	3.30938e-09	3.95725e-07	2.86187e-07	CASQ1/TNNT2/PROX1/OBSCN/ACTN2/ANKRD23/TTN/CAV3/EDN1/LMOD2/MYOM2/MYPN/MYOZ1/SYNPO2L/LDB3/TNNT3/CSRP3/CSRP2/MYH7/PRKD1/SIX4/CAPN3/TPM1/AKAP13/TCAP/TNNT1	26
GO:0030048	actin filament-based movement	53/3427	133/18870	3.66431e-09	4.299e-07	3.10903e-07	PDE4B/FNBP1L/ATP1A1/ATP1A2/TNNT2/EPB41L5/BIN1/MYO7B/KCNJ3/ZEB2/MYL1/CAV3/TNNC1/PIK3CA/FGF12/LIMCH1/ANK2/MYO6/PLN/GJA1/AKAP9/STC1/GSN/CACNB2/ACTA2/SHTN1/KCNQ1/MYO7A/SCN4B/KCNA5/CACNA1C/ABCC9/KCNJ8/PKP2/MYH7/SYNE2/MYO5C/MYO1E/TPM1/EMP2/ATP2A1/MYH10/MYH8/MYH2/MYO15A/JUP/GJC1/TRPM4/MYH14/MYLK2/SNTA1/KCNE1/SUN2	53
GO:0006937	regulation of muscle contraction	63/3427	170/18870	4.02945e-09	4.63983e-07	3.35552e-07	ZC3H12A/PDE4B/GSTM2/CASQ2/ATP1A1/CASQ1/ATP1A2/ATP1B1/RGS2/CACNA1S/TNNI1/TNNT2/PPP1R12B/ADRA2B/BIN1/CAV3/MYL3/TNNC1/STRIT1/MYL5/ADRA2C/KIT/TACR3/NPNT/PDE5A/ANK2/GUCY1A1/ADRB2/EDN1/PLN/AKAP9/STC1/PLCE1/TNNT3/KCNQ1/ACTN3/CACNA1C/C12orf57/SPX/PKP2/NR4A1/MYL2/MYH7/PRKD1/TPM1/ABAT/ATP2A1/CACNB1/JUP/SCN4A/CACNG1/CNN1/TMEM38A/HRC/TRPM4/TNNT1/REM1/MYLK2/MYL9/ADA/TNNC2/DMD/CLIC2	63
GO:0050673	epithelial cell proliferation	138/3427	480/18870	6.07511e-09	6.86819e-07	4.96706e-07	HSPG2/ATP5IF1/TIE1/TGFBR3/BGLAP/CD34/PROX1/AKT3/LIMS2/ZEB2/FZD7/CFLAR/BMPR2/IGFBP5/COL4A3/PPARG/WDR48/CTNNB1/NFKBIZ/IFT57/EAF2/GATA2/AGTR1/TP63/CLDN1/HES1/KIT/AREG/EGF/INTU/FBXW7/HMGB2/RICTOR/THBS4/MEF2C/MCC/FLT4/SERPINB1/BMP6/CDKN1A/BMP5/CD109/TNFAIP3/ESR1/TWIST1/IL6/DLX5/LAMB1/PTN/TRIM24/NKX3-1/EGR3/ZNF703/SFRP1/CYP7B1/SULF1/OSR2/STK3/CCN3/MYC/NFIB/CDKN2B/TEK/B4GALT1/KLF9/TGFBR1/NR4A3/DAB2IP/EG…	138
GO:0030336	negative regulation of cell migration	113/3427	373/18870	6.30502e-09	7.00083e-07	5.06298e-07	PADI2/NBL1/TIE1/PODN/GADD45A/SRGAP2/ARID4B/RHOB/CYP1B1/ZEB2/NFE2L2/COL3A1/TMEFF2/IGFBP5/EPHA4/PPARG/NISCH/PTPRG/ADAMTS9/MITF/CD200/CHRD/APOD/LIMCH1/PTGER4/MEF2C/MCTP1/MCC/DPYSL3/CD74/DUSP1/DUSP22/NEDD9/BMP5/FOXO3/GJA1/CITED2/AFDN/MEOX2/RABGEF1/BRAF/TCAF1/EPHA1/DLC1/STC1/GNRH1/SFRP1/SULF1/TP53INP1/CCN3/TRIB1/MAPK15/CCL21/KLF4/C5/DAB2IP/NOTCH1/CXCL12/DLG5/MMRN2/IFITM1/ABCC8/WNT11/ARHGDIB/ACVRL1/DCN…	113
GO:0048762	mesenchymal cell differentiation	86/3427	262/18870	6.96228e-09	7.50039e-07	5.42426e-07	MAD2L2/TRIM62/HEYL/TGFBR3/SEMA6C/EFNA1/SEMA4A/AGT/SPRED2/IL1B/EPB41L5/FRZB/FN1/EPHA4/CTNNB1/SEMA3B/SEMA3F/SEMA3G/SEMA5B/HES1/MSX1/EDNRA/MEF2C/SEMA6A/MSX2/FOXC1/EDN1/NOTCH4/TNXB/BMP5/HEY2/TCF21/CITED2/RADIL/TWIST1/IL6/EZH2/ZNF703/SFRP1/SDCBP/HEY1/SEMA4D/TGFBR1/AKNA/DAB2IP/NOTCH1/GATA3/BAMBI/RET/DLG5/NOLC1/TCF7L2/PDCD4/FGFR2/ADAM8/MDK/WNT11/NCAM1/PHLDB1/IGF1/RGCC/SPRY2/BMP4/TGFB3/ALDH1A2/SMAD3/SEMA…	86
GO:1903522	regulation of blood circulation	85/3427	258/18870	6.99618e-09	7.50039e-07	5.42426e-07	HSPB7/ZC3H12A/FAAH/PDE4B/GSTM2/CASQ2/ATP1A1/S100A1/ATP1A2/ATP1B1/RGS2/TNNT2/AGT/EPAS1/ADRA2B/BIN1/KCNJ3/BMPR2/DES/PER2/CAV3/MYL3/POPDC2/TRPC1/AGTR1/SHOX2/ADRA2C/TACR3/PDE5A/ANK2/EDNRA/HBEGF/EDN1/AGER/TBX18/PLN/GJA1/TRDN/HEY2/AKAP9/NOS3/STC1/CACNB2/KCNQ1/ADM/CSRP3/SMTNL1/SCN4B/KCNA5/CACNA1C/ABCC9/SPX/KCNJ8/PKP2/AVPR1A/KCNMB4/MYL2/MYH7/GCH1/TPM1/MEF2A/CACNA1H/ATP2A1/TRPV1/ATP2A3/ATP1B2/SREBF1/THRA/…	85
GO:0001701	in utero embryonic development	117/3427	392/18870	8.79915e-09	9.2734e-07	6.7065e-07	SLC25A34/WDTC1/TIE1/CCDC24/NASP/TENT5C/ETNK2/ZBED6/FLVCR1/NCOA1/EPAS1/EPB41L5/BCL2L11/ATF2/COL3A1/FZD5/PTH1R/CTNNB1/GATA2/TM4SF1/SKIL/HES1/MSX1/WDR19/SMIM14/PDGFRA/YTHDC1/EDNRA/CERT1/MAN2A1/UBE2B/MGAT1/FOXC1/EDN1/POU5F1/TFEB/BMP5/PRDM1/HEY2/CITED2/TWIST1/SBDS/ZP3/NOS3/GINS4/SOX17/CHD7/HEY1/NECAB1/STK3/ANGPT1/APBA1/ZFAND5/TGFBR1/KLF4/NOTCH1/GATA3/SH3PXD2A/FGFR2/IGF2/CDKN1C/ADM/YBX3/ACVRL1/ACVR1B/I…	117
GO:2000146	negative regulation of cell motility	116/3427	388/18870	9.16818e-09	9.50129e-07	6.87131e-07	PADI2/NBL1/TIE1/PODN/GADD45A/SRGAP2/ARID4B/RHOB/CYP1B1/ZEB2/NFE2L2/COL3A1/TMEFF2/IGFBP5/EPHA4/PPARG/NISCH/PTPRG/ADAMTS9/MITF/CD200/CHRD/APOD/LIMCH1/PTGER4/MEF2C/MCTP1/MCC/DPYSL3/CD74/DUSP1/DUSP22/NEDD9/BMP5/FOXO3/GJA1/CITED2/AFDN/MEOX2/RABGEF1/BRAF/TCAF1/EPHA1/DLC1/STC1/GNRH1/SFRP1/SULF1/TP53INP1/CCN3/TRIB1/MAPK15/CCL21/KLF4/C5/DAB2IP/NOTCH1/GATA3/CXCL12/DLG5/MMRN2/IFITM1/ABCC8/WNT11/ARHGDIB/ACVR…	116
GO:0019216	regulation of lipid metabolic process	105/3427	342/18870	9.86794e-09	1.00588e-06	7.27452e-07	H6PD/WDTC1/FGR/FABP3/ATP1A1/RORC/BGLAP/FMO4/FMO2/PROX1/IL1B/ACADL/ERFE/PPARG/KAT2B/PRKCD/ZBTB20/APOD/FGFR3/PPARGC1A/KIT/PDGFRA/IGFBP7/SNCA/FBXW7/HPGD/PLPP1/EGR1/PDGFRB/CD74/C1QTNF2/BMP6/GPLD1/ADGRF5/BMP5/ELOVL5/CNR1/TWIST1/MLXIPL/PDK4/RARRES2/PRKAG2/ASAH1/EPHX2/NCOA2/TTC39B/TEK/CCL21/ANXA1/NR4A3/ABCA2/CCDC3/SIRT1/PSAP/SAMD8/CH25H/SORBS1/SCT/PNPLA2/ADM/SF1/SORL1/LPCAT3/CREBL2/CYP27B1/AGAP2/AVPR1A/…	105
GO:1902903	regulation of supramolecular fiber organization	116/3427	389/18870	1.07632e-08	1.07944e-06	7.80648e-07	ASAP3/STMN1/S1PR1/WDR47/PDE4DIP/TMOD4/F11R/MYOC/LMOD1/PROX1/ACTN2/CYRIA/TRIM54/PLEKHH2/SPTBN1/ANKRD53/ANKRD23/NCK2/BIN1/TMEFF2/MAP2/CAV3/PRKCD/ATXN7/LMOD3/HCLS1/PIK3CA/LIMCH1/SNCA/SYNPO2/RICTOR/PTGER4/PIK3R1/FCHSD1/SYNPO/EDN1/HSPA1A/HSPA1B/TNXB/DAAM2/CCN2/ELN/AKAP9/LMOD2/BRAF/EPHA1/DLC1/DMTN/SORBS3/CLU/SFRP1/C9orf72/CCL21/TESK1/TMOD1/TGFBR1/LPAR1/GSN/SPTAN1/SVIL/CXCL12/SYNPO2L/SWAP70/CDC42EP2/SSH…	116
GO:0030282	bone mineralization	49/3427	123/18870	1.4215e-08	1.40299e-06	1.01464e-06	ISG15/ALPL/FGR/MATN1/S1PR1/TUFT1/BGLAP/FOSL2/PKDCC/EIF2AK3/BMPR2/CLEC3B/PTH1R/FGFR3/SGMS2/MEF2C/ADRB2/BMP6/RXRB/TENT5A/ENPP1/TWIST1/SBDS/FZD9/PTN/OSR2/KLF10/ASPN/RXRA/SRGN/FGFR2/LTBP3/ACTN3/WNT11/MGP/CYP27B1/IGF1/BMP4/SMAD3/SMPD3/CCL3/NBR1/SOX9/SBNO2/TRPM4/BMP2/GPM6B/TXLNG/GPC3	49
GO:0031667	response to nutrient levels	140/3427	495/18870	1.47279e-08	1.43091e-06	1.03483e-06	H6PD/MTHFR/OTUD3/ALPL/SESN2/TSSK3/ZC3H12A/SLC2A1/VCAM1/CTSK/BGLAP/IFI16/GLUL/PIK3C2B/PROX1/ATF3/NCOA1/CYP1B1/EIF2AK3/INHBB/ZEB2/GPR155/ATF2/NFE2L2/BMPR2/IGFBP2/NPPC/PPARG/KAT2B/FAM107A/NFKBIZ/PLD1/PPARGC1A/RICTOR/GHR/JMY/PCSK1/FNIP1/ADRB2/CPEB4/HFE/RXRB/PIM1/TFEB/CDKN1A/BCKDHB/CNR1/SESN1/FOXO3/SLC22A3/SOD2/ASL/MLXIPL/PDK4/TRIM24/PRKAG2/RHEB/LPL/STC1/SFRP1/KLF10/CDKN2B/AQP3/TNC/SLC25A25/HSPA5/RXRA…	140
GO:0048638	regulation of developmental growth	101/3427	328/18870	1.58549e-08	1.5167e-06	1.09687e-06	AGRN/TGFBR3/SEMA6C/SEMA4A/MAEL/RGS2/FLVCR1/PROX1/FOSL2/BCL2L11/MBD5/BMPR2/MAP2/FN1/NPPC/CAV3/SEMA3B/SEMA3F/SEMA3G/SEMA5B/PIK3CA/FGFR3/NPY1R/GHR/MEF2C/SEMA6A/ADRB2/FOXC1/EDN1/CPNE5/PI16/PIM1/CDKN1A/HEY2/CITED2/EZR/DLL1/ZP3/SMURF1/MIR25/CHD7/STK3/SEMA4D/TGFBR1/MUSK/NOTCH1/CXCL12/CDK1/MYOZ1/SHTN1/FGFR2/IGF2/ACTN3/YBX3/RAB21/DUSP6/SOCS2/IGF1/ACACB/ULK1/LATS2/MIR17HG/AKAP6/SAV1/SIX4/LGMN/CAPN3/ISLR2/S…	101
GO:0048705	skeletal system morphogenesis	77/3427	230/18870	1.61656e-08	1.523e-06	1.10143e-06	SKI/DHRS3/ALPL/FGR/MATN1/TBX15/THBS3/MEF2D/FLVCR1/FOSL2/HOXD4/ATF2/COL3A1/NAB1/BMPR2/NPPC/WDR48/CSRNP1/CTNNB1/TIPARP/SHOX2/FGFR3/MSX1/WDR19/PDGFRA/RAB33B/SPEF2/GHR/MEF2C/MSX2/FOXC1/BMP6/CCN2/CITED2/TWIST1/SFRP4/DLX5/ATG9B/DYNC2I1/CSGALNACT1/STC1/SFRP1/OSR2/TEK/ZFAND5/TGFBR1/ARID5B/COL13A1/FGFR2/SOX6/LTBP3/ACTN3/DSCAML1/TULP3/MGP/SOX5/MYF5/BMP4/SIX4/PSEN1/TGFB3/FOXN3/FMN1/SMAD3/CHSY1/IFT140/PKD1/S…	77
GO:0032970	regulation of actin filament-based process	113/3427	379/18870	1.67828e-08	1.55755e-06	1.12641e-06	ASAP3/STMN1/PDE4B/S1PR1/TMOD4/ATP1A2/F11R/MYOC/LMOD1/PROX1/ACTN2/CYRIA/PLEKHH2/RHOQ/SPTBN1/ANKRD23/NCK2/BIN1/ZEB2/NEB/TMEFF2/CAV3/TNNC1/PRKCD/FAM107A/LMOD3/HCLS1/PIK3CA/BST1/LIMCH1/PDGFRA/SYNPO2/ANK2/RICTOR/PTGER4/PIK3R1/FCHSD1/PDGFRB/SYNPO/EDN1/NEDD9/DAAM2/PLN/CCN2/ELN/AKAP9/LMOD2/BRAF/EPHA1/DLC1/DMTN/SORBS3/STC1/SFRP1/STAU2/C9orf72/CCL21/TESK1/TMOD1/TGFBR1/LPAR1/GSN/SPTAN1/SVIL/CXCL12/SYNPO2L/A…	113
GO:0001667	ameboidal-type cell migration	140/3427	497/18870	1.93899e-08	1.7549e-06	1.26914e-06	PLEKHG5/ZC3H12A/PIK3R3/GADD45A/SEMA6C/EFNA1/SEMA4A/GLUL/SRGAP2/PROX1/AGT/AKT3/RHOB/CYP1B1/EPB41L5/ZEB2/NFE2L2/BMPR2/FN1/PPARG/IQSEC1/SEMA3B/SEMA3F/SEMA3G/PTPRG/ADAMTS9/FSTL1/SEMA5B/GATA2/PIK3CA/KIT/ANXA3/EGF/EDNRA/FBXW7/PLK2/MEF2C/MCC/SEMA6A/HBEGF/FLT4/EDN1/GPLD1/DAAM2/TPBG/GJA1/SASH1/SMOC2/RADIL/MEOX2/TWIST1/AQP1/HSPB1/PTN/BRAF/NOS3/DMTN/STC1/EGR3/ADGRA2/SOX17/ANGPT1/CCN3/ENPP2/PTP4A3/TEK/TESK1/…	140
GO:0060348	bone development	73/3427	215/18870	1.94738e-08	1.7549e-06	1.26914e-06	SKI/DHRS3/ALPL/MATN1/LEPR/THBS3/BGLAP/MEF2D/MYOC/FOSL2/ATF2/COL3A1/NAB1/BMPR2/NPPC/SHOX2/FGFR3/MSX1/EVC/FBXW7/PTGER4/GHR/MEF2C/MSX2/FOXC1/BMP6/GJA1/CITED2/TWIST1/SFRP4/SBDS/DLX5/ATG9B/CSGALNACT1/STC1/SULF1/OSR2/BNC2/TEK/SEMA4D/OGN/MIGA2/COL13A1/FGFR2/LTBP3/ACTN3/ZBTB16/TULP3/IGF1/BMP4/TGFB3/FOXN3/FBN1/AKAP13/CHSY1/XYLT1/SMPD3/RPL13/TMEM107/CTC1/RARA/MAP2K6/SOX9/TYROBP/RYR1/BMP2/ASXL1/TGM2/SULF2/G…	73
GO:0007160	cell-matrix adhesion	79/3427	239/18870	1.99751e-08	1.77436e-06	1.28322e-06	PRKCZ/TESK2/VCAM1/THBS3/MYOC/CD34/NID1/ACTN2/STON1/EPB41L5/BCL2L11/ITGA6/COL3A1/FN1/SNED1/ITGA9/CTNNB1/FAM107A/ADAMTS9/BCL6/APOD/BST1/LIMCH1/NPNT/ITGA1/PIK3R1/DUSP22/TNXB/CCN2/UTRN/CD36/SGCE/EPHA1/DLC1/DMTN/SFRP1/TEK/CCL21/TMEM8B/ECM2/ADAMTS13/ITGA8/COL13A1/SORBS1/SLK/LYVE1/ACTN3/ACVRL1/ITGA5/ITGA7/MYF5/POSTN/ARHGEF7/NID2/FBLN5/FMN1/THBS1/SMAD3/PEAK1/WHAMM/PKD1/EMP2/CX3CL1/VTN/JUP/DUSP3/BCL2/COL5…	79
GO:0010038	response to metal ion	108/3427	359/18870	2.05228e-08	1.79733e-06	1.29983e-06	CASP9/JUN/VCAM1/CASQ2/TXNIP/SYT11/BGLAP/TNNT2/MYOG/SLC41A1/ITPKB/KHK/HAAO/EIF2AK3/INHBB/CYBRD1/NFE2L2/TTN/SLC40A1/D2HGDH/SLC6A1/TNNC1/TF/TRPC1/PLSCR1/CLDN1/SOD3/KIT/SNCA/PPP3CA/MEF2C/PCSK1/CD14/KCNMB1/BMP6/EDN1/GPLD1/HFE/CPNE5/SOD2/AQP1/PGAM2/RASA4B/RASA4/CPA1/TRPV6/BRAF/DMTN/PPP2CB/FABP4/NDRG1/AQP3/ADAMTS13/MAPK8/CDK1/STIM1/ABCC8/CAT/SYT7/RASGRP2/KMT2A/CPNE8/LRRK2/TUBA1A/KCNMB4/HVCN1/ALOX5AP/NFA…	108
GO:0051145	smooth muscle cell differentiation	35/3427	76/18870	2.12862e-08	1.8383e-06	1.32945e-06	CTH/CTNNB1/HES1/SGCB/KIT/NPNT/EDNRA/MEF2C/TBX18/HEY2/SOD2/HEY1/NOTCH1/ITGA8/SIRT1/PDCD4/FGFR2/ADM/NFATC4/BMP4/RBPMS2/PIAS1/TMEM204/MRTFB/FOXF1/RAMP2/TBX2/SOX9/GATA6/NFATC1/NFATC2/MRTFA/MIR221/FOXO4/MECP2	35
GO:0060048	cardiac muscle contraction	53/3427	139/18870	2.20337e-08	1.87679e-06	1.35729e-06	ZC3H12A/PDE4B/GSTM2/CASQ2/ATP1A1/ATP1A2/ATP1B1/RGS2/TNNI1/TNNT2/BIN1/KCNJ3/TTN/CAV3/MYL3/TNNC1/PIK3CA/FGF12/PDE5A/ANK2/PLN/GJA1/AKAP9/STC1/GSN/CACNB2/TNNI2/KCNQ1/CSRP3/SCN4B/KCNA5/CACNA1C/ABCC9/KCNJ8/PKP2/MYL2/MYH7/TPM1/ATP2A1/TCAP/JUP/GJC1/MYL4/MAP2K6/GAA/TMEM38A/HRC/TRPM4/MYLK2/SNTA1/KCNE1/DMD/CLIC2	53
GO:0072012	glomerulus vasculature development	19/3427	29/18870	2.46178e-08	2.06856e-06	1.49598e-06	IL6R/CD34/CFLAR/HES1/PDGFRA/EDNRA/EGR1/PDGFRB/TCF21/AQP1/ANGPT1/TEK/NOTCH1/ACTA2/BMP4/FOXC2/PECAM1/NOTCH3/GPR4	19
GO:0007219	Notch signaling pathway	64/3427	181/18870	2.52141e-08	2.09042e-06	1.51179e-06	MIB2/HEYL/RBM15/NOTCH2NLA/NOTCH2NLB/NOTCH2NLC/CD46/PSEN2/ANXA4/TIMP4/GRIP2/GATA2/TP63/BCL6/HES1/KIT/MAML3/FBXW7/SORBS2/CDH6/IL6ST/NEURL1B/FOXC1/NOTCH4/PLN/HEY2/DLL1/PGAM2/NOS3/PRAG1/TCIM/HEY1/CCN3/PTP4A3/S1PR3/EGFL7/NOTCH1/NRARP/TSPAN15/KCNA5/NRIP2/CNTN1/DTX3/ASCL1/POSTN/NFKBIA/PSEN1/DLK1/DLL4/ZNF423/FOXC2/TBX2/STAT3/SOX9/LLGL2/CDK3/MIB1/NOTCH3/CEBPA/BMP2/JAG1/CBFA2T2/SREBF2/MECP2	64
GO:0051147	regulation of muscle cell differentiation	59/3427	162/18870	2.58616e-08	2.11589e-06	1.53021e-06	CTH/RGS2/MYOG/ZBED6/PROX1/NID1/SMYD1/FZD7/BMPR2/CAV3/LAMB2/LMOD3/SHOX2/MSX1/KIT/MEF2C/MEGF10/EDN1/RBM24/PI16/AKIRIN2/HEY2/LAMA2/DLL1/SOD2/LAMB1/EZH2/CCN3/CDK9/PLPP7/NOTCH1/SIRT1/PDCD4/FGFR2/IGF2/SOX6/ACTN3/MYF6/MYF5/IGF1/EFNB2/PRKD1/AKAP6/BMP4/RBPMS2/PIAS1/RPL3L/HDAC5/BCL2/NFATC1/BMP2/NFATC2/SIK1/XBP1/MAPK11/MIR221/FOXO4/MORF4L2/MECP2	59
GO:0009636	response to toxic substance	83/3427	258/18870	3.51721e-08	2.80721e-06	2.03017e-06	PINK1/SESN2/OSCP1/GSTM2/GSTM1/MGST3/MTARC2/MTARC1/TPO/CYP1B1/INHBB/SCN9A/NFE2L2/SLC6A1/CLDN1/SOD3/PTPN13/MGST2/SLC22A5/GPX3/LTC4S/BPHL/PIM1/CDKN1A/SESN1/SOD2/AHR/INMT/CD36/PON2/GSTK1/NOS3/EPHX2/TP53INP1/ALDH1A1/ADAMTS13/ERCC6/CDK1/SLC22A18/HBB/HBG2/H19/CAT/PRDX5/CCS/ALOX5AP/GCH1/GSTZ1/FOS/FBLN5/SELENOS/HBZ/HBA2/HBA1/SNN/NUPR1/CES1/MT3/MT1E/MT1M/MT1F/MT1H/MT1G/MT1A/MT2A/MT1X/NXN/KDM6B/SLC47A1/SLC4…	83
GO:0016049	cell growth	139/3427	497/18870	3.52143e-08	2.80721e-06	2.03017e-06	PRKCZ/SLC25A33/MAD2L2/SESN2/SEMA6C/SEMA4A/LMX1A/RGS2/AGT/GNG4/EPB41L5/FRZB/BMPR2/MAP2/FN1/IGFBP5/ING5/CAV3/LAMB2/CTNNB1/SEMA3B/SEMA3F/CISH/SEMA3G/FAM107A/EAF2/SEMA5B/AGTR1/BCL6/MSX1/IGFBP7/PDLIM5/EDNRA/CDKN2AIP/SORBS2/RICTOR/SEMA6A/JADE2/HBEGF/SLIT3/SCGB3A1/NRN1/EDN1/HSPA1A/SLC44A4/HSPA1B/ARMC12/CPNE5/PI16/CDKN1A/GJA1/ENPP1/AUTS2/SMURF1/TSC22D4/MUC12/BIN3/SFRP1/SOX17/SDCBP/CCN3/SMARCA2/C9orf72/SE…	139
GO:0031214	biomineral tissue development	62/3427	175/18870	3.8096e-08	2.99849e-06	2.1685e-06	ISG15/ALPL/FGR/MATN1/S1PR1/TUFT1/BGLAP/FOSL2/PKDCC/EIF2AK3/CNNM4/SLC20A1/BMPR2/CLEC3B/PTH1R/FGFR3/SGMS2/MEF2C/ADRB2/MSX2/BMP6/RXRB/TENT5A/HEY2/ENPP1/TWIST1/SBDS/FZD9/PTN/NOS3/HEY1/OSR2/KLF10/ASPN/RXRA/NOTCH1/SRGN/FGFR2/STIM1/LTBP3/ACTN3/WNT11/NECTIN1/MGP/CYP27B1/IGF1/GAS6/BMP4/SLC24A4/SMAD3/SMPD3/CCL3/NBR1/SOX9/FAM20A/SBNO2/TRPM4/BMP2/CEBPB/GPM6B/TXLNG/GPC3	62
GO:0045936	negative regulation of phosphate metabolic process	111/3427	376/18870	4.02262e-08	3.10831e-06	2.24792e-06	PRKCZ/ERRFI1/ZC3H12A/GADD45A/NIBAN1/RGS2/PPP1R15B/AGT/SPRED2/NCK2/IL1B/CAV3/PPARG/CTDSPL/PRKCD/CBLB/PARP14/ZFYVE28/SNCA/PTPN13/TAF7/DUSP1/DUSP22/CDKN1A/CD109/MICAL1/ENPP1/CNKSR3/PRKAR1B/GRB10/RABGEF1/MLXIPL/HSPB1/PRKAR2B/EPHA1/PRKAG2/DMTN/SFRP1/PKIA/ANGPT1/DEPTOR/TRIB1/CDKN2B/C9orf72/TESK1/SEMA4D/DAB2IP/ABCA2/MASTL/SIRT1/PDCD4/CDKN1C/H19/SWAP70/HIPK3/MAPK8IP1/CRY2/CADM1/SORL1/UBASH3B/NTF3/DUSP16/…	111
GO:0061614	miRNA transcription	33/3427	71/18870	4.0491e-08	3.10831e-06	2.24792e-06	JUN/MYCN/PPARG/GNL3/GATA2/EGR1/POU5F1/FOXO3/ESR1/TWIST1/MYC/NFIB/KLF4/GATA3/ETS1/NCOR2/KLF5/NFATC4/BMP4/FOS/SMAD3/MRTFB/SREBF1/RARA/NGFR/STAT3/SOX9/DDX5/GATA6/BMP2/MRTFA/SREBF2/AR	33
GO:0010563	negative regulation of phosphorus metabolic process	111/3427	377/18870	4.69738e-08	3.56199e-06	2.57602e-06	PRKCZ/ERRFI1/ZC3H12A/GADD45A/NIBAN1/RGS2/PPP1R15B/AGT/SPRED2/NCK2/IL1B/CAV3/PPARG/CTDSPL/PRKCD/CBLB/PARP14/ZFYVE28/SNCA/PTPN13/TAF7/DUSP1/DUSP22/CDKN1A/CD109/MICAL1/ENPP1/CNKSR3/PRKAR1B/GRB10/RABGEF1/MLXIPL/HSPB1/PRKAR2B/EPHA1/PRKAG2/DMTN/SFRP1/PKIA/ANGPT1/DEPTOR/TRIB1/CDKN2B/C9orf72/TESK1/SEMA4D/DAB2IP/ABCA2/MASTL/SIRT1/PDCD4/CDKN1C/H19/SWAP70/HIPK3/MAPK8IP1/CRY2/CADM1/SORL1/UBASH3B/NTF3/DUSP16/…	111
GO:0035265	organ growth	62/3427	177/18870	6.15506e-08	4.6111e-06	3.33474e-06	SKI/MATN1/LEPR/TGFBR3/S1PR1/THBS3/MAEL/RGS2/FLVCR1/PROX1/FOSL2/BCL2L11/ATF2/NPPC/CAV3/FGFR3/EVC/PDLIM5/SORBS2/MEF2C/MSX2/FOXC1/EDN1/PI16/PIM1/HEY2/CITED2/ESR1/DLL1/MIR25/STC1/STK3/BNC2/TGFBR1/NOTCH1/CDK1/PSAP/FGFR2/IGF2/TENM4/YBX3/DUSP6/IGF1/ACACB/LATS2/SPRY2/MIR17HG/ADPRHL1/AKAP6/SAV1/CYP19A1/FES/SMPD3/FOXC2/RARA/TBX2/SOX9/GATA6/BCL2/MAPK11/NLGN4X/AR	62
GO:0030308	negative regulation of cell growth	65/3427	189/18870	6.61284e-08	4.87788e-06	3.52767e-06	SESN2/SEMA6C/SEMA4A/RGS2/GNG4/FRZB/BMPR2/MAP2/CAV3/SEMA3B/SEMA3F/SEMA3G/EAF2/SEMA5B/BCL6/MSX1/CDKN2AIP/SEMA6A/SLIT3/SCGB3A1/HSPA1A/HSPA1B/PI16/CDKN1A/GJA1/ENPP1/SFRP1/SOX17/CCN3/SMARCA2/SEMA4D/PRDM11/WNT11/CRYAB/RERG/CAPRIN2/ACVRL1/ACVR1B/CYP27B1/BTG1/MYL2/ULK1/ING1/SMAD3/SEMA4B/RGMA/MEG3/DCUN1D3/MT3/NTN1/ULK2/SPAG9/BCL2/SEMA6B/PTPRS/CDKN2D/BST2/DACT3/HDAC6/TSPYL2/FHL1/ARHGAP4/MECP2/PLXNA3/DDX3X	65
GO:0003158	endothelium development	53/3427	143/18870	6.66806e-08	4.87788e-06	3.52767e-06	GJA4/TIE1/S1PR1/RAP1A/HAPLN2/F11R/CD34/PROX1/RHOB/IL1B/SLC40A1/BMPR2/CTNNB1/FSTL1/ARHGEF26/CLDN1/EDNRA/RAPGEF2/BMP6/NOTCH4/HEY2/EZR/AFDN/DLL1/STC1/SOX17/HEY1/S1PR3/NOTCH1/PDE2A/FZD4/ROBO4/TNFRSF1A/APOLD1/RAPGEF3/ACVRL1/BTG1/BMP4/TJP1/DLL4/NR2F2/CDH5/FOXC2/KDM6B/PECAM1/PTPRS/ICAM1/MYADM/JAG1/PPP1R16B/SOX18/COL18A1/CLDN5	53
GO:2000628	regulation of miRNA metabolic process	37/3427	86/18870	7.82193e-08	5.65544e-06	4.09e-06	ZC3H12A/JUN/RC3H1/GAS5/MYCN/PPARG/GNL3/GATA2/EGR1/POU5F1/FOXO3/ESR1/TWIST1/MYC/NFIB/KLF4/GATA3/NEAT1/ETS1/NCOR2/KLF5/NFATC4/BMP4/FOS/SMAD3/MRTFB/SREBF1/RARA/NGFR/STAT3/SOX9/GATA6/BMP2/MRTFA/SREBF2/AR/XIST	37
GO:0060349	bone morphogenesis	41/3427	100/18870	8.16572e-08	5.83614e-06	4.22068e-06	SKI/DHRS3/ALPL/MATN1/THBS3/MEF2D/FOSL2/ATF2/COL3A1/NAB1/BMPR2/NPPC/SHOX2/FGFR3/MSX1/GHR/MEF2C/MSX2/FOXC1/BMP6/CITED2/TWIST1/SFRP4/DLX5/ATG9B/CSGALNACT1/STC1/OSR2/TEK/COL13A1/FGFR2/LTBP3/ACTN3/BMP4/TGFB3/FOXN3/CHSY1/SMPD3/TMEM107/RARA/SOX9	41
GO:0050678	regulation of epithelial cell proliferation	117/3427	407/18870	8.65001e-08	6.11202e-06	4.4202e-06	HSPG2/ATP5IF1/TIE1/TGFBR3/PROX1/AKT3/LIMS2/FZD7/CFLAR/COL4A3/PPARG/WDR48/CTNNB1/IFT57/EAF2/GATA2/AGTR1/TP63/CLDN1/HES1/AREG/EGF/INTU/FBXW7/HMGB2/RICTOR/THBS4/MEF2C/MCC/FLT4/BMP6/BMP5/CD109/TNFAIP3/TWIST1/DLX5/LAMB1/PTN/TRIM24/NKX3-1/EGR3/ZNF703/SFRP1/CYP7B1/SULF1/OSR2/STK3/MYC/NFIB/CDKN2B/TEK/B4GALT1/KLF9/TGFBR1/NR4A3/DAB2IP/EGFL7/NOTCH1/NRARP/GATA3/JCAD/CXCL12/SIRT1/MMRN2/TCF7L2/FGFR2/IGF2/CDKN1…	117
GO:0048545	response to steroid hormone	99/3427	330/18870	9.14165e-08	6.38683e-06	4.61894e-06	SCNN1D/CASP9/PADI2/ALPL/TRIM63/HEYL/ATP1A1/TXNIP/BGLAP/ATP1A2/RXRG/ESRRG/ACTA1/NCOA1/FOSL2/CYP1B1/ZFP36L2/BCL2L11/TFPI/CFLAR/IGFBP2/FAM107A/TMF1/PIK3CA/TP63/CLDN1/IGFBP7/AREG/ANXA3/NR3C2/HMGB2/GHR/PLPP1/ZNF366/PCSK1/TAF7/SLIT3/BMP6/EDN1/HSPA1A/HSPA1B/RXRB/CDKN1A/BCKDHB/TCF21/ESR1/IL6/AQP1/CALCR/NKX3-1/STC1/GNRH1/SFRP1/CYP7B1/NCOA2/UBR5/FBXO32/KLF9/ANXA1/NR4A3/RXRA/PTGDS/ABCA2/SIRT1/DDIT4/ADM/CRY2…	99
GO:0070482	response to oxygen levels	102/3427	343/18870	9.49791e-08	6.562e-06	4.74562e-06	MTHFR/CASP9/PINK1/HSPG2/SLC2A1/PLK3/TGFBR3/VCAM1/MDM4/LMNA/PSEN2/FOSL2/EPAS1/HK2/NR4A2/ZEB2/ATF2/NFE2L2/CFLAR/EPHA4/NPPC/CAV3/PPARG/TERC/CPEB2/SOD3/NDNF/EDNRA/GUCY1B1/GUCY1A1/EGR1/KCNMB1/CPEB4/EDN1/AGER/CDKN1A/CITED2/SOD2/TWIST1/AQP1/NKX3-1/STC1/BNIP3L/SFRP1/PLAT/MYC/NDRG1/TEK/AQP3/LPAR1/NOTCH1/CXCL12/SIRT1/DDIT4/PDLIM1/FGFR2/ADAM8/ADM/KCNJ11/CAT/MALAT1/FZD4/GUCY1A2/ATM/CRYAB/KCNA5/KCNJ8/ACVRL1/P…	102
GO:0033002	muscle cell proliferation	79/3427	247/18870	9.80967e-08	6.64085e-06	4.80265e-06	SKI/CTNNBIP1/AKIRIN1/JUN/TGFBR3/S1PR1/IL6R/MEF2D/MYOG/PDE1A/CALCRL/CFLAR/BMPR2/IGFBP5/NPPC/PPARG/CTNNB1/PIK3CA/APOD/PPARGC1A/HPGD/MEF2C/MEGF10/HBEGF/PDGFRB/FOXC1/EDN1/PIM1/CDKN1A/GJA1/HEY2/TNFAIP3/CITED2/SOD2/IL6/ELN/NOS3/VIPR2/ANGPT1/CCN3/TRIB1/OGN/TGFBR1/NR4A3/NOTCH1/CDK1/TCF7L2/PDCD4/FGFR2/SF1/TENM4/DDIT3/IGF1/MIR17HG/ANG/NDRG2/SAV1/BMP4/TGFB3/FOS/THBS1/TPM1/RBPMS2/FES/CX3CL1/SMPD3/FOXC2/SERPI…	79
GO:0009267	cellular response to starvation	62/3427	179/18870	9.82564e-08	6.64085e-06	4.80265e-06	SESN2/TSSK3/ZC3H12A/SLC2A1/CTSK/BGLAP/IFI16/GLUL/PIK3C2B/ATF3/EIF2AK3/INHBB/GPR155/ATF2/NFE2L2/BMPR2/JMY/FNIP1/CPEB4/HFE/TFEB/CDKN1A/SESN1/FOXO3/PDK4/SFRP1/KLF10/HSPA5/MAPK8/SIRT1/SESN3/GABARAPL1/LRRK2/SP1/MAP1LC3B2/FOXO1/STK24/GAS6/PRKD1/ATG14/ZFYVE1/FOS/SLC7A5/MAP1LC3B/GABARAP/FLCN/SREBF1/PPM1D/WIPI1/PMAIP1/RNF152/BCL2/TSSK6/MAP1LC3A/XBP1/CASTOR1/MTMR3/PICK1/SREBF2/WDR45/RRAGB/LAMP2	62
GO:1902893	regulation of miRNA transcription	32/3427	70/18870	1.05213e-07	7.03457e-06	5.08738e-06	JUN/MYCN/PPARG/GNL3/GATA2/EGR1/POU5F1/FOXO3/ESR1/TWIST1/MYC/NFIB/KLF4/GATA3/ETS1/NCOR2/KLF5/NFATC4/BMP4/FOS/SMAD3/MRTFB/SREBF1/RARA/NGFR/STAT3/SOX9/GATA6/BMP2/MRTFA/SREBF2/AR	32
GO:0051216	cartilage development	69/3427	207/18870	1.06589e-07	7.05072e-06	5.09907e-06	MATN1/BMP8B/NFIA/CTSK/PBXIP1/THBS3/MEF2D/FOSL2/PKDCC/EIF2AK3/ARID5A/ATF2/FRZB/COL3A1/BMPR2/NPPC/PTH1R/CTNNB1/MUSTN1/SHOX2/FGFR3/MSX1/EVC/GHR/MEF2C/MSX2/BMP6/EDN1/GPLD1/COL11A2/BMP5/CCN2/CSGALNACT1/SLC39A14/STC1/SULF1/OSR2/CCN3/NFIB/OGN/TGFBR1/GATA3/SOX6/MDK/LTBP3/CHRDL2/WNT11/ZBTB16/MGP/SOX5/ACVRL1/MYF5/BMP4/SMAD3/CHSY1/PKD1/BBS2/SMPD3/MAF/THRA/RARA/HOXB3/SOX9/MEX3C/BMP2/SULF2/NFATC2/CHADL/BGN	69
GO:0042326	negative regulation of phosphorylation	98/3427	327/18870	1.11867e-07	7.28057e-06	5.26529e-06	PRKCZ/ERRFI1/ZC3H12A/GADD45A/NIBAN1/RGS2/PPP1R15B/AGT/SPRED2/NCK2/IL1B/CAV3/PPARG/CTDSPL/PRKCD/CBLB/PARP14/ZFYVE28/SNCA/PTPN13/TAF7/DUSP1/DUSP22/CDKN1A/CD109/MICAL1/ENPP1/CNKSR3/PRKAR1B/GRB10/RABGEF1/MLXIPL/HSPB1/PRKAR2B/EPHA1/PRKAG2/DMTN/SFRP1/PKIA/ANGPT1/DEPTOR/TRIB1/CDKN2B/C9orf72/TESK1/SEMA4D/DAB2IP/SIRT1/PDCD4/CDKN1C/HIPK3/MAPK8IP1/CADM1/SORL1/UBASH3B/NTF3/DUSP16/GPRC5A/LRRK2/PTPRB/DUSP6/LAT…	98
GO:0014902	myotube differentiation	49/3427	130/18870	1.12405e-07	7.28057e-06	5.26529e-06	SKI/SORT1/PTGFRN/CACNA1S/MYOG/ACTA1/SMYD1/TANC1/CFLAR/CAV3/KLHL40/LMOD3/SHOX2/PPP3CA/MEF2C/SCGB3A1/RBM24/KEL/BIN3/CCN3/PLPP7/NOTCH1/CD81/ACTN3/ADAMTS15/CD9/STAC3/AVPR1A/MYF6/MYF5/IGF1/KLF5/SIX4/SPG11/MYEF2/CACNA1H/RPL3L/CNTNAP1/HDAC5/BCL2/RYR1/DYRK1B/PLD3/NFATC2/JAM2/ADAMTS5/RCAN1/SIK1/XBP1	49
GO:0061437	renal system vasculature development	19/3427	31/18870	1.19251e-07	7.56636e-06	5.47197e-06	IL6R/CD34/CFLAR/HES1/PDGFRA/EDNRA/EGR1/PDGFRB/TCF21/AQP1/ANGPT1/TEK/NOTCH1/ACTA2/BMP4/FOXC2/PECAM1/NOTCH3/GPR4	19
GO:0061440	kidney vasculature development	19/3427	31/18870	1.19251e-07	7.56636e-06	5.47197e-06	IL6R/CD34/CFLAR/HES1/PDGFRA/EDNRA/EGR1/PDGFRB/TCF21/AQP1/ANGPT1/TEK/NOTCH1/ACTA2/BMP4/FOXC2/PECAM1/NOTCH3/GPR4	19
GO:0060560	developmental growth involved in morphogenesis	78/3427	244/18870	1.20794e-07	7.58683e-06	5.48678e-06	PRKCZ/S1PR1/SEMA6C/SEMA4A/EPB41L5/BMPR2/MAP2/FN1/LAMB2/CTNNB1/SEMA3B/SEMA3F/SEMA3G/SEMA5B/AREG/EDNRA/SEMA6A/SLIT3/NRN1/EDN1/CPNE5/ESR1/AUTS2/SMURF1/TSC22D4/BIN3/SFRP1/C9orf72/SEMA4D/TNC/LHX2/NOTCH1/CXCL12/SHTN1/FGFR2/WNT11/RAB21/ULK1/DCLK1/POSTN/SPRY2/ADPRHL1/BMP4/SIX4/FMN1/SPG11/ISLR2/SIN3A/SEMA4B/IQGAP1/RGMA/SYT17/MT3/NRN1L/IST1/NTN1/NDEL1/ULK2/RND2/MAPT/SPAG9/TBX2/SOX9/SEMA6B/PTPRS/APOE/FLRT3/…	78
GO:0001666	response to hypoxia	91/3427	298/18870	1.22791e-07	7.63514e-06	5.52172e-06	MTHFR/CASP9/PINK1/HSPG2/SLC2A1/PLK3/TGFBR3/VCAM1/MDM4/LMNA/PSEN2/FOSL2/EPAS1/HK2/NR4A2/ATF2/NFE2L2/CFLAR/EPHA4/NPPC/CAV3/PPARG/TERC/CPEB2/SOD3/NDNF/EDNRA/EGR1/KCNMB1/EDN1/AGER/CITED2/SOD2/TWIST1/AQP1/NKX3-1/STC1/BNIP3L/SFRP1/PLAT/MYC/NDRG1/TEK/AQP3/NOTCH1/CXCL12/SIRT1/DDIT4/PDLIM1/FGFR2/ADAM8/ADM/KCNJ11/CAT/MALAT1/FZD4/ATM/CRYAB/KCNA5/KCNJ8/ACVRL1/POSTN/RGCC/ANG/EGLN3/TGFB3/FOS/THBS1/RORA/SMAD3/C…	91
GO:0036293	response to decreased oxygen levels	95/3427	315/18870	1.25697e-07	7.73844e-06	5.59642e-06	MTHFR/CASP9/PINK1/HSPG2/SLC2A1/PLK3/TGFBR3/VCAM1/MDM4/LMNA/PSEN2/FOSL2/EPAS1/HK2/NR4A2/ZEB2/ATF2/NFE2L2/CFLAR/EPHA4/NPPC/CAV3/PPARG/TERC/CPEB2/SOD3/NDNF/EDNRA/EGR1/KCNMB1/CPEB4/EDN1/AGER/CITED2/SOD2/TWIST1/AQP1/NKX3-1/STC1/BNIP3L/SFRP1/PLAT/MYC/NDRG1/TEK/AQP3/NOTCH1/CXCL12/SIRT1/DDIT4/PDLIM1/FGFR2/ADAM8/ADM/KCNJ11/CAT/MALAT1/FZD4/ATM/CRYAB/KCNA5/KCNJ8/ACVRL1/POSTN/RGCC/ANG/EGLN3/TGFB3/FOS/THBS1/R…	95
GO:0032868	response to insulin	84/3427	269/18870	1.27464e-07	7.77033e-06	5.61948e-06	C1QTNF12/PRKCZ/SLC25A33/ALPL/WDTC1/SESN2/SLC2A1/PIK3R3/SORT1/CTSK/BGLAP/LPIN1/NCOA1/KHK/RHOQ/IL1B/INHBB/CFLAR/ERFE/PPARG/KAT2B/PRKCD/KLF15/TNFSF10/PIK3CA/CPEB2/SGCB/GHR/PIK3R1/EGR1/GPLD1/PHIP/ENPP1/KBTBD2/GRB10/PDK4/RARRES2/SLC39A14/NCOA2/GKAP1/EGR2/SIRT1/SORBS1/PTPRE/IGF2/KCNQ1/ADM/ABCC8/CSRP3/CAT/CRY2/SESN3/SIK2/SORL1/KCNJ8/SP1/TNS2/CRY1/FOXO1/IRS2/SOS2/FOS/VPS13C/SELENOS/SOCS1/EEF2K/PRKCB/FOXC…	84
GO:0070252	actin-mediated cell contraction	42/3427	105/18870	1.30728e-07	7.89194e-06	5.70743e-06	PDE4B/ATP1A1/ATP1A2/TNNT2/EPB41L5/BIN1/KCNJ3/ZEB2/MYL1/CAV3/TNNC1/PIK3CA/FGF12/LIMCH1/ANK2/PLN/GJA1/AKAP9/STC1/GSN/CACNB2/ACTA2/SHTN1/KCNQ1/SCN4B/KCNA5/CACNA1C/ABCC9/KCNJ8/PKP2/MYH7/TPM1/EMP2/ATP2A1/MYH8/MYH2/JUP/GJC1/TRPM4/MYLK2/SNTA1/KCNE1	42
GO:0060070	canonical Wnt signaling pathway	95/3427	316/18870	1.48108e-07	8.85513e-06	6.40401e-06	NPHP4/CTNNBIP1/MAD2L2/SOX13/NID1/PPM1B/TCF7L1/NR4A2/ZEB2/FRZB/FZD7/CCNYL1/FZD5/IGFBP2/RAB5A/RBMS3/CTNNB1/NPHP3/EGF/EDNRA/FOXD1/MCC/UBE2B/EGR1/EDN1/DAAM2/TPBG/TBX18/ANKRD6/SFRP4/FZD9/CDK14/DLX5/SOX7/ZNF703/ADGRA2/SFRP1/SOX17/STK3/UBR5/TLE1/TLE4/KLF4/DAB2IP/NOTCH1/NRARP/GATA3/BAMBI/FRAT2/SFRP5/TCF7L2/FGFR2/USP47/MDK/LRP4/FRMD8/WNT11/FZD4/CAPRIN2/LRRK2/LMBR1L/IGFBP6/PFDN5/DDIT3/LGR5/FZD10/LATS2/FOXO…	95
GO:0010721	negative regulation of cell development	88/3427	287/18870	1.6102e-07	9.53545e-06	6.89602e-06	SKI/C1QC/ZC3H12A/SEMA6C/SEMA4A/RC3H1/BTG2/PROX1/TMEM178A/IL1B/FRZB/MAP2/NPPC/INPP5D/ERFE/CAV3/CTNNB1/SEMA3B/SEMA3F/SEMA3G/SEMA5B/GATA2/BCL6/HES1/PPP3CA/FBXW7/RAPGEF2/PIK3R1/SEMA6A/IRF1/CD74/ID4/DAAM2/IL6/FGL2/PTN/TMEM176B/TMEM176A/PCM1/SFRP1/TRIB1/MYC/CDKN2B/ANXA1/S1PR3/SEMA4D/LHX2/NOTCH1/NRARP/ABCC8/MDK/LRP4/SORL1/UBASH3B/LAG3/IGF1/RNF10/ULK1/TSC22D1/NFATC4/BMP4/PSEN1/FBN1/B2M/SEMA4B/RGMA/SOCS1/…	88
GO:0045446	endothelial cell differentiation	47/3427	124/18870	1.66612e-07	9.7735e-06	7.06817e-06	TIE1/S1PR1/RAP1A/HAPLN2/F11R/PROX1/IL1B/BMPR2/CTNNB1/FSTL1/ARHGEF26/CLDN1/EDNRA/RAPGEF2/BMP6/NOTCH4/HEY2/EZR/AFDN/DLL1/STC1/SOX17/HEY1/S1PR3/NOTCH1/PDE2A/FZD4/ROBO4/TNFRSF1A/APOLD1/RAPGEF3/ACVRL1/BTG1/BMP4/TJP1/NR2F2/CDH5/KDM6B/PECAM1/PTPRS/ICAM1/MYADM/JAG1/PPP1R16B/SOX18/COL18A1/CLDN5	47
GO:0014888	striated muscle adaptation	27/3427	55/18870	1.68734e-07	9.80548e-06	7.0913e-06	TRIM63/MYOC/CACNA1S/TNNI1/MYOG/LMNA/ACTA1/CFLAR/IGFBP5/PPARG/TNNC1/KLF15/PPP3CA/HEY2/GTF2IRD1/MIR25/EZH2/GSN/MYOZ1/ACTN3/FOXO1/MYH7/SMAD3/TCAP/GATA6/NFATC1/TNNT1	27
GO:0070296	sarcoplasmic reticulum calcium ion transport	23/3427	43/18870	1.86959e-07	1.05665e-05	7.64168e-06	GSTM2/CASQ2/CASQ1/ATP1A2/STRIT1/ANK2/PLN/TRDN/CHD7/MRLN/SLN/CACNA1C/AKAP6/RYR3/ATP2A1/DHRS7C/CCL3/CACNG1/TMEM38A/RYR1/HRC/DMD/CLIC2	23
GO:0043434	response to peptide hormone	121/3427	430/18870	1.87307e-07	1.05665e-05	7.64168e-06	C1QTNF12/SCNN1D/PRKCZ/SLC25A33/ALPL/WDTC1/SESN2/SLC2A1/PIK3R3/TGFBR3/SORT1/CTSK/BGLAP/BTG2/AGT/ACTN2/LPIN1/NCOA1/KHK/CYP1B1/RHOQ/IL1B/INHBB/MBD5/NR4A2/NFE2L2/COL3A1/CFLAR/IGFBP5/ERFE/PPARG/KAT2B/PRKCD/KLF15/AGTR1/TNFSF10/PIK3CA/CPEB2/SGCB/AREG/PPP3CA/EDNRA/GHR/PIK3R1/PCSK1/EGR1/EDN1/GPLD1/PHIP/ENPP1/KBTBD2/GRB10/GNAI1/PDK4/TRIM24/BRAF/RARRES2/SLC39A14/NCOA2/CA2/TEK/GKAP1/ANXA1/NR4A3/CXCL12/EGR2/S…	121
GO:0085029	extracellular matrix assembly	24/3427	46/18870	1.88676e-07	1.05665e-05	7.64168e-06	MAD2L2/TIE1/HAPLN2/AGT/COL3A1/TNXB/ELN/TGFBR1/NOTCH1/PHLDB1/NTN4/RGCC/GAS6/FBLN5/SMAD3/THSD4/MYH11/SMPD3/HAS3/MFAP4/RAMP2/SOX9/HAS1/GPM6B	24
GO:1901861	regulation of muscle tissue development	24/3427	46/18870	1.88676e-07	1.05665e-05	7.64168e-06	MYOG/IGFBP5/CTNNB1/LMOD3/SHOX2/PPARGC1A/MEF2C/MEGF10/DLL1/TWIST1/IGF2/ACTN3/YBX3/MYF6/MYF5/BMP4/SMAD3/RPL3L/MRTFB/FLCN/SOX15/BCL2/SIRT2/JPH2	24
GO:0001837	epithelial to mesenchymal transition	61/3427	178/18870	1.91022e-07	1.05665e-05	7.64168e-06	MAD2L2/TRIM62/HEYL/TGFBR3/EFNA1/AGT/SPRED2/IL1B/EPB41L5/EPHA4/CTNNB1/MSX1/EDNRA/MSX2/FOXC1/EDN1/NOTCH4/TNXB/BMP5/HEY2/TWIST1/IL6/EZH2/ZNF703/SFRP1/SDCBP/HEY1/TGFBR1/AKNA/DAB2IP/NOTCH1/GATA3/BAMBI/DLG5/NOLC1/TCF7L2/PDCD4/FGFR2/ADAM8/MDK/WNT11/NCAM1/PHLDB1/IGF1/RGCC/SPRY2/BMP4/TGFB3/SMAD3/VASN/EMP2/SOX9/DDX5/LDLRAD4/LRG1/DACT3/BMP2/JAG1/POFUT2/DDX17/MIR221	61
GO:1903706	regulation of hemopoiesis	118/3427	417/18870	1.92026e-07	1.05665e-05	7.64168e-06	ISG15/PRKCZ/CTNNBIP1/C1QC/ZC3H12A/MYSM1/RBM15/BGLAP/RC3H1/SOX13/CD46/ITPKB/TMEM178A/ZFP36L2/ZAP70/IL1RL2/GLI2/INPP5D/ERFE/ING5/BRPF1/P4HTM/CTNNB1/MITF/NFKBIZ/HCLS1/GATA2/BCL6/PPP3CA/IL15/FBXW7/HMGB2/PIK3R1/MEF2C/IRF1/CD74/FAXDC2/IRF4/RIPK1/NEDD9/CD83/BTN2A2/HLA-B/HSPA1A/AGER/HLA-DRA/HLA-DRB1/HSPA1B/BRPF3/PRDM1/FOXO3/DLL1/PHF10/MTURN/FGL2/CNOT4/PTN/BRAF/TMEM176B/TMEM176A/EGR3/TCIM/SFRP1/KAT6A/KLF1…	118
GO:0042594	response to starvation	71/3427	218/18870	1.95943e-07	1.06534e-05	7.70449e-06	SESN2/TSSK3/ZC3H12A/SLC2A1/CTSK/BGLAP/IFI16/GLUL/PIK3C2B/ATF3/EIF2AK3/INHBB/GPR155/ATF2/NFE2L2/BMPR2/PPARGC1A/JMY/FNIP1/CPEB4/HFE/TFEB/CDKN1A/SESN1/FOXO3/PDK4/SFRP1/KLF10/HSPA5/MAPK8/SIRT1/ADM/SESN3/GABARAPL1/LRRK2/SP1/DDIT3/MAP1LC3B2/ULK1/FOXO1/STK24/GAS6/PRKD1/ATG14/ZFYVE1/FOS/ADSS1/SLC7A5/MAP1LC3B/GABARAP/FLCN/SREBF1/ULK2/PPM1D/BCAS3/SSTR2/WIPI1/PMAIP1/RNF152/BCL2/TSSK6/ZFP36/MAP1LC3A/XBP1/CAS…	71
GO:0002064	epithelial cell development	70/3427	214/18870	1.97538e-07	1.06534e-05	7.70449e-06	RAP1A/ADAMTSL4/HAPLN2/F11R/PROX1/ARID4B/FOSL2/EPAS1/SLC4A5/IL1B/EPB41L5/FRZB/FZD5/LAMB2/FLNB/GATA2/ARHGEF26/TP63/CLDN1/EDNRA/RAPGEF2/IL6ST/BMP6/CDKN1A/BMP5/PRDM1/ESR1/EZR/AFDN/DLL1/PODXL/RHEB/STC1/RFX3/B4GALT1/S1PR3/TMOD1/NOTCH1/ACTA2/PDE2A/SIDT2/ROBO4/TNFRSF1A/RAPGEF3/KLF5/BMP4/ARID4A/TJP1/MYO1E/IQGAP1/SOX8/CDH5/FOXC2/RARA/PECAM1/SOX9/FOXJ1/PTPRS/ICAM1/CEBPA/GPR4/MYADM/JAG1/ASXL1/PPP1R16B/SOX18/…	70
GO:0019722	calcium-mediated signaling	69/3427	210/18870	1.98744e-07	1.06534e-05	7.70449e-06	CAMTA1/RCAN3/GBP1/VCAM1/GSTM2/CASQ2/CASQ1/ATP1A2/ATP1B1/SELP/SELE/EIF2AK3/ZAP70/ACKR3/CCRL2/SELENOK/AGTR1/BST1/PDGFRA/PPP3CA/ANK2/MCTP1/PDGFRB/EDN1/RCAN2/PLN/PPP1R9A/DMTN/NCALD/C10orf71/MCU/MYOZ1/PLCE1/KCNJ11/PTGDR2/ACTN3/TBC1D10C/CACNA1C/KCNJ8/LRRK2/AVPR1A/DYRK2/NUDT4/IGF1/NFATC4/PRKD1/AKAP6/SLC24A4/CHP1/PLA2G4B/PLCG2/CCL3/CCR10/MAPT/NFATC1/P2RY11/ADGRL1/TMEM38A/HRC/TRPM4/PRNP/REM1/ADA/NFATC2/RC…	69
GO:1902904	negative regulation of supramolecular fiber organization	58/3427	167/18870	2.25905e-07	1.20058e-05	8.68254e-06	STMN1/S1PR1/WDR47/TMOD4/F11R/MYOC/LMOD1/TRIM54/PLEKHH2/SPTBN1/TMEFF2/MAP2/CAV3/PRKCD/ATXN7/LMOD3/PIK3CA/SNCA/PIK3R1/LMOD2/DLC1/DMTN/CLU/TMOD1/GSN/SPTAN1/SVIL/SWAP70/SSH3/CRYAB/EPS8/PFDN5/ARHGEF7/SPTB/TJP1/TTBK2/HDGFL3/ARPIN/BMERB1/CDH5/INPP5K/SSH2/ARHGAP28/KANK3/LDLR/CLIP3/GMFG/APOE/MYADM/MAPRE1/DYRK1A/PICK1/CHADL/SHANK3/ARHGAP6/HDAC6/TMSB15A/TMSB15B	58
GO:0001819	positive regulation of cytokine production	136/3427	499/18870	2.5493e-07	1.34335e-05	9.7151e-06	ISG15/PRKCZ/TNFRSF14/FGR/LAPTM5/PDE4B/IL6R/IFI16/DENND1B/MAPKAPK2/CD34/CD55/CD46/AGT/RSAD2/CYP1B1/SPTBN1/PELI1/RAB1A/EIF2AK3/ARID5A/IL1RL2/IL1B/PLA2R1/IFIH1/ATF2/FZD5/IL17RC/SELENOK/TMF1/CD200/ZBTB20/IL1RAP/SPON2/KIT/IL15/HMGB2/C1QTNF3/PTGER4/PIK3R1/IL6ST/IRF1/EGR1/STING1/CD14/CD74/FLT4/IRF4/RIPK1/CD83/BTN3A1/BTN3A2/HLA-F/HLA-A/HLA-E/HSPA1A/AGER/GPSM3/HSPA1B/HLA-DPA1/HLA-DPB1/TNXB/AKIRIN2/IFNGR1/…	136
GO:0045785	positive regulation of cell adhesion	132/3427	482/18870	2.85228e-07	1.49037e-05	1.07783e-05	PRKCZ/TNFRSF14/VCAM1/F11R/SELP/SELE/MYOC/SOX13/CD55/CD46/ITPKB/NID1/VIT/ZAP70/IL1RL2/NCK2/IL1B/EPB41L5/GLI2/LIMS2/ITGA6/IGFBP2/FN1/EPHA4/FBLN2/LAMB2/SELENOK/MAGI1/ABI3BP/NFKBIZ/PIK3CA/CHRD/BCL6/HES1/PPP3CA/NPNT/NDNF/IL15/EGFLAM/IL6ST/MEGF10/CD74/NEDD9/CD83/BTN2A2/HLA-A/HLA-E/AGER/HLA-DRA/HLA-DRB5/HLA-DQA1/HLA-DRB1/HLA-DQB1/HLA-DPA1/HLA-DPB1/HLA-DMA/FOXO3/LAMA2/CITED2/UTRN/AFDN/PHF10/CYTH3/IL6/ZP3…	132
GO:0071248	cellular response to metal ion	66/3427	200/18870	3.03268e-07	1.57143e-05	1.13646e-05	JUN/SYT11/MYOG/SLC41A1/ITPKB/EIF2AK3/INHBB/NFE2L2/SLC40A1/TF/CLDN1/SNCA/MEF2C/BMP6/EDN1/GPLD1/HFE/CPNE5/AQP1/RASA4B/RASA4/BRAF/DMTN/FABP4/MAPK8/SYT7/RASGRP2/CPNE8/LRRK2/TUBA1A/HVCN1/ALOX5AP/NFATC4/FOS/LGMN/RYR3/CAPN3/B2M/IQGAP1/MEF2A/CACNA1H/SYT17/EEF2K/MT3/MT1E/MT1M/MT1F/MT1H/MT1G/MT1A/MT2A/MT1X/SMPD3/PLCG2/SERPINF1/SLC25A23/JUNB/JUND/CEBPA/RYR1/ITPKC/FOSB/PRNP/MAP1LC3A/NFATC2/MECP2	66
GO:0030111	regulation of Wnt signaling pathway	99/3427	338/18870	3.22032e-07	1.65487e-05	1.1968e-05	SKI/NPHP4/CTNNBIP1/MAD2L2/PBXIP1/SOX13/PPM1B/LBX2/TCF7L1/ZEB2/FRZB/FZD7/CCNYL1/IGFBP2/RBMS3/CTNNB1/KLF15/NPHP3/CXXC4/EGF/MCC/UBE2B/EGR1/CMAHP/DAAM2/TPBG/TBX18/ANKRD6/TNFAIP3/SFRP4/GRB10/FZD9/CDK14/DLX5/SOX7/ZNF703/ADGRA2/SFRP1/SOX17/SULF1/STK3/UBR5/TLE1/TLE4/DAB2IP/NOTCH1/NRARP/BAMBI/SFRP5/TCF7L2/FGFR2/ZRANB1/USP47/MDK/LRP4/FRMD8/WNT11/CAPRIN2/LRRK2/LMBR1L/IGFBP6/PFDN5/DDIT3/LGR5/LATS2/SHISA2/FOX…	99
GO:0001933	negative regulation of protein phosphorylation	91/3427	304/18870	3.32162e-07	1.69293e-05	1.22433e-05	PRKCZ/ERRFI1/ZC3H12A/GADD45A/NIBAN1/RGS2/PPP1R15B/AGT/SPRED2/NCK2/IL1B/CAV3/PPARG/CTDSPL/PRKCD/CBLB/PARP14/ZFYVE28/SNCA/PTPN13/TAF7/DUSP1/DUSP22/CDKN1A/CD109/MICAL1/ENPP1/CNKSR3/PRKAR1B/RABGEF1/MLXIPL/HSPB1/PRKAR2B/EPHA1/PRKAG2/DMTN/SFRP1/PKIA/ANGPT1/DEPTOR/TRIB1/C9orf72/TESK1/SEMA4D/DAB2IP/SIRT1/PDCD4/CDKN1C/HIPK3/MAPK8IP1/CADM1/SORL1/UBASH3B/NTF3/DUSP16/GPRC5A/LRRK2/PTPRB/DUSP6/LATS2/SPRY2/ATG1…	91
GO:0035051	cardiocyte differentiation	57/3427	165/18870	3.50561e-07	1.77218e-05	1.28164e-05	TGFBR3/VCAM1/RGS2/PROX1/LMNA/ACTN2/NEB/TTN/FZD7/OBSL1/CAV3/SHOX2/HES1/SGCB/PDGFRA/PDLIM5/EDNRA/SORBS2/MEF2C/PDGFRB/EDN1/PI16/TBX18/HEY2/CITED2/DLL1/TWIST1/SOX17/NOTCH1/CDK1/NRAP/PDCD4/SOX6/CSRP3/TENM4/KCNJ8/IGF1/MYL2/EFNB2/ADPRHL1/AKAP6/BMP4/ASB2/ALPK3/AKAP13/MEF2A/MYH11/KDM6B/TCAP/RARA/TBX2/GATA6/BMP2/JAG1/SOX18/SIK1/MYO18B	57
GO:0003206	cardiac chamber morphogenesis	47/3427	127/18870	3.80073e-07	1.90588e-05	1.37833e-05	DHRS3/HEYL/TGFBR3/RBM15/TNNI1/TNNT2/PROX1/BMPR2/CAV3/MYL3/TNNC1/SHOX2/HES1/EDNRA/CPE/MEF2C/SLIT3/MSX2/FOXC1/BMP5/HEY2/CITED2/NOS3/CHD7/HEY1/TEK/TGFBR1/NOTCH1/GATA3/FGFR2/WNT11/PKP2/MYL2/MIR17HG/ADPRHL1/MYH7/SAV1/BMP4/DLL4/TPM1/FOXF1/FOXC2/TBX2/GATA6/BMP2/JAG1/ADAMTS1	47
GO:0098754	detoxification	55/3427	158/18870	4.21776e-07	2.09808e-05	1.51733e-05	SESN2/OSCP1/GSTM2/GSTM1/MGST3/MTARC2/MTARC1/TPO/NFE2L2/SOD3/MGST2/SLC22A5/GPX3/LTC4S/PIM1/SESN1/SOD2/CD36/GSTK1/NOS3/TP53INP1/ALDH1A1/SLC22A18/HBB/HBG2/H19/CAT/PRDX5/CCS/ALOX5AP/GCH1/GSTZ1/FBLN5/SELENOS/HBZ/HBA2/HBA1/MT3/MT1E/MT1M/MT1F/MT1H/MT1G/MT1A/MT2A/MT1X/NXN/SLC47A1/SLC47A2/MPO/CYGB/GPX4/APOE/SELENOW/CLIC2	55
GO:0048644	muscle organ morphogenesis	34/3427	81/18870	5.27416e-07	2.59864e-05	1.87933e-05	TGFBR3/S1PR1/TNNI1/TNNT2/PROX1/XIRP2/TTN/COL3A1/MYL3/TNNC1/MYLK/SHOX2/EDNRA/FOXC1/HEY2/CHD7/TGFBR1/NOTCH1/ARID5B/FGFR2/SMTNL1/PKP2/MYF6/MYF5/MYL2/MYH7/DLL4/TPM1/FOXC2/TCAP/TCF15/BMP2/MYLK2/ADARB1	34
GO:0032956	regulation of actin cytoskeleton organization	98/3427	337/18870	5.30761e-07	2.59864e-05	1.87933e-05	ASAP3/STMN1/S1PR1/TMOD4/F11R/MYOC/LMOD1/PROX1/ACTN2/CYRIA/PLEKHH2/RHOQ/SPTBN1/ANKRD23/NCK2/BIN1/NEB/TMEFF2/CAV3/PRKCD/FAM107A/LMOD3/HCLS1/PIK3CA/BST1/LIMCH1/PDGFRA/SYNPO2/RICTOR/PTGER4/PIK3R1/FCHSD1/PDGFRB/SYNPO/EDN1/NEDD9/DAAM2/CCN2/ELN/LMOD2/BRAF/EPHA1/DLC1/DMTN/SORBS3/SFRP1/STAU2/C9orf72/CCL21/TESK1/TMOD1/TGFBR1/LPAR1/GSN/SPTAN1/SVIL/CXCL12/SYNPO2L/SWAP70/CDC42EP2/SSH3/WNT11/ESAM/EPS8/RAPGEF3/…	98
GO:0030278	regulation of ossification	45/3427	121/18870	5.67805e-07	2.75829e-05	1.99479e-05	ISG15/DHRS3/MATN1/S1PR1/BGLAP/PKDCC/BMPR2/SGMS2/INTU/PTGER4/MEF2C/ADRB2/BMP6/RXRB/TENT5A/ENPP1/TWIST1/FZD9/CALCR/PTN/SFRP1/OSR2/RXRA/NOTCH1/EGR2/SRGN/MDK/LRP4/LTBP3/ACTN3/ZBTB16/MGP/CYP27B1/BMP4/SMAD3/CHSY1/CCL3/NBR1/SOX9/BCL2/TRPM4/BMP2/TOB2/GPM6B/TXLNG	45
GO:0048732	gland development	122/3427	443/18870	5.81333e-07	2.80211e-05	2.02648e-05	MTCO2P12/TGFBR3/IGSF3/PROX1/NCOA1/CYP1B1/HK2/INHBB/GLI2/BCL2L11/LIMS2/ATF2/FRZB/CFLAR/IGFBP5/CAV3/CTNNB1/EAF2/GATA2/NPHP3/PIK3CA/EPHB3/TP63/CLDN1/HES1/MSX1/PDGFRA/AREG/EGF/EDNRA/FBXW7/MAN2A1/PCSK1/MSX2/FOXC1/EDN1/ID4/HFE/NOTCH4/TCF21/TNFAIP3/CITED2/ESR1/IGF2R/SOD2/IL6/PTN/BRAF/EZH2/NKX3-1/ZNF703/SFRP1/RB1CC1/CYP7B1/SULF1/NFIB/CDKN2B/ANXA1/TGFBR1/TNC/NOTCH1/GATA3/ARID5B/PSAP/FGFR2/IGF2/CDKN1C/MDK/…	122
GO:0010975	regulation of neuron projection development	124/3427	453/18870	6.66555e-07	3.18818e-05	2.30569e-05	ROR1/RAP1A/SEMA6C/EFNA1/SEMA4A/RGS2/PLXNA2/ALKAL2/ITGA6/NFE2L2/CFLAR/BMPR2/MAP2/FN1/EPHA4/OBSL1/ITM2C/NEU4/KAT2B/SEMA3B/SEMA3F/SEMA3G/PTPRG/SEMA5B/SHOX2/SERPINI1/SKIL/EPHB3/HES1/PDLIM5/PPP3CA/NDNF/RAPGEF2/SEMA6A/DPYSL3/TUBB2B/MYLIP/MBOAT1/BMP5/CNR1/SMURF1/CUX1/PTN/KEL/BRAF/EZH2/PRAG1/KIF13B/SFRP1/STAU2/SDC2/ARC/NTRK2/SEMA4D/KLF4/MUSK/LPAR1/DAB2IP/GATA3/RET/CXCL12/SHTN1/DENND5A/LRRC4C/MDK/LRP4/RTN…	124
GO:0060828	regulation of canonical Wnt signaling pathway	80/3427	262/18870	6.96242e-07	3.30476e-05	2.38999e-05	NPHP4/CTNNBIP1/MAD2L2/SOX13/PPM1B/ZEB2/FRZB/FZD7/CCNYL1/IGFBP2/RBMS3/CTNNB1/NPHP3/EGF/MCC/UBE2B/EGR1/DAAM2/TPBG/TBX18/ANKRD6/SFRP4/FZD9/CDK14/DLX5/SOX7/ZNF703/ADGRA2/SFRP1/SOX17/STK3/UBR5/TLE1/TLE4/DAB2IP/NOTCH1/NRARP/BAMBI/SFRP5/TCF7L2/FGFR2/USP47/MDK/LRP4/FRMD8/WNT11/CAPRIN2/LRRK2/LMBR1L/IGFBP6/PFDN5/DDIT3/LGR5/LATS2/FOXO1/PSEN1/SMAD3/TLE3/GPRC5B/CYLD/AMFR/TMEM88/IGFBP4/JUP/SOX9/CSNK1D/CSNK1G2/…	80
GO:0071241	cellular response to inorganic substance	72/3427	229/18870	7.36538e-07	3.46954e-05	2.50916e-05	JUN/SYT11/MYOG/SLC41A1/ITPKB/EIF2AK3/INHBB/NFE2L2/SLC40A1/CFLAR/TF/CLDN1/SNCA/GUCY1B1/MEF2C/BMP6/EDN1/GPLD1/HFE/CPNE5/AQP1/RASA4B/RASA4/BRAF/DMTN/SPIDR/FABP4/MAPK8/SYT7/RASGRP2/CPNE8/LRRK2/TUBA1A/CDK2/HVCN1/ALOX5AP/FOXO1/NFATC4/FOS/LGMN/RYR3/CAPN3/B2M/IQGAP1/MEF2A/CACNA1H/SYT17/EEF2K/MT3/MT1E/MT1M/MT1F/MT1H/MT1G/MT1A/MT2A/MT1X/SMPD3/PLCG2/SERPINF1/EIF4A3/SLC25A23/JUNB/JUND/CEBPA/RYR1/ITPKC/FOSB/P…	72
GO:0045834	positive regulation of lipid metabolic process	51/3427	145/18870	7.64583e-07	3.57457e-05	2.58512e-05	FGR/FABP3/IL1B/PPARG/KAT2B/PRKCD/ZBTB20/FGFR3/PPARGC1A/KIT/PDGFRA/PDGFRB/CD74/BMP6/GPLD1/ADGRF5/ELOVL5/TWIST1/MLXIPL/TEK/CCL21/ANXA1/NR4A3/CCDC3/SORBS1/SCT/PNPLA2/ADM/CREBL2/AGAP2/AVPR1A/FLT1/IRS2/PRKD1/ATG14/CHP1/KLHL25/CES1/SREBF1/MAPT/PLIN5/LDLR/SLC27A1/SIRT2/APOE/EEF1A2/ABCG1/PLA2G6/SREBF2/RGN/OGT	51
GO:0014819	regulation of skeletal muscle contraction	13/3427	18/18870	7.84931e-07	3.64231e-05	2.63411e-05	GSTM2/CASQ1/CAV3/STRIT1/ACTN3/C12orf57/NR4A1/MYH7/PRKD1/ATP2A1/SCN4A/REM1/DMD	13
GO:0007264	small GTPase mediated signal transduction	132/3427	491/18870	8.58502e-07	3.9542e-05	2.85967e-05	PLEKHG5/STMN1/GPSM2/RAP1A/F11R/MYOC/SRGAP2/ITPKB/RHOU/OBSCN/SIPA1L2/RHOB/RHOQ/ARHGAP25/GPR17/ARHGEF4/ARHGAP15/RND3/COL3A1/FARP2/IQSEC1/FGD5/RASSF1/NISCH/ARHGEF3/KALRN/AGTR1/PLD1/BCL6/RASGEF1B/ARHGAP24/RAB33B/RAPGEF2/PLK2/RASGRF2/ARHGAP26/RASGEF1C/SQSTM1/RGL2/CDKN1A/PLEKHG1/CYTH3/RAPGEF5/ELMO1/RABGEF1/AUTS2/RASA4B/RASA4/RHEB/PRAG1/DLC1/PPP2CB/SDCBP/PREX2/ABRA/GPR20/DENND3/DOCK8/CTNNAL1/LPAR1/DAB2I…	132
GO:0051384	response to glucocorticoid	46/3427	127/18870	1.02126e-06	4.66926e-05	3.3768e-05	CASP9/ALPL/TRIM63/BGLAP/FOSL2/CYP1B1/ZFP36L2/BCL2L11/CFLAR/IGFBP2/FAM107A/PIK3CA/CLDN1/IGFBP7/AREG/ANXA3/GHR/PCSK1/SLIT3/BMP6/EDN1/CDKN1A/BCKDHB/IL6/AQP1/CALCR/STC1/FBXO32/KLF9/ANXA1/PTGDS/DDIT4/ADM/A2M/AVPR1A/GJB2/FOS/ZNF764/SERPINF1/ACE/SSTR2/BCL2/ZFP36/FOSB/MAOB/HDAC6	46
GO:0051962	positive regulation of nervous system development	86/3427	290/18870	1.06442e-06	4.83106e-05	3.49381e-05	AGRN/TNFRSF1B/SEMA4A/HAPLN2/PLXNA2/NRXN1/IL1B/BIN1/BMPR2/FN1/EPHA4/OBSL1/CTNNB1/CLSTN2/MME/SHOX2/SKIL/EPHB3/ETV5/IL1RAP/HES1/KIT/IL6ST/MAN2A1/ID4/TPBG/IL6/SMURF1/CUX1/PTPRZ1/PTN/BRAF/RHEB/STAU2/LRRC24/NTRK2/SEMA4D/NOTCH1/CXCL12/EGR2/DLG5/SHTN1/MDK/CLCF1/MAP6/TENM4/FZD4/CAPRIN2/AMIGO2/RAB21/ASCL1/SLITRK5/ISLR2/HAPLN3/SOX8/EEF2K/CBLN1/CX3CL1/IL34/IST1/SLC7A5/SERPINF1/NLGN2/NTN1/RNF112/RND2/MAPT/ACE…	86
GO:0007409	axonogenesis	122/3427	448/18870	1.09101e-06	4.91588e-05	3.55515e-05	STMN1/ARTN/NEXN/WDR47/SEMA6C/EFNA1/SEMA4A/LMX1A/NFASC/PLXNA2/NRXN1/B3GNT2/GLI2/NR4A2/BMPR2/MAP2/FN1/EPHA4/CCK/LAMB2/SEMA3B/SEMA3F/SEMA3G/SEMA5B/KALRN/SHOX2/SKIL/EPHB3/PRDM8/EDNRA/FOXD1/SEMA6A/MYOT/GFRA3/SLIT3/TUBB2B/EDN1/LAMA2/ETV1/AUTS2/DLX5/SMURF1/PTPRZ1/EPHB6/KEL/BRAF/KIF13B/NFIB/C9orf72/NTRK2/SEMA4D/LHX2/HMCN2/NOTCH1/GATA3/RET/CXCL12/EGR2/MYPN/SHTN1/FGFR2/LRRC4C/LRP4/MAP6/NCAM1/DSCAML1/NECTIN…	122
GO:0003018	vascular process in circulatory system	81/3427	269/18870	1.10927e-06	4.96217e-05	3.58863e-05	CTNNBIP1/SLC2A1/FAAH/LEPR/ATP1A2/RGS2/AGT/ADRA2B/ZEB2/BMPR2/NPPC/PER2/SLC6A1/GRIP2/KAT2B/AGTR1/ABCC5/ADRA2C/SOD3/ATP8A1/EDNRA/GUCY1A1/ITGA1/SLC22A5/ADRB2/KCNMB1/FOXC1/BMP6/EDN1/AGER/SLC22A3/SOD2/CD36/KEL/NOS3/ANGPT1/PTP4A3/TEK/ABCA2/SLC16A12/ACTA2/HBB/ADM/ABCC8/SMTNL1/PDE2A/SLCO2B1/KCNA5/SLC2A3/PDE3A/ABCC9/KCNJ8/ADCY6/AVPR1A/KCNMB4/GCH1/TJP1/C2CD4A/C2CD4B/BBS2/CDH5/FOXC2/SLC7A5/SERPINF2/ATP2A3/SL…	81
GO:0035914	skeletal muscle cell differentiation	31/3427	73/18870	1.22281e-06	5.43103e-05	3.92771e-05	AKIRIN1/HEYL/HIVEP3/MEF2D/MYOG/BTG2/ATF3/SMYD1/KLHL41/KLHL40/MEF2C/MEGF10/EGR1/RBM24/CITED2/NOTCH1/EGR2/NR4A1/MYF6/MYF5/KLF5/SIX4/FOS/ASB2/SOX8/RBFOX1/NUPR1/DDX5/MYLK2/DDX17/MAFF	31
GO:0006979	response to oxidative stress	111/3427	400/18870	1.24422e-06	5.48694e-05	3.96814e-05	ANGPTL7/PINK1/SESN2/ZC3H12A/PLK3/JUN/TXNIP/GAS5/PPP1R15B/TPO/RHOB/CYP1B1/EPAS1/NR4A2/PLA2R1/ATF2/NFE2L2/KAT2B/PRKCD/SELENOK/ETV5/APOD/CPEB2/PPARGC1A/SOD3/PDGFRA/AREG/SNCA/EDNRA/ETFDH/SELENOP/MCTP1/GPX3/SQSTM1/RIPK1/EDN1/HSPA1A/HSPA1B/SESN1/FOXO3/NCOA7/TNFAIP3/SOD2/IL6/AQP1/CD36/PNPLA8/EZH2/NOS3/PPP2CB/RBPMS/STAU2/TP53INP1/NAPRT/ANXA1/NET1/MAPK8/ERCC6/CDK1/SIRT1/PDLIM1/ANKRD2/HBB/H19/CAT/PRDX5/CCS…	111
GO:1901653	cellular response to peptide	105/3427	374/18870	1.33223e-06	5.83368e-05	4.2189e-05	C1QTNF12/SCNN1D/PRKCZ/SLC25A33/WDTC1/PIK3R3/VCAM1/BGLAP/AGT/ACTN2/KLF11/LPIN1/NCOA1/CYP1B1/RHOQ/IL1B/INHBB/MBD5/NR4A2/NFE2L2/CFLAR/EPHA4/ERFE/PPARG/KAT2B/PRKCD/KLF15/AGTR1/PIK3CA/CPEB2/KLF3/SGCB/PPP3CA/EDNRA/GHR/PIK3R1/ADRB2/EDN1/GPLD1/AGER/PHIP/GJA1/ENPP1/GRB10/CD36/PDK4/RARRES2/SLC39A14/NCOA2/CA2/GKAP1/NR4A3/SIRT1/SORBS1/PTPRE/IGF2/CSRP3/ANO1/SESN3/SIK2/SORL1/ADCY6/SP1/NR4A1/TNS2/SOCS2/IGF1/GJB…	105
GO:0070167	regulation of biomineral tissue development	39/3427	102/18870	1.40973e-06	6.12987e-05	4.43311e-05	ISG15/MATN1/S1PR1/BGLAP/PKDCC/BMPR2/SGMS2/MEF2C/ADRB2/BMP6/RXRB/TENT5A/HEY2/ENPP1/TWIST1/FZD9/PTN/NOS3/HEY1/OSR2/ASPN/RXRA/NOTCH1/SRGN/LTBP3/ACTN3/MGP/CYP27B1/GAS6/BMP4/SMAD3/CCL3/NBR1/SOX9/TRPM4/BMP2/CEBPB/GPM6B/TXLNG	39
GO:0048675	axon extension	44/3427	121/18870	1.53709e-06	6.63725e-05	4.80004e-05	SEMA6C/SEMA4A/BMPR2/MAP2/FN1/LAMB2/SEMA3B/SEMA3F/SEMA3G/SEMA5B/EDNRA/SEMA6A/SLIT3/EDN1/AUTS2/SMURF1/C9orf72/SEMA4D/LHX2/CXCL12/SHTN1/RAB21/ULK1/DCLK1/SPG11/ISLR2/SIN3A/SEMA4B/MT3/NTN1/ULK2/MAPT/SEMA6B/PTPRS/APOE/ADNP/EDN3/CDH4/CDKL5/USP9X/HDAC6/L1CAM/ARHGAP4/PLXNA3	44
GO:0030323	respiratory tube development	62/3427	192/18870	1.56688e-06	6.71921e-05	4.85932e-05	ERRFI1/PROX1/FOSL2/PKDCC/EPAS1/GLI2/COL3A1/BMPR2/IGFBP5/CTNNB1/NPHP3/MME/HES1/PDGFRA/FBXW7/MAN2A1/FLT4/BAG6/CCN2/TCF21/HECA/NOS3/NFIB/PCSK5/TNC/NOTCH1/DLG5/FGFR2/LTBP3/WNT11/TULP3/ASCL1/SPRY2/MIR17HG/SAV1/BMP4/TGFB3/ALDH1A2/CTSH/PKD1/SMPD3/FOXF1/CRISPLD2/SREBF1/TRAF4/THRA/ODAD4/TBX2/ACE/SOX9/FOXJ1/CCDC40/GATA6/KLF2/CEBPA/BMP2/ASXL1/ADA/SRSF6/EP300/GPC3/MECP2	62
GO:0003205	cardiac chamber development	56/3427	168/18870	1.62391e-06	6.91607e-05	5.00169e-05	DHRS3/LUZP1/HEYL/TGFBR3/RBM15/TNNI1/TNNT2/MDM4/PROX1/XIRP2/BMPR2/CAV3/MYL3/TNNC1/NPHP3/SHOX2/HES1/ANK2/EDNRA/CPE/MEF2C/SLIT3/MSX2/FOXC1/BMP5/PRDM1/HEY2/CITED2/NOS3/CHD7/HEY1/TEK/TGFBR1/CNTRL/NOTCH1/GATA3/FGFR2/PDE2A/WNT11/KCNJ8/PKP2/MYL2/MIR17HG/ADPRHL1/MYH7/SAV1/BMP4/DLL4/TPM1/FOXF1/FOXC2/TBX2/GATA6/BMP2/JAG1/ADAMTS1	56
GO:0072132	mesenchyme morphogenesis	26/3427	57/18870	1.70893e-06	7.19688e-05	5.20477e-05	CPLANE2/HEYL/MDM4/ACTA1/ACTG2/MSX1/MSX2/FOXC1/BMP5/HEY2/TWIST1/NOS3/HEY1/MYC/TGFBR1/NOTCH1/ACTA2/WNT11/ACVRL1/SMAD3/FOXF1/FOXC2/TBX2/SOX9/BMP2/ADAMTS5	26
GO:0006942	regulation of striated muscle contraction	38/3427	99/18870	1.71299e-06	7.19688e-05	5.20477e-05	ZC3H12A/PDE4B/GSTM2/CASQ2/ATP1A1/CASQ1/ATP1A2/ATP1B1/RGS2/TNNI1/BIN1/CAV3/MYL3/STRIT1/PDE5A/ANK2/PLN/AKAP9/STC1/TNNT3/KCNQ1/ACTN3/CACNA1C/C12orf57/PKP2/NR4A1/MYL2/MYH7/PRKD1/ATP2A1/JUP/SCN4A/TMEM38A/HRC/TRPM4/REM1/DMD/CLIC2	38
GO:0060415	muscle tissue morphogenesis	31/3427	74/18870	1.74031e-06	7.2626e-05	5.2523e-05	TGFBR3/S1PR1/TNNI1/TNNT2/PROX1/XIRP2/TTN/COL3A1/MYL3/TNNC1/MYLK/SHOX2/EDNRA/FOXC1/HEY2/CHD7/TGFBR1/NOTCH1/FGFR2/PKP2/MYF6/MYF5/MYL2/MYH7/DLL4/TPM1/FOXC2/TCAP/BMP2/MYLK2/ADARB1	31
GO:0030099	myeloid cell differentiation	117/3427	430/18870	1.88161e-06	7.79992e-05	5.64088e-05	ISG15/CTNNBIP1/CASP9/C1QC/ATP5IF1/TGFBR3/RBM15/BGLAP/IFI16/DYRK3/FLVCR1/ITPKB/FOSL2/TMEM178A/EPAS1/CFLAR/INPP5D/ERFE/FARP2/PPARG/P4HTM/CTNNB1/MITF/HCLS1/GATA2/TF/BCL6/KIT/PPP3CA/TET2/IL15/FBXW7/HMGB2/PIK3R1/MEF2C/CD74/FAXDC2/IRF4/RIPK1/NEDD9/HSPA1A/HLA-DRB1/HSPA1B/ADGRF5/CD109/FOXO3/CITED2/DLL1/MTURN/CALCR/KMT2E/CNOT4/DMTN/SFRP1/KAT6A/KLF10/TRIB1/MYC/CDKN2B/GATA3/SIRT1/SH3PXD2A/IRF7/KCNQ1/CDKN1C/…	117
GO:0001558	regulation of cell growth	114/3427	417/18870	1.98463e-06	8.17246e-05	5.9103e-05	SLC25A33/MAD2L2/SESN2/SEMA6C/SEMA4A/LMX1A/RGS2/AGT/GNG4/FRZB/BMPR2/MAP2/FN1/IGFBP5/ING5/CAV3/SEMA3B/SEMA3F/CISH/SEMA3G/FAM107A/EAF2/SEMA5B/AGTR1/BCL6/MSX1/IGFBP7/CDKN2AIP/RICTOR/SEMA6A/JADE2/HBEGF/SLIT3/SCGB3A1/EDN1/HSPA1A/SLC44A4/HSPA1B/ARMC12/CPNE5/PI16/CDKN1A/GJA1/ENPP1/SMURF1/MUC12/SFRP1/SOX17/SDCBP/CCN3/SMARCA2/SEMA4D/TGFBR1/TNC/NET1/CXCL12/PLCE1/SHTN1/NANOS1/USP47/PRDM11/RASGRP2/WNT11/CRYAB…	114
GO:0060541	respiratory system development	67/3427	214/18870	2.07404e-06	8.48447e-05	6.13595e-05	SKI/ERRFI1/PROX1/FOSL2/PKDCC/EPAS1/GLI2/COL3A1/BMPR2/IGFBP5/CTNNB1/NPHP3/MME/HES1/MSX1/PDGFRA/FBXW7/SPEF2/MAN2A1/FLT4/BAG6/CCN2/TCF21/DLX5/NOS3/CHD7/NFIB/TNC/NOTCH1/DLG5/FGFR2/LTBP3/WNT11/TULP3/ASCL1/SPRY2/MIR17HG/SAV1/BMP4/SIX4/TGFB3/ALDH1A2/CTSH/PKD1/SMPD3/FOXF1/CRISPLD2/SREBF1/THRA/RARA/ODAD4/TBX2/ACE/SOX9/FOXJ1/CCDC40/GATA6/KLF2/CEBPA/BMP2/ASXL1/ADA/SRSF6/EP300/EDA/GPC3/MECP2	67
GO:0060840	artery development	41/3427	111/18870	2.17514e-06	8.83987e-05	6.39297e-05	LUZP1/PROX1/AKT3/COL3A1/BMPR2/ADAMTS9/MYLK/HES1/EDNRA/HPGD/PDGFRB/FOXC1/EDN1/ADGRF5/PRDM1/HEY2/CITED2/NKX3-1/CHD7/HEY1/TGFBR1/CNTRL/NOTCH1/EGR2/MDK/PDE2A/WNT11/ACVRL1/DDIT3/EFNB2/BMP4/DLL4/FOXF1/FOXC2/NGFR/TBX2/GAA/LDLR/NOTCH3/APOE/JAG1	41
GO:0045598	regulation of fat cell differentiation	50/3427	146/18870	2.3874e-06	9.6395e-05	6.97126e-05	FNDC5/ZC3H12A/SORT1/RORC/SOX13/ZFP36L2/FRZB/PPARG/GATA2/HES1/MSX2/ID4/PIM1/ENPP1/SOD2/IL6/RARRES2/LPL/SFRP1/RUNX1T1/STK3/CCDC3/SIRT1/ADIRF/AAMDC/ZBTB16/CREBL2/ZNF385A/DDIT3/MEDAG/FOXO1/KLF5/SAV1/JDP2/RORA/SMAD3/FLCN/METRNL/MEX3C/CEBPA/SIRT2/ZFP36/TRPM4/BMP2/JAG1/ASXL1/CEBPB/MMP11/XBP1/HDAC6	50
GO:0055006	cardiac cell development	36/3427	93/18870	2.52289e-06	0.000101209	7.31939e-05	TGFBR3/RGS2/PROX1/LMNA/ACTN2/NEB/TTN/OBSL1/CAV3/SHOX2/SGCB/PDGFRA/PDLIM5/SORBS2/PDGFRB/EDN1/PI16/TBX18/HEY2/NOTCH1/CDK1/NRAP/PDCD4/CSRP3/IGF1/MYL2/ADPRHL1/AKAP6/BMP4/ASB2/ALPK3/MEF2A/MYH11/TCAP/JAG1/MYO18B	36
GO:0090287	regulation of cellular response to growth factor stimulus	100/3427	357/18870	2.62944e-06	0.000104807	7.5796e-05	SKI/PRDM16/NBL1/TGFBR3/HJV/AGT/ARID4B/CRIM1/SPRED2/IL1B/ZEB2/GPR155/CFLAR/CAV3/PPARG/CTNNB1/FSTL1/SKIL/CHRD/HES1/MSX1/NPNT/FOXD1/SEMA6A/MSX2/HSPA1A/TNXB/ZNF451/CD109/CITED2/SMOC2/DLL1/SFRP4/GRB10/ELAPOR2/SMURF1/ZNF703/ADGRA2/SFRP1/SDCBP/SULF1/PTP4A3/CDKN2B/ASPN/DAB2IP/HSPA5/NOTCH1/GATA3/ITGA8/BAMBI/JCAD/UBE2D1/SIRT1/MMRN2/CDKN1C/PPP2R5B/CHRDL2/FZD4/SORL1/ACVRL1/ITGA5/LEMD3/DCN/LATS2/SHISA2/SPRY2/…	100
GO:0014904	myotube cell development	21/3427	42/18870	2.70792e-06	0.000107248	7.75612e-05	SKI/CACNA1S/MYOG/ACTA1/KLHL40/LMOD3/SHOX2/PPP3CA/KEL/BIN3/ACTN3/STAC3/MYF6/MYF5/IGF1/SPG11/CNTNAP1/BCL2/RYR1/NFATC2/RCAN1	21
GO:0048608	reproductive structure development	88/3427	305/18870	2.81407e-06	0.000110746	8.00912e-05	NASP/ARID4B/NCOA1/CYP1B1/MERTK/INHBB/BCL2L11/NPPC/WDR48/CTNNB1/TMF1/EAF2/TIPARP/PTX3/TNFSF10/TP63/WDR19/KIT/PDGFRA/HMGB2/RHOBTB3/SLIT3/FOXC1/BMP6/ID4/BMP5/TCF21/CITED2/ESR1/ZP3/NOS3/NKX3-1/GNRH1/ADAM32/SFRP1/CHD7/CYP7B1/SULF1/FANCG/ANXA1/TGFBR1/TNC/NOTCH1/GATA3/ARID5B/SIRT1/PSAP/GFRA1/FGFR2/CDKN1C/SF1/FZD4/ATM/A2M/YBX3/TESC/ANG/REC8/BMP4/ARID4A/SIX4/CRIP1/CYP19A1/SCAPER/NR2F2/SOX8/PKD1/NUPR1/ADGR…	88
GO:1990138	neuron projection extension	58/3427	179/18870	2.97067e-06	0.000116174	8.40165e-05	PRKCZ/SEMA6C/SEMA4A/BMPR2/MAP2/FN1/LAMB2/CTNNB1/SEMA3B/SEMA3F/SEMA3G/SEMA5B/EDNRA/SEMA6A/SLIT3/NRN1/EDN1/CPNE5/AUTS2/SMURF1/TSC22D4/C9orf72/SEMA4D/LHX2/CXCL12/SHTN1/RAB21/ULK1/DCLK1/POSTN/SPG11/ISLR2/SIN3A/SEMA4B/IQGAP1/SYT17/MT3/NRN1L/NTN1/NDEL1/ULK2/MAPT/SPAG9/SEMA6B/PTPRS/APOE/FLRT3/ADNP/EDN3/CDH4/S100B/CDKL5/USP9X/HDAC6/L1CAM/ARHGAP4/MECP2/PLXNA3	58
GO:0002062	chondrocyte differentiation	42/3427	116/18870	2.99308e-06	0.000116319	8.41214e-05	MATN1/MEF2D/FOSL2/PKDCC/EIF2AK3/ARID5A/ATF2/COL3A1/BMPR2/NPPC/PTH1R/CTNNB1/MUSTN1/SHOX2/FGFR3/MEF2C/MSX2/BMP6/GPLD1/CCN2/SLC39A14/SULF1/OSR2/CCN3/NFIB/TGFBR1/SOX6/MDK/LTBP3/ZBTB16/SOX5/ACVRL1/BMP4/SMAD3/CHSY1/SMPD3/MAF/SOX9/MEX3C/BMP2/SULF2/CHADL	42
GO:0051494	negative regulation of cytoskeleton organization	54/3427	163/18870	3.04934e-06	0.000117769	8.51702e-05	STMN1/S1PR1/WDR47/TMOD4/F11R/MYOC/LMOD1/TRIM54/PLEKHH2/SPTBN1/TMEFF2/MAP2/CAV3/KAT2B/PRKCD/ATXN7/LMOD3/PIK3CA/SNCA/PIK3R1/LMOD2/DLC1/DMTN/TMEM67/TMOD1/GSN/SPTAN1/SVIL/SWAP70/SSH3/EPS8/ARHGEF7/SPTB/TJP1/TTBK2/HDGFL3/ARPIN/BMERB1/CDH5/INPP5K/SSH2/ARHGAP28/KANK3/CLIP3/GMFG/MYADM/MAPRE1/DYRK1A/PICK1/SHANK3/ARHGAP6/HDAC6/TMSB15A/TMSB15B	54
GO:0010586	miRNA metabolic process	39/3427	105/18870	3.25652e-06	0.000124994	9.03955e-05	ZC3H12A/JUN/RC3H1/GAS5/MYCN/PPARG/GNL3/GATA2/EGR1/POU5F1/FOXO3/ESR1/TWIST1/MYC/NFIB/KLF4/GATA3/NEAT1/ETS1/NCOR2/KLF5/NFATC4/BMP4/FOS/SMAD3/MRTFB/SREBF1/RARA/NGFR/STAT3/SOX9/DDX5/GATA6/BMP2/DDX17/MRTFA/SREBF2/AR/XIST	39
GO:1901888	regulation of cell junction assembly	66/3427	213/18870	3.65106e-06	0.000139278	0.000100725	AGRN/NPHP4/RAP1A/SEMA4A/F11R/MYOC/AGT/NRXN1/NPHP1/IL1B/EPB41L5/FZD5/CTNNB1/FAM107A/CLSTN2/EPHB3/CLDN1/IL1RAP/APOD/LIMCH1/SNCA/PDLIM5/PTPN13/RAPGEF2/MEF2C/DUSP22/MDGA1/TPBG/DLC1/DMTN/SFRP1/STAU2/LRRC24/TEK/NTRK2/SEMA4D/MUSK/DLG5/SLK/NECTIN1/AMIGO2/ACVRL1/SLITRK5/SIX4/TJP1/FMN1/THBS1/SMAD3/PEAK1/EEF2K/CBLN1/NLGN2/ARHGEF15/NTN1/DUSP3/ABI3/ACE/PTPRS/LRRC4B/FLRT3/ADNP/CLDN5/ARHGAP6/GPM6B/OGT/GPC4	66
GO:0010718	positive regulation of epithelial to mesenchymal transition	26/3427	59/18870	3.79597e-06	0.000143923	0.000104085	MAD2L2/AGT/IL1B/CTNNB1/FOXC1/TNXB/TWIST1/IL6/EZH2/ZNF703/SDCBP/TGFBR1/NOTCH1/BAMBI/TCF7L2/ADAM8/MDK/RGCC/BMP4/TGFB3/SMAD3/EMP2/LRG1/BMP2/JAG1/MIR221	26
GO:1904659	glucose transmembrane transport	42/3427	117/18870	3.85665e-06	0.000144528	0.000104523	C1QTNF12/SLC45A1/SESN2/SLC2A1/SORT1/RHOQ/HK2/IL1B/NFE2L2/ERFE/KLF15/SGCB/EDNRA/PIK3R1/EDN1/SLC25A27/ENPP1/GRB10/BRAF/PRKAG2/NR4A3/SORBS1/SLC2A14/SLC2A3/CREBL2/IGF1/IRS2/MEF2A/SELENOS/PRKCB/INPP5K/SLC2A4/DHRS7C/ACE/C3/INSR/SLC27A1/CLIP3/RTN2/CLTCL1/SLC2A11/GPC3	42
GO:0043501	skeletal muscle adaptation	15/3427	25/18870	3.85843e-06	0.000144528	0.000104523	TRIM63/MYOC/CACNA1S/TNNI1/ACTA1/CFLAR/IGFBP5/TNNC1/PPP3CA/GTF2IRD1/MYOZ1/ACTN3/MYH7/NFATC1/TNNT1	15
GO:0048844	artery morphogenesis	32/3427	80/18870	3.95217e-06	0.000146526	0.000105967	PROX1/AKT3/COL3A1/ADAMTS9/MYLK/HES1/EDNRA/HPGD/PDGFRB/FOXC1/EDN1/ADGRF5/PRDM1/HEY2/CITED2/CHD7/HEY1/TGFBR1/NOTCH1/MDK/WNT11/ACVRL1/EFNB2/BMP4/DLL4/FOXF1/FOXC2/TBX2/LDLR/NOTCH3/APOE/JAG1	32
GO:0002027	regulation of heart rate	38/3427	102/18870	3.98245e-06	0.000146526	0.000105967	CASQ2/EPAS1/BIN1/KCNJ3/CAV3/POPDC2/SHOX2/TACR3/ANK2/EDNRA/EDN1/PLN/HEY2/AKAP9/CACNB2/KCNQ1/ADM/SCN4B/KCNA5/CACNA1C/SPX/KCNJ8/PKP2/AVPR1A/MYH7/GCH1/TPM1/TRPV1/SREBF1/JUP/HRC/TRPM4/ADM5/SNTA1/ADA/EDN3/KCNE1/DMD	38
GO:0008630	intrinsic apoptotic signaling pathway in response to DNA damage	38/3427	102/18870	3.98245e-06	0.000146526	0.000105967	TNFRSF1B/CASP9/MCL1/MUC1/IFI16/MAEL/BCL2L11/ACKR3/SKIL/TP63/FNIP2/PIK3R1/CD74/BAG6/CDKN1A/SOD2/CLU/TOPORS/CXCL12/ERCC6/SIRT1/DDIT4/USP47/ATM/TNFRSF1A/ZNF385A/DYRK2/TPT1/CIDEB/NFATC4/MOAP1/CRIP1/NUPR1/HIC1/BCL2/CDKN2D/BCL3/EP300	38
GO:0034329	cell junction assembly	119/3427	446/18870	4.34899e-06	0.000158658	0.000114741	AGRN/NPHP4/GJA4/TESK2/PATJ/RAP1A/SRGAP2C/SEMA4A/F11R/MYOC/SRGAP2/AGT/ACTN2/STON1/NRXN1/NPHP1/IL1B/EPB41L5/ITGA6/FZD5/FN1/CTNNB1/FAM107A/CLSTN2/EPHB3/CLDN1/IL1RAP/APOD/LIMCH1/ADGRL3/SNCA/PDLIM5/PTPN13/ANK2/RAPGEF2/CDH6/MEF2C/PCDHB4/DUSP22/MDGA1/TPBG/GJA1/AFDN/ACHE/LRRC4/DLC1/DMTN/ZNF703/SFRP1/SDCBP/STAU2/LRRC24/TEK/NTRK2/SEMA4D/MUSK/MPP7/SPOCK2/DLG5/SORBS1/SLK/LRP4/ACTN3/WNT11/NECTIN1/ESAM/CD9/KCN…	119
GO:0010001	glial cell differentiation	75/3427	252/18870	4.37743e-06	0.000158658	0.000114741	SKI/TNFRSF1B/C1QA/POU3F1/ROR1/NFIA/HAPLN2/MYOC/SOX13/MAL/IL1B/BIN1/GPR17/ZEB2/NAB1/EPHA4/HDAC11/LAMB2/CTNNB1/KLF15/HES1/PRDM8/TPPP/IL6ST/ID4/AGER/DAAM2/LAMA2/IFNGR1/DLL1/IL6/PTPRZ1/PTN/RHEB/CLU/NDRG1/NFIB/NTRK2/LPAR1/NOTCH1/ABCA2/CDK1/EGR2/SOX6/MDK/CLCF1/ANO1/TENM4/CNTN1/TUBA1A/ASCL1/PSEN1/HAPLN3/SOX8/IL34/RNF112/VTN/CNTNAP1/MAPT/STAT3/SOX9/LDLR/LGI4/SIRT2/PRX/C5AR1/BMP2/DUSP15/B4GALT5/OLIG1/PICK…	75
GO:0003176	aortic valve development	21/3427	43/18870	4.38874e-06	0.000158658	0.000114741	TNFRSF1B/HEYL/TIE1/EFNA1/BMPR2/SLIT3/HEY2/TWIST1/ELN/NOS3/HEY1/NOTCH1/GATA3/TNFRSF1A/BMP4/DLL4/SOX9/NFATC1/BMP2/JAG1/ADAMTS5	21
GO:0030178	negative regulation of Wnt signaling pathway	56/3427	173/18870	4.51597e-06	0.00016208	0.000117216	NPHP4/CTNNBIP1/MAD2L2/SOX13/FRZB/IGFBP2/RBMS3/CTNNB1/NPHP3/CXXC4/MCC/EGR1/TPBG/TBX18/ANKRD6/SFRP4/GRB10/SFRP1/SOX17/STK3/TLE1/TLE4/DAB2IP/NOTCH1/SFRP5/TCF7L2/MDK/LRP4/FRMD8/WNT11/LMBR1L/IGFBP6/PFDN5/DDIT3/LATS2/SHISA2/FOXO1/NFATC4/TLE3/CYLD/AMFR/WWOX/NXN/HIC1/TMEM88/IGFBP4/SOX9/RNF213/APCDD1/TLE2/APOE/DACT3/BMP2/SOX10/OTUD5/GPC3	56
GO:0032535	regulation of cellular component size	102/3427	370/18870	4.53554e-06	0.00016208	0.000117216	WDTC1/SEMA6C/TMOD4/SEMA4A/LMOD1/ACTN2/AKT3/CYRIA/PLEKHH2/SPTBN1/NCK2/BIN1/NEB/BMPR2/MAP2/FN1/CAV3/RAB5A/SEMA3B/SEMA3F/SEMA3G/PRKCD/LMOD3/HCLS1/SEMA5B/PIK3CA/SLC12A7/RICTOR/SEMA6A/PRR16/FCHSD1/EDN1/DAAM2/EZR/AQP1/ELN/SMURF1/LMOD2/KEL/CLN8/DMTN/RB1CC1/DEPTOR/CCL21/SEMA4D/TMOD1/GSN/SPTAN1/LRRC8A/SVIL/RET/CXCL12/BORCS7/SHTN1/SCT/SWAP70/CDC42EP2/SSH3/ESAM/EPS8/RAB21/ULK1/PRKD1/SPTB/FMN1/SLC12A6/ISLR2/…	102
GO:2001235	positive regulation of apoptotic signaling pathway	49/3427	145/18870	4.5932e-06	0.000163203	0.000118028	SFPQ/CTSS/CTSK/MCL1/ATF3/AGT/MAL/NCK2/INHBB/BCL2L11/ITM2C/ING5/PRKCD/SKIL/TNFSF10/TP63/MSX1/FBXW7/RIPK1/TRIM39/TPD52L1/NKX3-1/SFRP1/STK3/MYC/TGFBR1/DAB2IP/RET/SIRT1/PPP2R1B/DDIT3/RIPK3/NFATC4/THBS1/CTSH/NUPR1/SIAH1/CYLD/WWOX/INCA1/TNFSF12/FLCN/NGFR/SEPTIN4/PMAIP1/DEDD2/BBC3/SERINC3/TIMP3	49
GO:0046323	glucose import	31/3427	77/18870	4.74526e-06	0.000167648	0.000121242	C1QTNF12/SESN2/SLC2A1/SORT1/RHOQ/HK2/NFE2L2/ERFE/KLF15/SGCB/PIK3R1/SLC25A27/ENPP1/GRB10/PRKAG2/SORBS1/SLC2A14/SLC2A3/CREBL2/IGF1/IRS2/MEF2A/SELENOS/SLC2A4/DHRS7C/ACE/INSR/SLC27A1/RTN2/CLTCL1/GPC3	31
GO:0098869	cellular oxidant detoxification	37/3427	99/18870	4.86819e-06	0.000171019	0.000123681	SESN2/GSTM2/MGST3/TPO/NFE2L2/SOD3/MGST2/GPX3/LTC4S/SESN1/SOD2/CD36/GSTK1/NOS3/TP53INP1/HBB/HBG2/H19/CAT/PRDX5/CCS/ALOX5AP/GCH1/GSTZ1/FBLN5/SELENOS/HBZ/HBA2/HBA1/MT3/NXN/MPO/CYGB/GPX4/APOE/SELENOW/CLIC2	37
GO:0061458	reproductive system development	88/3427	309/18870	5.00436e-06	0.000174803	0.000126417	NASP/ARID4B/NCOA1/CYP1B1/MERTK/INHBB/BCL2L11/NPPC/WDR48/CTNNB1/TMF1/EAF2/TIPARP/PTX3/TNFSF10/TP63/WDR19/KIT/PDGFRA/HMGB2/RHOBTB3/SLIT3/FOXC1/BMP6/ID4/BMP5/TCF21/CITED2/ESR1/ZP3/NOS3/NKX3-1/GNRH1/ADAM32/SFRP1/CHD7/CYP7B1/SULF1/FANCG/ANXA1/TGFBR1/TNC/NOTCH1/GATA3/ARID5B/SIRT1/PSAP/GFRA1/FGFR2/CDKN1C/SF1/FZD4/ATM/A2M/YBX3/TESC/ANG/REC8/BMP4/ARID4A/SIX4/CRIP1/CYP19A1/SCAPER/NR2F2/SOX8/PKD1/NUPR1/ADGR…	88
GO:0042330	taxis	124/3427	470/18870	5.03213e-06	0.000174803	0.000126417	PLEKHG5/PADI2/NBL1/AKIRIN1/ARTN/PDE4B/VCAM1/S1PR1/SEMA6C/IL6R/SEMA4A/LYST/IL1B/BMPR2/ACKR3/IL17RC/ITGA9/CCRL2/SEMA3B/SEMA3F/SEMA3G/PRKCD/SEMA5B/AGTR1/PLD1/BST1/KIT/PDGFRA/CXCL3/CXCL2/HMGB2/ITGA1/THBS4/SEMA6A/CXCL14/ECSCR/HBEGF/PDGFRB/CD74/SLIT3/DUSP1/TUBB2B/EDN1/NEDD9/AGER/GPSM3/TPBG/SMOC2/GPNMB/IL6/SBDS/HSPB1/PTN/RARRES2/MTUS1/EGR3/ADGRA2/CYP7B1/ANGPT1/CCN3/ENPP2/CCL21/ANXA1/SEMA4D/NINJ1/LPAR1/C…	124
GO:0090130	tissue migration	104/3427	380/18870	5.20712e-06	0.000179877	0.000130087	PLEKHG5/ZC3H12A/PIK3R3/GADD45A/EFNA1/SEMA4A/GLUL/PROX1/AGT/ACTA1/AKT3/RHOB/CYP1B1/ACTG2/EPB41L5/ZEB2/NFE2L2/BMPR2/PPARG/IQSEC1/PTPRG/ADAMTS9/FSTL1/GATA2/PIK3CA/KIT/ANXA3/EGF/FBXW7/PLK2/MEF2C/MCC/HBEGF/FLT4/EDN1/GPLD1/DAAM2/SASH1/SMOC2/MEOX2/HSPB1/PTN/NOS3/STC1/EGR3/ADGRA2/ANGPT1/CCN3/ENPP2/PTP4A3/TEK/TESK1/ANXA1/TGFBR1/KLF4/DAB2IP/NOTCH1/GATA3/JCAD/SIRT1/MMRN2/ACTA2/NANOS1/ETS1/ACVRL1/SP1/NR4A1/D…	104
GO:2001233	regulation of apoptotic signaling pathway	108/3427	398/18870	5.26703e-06	0.000180925	0.000130844	PINK1/IFI6/SFPQ/CTH/CTSS/CTSK/MCL1/MUC1/IVNS1ABP/ATF3/LMNA/AGT/EIF2AK3/MAL/NCK2/IL1B/INHBB/BCL2L11/NR4A2/ITGA6/NFE2L2/CFLAR/ITM2C/ACKR3/ING5/CTNNB1/PRKCD/SKIL/TNFSF10/TP63/MSX1/FBXW7/HMGB2/SLC25A4/CD74/RIPK1/TRIM39/HSPA1A/HSPA1B/TMEM14A/BMP5/PHIP/TPD52L1/EYA4/TNFAIP3/SOD2/FZD9/HSPB1/NOS3/NKX3-1/CLU/SFRP1/RB1CC1/STK3/DEPTOR/MYC/TGFBR1/DAB2IP/RET/CXCL12/SGMS1/SIRT1/TCF7L2/USP47/MAPK8IP1/PPP2R1B/YBX…	108
GO:0045765	regulation of angiogenesis	97/3427	349/18870	5.29564e-06	0.000180925	0.000130844	HSPG2/ZC3H12A/TIE1/GADD45A/S100A1/EFNA1/SEMA4A/GLUL/CD34/AKT3/RHOB/CYP1B1/HK2/IL1B/ATF2/NFE2L2/COL4A3/PPARG/CTNNB1/STAB1/ADAMTS9/GATA2/ANXA3/PLK2/THBS4/ERAP1/SEMA6A/ECSCR/FOXC1/TNFAIP3/SASH1/SMOC2/DLL1/TWIST1/GPNMB/IL6/AQP1/HSPB1/EPHA1/NOS3/ADGRA2/SFRP1/SULF1/TEK/CEMIP2/NINJ1/KLF4/DAB2IP/JCAD/SIRT1/STIM1/ADM/ABCC8/TSPAN18/MDK/ETS1/RAPGEF3/ACVRL1/SP1/ITGA5/DCN/BTG1/FLT1/RGCC/SPRY2/PRKD1/RHOJ/VASH1…	97
GO:0050920	regulation of chemotaxis	70/3427	232/18870	5.33652e-06	0.000181325	0.000131134	PADI2/NBL1/AKIRIN1/ARTN/S1PR1/SEMA6C/IL6R/SEMA4A/BMPR2/SEMA3B/SEMA3F/SEMA3G/SEMA5B/BST1/PDGFRA/THBS4/SEMA6A/PDGFRB/CD74/DUSP1/TUBB2B/EDN1/NEDD9/AGER/GPSM3/TPBG/SMOC2/IL6/HSPB1/PTN/RARRES2/MTUS1/ADGRA2/CCN3/CCL21/SEMA4D/LPAR1/C5/NOTCH1/CXCL12/MCU/SWAP70/MDK/NTF3/SLC8B1/GPR183/EFNB2/GAS6/PRKD1/LGMN/THBS1/CYP19A1/DAPK2/SMAD3/NTRK3/SEMA4B/IL34/CCL2/CCL3/MMP28/DUSP3/SEMA6B/NOVA2/C5AR1/DEFB124/EDN3/YTH…	70
GO:0030500	regulation of bone mineralization	32/3427	81/18870	5.40328e-06	0.000182595	0.000132053	ISG15/MATN1/S1PR1/BGLAP/PKDCC/BMPR2/SGMS2/MEF2C/ADRB2/BMP6/RXRB/TENT5A/ENPP1/TWIST1/FZD9/PTN/OSR2/RXRA/SRGN/LTBP3/ACTN3/MGP/CYP27B1/BMP4/SMAD3/CCL3/NBR1/SOX9/TRPM4/BMP2/GPM6B/TXLNG	32
GO:1901342	regulation of vasculature development	98/3427	354/18870	5.70421e-06	0.000190432	0.00013772	ANGPTL7/HSPG2/ZC3H12A/TIE1/GADD45A/S100A1/EFNA1/SEMA4A/GLUL/CD34/AKT3/RHOB/CYP1B1/HK2/IL1B/ATF2/NFE2L2/COL4A3/PPARG/CTNNB1/STAB1/ADAMTS9/GATA2/ANXA3/PLK2/THBS4/ERAP1/SEMA6A/ECSCR/FOXC1/TNFAIP3/SASH1/SMOC2/DLL1/TWIST1/GPNMB/IL6/AQP1/HSPB1/EPHA1/NOS3/ADGRA2/SFRP1/SULF1/TEK/CEMIP2/NINJ1/KLF4/DAB2IP/JCAD/SIRT1/STIM1/ADM/ABCC8/TSPAN18/MDK/ETS1/RAPGEF3/ACVRL1/SP1/ITGA5/DCN/BTG1/FLT1/RGCC/SPRY2/PRKD1/RH…	98
GO:0055123	digestive system development	49/3427	146/18870	5.70747e-06	0.000190432	0.00013772	PKDCC/EPB41L5/GLI2/COL3A1/FZD5/CTNNB1/NPHP3/SHOX2/EPHB3/TP63/HES1/WDR19/KIT/PDGFRA/IL6ST/CDKN1A/PRDM1/TCF21/RARRES2/SFRP1/SOX17/PCSK5/NOTCH1/RET/SFRP5/FGFR2/SCT/IGF2/KCNQ1/CDKN1C/WNT11/ASCL1/KLF5/SAV1/TGFB3/ALDH1A2/RBPMS2/SMAD3/PKD1/FOXF1/TBX2/SOX9/CCDC40/GATA6/BCL2/INSR/CBFA2T2/ADA/SOX10	49
GO:0072073	kidney epithelium development	50/3427	150/18870	5.72704e-06	0.000190432	0.00013772	CTNNBIP1/HEYL/CD34/AGT/EPHA4/LAMB2/CTNNB1/KLF15/HES1/PROM1/NPNT/EDNRA/IRX2/FOXD1/MEF2C/KLHL3/FOXC1/TCF21/DLL1/AQP1/PODXL/SFRP1/MYC/NOTCH1/GATA3/RET/FGFR2/CAT/WNT11/EFNB2/BMP4/SIX4/ARG2/FMN1/MYO1E/SMAD3/IQGAP1/SOX8/PKD1/FOXC2/RARA/PECAM1/SOX9/FOXJ1/BCL2/TMEM59L/BMP2/JAG1/ASXL1/GPC3	50
GO:0010717	regulation of epithelial to mesenchymal transition	40/3427	111/18870	5.82542e-06	0.000192	0.000138854	MAD2L2/TRIM62/EFNA1/AGT/SPRED2/IL1B/EPHA4/CTNNB1/FOXC1/TNXB/BMP5/TWIST1/IL6/EZH2/ZNF703/SFRP1/SDCBP/TGFBR1/DAB2IP/NOTCH1/GATA3/BAMBI/TCF7L2/ADAM8/MDK/PHLDB1/RGCC/SPRY2/BMP4/TGFB3/SMAD3/VASN/EMP2/LDLRAD4/LRG1/DACT3/BMP2/JAG1/POFUT2/MIR221	40
GO:0046777	protein autophosphorylation	62/3427	199/18870	5.83596e-06	0.000192	0.000138854	ERRFI1/PINK1/FGR/MAPKAPK2/MAP3K21/EIF2AK3/EPHA4/PASK/EPHB3/FGFR3/KIT/PDGFRA/PDGFRB/FLT4/RIPK1/MAK/PIM1/ENPP1/GPNMB/EPHA1/MAPK15/TEK/TESK1/NTRK2/MUSK/SLK/GRK5/FGFR2/TNKS1BP1/PPP2R5B/ATM/SIK2/LRRK2/ACVR1B/ULK1/FLT1/STK24/RIPK3/PRKD1/CHP1/DAPK2/PEAK1/FES/SMG1/EEF2K/ULK2/ACE/ERN1/MAP3K3/AATK/MKNK2/INSR/MAP4K1/RASSF2/MYLK2/DYRK1A/SIK1/PIM3/PRKX/CDKL5/TAF1/DDX3X	62
GO:0043542	endothelial cell migration	82/3427	284/18870	5.86863e-06	0.000192059	0.000138896	PLEKHG5/ZC3H12A/PIK3R3/GADD45A/EFNA1/SEMA4A/GLUL/PROX1/AGT/AKT3/RHOB/CYP1B1/ZEB2/NFE2L2/PPARG/ADAMTS9/FSTL1/GATA2/PIK3CA/ANXA3/EGF/FBXW7/PLK2/MEF2C/FLT4/EDN1/GPLD1/SASH1/SMOC2/MEOX2/HSPB1/PTN/NOS3/STC1/EGR3/ADGRA2/ANGPT1/CCN3/PTP4A3/TEK/ANXA1/TGFBR1/KLF4/DAB2IP/NOTCH1/GATA3/JCAD/SIRT1/MMRN2/ETS1/ACVRL1/SP1/NR4A1/DCN/RGCC/EFNB2/PRKD1/CLEC14A/RHOJ/VASH1/LGMN/THBS1/DLL4/NR2F2/EMP2/CDH5/FOXC2/SERPINF…	82
GO:0097193	intrinsic apoptotic signaling pathway	90/3427	319/18870	5.95071e-06	0.000193725	0.000140102	TNFRSF1B/CASP9/PINK1/IFI6/SFPQ/MCL1/MUC1/IFI16/MAEL/IVNS1ABP/TP53BP2/CYP1B1/EIF2AK3/NCK2/BCL2L11/ATF2/NFE2L2/ACKR3/CTNNB1/PRKCD/SELENOK/FHIT/SKIL/TP63/MSX1/FBXW7/FNIP2/PIK3R1/JMY/CD74/BAG6/HSPA1A/CDKN1A/SOD2/HSPB1/NKX3-1/TNFRSF10B/CLU/MYC/TOPORS/DAB2IP/CXCL12/ERCC6/SGMS1/SIRT1/DDIT4/USP47/MAPK8IP1/ATM/TNFRSF1A/YBX3/LRRK2/ZNF385A/DDIT3/DYRK2/TPT1/STK24/CIDEB/RIPK3/NFATC4/MOAP1/PPP1R13B/CRIP1/DAPK2…	90
GO:0031099	regeneration	60/3427	191/18870	6.14219e-06	0.000198917	0.000143857	HSPG2/AKIRIN1/TGFBR3/PTGFRN/LPIN1/FZD7/CFLAR/EPHA4/LAMB2/MUSTN1/CLDN1/APOD/ANXA3/PPP3CA/HFE/CDKN1A/IGF2R/IL6/FZD9/PTN/BRAF/EZH2/BIN3/CPQ/CCN3/NFIB/ANXA1/NINJ1/NR4A3/KLF4/TNC/NOTCH1/CXCL12/CDK1/MYOZ1/CD81/ADM/MDK/RTN4RL2/NNMT/CD9/IGF1/ULK1/POSTN/KLF5/STK24/GAS6/CAPN3/RGMA/SLC7A5/SCARF1/VTN/SOX15/ACE/BCL2/PTPRS/SULF2/CEBPB/MIR221/RGN	60
GO:0062012	regulation of small molecule metabolic process	94/3427	337/18870	6.2656e-06	0.000201863	0.000145987	C1QTNF12/H6PD/PINK1/WDTC1/ATP5IF1/SESN2/FABP3/LEPR/RORC/BGLAP/FMO4/FMO2/PROX1/IL1B/ACADL/ERFE/PPARG/KAT2B/PTH1R/MST1/ZBTB20/PPARGC1A/KIT/SNCA/C1QTNF3/EGR1/CD74/BMP6/GPLD1/BMP5/ELOVL5/CNR1/TWIST1/MLXIPL/PDK4/NOS3/PRKAG2/EPHX2/NCOA2/TTC39B/ANXA1/PRXL2C/NR4A3/SIRT1/DDIT4/CH25H/SORBS1/TCF7L2/IGF2/H19/ADM/ACTN3/NNMT/LPCAT3/GPD1/CYP27B1/AVPR1A/DYRK2/IGF1/CRY1/ACACB/PPTC7/NCOR2/FOXO1/CLYBL/IRS2/PSEN1/RO…	94
GO:1990748	cellular detoxification	42/3427	119/18870	6.3143e-06	0.000202383	0.000146363	SESN2/GSTM2/GSTM1/MGST3/MTARC2/MTARC1/TPO/NFE2L2/SOD3/MGST2/GPX3/LTC4S/PIM1/SESN1/SOD2/CD36/GSTK1/NOS3/TP53INP1/ALDH1A1/HBB/HBG2/H19/CAT/PRDX5/CCS/ALOX5AP/GCH1/GSTZ1/FBLN5/SELENOS/HBZ/HBA2/HBA1/MT3/NXN/MPO/CYGB/GPX4/APOE/SELENOW/CLIC2	42
GO:0038066	p38MAPK cascade	25/3427	57/18870	6.43931e-06	0.000205331	0.000148495	ZC3H12A/GADD45A/MAPKAPK2/IL1B/ATF2/CAV3/RELL1/PJA2/DUSP1/AGER/SASH1/EZR/GADD45G/DAB2IP/KCNJ8/BMP4/CYLD/PER1/MAP3K3/MAP2K6/PHLPP1/GADD45B/ZFP36/BMP2/MAPK11	25
GO:0010827	regulation of glucose transmembrane transport	31/3427	78/18870	6.51447e-06	0.000206668	0.000149462	C1QTNF12/RHOQ/HK2/IL1B/NFE2L2/ERFE/KLF15/EDNRA/PIK3R1/EDN1/SLC25A27/ENPP1/GRB10/BRAF/PRKAG2/NR4A3/SORBS1/CREBL2/IGF1/IRS2/MEF2A/SELENOS/PRKCB/INPP5K/ACE/C3/INSR/CLIP3/RTN2/CLTCL1/GPC3	31
GO:0006935	chemotaxis	123/3427	468/18870	6.699e-06	0.000210548	0.000152268	PLEKHG5/PADI2/NBL1/AKIRIN1/ARTN/PDE4B/VCAM1/S1PR1/SEMA6C/IL6R/SEMA4A/LYST/IL1B/BMPR2/ACKR3/IL17RC/ITGA9/CCRL2/SEMA3B/SEMA3F/SEMA3G/PRKCD/SEMA5B/AGTR1/PLD1/BST1/KIT/PDGFRA/CXCL3/CXCL2/HMGB2/ITGA1/THBS4/SEMA6A/CXCL14/ECSCR/HBEGF/PDGFRB/CD74/SLIT3/DUSP1/TUBB2B/EDN1/NEDD9/AGER/GPSM3/TPBG/SMOC2/GPNMB/IL6/SBDS/HSPB1/PTN/RARRES2/MTUS1/EGR3/ADGRA2/CYP7B1/ANGPT1/CCN3/ENPP2/CCL21/ANXA1/SEMA4D/NINJ1/LPAR1/C…	123
GO:0034612	response to tumor necrosis factor	76/3427	259/18870	6.7045e-06	0.000210548	0.000152268	TNFRSF4/MIB2/TNFRSF14/TNFRSF25/TNFRSF1B/LAPTM5/ZC3H12A/GBP1/GBP2/VCAM1/CTSK/SELE/MYOG/MAPKAPK2/CYP1B1/MAP4K3/ZFP36L2/AFF3/NFE2L2/CLDN1/HES1/NPNT/YTHDC2/SLC22A5/CD14/RIPK1/EDN1/HSPA1A/HSPA1B/FOXO3/TNFAIP3/ASAH1/NKX3-1/PPP2CB/SFRP1/FABP4/CCL21/DAB2IP/ADAMTS13/GATA3/CCDC3/SIRT1/IL18BP/CARD16/TNFRSF1A/YBX3/LRRK2/GPD1/TUBA1A/ULK1/POSTN/GAS6/NFKBIA/GCH1/FOS/THBS1/RORA/PYDC1/CYLD/CX3CL1/SMPD3/INPP5K/TRP…	76
GO:0014074	response to purine-containing compound	48/3427	143/18870	7.04387e-06	0.000219079	0.000158438	GSTM2/RAP1A/CASQ2/CACNA1S/CYP1B1/IL1B/INHBB/IGFBP5/SLC6A1/AREG/RAPGEF2/BCKDHB/ENPP1/EZR/AHR/AQP1/AKAP9/BRAF/DMTN/STC1/TEK/KCNQ1/KCNJ11/PDE2A/PDE3A/ABCC9/KCNJ8/RAPGEF3/GPD1/AKAP6/FOS/RYR3/EEF2K/INPP5K/TRPV1/PER1/SREBF1/GATA6/P2RY11/TMEM38A/RYR1/TRPM4/FOSB/THBD/ADA/KCNE1/P2RX6/TAF1	48
GO:0051961	negative regulation of nervous system development	51/3427	155/18870	7.04662e-06	0.000219079	0.000158438	SKI/SEMA6C/SEMA4A/BTG2/PROX1/IL1B/MAP2/CTNNB1/SEMA3B/SEMA3F/SEMA3G/SEMA5B/GATA2/HES1/PTPN13/PPP3CA/RAPGEF2/SEMA6A/ID4/DAAM2/IL6/ELAPOR2/PTN/PCM1/CDKN2B/SEMA4D/LHX2/NOTCH1/ABCC8/LRP4/SORL1/RNF10/ULK1/NFATC4/PSEN1/B2M/SEMA4B/RGMA/CBLN1/MT3/NTN1/ULK2/SEMA6B/PTPRS/LDLR/SIRT2/SOX10/HDAC6/ARHGAP4/MECP2/PLXNA3	51
GO:0043502	regulation of muscle adaptation	35/3427	93/18870	7.26429e-06	0.000224723	0.000162519	TNFRSF1B/TRIM63/CASQ1/RGS2/TNNI1/MYOG/LMNA/AGT/IGFBP5/CAV3/PPARG/TNNC1/PPP3CA/PDE5A/IL6ST/EDN1/PI16/FOXO3/GTF2IRD1/MIR25/NOS3/FBXO32/NR4A3/NOTCH1/ACTN3/TNFRSF1A/IGF1/FOXO1/MIR17HG/MYH7/AKAP6/SMAD3/MEF2A/TNNT1/PDE9A	35
GO:0060562	epithelial tube morphogenesis	93/3427	334/18870	7.56724e-06	0.000232936	0.000168459	SKI/CTNNBIP1/MTHFR/LUZP1/TIE1/RBM15/PROX1/AGT/RHOB/GLI2/EPHA4/CAV3/CTNNB1/ARL13B/IFT57/IFT122/NPHP3/HES1/AREG/NPNT/EGF/EDNRA/IRX2/FOXD1/MEF2C/KLHL3/MSX2/EDN1/NOTCH4/BRD2/BMP5/TCF21/CITED2/ESR1/DLL1/TWIST1/PODXL/DLC1/NKX3-1/SFRP1/SOX17/STK3/MYC/TNC/LHX2/NOTCH1/NRARP/GATA3/RET/DLG5/MMRN2/FGFR2/ADM/MDK/WNT11/TULP3/ACVRL1/LGR5/TCTN1/SPRY2/EFNB2/COL4A1/NFATC4/BMP4/SIX4/PSEN1/ASB2/FMN1/DLL4/SMAD3/CTSH/…	93
GO:0110053	regulation of actin filament organization	79/3427	273/18870	7.87309e-06	0.000240139	0.000173668	ASAP3/STMN1/S1PR1/TMOD4/F11R/MYOC/LMOD1/ACTN2/CYRIA/PLEKHH2/SPTBN1/NCK2/BIN1/TMEFF2/PRKCD/LMOD3/HCLS1/PIK3CA/LIMCH1/SYNPO2/RICTOR/PTGER4/PIK3R1/FCHSD1/SYNPO/DAAM2/CCN2/ELN/LMOD2/BRAF/EPHA1/DLC1/DMTN/SORBS3/SFRP1/C9orf72/CCL21/TESK1/TMOD1/TGFBR1/LPAR1/GSN/SPTAN1/SVIL/CXCL12/SYNPO2L/SWAP70/CDC42EP2/SSH3/WNT11/ESAM/EPS8/RAPGEF3/RGCC/SPTB/TGFB3/TJP1/FMN1/TPM1/SMAD3/WHAMM/ARPIN/CX3CL1/INPP5K/SERPINF2/…	79
GO:0072189	ureter development	12/3427	18/18870	7.87848e-06	0.000240139	0.000173668	NFIA/NPHP3/TBX18/SOX17/GATA3/RET/EMX2/BMP4/ALDH1A2/SOX8/FOXF1/SOX9	12
GO:0008645	hexose transmembrane transport	42/3427	120/18870	8.02485e-06	0.000242753	0.000175559	C1QTNF12/SLC45A1/SESN2/SLC2A1/SORT1/RHOQ/HK2/IL1B/NFE2L2/ERFE/KLF15/SGCB/EDNRA/PIK3R1/EDN1/SLC25A27/ENPP1/GRB10/BRAF/PRKAG2/NR4A3/SORBS1/SLC2A14/SLC2A3/CREBL2/IGF1/IRS2/MEF2A/SELENOS/PRKCB/INPP5K/SLC2A4/DHRS7C/ACE/C3/INSR/SLC27A1/CLIP3/RTN2/CLTCL1/SLC2A11/GPC3	42
GO:0000302	response to reactive oxygen species	63/3427	205/18870	8.06866e-06	0.000242753	0.000175559	PINK1/SESN2/PLK3/JUN/TXNIP/PPP1R15B/RHOB/CYP1B1/NFE2L2/PRKCD/APOD/SOD3/PDGFRA/AREG/SQSTM1/RIPK1/EDN1/SESN1/TNFAIP3/SOD2/IL6/AQP1/CD36/EZH2/NOS3/PPP2CB/ANXA1/NET1/MAPK8/ERCC6/CDK1/SIRT1/HBB/H19/CAT/PRDX5/CCS/IL18BP/SESN3/ATM/CRYAB/KCNA5/LRRK2/STK24/RIPK3/GCH1/FOS/FBLN5/TPM1/HBA2/HBA1/MT3/SMPD3/KDM6B/MAPT/MPO/ERN1/BCL2/KLF2/APOE/MAP1LC3A/OSER1/HDAC6	63
GO:0048741	skeletal muscle fiber development	19/3427	38/18870	8.08137e-06	0.000242753	0.000175559	SKI/CACNA1S/MYOG/ACTA1/KLHL40/LMOD3/SHOX2/PPP3CA/KEL/BIN3/ACTN3/STAC3/MYF6/MYF5/SPG11/CNTNAP1/BCL2/RYR1/RCAN1	19
GO:0062197	cellular response to chemical stress	89/3427	317/18870	8.25763e-06	0.000246855	0.000178525	PINK1/SESN2/ZC3H12A/SLC2A1/JUN/RCSD1/GAS5/RHOB/CYP1B1/EPAS1/EIF2AK3/NR4A2/PLA2R1/ATF2/NFE2L2/EFHD1/KAT2B/PRKCD/MYLK/PIK3CA/ETV5/CPEB2/PPARGC1A/SOD3/PDGFRA/SNCA/EDNRA/SQSTM1/SERPINB6/RIPK1/EDN1/HSPA1A/HSPA1B/FOXO3/NCOA7/TNFAIP3/SOD2/IL6/AQP1/CD36/PNPLA8/EZH2/NOS3/STAU2/TP53INP1/ANXA1/NET1/MAPK8/CDK1/SIRT1/ANKRD2/H19/CAT/PRDX5/CCS/IL18BP/ATM/YBX3/LRRK2/DDIT3/GJB2/FOXO1/RIPK3/PRKD1/GCH1/FOS/FBLN5/SL…	89
GO:0022407	regulation of cell-cell adhesion	128/3427	493/18870	8.40141e-06	0.000248831	0.000179954	PRKCZ/TNFRSF14/MAD2L2/LAPTM5/ZC3H12A/VCAM1/CELSR2/F11R/SELP/SELE/RC3H1/SOX13/CD55/CD46/ITPKB/PELI1/ZAP70/IL1RL2/NCK2/IL1B/EPB41L5/GLI2/IGFBP2/PRKCD/SELENOK/MAGI1/NFKBIZ/CBLB/PIK3CA/EPHB3/BCL6/HES1/PPP3CA/PDE5A/IL15/IL6ST/MEGF10/IRF1/CD74/DUSP22/BMP6/CD83/HFE/BTN2A2/HLA-A/HLA-E/AGER/HLA-DRA/NOTCH4/HLA-DRB5/HLA-DQA1/HLA-DRB1/HLA-DQB1/HLA-DPA1/HLA-DPB1/HLA-DMA/MDGA1/FOXO3/CITED2/AFDN/PHF10/GPNMB/IL6…	128
GO:0097237	cellular response to toxic substance	44/3427	128/18870	8.40374e-06	0.000248831	0.000179954	PINK1/SESN2/GSTM2/GSTM1/MGST3/MTARC2/MTARC1/TPO/NFE2L2/SOD3/PTPN13/MGST2/GPX3/LTC4S/PIM1/SESN1/SOD2/CD36/GSTK1/NOS3/TP53INP1/ALDH1A1/HBB/HBG2/H19/CAT/PRDX5/CCS/ALOX5AP/GCH1/GSTZ1/FBLN5/SELENOS/HBZ/HBA2/HBA1/MT3/NXN/MPO/CYGB/GPX4/APOE/SELENOW/CLIC2	44
GO:0090090	negative regulation of canonical Wnt signaling pathway	47/3427	140/18870	8.69415e-06	0.00025621	0.00018529	NPHP4/CTNNBIP1/MAD2L2/SOX13/FRZB/IGFBP2/RBMS3/CTNNB1/NPHP3/MCC/EGR1/TPBG/TBX18/ANKRD6/SFRP4/SFRP1/SOX17/STK3/TLE1/TLE4/DAB2IP/NOTCH1/SFRP5/TCF7L2/MDK/LRP4/FRMD8/WNT11/LMBR1L/IGFBP6/PFDN5/DDIT3/LATS2/FOXO1/TLE3/CYLD/AMFR/TMEM88/IGFBP4/SOX9/TLE2/APOE/DACT3/BMP2/SOX10/OTUD5/GPC3	47
GO:0032869	cellular response to insulin stimulus	63/3427	206/18870	9.58915e-06	0.000281252	0.000203401	C1QTNF12/PRKCZ/SLC25A33/WDTC1/PIK3R3/BGLAP/LPIN1/NCOA1/RHOQ/IL1B/INHBB/CFLAR/ERFE/PPARG/KAT2B/PRKCD/PIK3CA/CPEB2/SGCB/GHR/PIK3R1/GPLD1/PHIP/ENPP1/GRB10/PDK4/RARRES2/SLC39A14/NCOA2/GKAP1/SIRT1/SORBS1/PTPRE/IGF2/CSRP3/SESN3/SIK2/SORL1/SP1/TNS2/FOXO1/IRS2/SOS2/SELENOS/SOCS1/EEF2K/PRKCB/FOXC2/INPP5K/SLC2A4/NDEL1/VAMP2/SREBF1/HDAC5/SOCS3/BAIAP2/INSR/SLC27A1/LPIN3/PTPN1/XBP1/FOXO4/OGT	63
GO:0051235	maintenance of location	96/3427	350/18870	1.07039e-05	0.000312473	0.00022598	VPS13D/PINK1/NBL1/ZC3H12A/MCOLN3/GSTM2/GPSM2/CASQ2/CASQ1/ATP1A2/CACNA1S/HK2/IL1B/BARD1/PPARG/TRPC1/SNCA/BDH2/ANK2/FBXW7/NFKBIE/PLN/TRDN/ENPP1/SUN1/IL6/CD36/AKAP9/LPL/CHD7/JPH1/TTC39B/TOPORS/CCL21/GSN/HSPA5/ARHGAP21/SIRT1/SRGN/PLCE1/PNPLA2/CRY2/SORL1/UBASH3B/CACNA1C/DDIT3/CRY1/ACACB/SLC8B1/TPCN1/FITM1/CIDEB/PRKD1/AKAP6/NFKBIA/ZFYVE1/PSEN1/NPC2/RYR3/CAPN3/FBN1/VPS13C/PKD1/ATP2A1/CES1/CX3CL1/PLCG2/C…	96
GO:0061008	hepaticobiliary system development	48/3427	145/18870	1.0768e-05	0.000312876	0.000226271	TGFBR3/PROX1/LIMS2/ATF2/FRZB/CFLAR/NPHP3/PIK3CA/CLDN1/HES1/FBXW7/MAN2A1/HFE/TNFAIP3/CITED2/IGF2R/SOD2/IL6/PTN/EZH2/RB1CC1/SOX17/CDKN2B/ANXA1/NOTCH1/ARID5B/MDK/CADM1/DUT/ALDH1A2/SMAD3/PKD1/SLC7A5/VTN/RARA/CDK5RAP3/SOX9/CCDC40/GATA6/NPC1/CEBPA/LSR/ADA/SULF2/CEBPB/UPB1/XBP1/RGN	48
GO:0071559	response to transforming growth factor beta	83/3427	293/18870	1.14065e-05	0.000329885	0.000238572	SKI/PRDM16/JUN/TGFBR3/CTSK/FMOD/ARID4B/FNDC4/ZFP36L2/SPRED2/EPB41L5/ZEB2/COL3A1/CFLAR/CAV3/PPARG/CLEC3B/NFKBIZ/SKIL/CLDN1/NPNT/HPGD/MEF2C/DUSP22/EDN1/HSPA1A/TNXB/ZNF451/CD109/CITED2/SMURF1/ZNF703/SFRP1/SDCBP/CDKN2B/ASPN/TGFBR1/HSPA5/ITGA8/BAMBI/SIRT1/ACTA2/FGFR2/CDKN1C/SOX6/LTBP3/PDE2A/LRRC32/KMT2A/PDE3A/SOX5/ACVRL1/LEMD3/LATS2/POSTN/SPRY2/ING1/ARID4A/TGFB3/FOS/THBS1/FBN1/CILP/SMAD3/SIN3A/CREBBP/…	83
GO:0050808	synapse organization	125/3427	483/18870	1.25829e-05	0.000362112	0.000261878	AGRN/IGSF21/C1QC/C1QA/NFIA/SORT1/SRGAP2C/EFNA1/SEMA4A/LMX1A/CACNA1S/SRGAP2/RHOB/NRXN1/TANC1/CHRNA1/FZD5/EPHA4/SLC6A1/LAMB2/CTNNB1/SEMA3F/CLSTN2/EPHB3/IL1RAP/ADGRL3/SNCA/PDLIM5/PTPN13/SPARCL1/CDH6/MEF2C/CAST/MYOT/PCDHB4/SYNPO/NEDD9/CAP2/MDGA1/FILIP1/TPBG/EZR/FZD9/ACHE/LRRC4/SDCBP/STAU2/ARC/LRRC24/ABHD17B/NTRK2/SEMA4D/MUSK/TNC/DAB2IP/HMCN2/CACNB2/SRGN/SPOCK2/DLG5/SNCG/CTBP2/PPFIBP2/LRRC4C/LRP4/IL10…	125
GO:0003197	endocardial cushion development	23/3427	52/18870	1.26372e-05	0.000362112	0.000261878	CPLANE2/HEYL/MDM4/BMPR2/MSX1/MSX2/RBM24/BMP5/HEY2/CITED2/TWIST1/NOS3/HEY1/TGFBR1/NOTCH1/ACVRL1/BMP4/FOXF1/TBX2/SOX9/BMP2/JAG1/ADAMTS5	23
[truncated: 442 more rows]
