# Supplementary material for: DNA G-quadruplex profiling in skeletal muscle stem cells reveals functional and mechanistic insights
Source: Genome Biol. 2025 Sep 5;26:269. doi: 10.1186/s13059-025-03753-w (PMC12412246; doi:10.1186/s13059-025-03753-w)
Supplement: Supplementary file 7 — Additional file 7: Table S6. Micro-C analysis in ASCs treated with DSMO or PDS. [file 13059_2025_3753_MOESM7_ESM.xlsx]

## Sheet: Basic statistics
Table S6: Micro-C analysis in ASCs treated with DSMO or PDS.
Basic statistics
Sample	Total Read Pairs	Mapped Read Pairs	Percentage	No-Dup Valid Read Pairs (cis >= 1kb + trans)	Percentage
ASC_DMSO_micro-C	386026835	307968346	0.79779	152339064	0.494658
ASC_PDS_micro-C	323136356	255742432	0.791438	116699337	0.456316

## Sheet: ASC DMSO 5k loops
Table S6: Micro-C analysis in ASCs treated with DSMO or PDS.
Micro-C loops in ASCs treated with DMSO
Chr1	Start1	End1	Chr2	Start1	End2	name	score	strand1	strand2	color	observed	expectedBL	expectedDonut	expectedH	expectedV	fdrBL	fdrDonut	fdrH	fdrV	numCollapsed	centroid1	centroid2	radius	Promoter in anchor1	Promoter in anchor2	G4 loop type	Loop type
chr10	42860000	42865000	chr10	42950000	42955000	.	.	.	.	0,255,255	25	7.48534	8.94788	7.85482	9.5226	4.00582e-05	0.000583199	0.00147747	0.00149375	2	42862500	42955000	2500	Scml4,		None	EE
chr10	128695000	128700000	chr10	128745000	128750000	.	.	.	.	0,255,255	30	9.24381	8.5626	9.30474	8.46132	6.31132e-06	6.3673e-06	1.73151e-05	1.72381e-05	3	128700833	128745833	6872	Rab5b,	Dgka,Pym1,	Dual	PP
chr10	81570000	81575000	chr10	81605000	81610000	.	.	.	.	0,255,255	37	10.5758	10.9884	11.1681	10.3852	2.9046e-07	2.81128e-07	9.39323e-07	1.0267e-06	6	81563333	81604166	11334	Tle2,	BC025920,	Single	PP
chr10	80700000	80705000	chr10	80740000	80745000	.	.	.	.	0,255,255	44	14.1055	13.0624	14.845	12.6834	7.28982e-08	5.67216e-08	2.41061e-07	2.70196e-07	1	80702500	80742500	0	Izumo4,Mob3a,	Ap3d1,	Dual	PP
chr10	128375000	128380000	chr10	128410000	128415000	.	.	.	.	0,255,255	47	11.772	12.2766	12.7626	9.50505	4.5738e-12	4.38094e-12	1.2444e-08	1.20388e-14	3	128372500	128410833	5271	Ankrd52,	Rnf41,Nabp2,	Dual	PP
chr10	80925000	80930000	chr10	80985000	80990000	.	.	.	.	0,255,255	60	8.06862	8.0647	12.255	12.9796	4.79849e-24	6.69739e-24	5.57688e-19	7.09208e-15	11	80928863	80988409	18102	Gadd45b,		Single	None
chr10	61275000	61280000	chr10	61330000	61335000	.	.	.	.	0,255,255	82	8.53815	8.18075	10.5612	7.67808	3.988e-42	3.292e-42	4.9072e-35	0	14	61278928	61328214	14725	Adamts14,		Single	EE
chr10	80175000	80180000	chr10	80245000	80250000	.	.	.	.	0,255,255	72	8.01938	6.73054	9.7408	10.8291	2.28207e-33	3.73793e-39	5.17963e-33	2.26526e-27	10	80182000	80242500	17755	Efna2,	Ndufs7,	Single	PP
chr10	80575000	80580000	chr10	80620000	80625000	.	.	.	.	0,255,255	71	11.3345	12.4588	13.1142	20.4883	1.56306e-27	3.35417e-22	1.71963e-21	3.99866e-12	2	80580000	80620000	3536	Klf16,	Csnk1g2,	Dual	PP
chr10	78025000	78030000	chr10	78160000	78165000	.	.	.	.	0,255,255	55	5.3184	3.87079	2.96729	6.06016	1.45829e-28	1.6831e-37	0	2.98936e-28	5	78026500	78158500	9849			Single	None
chr10	127640000	127645000	chr10	127675000	127680000	.	.	.	.	0,255,255	53	9.93408	9.28349	11.7308	9.31984	1.87977e-15	5.12241e-19	8.20045e-15	1.38914e-18	1	127642500	127677500	0	Stat6,		Dual	EE
chr10	80575000	80580000	chr10	80675000	80680000	.	.	.	.	0,255,255	53	11.4363	11.4959	12.7563	15.2465	1.87977e-15	1.81054e-15	1.75415e-11	2.5928e-11	12	80592500	80677083	36288	Klf16,	Mknk2,	Dual	PP
chr10	82810000	82815000	chr10	82855000	82860000	.	.	.	.	0,255,255	47	7.92798	7.7457	8.64866	8.99384	4.33711e-15	2.77534e-18	1.30973e-14	1.20388e-14	4	82815000	82857500	5590			Single	EE
chr10	76620000	76625000	chr10	76730000	76735000	.	.	.	.	0,255,255	46	6.95495	5.28911	5.79031	7.785	1.21522e-17	7.91151e-21	1.49485e-20	3.36547e-17	7	76625357	76731071	12657	Col6a2,		None	None
chr10	127620000	127625000	chr10	127665000	127670000	.	.	.	.	0,255,255	45	11.4058	11.5679	14.5324	18.5886	5.17621e-11	4.74238e-11	8.9446e-08	2.8036e-05	1	127622500	127667500	0	Lrp1,	Nemp1,Nab2,	Dual	PP
chr10	81390000	81395000	chr10	81450000	81455000	.	.	.	.	0,255,255	45	10.1569	9.12678	9.97405	9.04591	5.17621e-11	7.66535e-14	1.71423e-10	1.97049e-13	10	81390500	81446500	15000	Smim24,		None	None
chr10	40300000	40305000	chr10	40345000	40350000	.	.	.	.	0,255,255	45	9.12877	8.92722	6.75578	9.53907	7.20965e-14	7.66535e-14	1.95968e-16	1.97049e-13	2	40300000	40345000	3536	Amd1,		Dual	EE
chr10	127265000	127270000	chr10	127310000	127315000	.	.	.	.	0,255,255	44	9.95073	9.71341	16.1301	16.2087	1.65056e-10	3.09579e-13	6.19598e-05	6.00794e-05	1	127267500	127312500	0	Kif5a,Dctn2,	Mars1,	Dual	PP
chr10	81135000	81140000	chr10	81175000	81180000	.	.	.	.	0,255,255	44	10.558	11.1713	10.703	10.1536	1.65056e-10	1.51222e-10	5.29714e-10	5.36277e-10	2	81137500	81175000	2500	Zbtb7a,	Eef2,	Single	PP
chr10	80620000	80625000	chr10	80675000	80680000	.	.	.	.	0,255,255	44	9.64019	11.4627	22.8669	10.9238	3.00088e-13	1.51222e-10	0.00665301	5.36277e-10	2	80622500	80667500	10000	Csnk1g2,	Mknk2,	Dual	PP
chr10	80445000	80450000	chr10	80505000	80510000	.	.	.	.	0,255,255	44	6.04866	6.03253	6.67456	7.45183	2.65655e-19	3.3035e-19	9.34389e-16	9.43924e-16	7	80449642	80504642	12474			None	None
chr10	41515000	41520000	chr10	41675000	41680000	.	.	.	.	0,255,255	44	5.12379	4.86524	6.52858	5.73941	2.65655e-19	1.27263e-22	9.34389e-16	7.72935e-19	11	41514772	41683409	11642	Cd164,		Single	None
chr10	128490000	128495000	chr10	128525000	128530000	.	.	.	.	0,255,255	43	9.51653	11.1967	8.04419	13.1313	1.17796e-12	4.77215e-10	3.35838e-12	6.12773e-07	5	128496500	128536500	11705	Myl6,	Esyt1,	Dual	PP
chr10	80395000	80400000	chr10	80430000	80435000	.	.	.	.	0,255,255	41	10.4656	10.9593	10.8675	10.5444	4.40456e-09	4.00658e-09	1.4213e-08	1.51223e-08	2	80392500	80432500	5000	Mbd3,	Tcf3,	Dual	PP
chr10	42030000	42035000	chr10	42275000	42280000	.	.	.	.	0,255,255	41	5.48581	6.17035	7.17159	7.11298	5.9993e-17	6.27296e-17	9.61675e-14	9.81504e-14	3	42032500	42289166	11666		Foxo3,	Single	None
chr10	80050000	80055000	chr10	80100000	80105000	.	.	.	.	0,255,255	40	10.3013	11.0763	10.5593	19.3895	1.28836e-08	1.20368e-08	4.2029e-08	0.000885256	5	80050500	80109500	22091			Single	EE
chr10	81290000	81295000	chr10	81350000	81355000	.	.	.	.	0,255,255	39	7.28453	8.98639	12.5091	11.7334	7.46467e-13	2.30599e-10	1.96489e-05	1.28427e-07	2	81292500	81355000	2500	Pip5k1c,Tjp3,	Hmg20b,	Dual	PP
chr10	80575000	80580000	chr10	80700000	80705000	.	.	.	.	0,255,255	39	17.3339	11.892	18.1141	12.7432	0.00103056	3.46765e-08	0.00159653	1.92813e-05	1	80577500	80702500	0	Klf16,	Izumo4,Mob3a,	Dual	PP
chr10	77515000	77520000	chr10	77565000	77570000	.	.	.	.	0,255,255	39	5.07147	5.3483	7.31102	8.21369	1.93907e-15	1.94199e-15	1.98634e-12	6.06214e-10	3	77525833	77577500	17401	Fam207a,		Single	None
chr10	77130000	77135000	chr10	77250000	77255000	.	.	.	.	0,255,255	39	5.06018	4.18884	5.76207	6.20982	1.93907e-15	3.18918e-18	4.06246e-15	4.75078e-15	6	77135833	77251666	11334			Dual	None
chr10	126925000	126930000	chr10	126975000	126980000	.	.	.	.	0,255,255	38	7.2097	8.39003	12.2501	9.87941	3.29211e-12	8.38049e-10	3.53572e-07	3.79217e-07	15	126923500	126984833	17600		Ctdsp2,	Single	EP
chr10	115330000	115335000	chr10	115380000	115385000	.	.	.	.	0,255,255	38	5.76529	6.14496	8.10616	6.34871	1.07323e-14	1.07582e-14	2.33627e-09	9.31396e-12	6	115325833	115380833	18409		Zfc3h1,Thap2,	Single	EP
chr10	75055000	75060000	chr10	75150000	75155000	.	.	.	.	0,255,255	38	4.12022	3.11486	4.91731	3.81665	2.45548e-17	3.68733e-23	4.38503e-17	7.34593e-20	5	75058500	75151500	7211	Bcr,		None	None
chr10	128090000	128095000	chr10	128175000	128180000	.	.	.	.	0,255,255	37	8.35426	8.68136	10.375	9.51154	2.81422e-09	2.85229e-09	9.39323e-07	7.41007e-09	5	128092500	128185500	12207	Baz2a,	Rbms2,	None	PP
chr10	79985000	79990000	chr10	80050000	80055000	.	.	.	.	0,255,255	37	9.52931	10.1522	14.8236	8.24832	2.81422e-09	2.81128e-07	9.92071e-05	7.41007e-09	7	79991785	80041071	14725	Tmem259,Cnn2,		Dual	EE
chr10	79985000	79990000	chr10	80115000	80120000	.	.	.	.	0,255,255	36	5.6193	7.00575	9.84618	10.0097	2.88791e-13	6.70933e-11	2.61196e-08	2.71784e-06	4	79988750	80116250	8839	Tmem259,Cnn2,	Stk11,	Dual	PP
chr10	77515000	77520000	chr10	77605000	77610000	.	.	.	.	0,255,255	36	7.38776	5.60866	8.72295	5.50706	5.71574e-11	3.00904e-13	2.61196e-08	6.51985e-13	2	77517500	77615000	7500	Fam207a,	Sumo3,Gm49325,	Dual	PP
chr10	59915000	59920000	chr10	59950000	59955000	.	.	.	.	0,255,255	36	11.6184	12.2906	11.6113	12.6953	7.95561e-07	7.66882e-07	2.50561e-06	0.000208975	10	59902000	59951500	19526		Ddit4,	Single	None
chr10	4385000	4390000	chr10	4430000	4435000	.	.	.	.	0,255,255	36	7.09991	6.36017	8.93981	5.25665	5.71574e-11	6.70933e-11	2.61196e-08	6.51985e-13	2	4390000	4432500	2500	Zbtb2,	Armt1,Rmnd1,	Single	PP
chr10	128745000	128750000	chr10	128800000	128805000	.	.	.	.	0,255,255	35	6.78687	8.02724	11.2571	8.42287	2.36773e-10	2.93746e-08	6.63682e-06	8.02026e-08	5	128747500	128806500	16000	Dgka,Pym1,	Dnajc14,Tmem198b,	Dual	PP
chr10	60190000	60195000	chr10	60235000	60240000	.	.	.	.	0,255,255	35	3.93106	4.29575	8.19839	6.75153	1.98522e-17	6.02382e-15	8.25008e-08	6.11342e-10	4	60193750	60236250	17766			None	None
chr10	84575000	84580000	chr10	84620000	84625000	.	.	.	.	0,255,255	34	10.1641	9.69862	8.6471	8.86175	5.54712e-06	9.41939e-08	2.55792e-07	2.54477e-07	1	84577500	84622500	0	Tcp11l2,	Polr3b,	Dual	PP
chr10	76960000	76965000	chr10	77030000	77035000	.	.	.	.	0,255,255	34	7.78785	7.80268	6.88538	6.76852	9.18611e-10	1.05437e-09	2.43727e-09	2.35462e-09	1	76962500	77032500	0	Pcbp3,	Slc19a1,	Dual	PP
chr10	62600000	62605000	chr10	62650000	62655000	.	.	.	.	0,255,255	34	7.996	8.18257	11.459	11.8897	9.21596e-08	9.41939e-08	1.66856e-05	1.82953e-05	1	62602500	62652500	0	Ddx21,	Ddx50,	Dual	PP
chr10	62190000	62195000	chr10	62230000	62235000	.	.	.	.	0,255,255	34	8.34816	8.52235	12.2734	8.13923	9.21596e-08	9.41939e-08	1.66856e-05	2.54477e-07	6	62189166	62242500	21082		Tspan15,	Single	EP
chr10	60350000	60355000	chr10	60395000	60400000	.	.	.	.	0,255,255	34	7.71174	8.46118	13.5487	14.6011	9.18611e-10	9.41939e-08	0.000898554	0.000916728	7	60351071	60398928	11517		Gm17455,	None	EP
chr10	39170000	39175000	chr10	39520000	39525000	.	.	.	.	0,255,255	34	3.21703	2.67682	2.93213	2.22387	1.53284e-16	3.65351e-19	6.96656e-19	2.41327e-21	4	39168750	39528750	8839			None	None
chr10	94990000	94995000	chr10	95415000	95420000	.	.	.	.	0,255,255	33	2.30037	2.81766	4.65322	2.47464	2.15716e-20	2.98977e-18	3.92835e-13	1.6318e-20	3	94995833	95415833	6872		Socs2,	Single	EP
chr10	86705000	86710000	chr10	86775000	86780000	.	.	.	.	0,255,255	33	6.34186	5.57496	5.31171	8.30048	3.44662e-09	3.49095e-11	7.28726e-11	7.7814e-07	3	86707500	86777500	5000	Ttc41,Hsp90b1,	Nt5dc3,	Dual	PP
chr10	81320000	81325000	chr10	81375000	81380000	.	.	.	.	0,255,255	33	6.72235	6.87465	8.32805	8.65905	3.44662e-09	4.01251e-09	7.74683e-07	7.7814e-07	2	81322500	81367500	10000	Cactin,	Fzr1,	Dual	PP
chr10	80260000	80265000	chr10	80320000	80325000	.	.	.	.	0,255,255	33	10.1873	10.3287	15.2313	10.4533	1.35065e-05	1.31078e-05	0.00172459	4.39292e-05	1	80262500	80322500	0	Dazap1,Gamt,	2310011J03Rik,	Single	PP
chr10	128375000	128380000	chr10	128455000	128460000	.	.	.	.	0,255,255	32	7.7888	8.66793	8.75411	12.5256	1.25406e-08	8.2971e-07	2.21964e-06	0.00351662	2	128372500	128457500	5000	Ankrd52,	Smarcc2,	Dual	PP
chr10	88375000	88380000	chr10	88425000	88430000	.	.	.	.	0,255,255	32	5.67146	5.50242	7.70455	7.0307	1.62167e-10	1.63849e-10	3.31829e-08	3.14401e-08	5	88379500	88426500	6325	Gnptab,Dram1,		Single	None
chr10	84530000	84535000	chr10	84575000	84580000	.	.	.	.	0,255,255	32	8.75155	9.37791	13.6321	8.73127	8.20044e-07	8.2971e-07	0.00325006	2.21728e-06	3	84532500	84582500	5000	Ckap4,	Tcp11l2,	Dual	PP
chr10	81000000	81005000	chr10	81035000	81040000	.	.	.	.	0,255,255	32	8.5338	8.28081	8.56896	8.85187	8.20044e-07	8.2971e-07	2.21964e-06	2.21728e-06	3	81000833	81040833	3727		Slc39a3,	None	EP
chr10	80925000	80930000	chr10	80960000	80965000	.	.	.	.	0,255,255	32	7.93955	11.606	13.7474	8.12323	8.20044e-07	3.16044e-05	0.00325006	2.21728e-06	1	80927500	80962500	0	Gadd45b,		Single	EE
chr10	80620000	80625000	chr10	80700000	80705000	.	.	.	.	0,255,255	32	10.5585	11.2024	13.8214	13.9075	3.23123e-05	3.16044e-05	0.00325006	0.00351662	1	80622500	80702500	0	Csnk1g2,	Izumo4,Mob3a,	Dual	PP
chr10	76835000	76840000	chr10	77020000	77025000	.	.	.	.	0,255,255	32	3.3716	3.37789	4.17314	4.16473	7.66218e-15	5.86414e-15	2.24739e-12	1.85674e-12	5	76837500	77020500	13000			None	None
chr10	75770000	75775000	chr10	75835000	75840000	.	.	.	.	0,255,255	32	6.41191	7.83463	7.73467	9.72421	1.25406e-08	1.44516e-08	3.31829e-08	2.21728e-06	9	75768055	75839722	24203	Ddt,	Gstt2,	None	PP
chr10	62485000	62490000	chr10	62575000	62580000	.	.	.	.	0,255,255	32	10.0624	6.91737	7.74204	7.45287	3.23123e-05	1.44516e-08	3.31829e-08	3.14401e-08	1	62487500	62577500	0	Vps26a,	Kifbp,	Dual	PP
chr10	60780000	60785000	chr10	60830000	60835000	.	.	.	.	0,255,255	32	5.62028	5.71677	8.9506	7.55327	1.62167e-10	1.63849e-10	2.21964e-06	3.14401e-08	3	60782500	60832500	5000		Unc5b,	Single	None
chr10	52380000	52385000	chr10	52415000	52420000	.	.	.	.	0,255,255	32	8.50879	7.76978	7.9889	7.91057	8.20044e-07	1.44516e-08	2.21964e-06	2.21728e-06	1	52382500	52417500	0	Gopc,	Nus1,	Dual	PP
chr10	128625000	128630000	chr10	128670000	128675000	.	.	.	.	0,255,255	31	7.53154	8.09905	10.5428	7.49871	4.40409e-08	2.34253e-06	0.000220619	1.09153e-07	3	128622500	128670833	10138	Rps26,	Ikzf4,Suox,	Dual	PP
chr10	40255000	40260000	chr10	40300000	40305000	.	.	.	.	0,255,255	31	6.89373	6.09108	5.25767	7.40418	4.40409e-08	7.41257e-10	1.43361e-09	1.09153e-07	2	40260000	40302500	2500	Gtf3c6,	Amd1,	Dual	PP
chr10	13965000	13970000	chr10	14045000	14050000	.	.	.	.	0,255,255	31	6.91949	6.07445	8.1171	6.36425	4.40409e-08	7.41257e-10	6.274e-06	1.09153e-07	3	13970833	14047500	11667	Hivep2,		None	EE
chr10	111295000	111300000	chr10	111470000	111475000	.	.	.	.	0,255,255	30	4.39961	4.4692	4.69015	4.75549	3.93109e-11	3.92484e-11	6.69062e-11	5.80556e-11	3	111299166	111474166	3727	Bbs10,	Nap1l1,	Dual	PP
chr10	99200000	99205000	chr10	99260000	99265000	.	.	.	.	0,255,255	30	6.18045	6.29264	7.38044	7.13695	3.13072e-09	1.73051e-07	4.0929e-07	3.71111e-07	4	99193750	99257500	21830		Dusp6,	None	EP
chr10	93590000	93595000	chr10	93810000	93815000	.	.	.	.	0,255,255	30	4.90316	3.28604	4.69391	4.99966	3.93109e-11	2.88991e-13	6.69062e-11	6.67734e-09	4	93595000	93807500	5590	Snrpf,		None	None
chr10	79595000	79600000	chr10	79645000	79650000	.	.	.	.	0,255,255	30	3.77875	4.22096	5.47866	4.28112	3.50888e-13	3.92484e-11	6.25717e-09	5.80556e-11	6	79595833	79655000	12611		Odf3l2,	None	None
chr10	75315000	75320000	chr10	75435000	75440000	.	.	.	.	0,255,255	30	4.87375	4.92905	5.49188	6.26793	3.93109e-11	3.92484e-11	6.25717e-09	3.71111e-07	1	75317500	75437500	0	Adora2a,		None	None
chr10	68100000	68105000	chr10	68135000	68140000	.	.	.	.	0,255,255	30	6.59768	5.81431	5.90475	6.40883	1.49749e-07	3.22018e-09	6.25717e-09	3.71111e-07	1	68102500	68137500	0			None	None
chr10	51980000	51985000	chr10	52015000	52020000	.	.	.	.	0,255,255	30	1.87608	3.13172	2.04756	3.93187	7.63944e-20	1.77724e-15	2.40073e-17	6.30428e-13	3	51982500	52022500	5000			None	None
chr10	20310000	20315000	chr10	20950000	20955000	.	.	.	.	0,255,255	30	4.96392	3.85911	3.16937	6.39754	3.13072e-09	2.88991e-13	5.32317e-13	3.71111e-07	1	20312500	20952500	0	Bclaf1,	Ahi1,	Dual	PP
chr10	130225000	130230000	chr10	130295000	130300000	.	.	.	.	0,255,255	29	2.64959	2.14915	2.01337	3.48531	2.29951e-14	1.18886e-16	2.50825e-16	4.23063e-12	3	130229166	130295833	3728			None	None
chr10	128410000	128415000	chr10	128450000	128455000	.	.	.	.	0,255,255	29	10.2975	11.3526	13.2652	12.2046	0.000371449	0.000367162	0.0196703	0.00115019	2	128410000	128455000	3536	Rnf41,Nabp2,		Single	None
chr10	128335000	128340000	chr10	128410000	128415000	.	.	.	.	0,255,255	29	6.28725	8.07726	11.7152	11.0962	5.01026e-07	1.67497e-05	0.00103124	0.00115019	2	128330000	128412500	7500	Cs,	Rnf41,Nabp2,	Dual	PP
chr10	80750000	80755000	chr10	80810000	80815000	.	.	.	.	0,255,255	29	8.41969	7.47639	9.9649	6.35313	1.68846e-05	5.73205e-07	0.00103124	1.20968e-06	5	80749500	80818500	9487	Dot1l,	Jsrp1,	Single	PP
chr10	75895000	75900000	chr10	75930000	75935000	.	.	.	.	0,255,255	29	7.7589	9.4584	8.27081	9.75484	5.01026e-07	1.67497e-05	4.6261e-05	4.5373e-05	1	75897500	75932500	0		Chchd10,	Single	EP
chr10	43475000	43480000	chr10	43540000	43545000	.	.	.	.	0,255,255	29	5.90651	5.26744	4.85959	4.91919	1.26416e-08	1.34096e-08	3.36782e-10	3.01547e-10	2	43482500	43542500	5000	Bend3,	Mtres1,	Dual	PP
chr10	42840000	42845000	chr10	42940000	42945000	.	.	.	.	0,255,255	29	4.5634	4.48719	6.8322	5.76153	1.98369e-10	1.96263e-10	1.35353e-06	2.76216e-08	3	42845833	42950833	8975			Single	None
chr10	128565000	128570000	chr10	128670000	128675000	.	.	.	.	0,255,255	28	5.79922	6.09128	7.50806	7.52404	4.86515e-08	5.12979e-08	4.11741e-06	3.75381e-06	2	128557500	128672500	10000	Pa2g4,	Ikzf4,Suox,	Dual	PP
chr10	122805000	122810000	chr10	122985000	122990000	.	.	.	.	0,255,255	28	3.92025	3.50075	7.57906	5.42855	1.42955e-11	1.17714e-11	4.11741e-06	1.07329e-07	6	122804166	122998333	14265			Single	EE
chr10	85870000	85875000	chr10	85915000	85920000	.	.	.	.	0,255,255	28	7.972	7.38937	11.8621	6.67509	4.27717e-05	1.80133e-06	0.00215289	3.75381e-06	1	85872500	85917500	0		Prdm4,	Single	EP
chr10	79700000	79705000	chr10	79765000	79770000	.	.	.	.	0,255,255	28	7.95588	8.29162	10.8861	9.45405	4.27717e-05	4.29486e-05	0.00215289	0.000113234	2	79697500	79767500	5000	Bsg,	Rnf126,	Dual	PP
chr10	62500000	62505000	chr10	62545000	62550000	.	.	.	.	0,255,255	28	5.77284	6.00003	8.46857	6.46531	4.86515e-08	5.12979e-08	0.000115094	3.75381e-06	6	62503333	62550833	9317			None	None
chr10	60145000	60150000	chr10	60235000	60240000	.	.	.	.	0,255,255	28	2.36436	2.40305	2.70584	4.18523	1.96198e-15	1.16664e-15	2.65879e-13	1.46631e-09	4	60148750	60235000	12562			None	None
chr10	128935000	128940000	chr10	128975000	128980000	.	.	.	.	0,255,255	27	7.61576	7.43689	11.109	8.09155	4.84616e-06	5.58602e-06	0.00451084	0.00028361	7	128926071	128972500	28446			None	EE
chr10	128565000	128570000	chr10	128625000	128630000	.	.	.	.	0,255,255	27	7.16549	7.15764	11.1533	7.44788	4.84616e-06	5.58602e-06	0.00451084	1.16037e-05	1	128567500	128627500	0	Pa2g4,	Rps26,	Dual	PP
chr10	127175000	127180000	chr10	127210000	127215000	.	.	.	.	0,255,255	27	8.77899	9.38231	9.46336	8.93581	0.00010627	0.000107189	0.000274272	0.00028361	5	127183500	127224500	13416		Pip4k2c,	Single	None
chr10	127120000	127125000	chr10	127165000	127170000	.	.	.	.	0,255,255	27	8.96822	8.60027	9.10892	11.0584	0.00010627	0.000107189	0.000274272	0.00474805	3	127124166	127170833	3728	Os9,	B4galnt1,	None	PP
chr10	79920000	79925000	chr10	79955000	79960000	.	.	.	.	0,255,255	27	5.95561	6.90497	6.13318	6.69153	1.84645e-07	5.58602e-06	3.88881e-07	1.16037e-05	2	79920000	79957500	2500	R3hdm4,	Wdr18,	None	PP
chr10	62445000	62450000	chr10	62485000	62490000	.	.	.	.	0,255,255	27	9.86797	8.6969	5.39689	8.23392	0.0016042	0.000107189	3.88881e-07	0.00028361	2	62450000	62487500	2500	Supv3l1,	Vps26a,	Dual	PP
chr10	58445000	58450000	chr10	58495000	58500000	.	.	.	.	0,255,255	27	6.84716	6.67879	4.84818	9.59598	4.84616e-06	5.58602e-06	8.27648e-09	0.00028361	1	58447500	58497500	0	Ranbp2,	Ccdc138,	Dual	PP
chr10	34205000	34210000	chr10	34280000	34285000	.	.	.	.	0,255,255	27	5.52932	5.05852	6.33195	5.29433	1.84645e-07	1.9452e-07	1.24485e-05	4.01771e-07	1	34207500	34282500	0	Dse,	Tspyl1,	Dual	PP
chr10	20310000	20315000	chr10	20345000	20350000	.	.	.	.	0,255,255	27	9.0956	8.58873	7.16992	10.8871	0.00010627	0.000107189	1.24485e-05	0.00474805	1	20312500	20347500	0	Bclaf1,	Mtfr2,	Dual	PP
chr10	11195000	11200000	chr10	11280000	11285000	.	.	.	.	0,255,255	27	3.84135	3.89091	4.40481	3.83245	8.48918e-11	7.16017e-11	8.27648e-09	1.38988e-10	1	11197500	11282500	0		Fbxo30,	Single	EP
chr10	128915000	128920000	chr10	128970000	128975000	.	.	.	.	0,255,255	26	7.51401	6.99246	7.42775	11.1201	1.43375e-05	1.64817e-05	3.67641e-05	0.00916616	1	128917500	128972500	0			None	None
chr10	128455000	128460000	chr10	128495000	128500000	.	.	.	.	0,255,255	26	10.6869	10.6717	10.1423	11.8886	0.00323849	0.00311099	0.00882477	0.00916616	2	128460000	128497500	2500	Smarcc2,	Myl6,Myl6b,	Single	PP
chr10	117060000	117065000	chr10	117220000	117225000	.	.	.	.	0,255,255	26	9.29045	5.41757	5.33061	5.29018	0.000259715	7.18589e-07	1.40256e-06	1.44806e-06	2	117062500	117220000	2500	Cct2,	Yeats4,	Dual	PP
chr10	117060000	117065000	chr10	117145000	117150000	.	.	.	.	0,255,255	26	6.48256	6.6298	8.65344	7.42428	1.43375e-05	1.64817e-05	0.000652984	3.47773e-05	1	117062500	117147500	0	Cct2,	Frs2,	Dual	PP
chr10	91080000	91085000	chr10	91120000	91125000	.	.	.	.	0,255,255	26	7.84963	7.91761	8.78115	8.84026	0.000259715	0.000257154	0.000652984	0.000667886	1	91082500	91122500	0	Ikbip,Apaf1,	Slc25a3,	Dual	PP
chr10	89460000	89465000	chr10	89625000	89630000	.	.	.	.	0,255,255	26	2.35642	1.96549	2.22042	2.247	1.63361e-13	1.43886e-15	1.63385e-13	1.54469e-13	5	89463500	89629500	8062			None	None
chr10	81495000	81500000	chr10	81540000	81545000	.	.	.	.	0,255,255	26	7.4642	7.52851	11.1216	10.8214	1.43375e-05	1.64817e-05	0.00882477	0.00916616	2	81500000	81542500	2500	Ncln,S1pr4,	Gna11,	Single	PP
chr10	79880000	79885000	chr10	79920000	79925000	.	.	.	.	0,255,255	26	6.74787	8.23652	9.91556	11.5801	1.43375e-05	0.000257154	0.00882477	0.00916616	2	79882500	79920000	2500	Elane,	R3hdm4,	None	PP
chr10	79765000	79770000	chr10	79850000	79855000	.	.	.	.	0,255,255	26	8.68577	8.4559	9.52406	8.59183	0.000259715	0.000257154	0.000652984	0.000667886	1	79767500	79852500	0	Rnf126,	Ptbp1,	Dual	PP
chr10	79765000	79770000	chr10	79810000	79815000	.	.	.	.	0,255,255	26	6.59853	7.11742	11.9279	10.5601	1.43375e-05	1.64817e-05	0.00882477	0.00916616	1	79767500	79812500	0	Rnf126,		Single	None
chr10	78305000	78310000	chr10	78350000	78355000	.	.	.	.	0,255,255	26	7.9053	9.19103	12.8752	10.0814	0.000259715	0.000257154	0.089807	0.00916616	2	78302500	78352500	5000	AC160405.1,	Agpat3,	None	PP
chr10	76530000	76535000	chr10	76730000	76735000	.	.	.	.	0,255,255	26	5.63534	6.33382	6.474	11.5912	6.75653e-07	1.64817e-05	3.67641e-05	0.00916616	5	76536500	76732500	7810	Lss,		Single	None
chr10	69870000	69875000	chr10	69960000	69965000	.	.	.	.	0,255,255	26	4.02734	3.92849	4.88168	5.85135	2.08254e-08	4.05541e-10	3.57241e-08	1.44806e-06	4	69873750	69963750	13807			None	EE
chr10	61195000	61200000	chr10	61340000	61345000	.	.	.	.	0,255,255	26	2.84297	2.70202	3.40723	5.0526	9.31093e-12	6.3273e-12	6.81206e-10	1.44806e-06	6	61205000	61336666	9502			None	None
chr10	51945000	51950000	chr10	52020000	52025000	.	.	.	.	0,255,255	26	1.89585	2.54324	1.72984	8.00558	1.3219e-15	6.3273e-12	1.76202e-15	0.000667886	4	51946250	52023750	6374		Vgll2,	None	EP
chr10	51945000	51950000	chr10	51980000	51985000	.	.	.	.	0,255,255	26	6.2397	4.84939	6.65201	4.78485	1.43375e-05	2.17731e-08	3.67641e-05	3.37672e-08	1	51947500	51982500	0			None	EE
chr10	43955000	43960000	chr10	44065000	44070000	.	.	.	.	0,255,255	26	2.72615	2.62845	2.20633	4.35655	9.31093e-12	6.3273e-12	1.63385e-13	3.37672e-08	5	43956500	44070500	6325			None	None
chr10	42840000	42845000	chr10	42985000	42990000	.	.	.	.	0,255,255	26	4.69144	3.6777	5.40229	3.83198	2.08254e-08	4.05541e-10	1.40256e-06	7.27045e-10	1	42842500	42987500	0			Single	None
chr10	12865000	12870000	chr10	12915000	12920000	.	.	.	.	0,255,255	26	5.94024	5.65062	4.87981	8.8444	6.75653e-07	7.18589e-07	3.57241e-08	0.000667886	5	12872500	12916500	7810	Utrn,		Single	None
chr10	9575000	9580000	chr10	9675000	9680000	.	.	.	.	0,255,255	26	2.6527	2.10046	2.07126	2.42309	9.31093e-12	9.81603e-14	1.63385e-13	1.54469e-13	3	9575833	9675833	3727		Samd5,	None	None
chr10	128455000	128460000	chr10	128535000	128540000	.	.	.	.	0,255,255	25	5.47017	5.12208	4.13653	8.97247	2.36491e-06	2.5459e-06	1.57168e-07	0.00149375	1	128457500	128537500	0	Smarcc2,		Single	EE
chr10	128335000	128340000	chr10	128455000	128460000	.	.	.	.	0,255,255	25	7.78065	7.26581	6.41108	11.9445	4.00582e-05	4.5281e-05	0.000102653	0.0170456	2	128330000	128457500	7500	Cs,	Smarcc2,	Dual	PP
chr10	127675000	127680000	chr10	127735000	127740000	.	.	.	.	0,255,255	25	7.16403	5.39322	3.98623	4.63744	4.00582e-05	2.5459e-06	1.57168e-07	1.53295e-07	1	127677500	127737500	0		Zbtb39,	Single	EP
chr10	121585000	121590000	chr10	121625000	121630000	.	.	.	.	0,255,255	25	8.11321	7.76807	7.70367	7.1456	0.000584456	4.5281e-05	0.000102653	9.80659e-05	1	121587500	121627500	0	Tbk1,	Xpot,	Dual	PP
chr10	118865000	118870000	chr10	119065000	119070000	.	.	.	.	0,255,255	25	2.37952	2.4402	2.51513	3.16251	1.48583e-12	8.78151e-13	9.37127e-11	4.26685e-09	1	118867500	119067500	0	Dyrk2,		Dual	EE
chr10	81550000	81555000	chr10	81600000	81605000	.	.	.	.	0,255,255	25	5.7092	5.83373	4.52129	9.31386	2.36491e-06	2.5459e-06	1.57168e-07	0.00149375	1	81552500	81602500	0		Tle6,BC025920,	Single	None
chr10	80395000	80400000	chr10	80575000	80580000	.	.	.	.	0,255,255	25	7.57102	6.28828	6.55156	8.35103	4.00582e-05	4.5281e-05	0.000102653	0.00149375	2	80392500	80577500	5000	Mbd3,	Klf16,	Dual	PP
chr10	76900000	76905000	chr10	76960000	76965000	.	.	.	.	0,255,255	25	6.26193	7.20285	6.23293	7.70791	4.00582e-05	4.5281e-05	4.91045e-06	9.80659e-05	1	76902500	76962500	0		Pcbp3,	Single	EP
chr10	75060000	75065000	chr10	75120000	75125000	.	.	.	.	0,255,255	25	6.18779	7.18471	11.6607	4.70167	2.36491e-06	4.5281e-05	0.0165343	1.53295e-07	3	75067500	75120833	5271	Bcr,		None	None
chr10	62300000	62305000	chr10	62335000	62340000	.	.	.	.	0,255,255	25	9.82792	8.96002	11.0272	8.34236	0.000584456	0.000583199	0.0165343	0.00149375	2	62300000	62340000	3536			Single	EE
chr10	59950000	59955000	chr10	60000000	60005000	.	.	.	.	0,255,255	25	8.50706	8.27599	8.0046	11.6616	0.000584456	0.000583199	0.00147747	0.0170456	1	59952500	60002500	0	Ddit4,	Ascc1,Anapc16,	Dual	PP
chr10	59575000	59580000	chr10	59615000	59620000	.	.	.	.	0,255,255	25	6.8696	7.15596	7.62904	8.04904	4.00582e-05	4.5281e-05	0.000102653	0.00149375	3	59579166	59619166	3727		Mcu,	Single	EP
chr10	34015000	34020000	chr10	34280000	34285000	.	.	.	.	0,255,255	25	3.12883	3.20157	3.89276	2.92192	6.51088e-11	2.3746e-09	4.14243e-09	9.64645e-11	1	34017500	34282500	0	Rwdd1,	Tspyl1,	Dual	PP
chr10	12820000	12825000	chr10	12865000	12870000	.	.	.	.	0,255,255	25	6.54382	7.19449	10.1892	9.59652	4.00582e-05	4.5281e-05	0.0165343	0.00149375	4	12820000	12863750	8385		Utrn,	Single	EP
chr10	128335000	128340000	chr10	128375000	128380000	.	.	.	.	0,255,255	24	9.35684	9.49322	9.37216	8.74346	0.00128298	0.00127969	0.00317913	0.00319152	1	128337500	128377500	0	Cs,	Ankrd52,	Dual	PP
chr10	122800000	122805000	chr10	123005000	123010000	.	.	.	.	0,255,255	24	4.08166	2.6145	5.21003	1.70028	3.96624e-07	3.07562e-10	1.60859e-05	3.06102e-13	1	122802500	123007500	0			None	None
chr10	121475000	121480000	chr10	121510000	121515000	.	.	.	.	0,255,255	24	6.93498	7.69421	6.84892	6.43461	0.000107748	0.000120582	0.00027428	0.000263279	1	121477500	121512500	0	Rassf3,		Single	None
chr10	95415000	95420000	chr10	95470000	95475000	.	.	.	.	0,255,255	24	6.09096	5.42129	5.93088	5.28841	7.80013e-06	8.45418e-06	1.60859e-05	1.67105e-05	2	95420000	95465000	7906	Socs2,		Single	EE
chr10	76440000	76445000	chr10	76730000	76735000	.	.	.	.	0,255,255	24	4.5303	4.66978	3.9895	10.079	3.96624e-07	4.14385e-07	6.64217e-07	0.0306382	3	76450833	76734166	8498	AC141477.1,Pcnt,		Single	None
chr10	61605000	61610000	chr10	61655000	61660000	.	.	.	.	0,255,255	24	3.93329	3.84399	6.79904	3.44914	1.46055e-08	1.28923e-08	0.00027428	2.19391e-08	4	61606250	61656250	6374			None	None
chr10	58810000	58815000	chr10	59075000	59080000	.	.	.	.	0,255,255	24	3.80863	4.11771	8.07233	4.56295	1.46055e-08	4.14385e-07	0.00317913	6.54888e-07	1	58812500	59077500	0	Sh3rf3,		None	None
chr10	57485000	57490000	chr10	57530000	57535000	.	.	.	.	0,255,255	24	5.90255	5.5289	6.44473	9.28414	7.80013e-06	8.45418e-06	0.00027428	0.00319152	1	57487500	57532500	0	Hsf2,	Serinc1,	Single	PP
chr10	41550000	41555000	chr10	41585000	41590000	.	.	.	.	0,255,255	24	7.11478	8.56643	7.3569	8.95709	0.000107748	0.00127969	0.00027428	0.00319152	1	41552500	41587500	0			None	None
chr10	3330000	3335000	chr10	3530000	3535000	.	.	.	.	0,255,255	24	1.92868	1.20525	1.10721	1.71887	1.48237e-13	6.71587e-15	5.87507e-15	3.06102e-13	3	3335833	3530833	3727			None	None
chr10	117790000	117795000	chr10	117845000	117850000	.	.	.	.	0,255,255	23	7.85121	7.25501	6.51409	6.30165	0.00271874	0.000307541	0.000693526	0.000686019	1	117792500	117847500	0	Nup107,	Rap1b,	Dual	PP
chr10	82695000	82700000	chr10	82760000	82765000	.	.	.	.	0,255,255	23	7.56336	7.81456	8.75468	8.77067	0.000277739	0.000307541	0.00664283	0.00673554	1	82697500	82762500	0	Hcfc2,	Nfyb,	Dual	PP
chr10	62105000	62110000	chr10	62180000	62185000	.	.	.	.	0,255,255	23	2.71574	2.46068	2.80195	2.60524	2.65273e-09	5.4171e-11	4.00793e-09	4.05495e-09	6	62110833	62181666	12388			None	None
chr10	60305000	60310000	chr10	60405000	60410000	.	.	.	.	0,255,255	23	3.25697	3.48008	3.43117	6.20066	7.64885e-08	6.59957e-08	1.07219e-07	5.27348e-05	3	60307500	60412500	5000			None	None
chr10	59615000	59620000	chr10	59700000	59705000	.	.	.	.	0,255,255	23	6.0735	6.22246	4.77742	9.03105	2.499e-05	2.75158e-05	2.71631e-06	0.00673554	1	59617500	59702500	0	Mcu,	Micu1,	Dual	PP
chr10	39895000	39900000	chr10	39955000	39960000	.	.	.	.	0,255,255	23	4.08343	4.05263	2.48232	3.42262	1.6097e-06	1.68994e-06	8.57173e-11	1.12124e-07	2	39897500	39960000	2500	Mfsd4b4,		Single	EE
chr10	21465000	21470000	chr10	22005000	22010000	.	.	.	.	0,255,255	23	1.45666	1.35066	1.74417	2.1763	7.25839e-14	2.21989e-14	2.35981e-12	8.85746e-11	5	21466500	21999500	8062			Single	None
chr10	18960000	18965000	chr10	18995000	19000000	.	.	.	.	0,255,255	23	5.13476	5.45601	5.59875	5.51668	2.499e-05	2.75158e-05	5.3291e-05	5.27348e-05	2	18957500	18995000	5590			None	None
chr10	128845000	128850000	chr10	128890000	128895000	.	.	.	.	0,255,255	22	5.31179	5.49814	6.929	7.62289	7.56672e-05	8.36516e-05	0.00172168	0.00168236	3	128840833	128897500	14240		Gdf11,	None	None
chr10	128410000	128415000	chr10	128545000	128550000	.	.	.	.	0,255,255	22	4.00416	4.5547	4.89353	4.59185	6.10044e-06	6.59208e-06	1.02065e-05	1.02569e-05	4	128410000	128537500	10308	Rnf41,Nabp2,	Zc3h10,Rpl41,	Dual	PP
chr10	128145000	128150000	chr10	128180000	128185000	.	.	.	.	0,255,255	22	4.9288	5.59312	6.01549	4.46573	6.10044e-06	8.36516e-05	0.00016081	1.02569e-05	3	128145833	128185833	3727		Rbms2,	None	EP
chr10	116980000	116985000	chr10	117020000	117025000	.	.	.	.	0,255,255	22	5.16171	5.4166	7.81399	6.64529	7.56672e-05	8.36516e-05	0.00172168	0.00168236	2	116982500	117027500	5000	Best3,		None	None
chr10	111010000	111015000	chr10	111100000	111105000	.	.	.	.	0,255,255	22	3.82905	3.65188	3.97641	5.8905	3.65288e-07	3.12454e-07	1.02065e-05	0.000158742	1	111012500	111102500	0	Zdhhc17,		Single	EE
chr10	95085000	95090000	chr10	95415000	95420000	.	.	.	.	0,255,255	22	3.39096	3.83818	3.55149	4.35583	3.65288e-07	3.12454e-07	5.14711e-07	1.02569e-05	1	95087500	95417500	0		Socs2,	Single	EP
chr10	89685000	89690000	chr10	89730000	89735000	.	.	.	.	0,255,255	22	6.80986	6.45171	4.79291	5.84778	0.000688615	0.000761178	1.02065e-05	0.000158742	1	89687500	89732500	0	Scyl2,	Actr6,	None	PP
chr10	86100000	86105000	chr10	86170000	86175000	.	.	.	.	0,255,255	22	3.96441	4.20633	4.86186	4.41573	6.10044e-06	6.59208e-06	1.02065e-05	1.02569e-05	2	86095000	86172500	7500			Single	EE
chr10	84390000	84395000	chr10	84440000	84445000	.	.	.	.	0,255,255	22	7.0924	7.029	5.17602	7.68202	0.000688615	0.000761178	0.00016081	0.00168236	3	84394166	84440833	3728		Nuak1,	Single	EP
chr10	80100000	80105000	chr10	80160000	80165000	.	.	.	.	0,255,255	22	10.0222	8.52999	9.52301	4.72539	0.0373755	0.00547722	0.0133611	1.02569e-05	2	80102500	80165000	2500		Cirbp,	Single	EP
chr10	77080000	77085000	chr10	77255000	77260000	.	.	.	.	0,255,255	22	3.91503	3.20358	3.34396	5.41593	3.65288e-07	3.12454e-07	5.14711e-07	0.000158742	3	77085833	77259166	13744		Pofut2,	Single	None
chr10	63200000	63205000	chr10	63240000	63245000	.	.	.	.	0,255,255	22	4.15356	5.72276	1.65241	8.91533	6.10044e-06	8.36516e-05	2.12845e-11	0.0134995	1	63202500	63242500	0	Mypn,	Herc4,	Single	PP
chr10	61345000	61350000	chr10	61390000	61395000	.	.	.	.	0,255,255	22	4.32709	4.51175	4.91887	4.89338	6.10044e-06	6.59208e-06	1.02065e-05	1.02569e-05	6	61347500	61396666	15023			None	None
chr10	59665000	59670000	chr10	59700000	59705000	.	.	.	.	0,255,255	22	7.04692	7.39666	6.89564	7.93992	0.000688615	0.000761178	0.00172168	0.0134995	1	59667500	59702500	0		Micu1,	Single	EP
chr10	59510000	59515000	chr10	59575000	59580000	.	.	.	.	0,255,255	22	5.39455	5.79595	5.57031	8.42153	7.56672e-05	8.36516e-05	0.00016081	0.0134995	2	59510000	59577500	2500			None	EE
chr10	43575000	43580000	chr10	43915000	43920000	.	.	.	.	0,255,255	22	2.53951	2.88176	4.52653	2.91884	1.48865e-08	1.29707e-08	1.02065e-05	2.35657e-08	3	43577500	43914166	11666	Cd24a,		None	None
chr10	24170000	24175000	chr10	24295000	24300000	.	.	.	.	0,255,255	22	2.94716	2.29652	2.18364	3.209	1.48865e-08	3.96003e-10	6.06334e-10	5.18008e-07	3	24174166	24299166	3727			None	None
chr10	21795000	21800000	chr10	21835000	21840000	.	.	.	.	0,255,255	22	5.26298	5.55381	5.18312	5.59937	7.56672e-05	8.36516e-05	0.00016081	0.000158742	1	21797500	21837500	0			None	None
chr10	19115000	19120000	chr10	19165000	19170000	.	.	.	.	0,255,255	22	6.3505	6.68446	8.38415	7.24164	0.000688615	0.000761178	0.0133611	0.00168236	2	19117500	19177500	10000			None	None
chr10	13085000	13090000	chr10	13425000	13430000	.	.	.	.	0,255,255	22	2.79631	2.18004	1.60422	2.44896	1.48865e-08	3.96003e-10	2.12845e-11	6.29727e-10	4	13088750	13427500	5154			None	None
chr10	8760000	8765000	chr10	8810000	8815000	.	.	.	.	0,255,255	22	5.22682	5.2009	4.9458	5.05665	7.56672e-05	8.36516e-05	1.02065e-05	0.000158742	1	8762500	8812500	0			None	None
chr10	117455000	117460000	chr10	117675000	117680000	.	.	.	.	0,255,255	21	1.97034	1.69943	2.78709	2.97526	1.3282e-10	1.24427e-10	1.27632e-07	1.28675e-07	5	117455500	117678500	6325			None	None
chr10	115250000	115255000	chr10	115380000	115385000	.	.	.	.	0,255,255	21	2.02745	1.98886	1.36923	2.45801	4.54104e-09	2.92758e-09	1.12125e-11	4.70499e-09	2	115252500	115372500	10000	Tbc1d15,	Zfc3h1,Thap2,	Dual	PP
chr10	80810000	80815000	chr10	80875000	80880000	.	.	.	.	0,255,255	21	5.81946	5.88865	5.03646	5.96403	0.000218684	0.000239591	0.000458098	0.00045494	3	80819166	80879166	6871	Jsrp1,		None	None
chr10	67095000	67100000	chr10	67185000	67190000	.	.	.	.	0,255,255	21	3.8022	4.12433	4.74589	5.7032	1.60971e-06	2.34224e-05	3.62529e-05	0.00045494	1	67097500	67187500	0	Jmjd1c,Reep3,		Dual	EE
chr10	63335000	63340000	chr10	63380000	63385000	.	.	.	.	0,255,255	21	5.83031	5.83475	7.25353	8.40338	0.000218684	0.000239591	0.00395035	0.0259565	2	63337500	63380000	2500		Dnajc12,Sirt1,	Single	EP
chr10	61490000	61495000	chr10	61600000	61605000	.	.	.	.	0,255,255	21	2.33366	2.76776	3.85337	2.61883	4.54104e-09	7.25424e-08	2.35137e-06	1.28675e-07	2	61492500	61600000	2500			None	None
chr10	26710000	26715000	chr10	26885000	26890000	.	.	.	.	0,255,255	21	2.37298	2.16765	3.38442	3.86447	4.54104e-09	2.92758e-09	2.35137e-06	2.2884e-06	3	26714166	26890833	3728			None	None
chr10	126915000	126920000	chr10	127030000	127035000	.	.	.	.	0,255,255	20	3.95273	3.23018	5.86292	2.48574	7.48545e-05	6.26476e-06	0.00127061	3.09019e-08	2	126920000	127037500	5590		Tsfm,	Single	None
chr10	116205000	116210000	chr10	116315000	116320000	.	.	.	.	0,255,255	20	2.24661	1.81143	1.54207	2.37961	3.08794e-08	9.31062e-10	1.14521e-10	3.09019e-08	4	116206250	116321250	6374			None	None
chr10	111125000	111130000	chr10	111160000	111165000	.	.	.	.	0,255,255	20	5.65967	5.87636	6.19021	6.22339	0.000591483	0.000661159	0.00127061	0.00123553	1	111127500	111162500	0		Osbpl8,	Single	EP
chr10	91185000	91190000	chr10	91240000	91245000	.	.	.	.	0,255,255	20	4.67369	4.52698	4.75359	4.43568	7.48545e-05	8.1006e-05	0.000127855	0.000125707	4	91175000	91242500	12500			None	EE
chr10	86060000	86065000	chr10	86295000	86300000	.	.	.	.	0,255,255	20	2.70112	2.68862	3.36222	3.86814	4.52734e-07	3.94609e-07	9.75986e-06	9.99168e-06	2	86065000	86297500	2500		Timp3,	None	None
chr10	80880000	80885000	chr10	80995000	81000000	.	.	.	.	0,255,255	20	4.29114	3.84488	3.5042	6.89153	7.48545e-05	6.26476e-06	9.75986e-06	0.00867498	3	80882500	80992500	5000			None	None
chr10	80445000	80450000	chr10	80555000	80560000	.	.	.	.	0,255,255	20	3.13169	3.23866	3.90445	3.11416	4.52734e-07	6.26476e-06	9.75986e-06	6.72051e-07	1	80447500	80557500	0			None	None
chr10	67000000	67005000	chr10	67095000	67100000	.	.	.	.	0,255,255	20	5.02094	4.81127	5.7862	4.6148	0.000591483	8.1006e-05	0.00127061	0.000125707	1	67002500	67097500	0		Jmjd1c,Reep3,	Single	EP
chr10	53345000	53350000	chr10	53505000	53510000	.	.	.	.	0,255,255	20	2.3648	2.45488	2.39822	2.72777	3.08794e-08	2.02775e-08	3.01169e-08	6.72051e-07	10	53349000	53516500	11543			None	None
chr10	41810000	41815000	chr10	41885000	41890000	.	.	.	.	0,255,255	20	6.66764	5.90442	7.02243	5.72455	0.0036228	0.000661159	0.00870284	0.00123553	1	41812500	41887500	0	Sesn1,Cep57l1,		Dual	EE
chr10	34095000	34100000	chr10	34205000	34210000	.	.	.	.	0,255,255	20	3.49103	3.69964	4.82952	4.85615	6.97735e-06	6.26476e-06	0.000127855	0.000125707	1	34097500	34207500	0	Calhm5,	Dse,	Single	PP
chr10	23085000	23090000	chr10	23775000	23780000	.	.	.	.	0,255,255	20	2.6581	1.69405	2.59477	4.30982	4.52734e-07	9.31062e-10	6.52484e-07	0.000125707	2	23090000	23777500	2500			None	None
chr10	19015000	19020000	chr10	19185000	19190000	.	.	.	.	0,255,255	20	5.54536	5.7314	5.31096	7.27164	0.000591483	0.000661159	0.00127061	0.00867498	4	19010000	19186250	12562	Tnfaip3,		Single	EE
chr10	128695000	128700000	chr10	128805000	128810000	.	.	.	.	0,255,255	19	5.39818	5.25593	4.75965	8.2967	0.00151373	0.00170924	0.000411517	0.0824745	2	128700000	128815000	7906	Rab5b,	Tmem198b,	Dual	PP
chr10	127950000	127955000	chr10	128005000	128010000	.	.	.	.	0,255,255	19	3.0233	3.0414	4.10682	3.75568	2.28507e-06	1.98429e-06	0.000411517	4.039e-05	4	127952500	128008750	5154		Hsd17b6,	None	None
chr10	121030000	121035000	chr10	121255000	121260000	.	.	.	.	0,255,255	19	2.70085	2.3196	2.00859	2.62909	2.28507e-06	1.24739e-07	1.98653e-07	3.48397e-06	1	121032500	121257500	0	Wif1,		None	None
chr10	111500000	111505000	chr10	111955000	111960000	.	.	.	.	0,255,255	19	3.89945	2.36794	5.47579	1.74524	2.68062e-05	1.24739e-07	0.00324536	1.47732e-08	3	111509166	111967500	12018	Phlda1,		None	None
chr10	81065000	81070000	chr10	81105000	81110000	.	.	.	.	0,255,255	19	8.07876	9.57556	9.06471	8.11561	0.0381436	0.0358261	0.0815031	0.0824745	2	81067500	81105000	2500	Thop1,	Map2k2,	Single	PP
chr10	77280000	77285000	chr10	77510000	77515000	.	.	.	.	0,255,255	19	3.06246	2.28476	2.54787	4.61362	2.28507e-06	1.24739e-07	3.19942e-06	0.000397444	3	77284166	77510833	3728			None	None
chr10	75180000	75185000	chr10	75435000	75440000	.	.	.	.	0,255,255	19	2.53143	2.02232	2.13773	2.61186	2.28507e-06	1.24739e-07	1.98653e-07	3.48397e-06	3	75184166	75440833	3728			None	None
chr10	66920000	66925000	chr10	67000000	67005000	.	.	.	.	0,255,255	19	5.45951	5.35788	5.83726	5.69583	0.00151373	0.00170924	0.00324536	0.00313815	2	66925000	67002500	2500			None	EE
chr10	62185000	62190000	chr10	62260000	62265000	.	.	.	.	0,255,255	19	3.57988	3.248	5.47404	2.87795	2.68062e-05	2.52574e-05	0.00324536	3.48397e-06	1	62187500	62262500	0			None	None
chr10	61875000	61880000	chr10	61980000	61985000	.	.	.	.	0,255,255	19	3.10783	3.3072	3.74627	4.51173	2.28507e-06	2.52574e-05	3.78878e-05	0.000397444	2	61877500	61980000	2500		Col13a1,	None	None
chr10	60835000	60840000	chr10	61050000	61055000	.	.	.	.	0,255,255	19	1.87979	2.4198	2.95146	2.2797	8.89572e-09	1.24739e-07	3.19942e-06	1.79577e-07	2	60835000	61052500	2500			None	None
chr10	60830000	60835000	chr10	60930000	60935000	.	.	.	.	0,255,255	19	5.27092	5.13961	3.89439	5.9607	0.00151373	0.00170924	3.78878e-05	0.00313815	2	60825000	60932500	7500	Unc5b,		Single	EE
chr10	60775000	60780000	chr10	61050000	61055000	.	.	.	.	0,255,255	19	1.71	1.99008	2.41489	2.30313	8.89572e-09	1.24739e-07	1.98653e-07	1.79577e-07	1	60777500	61052500	0			None	None
chr10	59895000	59900000	chr10	60000000	60005000	.	.	.	.	0,255,255	19	6.33314	4.61004	8.24036	3.73639	0.00780562	0.000258905	0.0815031	4.039e-05	2	59890000	60002500	7500		Ascc1,Anapc16,	Dual	EP
chr10	58810000	58815000	chr10	59110000	59115000	.	.	.	.	0,255,255	19	3.76171	3.02536	6.57745	2.93004	2.68062e-05	1.98429e-06	0.0182989	3.48397e-06	1	58812500	59112500	0	Sh3rf3,		None	None
chr10	43175000	43180000	chr10	43220000	43225000	.	.	.	.	0,255,255	19	5.52719	5.07871	4.03863	5.67484	0.00151373	0.00170924	0.000411517	0.00313815	2	43175000	43222500	2500	Sobp,	Pdss2,	Single	PP
chr10	41980000	41985000	chr10	42290000	42295000	.	.	.	.	0,255,255	19	2.3028	1.91176	1.70364	3.6632	1.86523e-07	7.52228e-09	1.30806e-08	4.039e-05	6	41982500	42291666	14166			None	None
chr10	40300000	40305000	chr10	40520000	40525000	.	.	.	.	0,255,255	19	2.96523	3.59616	4.20283	5.52283	2.28507e-06	2.52574e-05	0.000411517	0.00313815	1	40302500	40522500	0	Amd1,		Single	None
chr10	40050000	40055000	chr10	40210000	40215000	.	.	.	.	0,255,255	19	1.91531	2.04888	2.40309	2.48313	8.89572e-09	1.24739e-07	1.98653e-07	1.79577e-07	1	40052500	40212500	0			None	None
chr10	21780000	21785000	chr10	21990000	21995000	.	.	.	.	0,255,255	19	3.40185	2.69523	2.69412	3.98682	2.68062e-05	1.98429e-06	3.19942e-06	0.000397444	2	21787500	21992500	5000			Single	EE
chr10	21635000	21640000	chr10	21990000	21995000	.	.	.	.	0,255,255	19	3.15848	3.19901	1.30744	7.51584	2.68062e-05	2.52574e-05	9.41676e-10	0.0183631	3	21632500	21992500	5000			Single	None
chr10	17945000	17950000	chr10	18020000	18025000	.	.	.	.	0,255,255	19	3.1961	3.34399	5.39266	2.13678	2.68062e-05	2.52574e-05	0.00324536	1.79577e-07	1	17947500	18022500	0	Heca,	Abracl,	Single	PP
chr10	128745000	128750000	chr10	128890000	128895000	.	.	.	.	0,255,255	18	5.22923	4.49332	4.64348	6.70973	0.00369893	0.000787201	0.00122467	0.0370727	2	128740000	128892500	7500	Dgka,Pym1,	Gdf11,	Single	PP
chr10	121700000	121705000	chr10	122050000	122055000	.	.	.	.	0,255,255	18	1.74627	1.53434	1.27276	2.34723	6.61869e-08	3.59527e-09	7.54791e-09	1.1088e-06	3	121699166	122049166	6871			None	None
chr10	120715000	120720000	chr10	120750000	120755000	.	.	.	.	0,255,255	18	4.91988	4.97587	5.29175	4.68193	0.000726432	0.00416454	0.0078952	0.00122162	1	120717500	120752500	0			None	EE
chr10	117145000	117150000	chr10	117205000	117210000	.	.	.	.	0,255,255	18	5.10219	5.26047	5.59454	5.5977	0.00369893	0.00416454	0.0078952	0.00758099	2	117147500	117215000	7500	Frs2,		Single	None
chr10	107485000	107490000	chr10	107660000	107665000	.	.	.	.	0,255,255	18	3.83536	4.02204	6.09398	3.61255	0.000104072	0.000787201	0.0078952	0.000153782	2	107495000	107662500	7500	Myf5,		Dual	None
chr10	93085000	93090000	chr10	93120000	93125000	.	.	.	.	0,255,255	18	4.22788	4.38913	4.30836	4.69342	0.000726432	0.000787201	0.00122467	0.00122162	1	93087500	93122500	0			None	None
chr10	88375000	88380000	chr10	88500000	88505000	.	.	.	.	0,255,255	18	3.97018	3.54439	5.54981	4.66696	0.000726432	9.78717e-05	0.0078952	0.00122162	1	88377500	88502500	0	Gnptab,Dram1,	Chpt1,	Dual	PP
chr10	86020000	86025000	chr10	86060000	86065000	.	.	.	.	0,255,255	18	5.41416	4.96104	4.78261	2.67978	0.00369893	0.00416454	0.00122467	1.55993e-05	1	86022500	86062500	0	Fbxo7,		Single	None
chr10	82810000	82815000	chr10	82900000	82905000	.	.	.	.	0,255,255	18	3.09919	3.48111	4.97969	4.30055	1.09109e-05	9.78717e-05	0.0078952	0.00122162	2	82807500	82902500	5000			None	None
chr10	79925000	79930000	chr10	80140000	80145000	.	.	.	.	0,255,255	18	4.55682	3.79869	4.5698	5.65946	0.000726432	9.78717e-05	0.00122467	0.00758099	2	79927500	80152500	10000	Arid3a,	Cbarp,	Dual	PP
chr10	79890000	79895000	chr10	79955000	79960000	.	.	.	.	0,255,255	18	3.19189	3.70197	5.11315	7.45445	0.000104072	9.78717e-05	0.0078952	0.0370727	2	79887500	79957500	5000	Cfd,	Wdr18,	None	PP
chr10	78275000	78280000	chr10	78390000	78395000	.	.	.	.	0,255,255	18	3.12782	3.25063	4.53203	4.56579	1.09109e-05	9.78717e-05	0.00122467	0.00122162	2	78280000	78395000	3536			None	None
chr10	78180000	78185000	chr10	78240000	78245000	.	.	.	.	0,255,255	18	4.46369	4.58719	4.8397	4.46247	0.000726432	0.000787201	0.00122467	0.00122162	1	78182500	78242500	0	Pwp2,	Trappc10,	Single	PP
chr10	75870000	75875000	chr10	75950000	75955000	.	.	.	.	0,255,255	18	6.50421	5.31923	5.24618	7.16927	0.0161407	0.00416454	0.0078952	0.0370727	3	75872500	75952500	10000		Gm5134,	None	EP
chr10	75740000	75745000	chr10	75850000	75855000	.	.	.	.	0,255,255	18	4.05762	3.29981	2.76738	5.30874	0.000726432	9.78717e-05	1.5308e-05	0.00758099	1	75742500	75852500	0			None	None
chr10	69610000	69615000	chr10	69650000	69655000	.	.	.	.	0,255,255	18	3.30836	3.47516	5.76497	6.80413	0.000104072	9.78717e-05	0.0078952	0.0370727	2	69605000	69647500	9014			None	None
chr10	61210000	61215000	chr10	61265000	61270000	.	.	.	.	0,255,255	18	3.95323	3.97809	4.99236	5.00269	0.000726432	0.000787201	0.0078952	0.00758099	2	61212500	61270000	2500			None	None
chr10	59105000	59110000	chr10	59145000	59150000	.	.	.	.	0,255,255	18	5.1221	4.95912	4.3171	5.3871	0.00369893	0.00416454	0.00122467	0.00758099	2	59107500	59150000	2500			None	None
chr10	42305000	42310000	chr10	42635000	42640000	.	.	.	.	0,255,255	18	2.19517	1.59316	3.38926	1.91721	1.07711e-06	5.49329e-08	0.000147311	1.03006e-07	1	42307500	42637500	0			Single	None
chr10	39685000	39690000	chr10	39730000	39735000	.	.	.	.	0,255,255	18	6.85807	6.26777	4.58139	5.47452	0.0161407	0.0173723	0.00122467	0.00758099	2	39687500	39730000	2500		Rev3l,	Single	None
chr10	39610000	39615000	chr10	39730000	39735000	.	.	.	.	0,255,255	18	5.06764	4.85867	4.26004	5.77501	0.00369893	0.000787201	0.00122467	0.00758099	1	39612500	39732500	0	Traf3ip2,	Rev3l,	Single	PP
chr10	24390000	24395000	chr10	24595000	24600000	.	.	.	.	0,255,255	18	3.37048	4.5533	3.90722	6.22069	0.000104072	0.000787201	0.000147311	0.00758099	3	24394166	24592500	5270		Ccn2,	Single	None
chr10	13015000	13020000	chr10	13425000	13430000	.	.	.	.	0,255,255	18	1.7664	1.45776	2.28293	1.68484	6.61869e-08	3.59527e-09	1.22202e-06	1.03006e-07	2	13017500	13430000	2500			None	None
chr10	13005000	13010000	chr10	13090000	13095000	.	.	.	.	0,255,255	18	4.74359	3.47946	1.74979	2.82375	0.000726432	9.78717e-05	8.96944e-08	1.55993e-05	2	13007500	13087500	5000	Sf3b5,		Dual	None
chr10	12690000	12695000	chr10	12920000	12925000	.	.	.	.	0,255,255	18	2.79782	2.95911	3.89297	3.18984	1.09109e-05	9.71084e-06	0.000147311	0.000153782	2	12692500	12920000	2500			Single	EE
chr10	12690000	12695000	chr10	12865000	12870000	.	.	.	.	0,255,255	18	3.39234	3.36247	5.21682	4.42317	0.000104072	9.78717e-05	0.0078952	0.00122162	2	12695000	12867500	2500		Utrn,	Single	EP
chr10	128230000	128235000	chr10	128280000	128285000	.	.	.	.	0,255,255	17	4.86467	4.96403	6.22456	6.49533	0.00201149	0.00946896	0.0179251	0.06922	3	128217500	128282500	15000	Timeless,		None	None
chr10	121425000	121430000	chr10	121460000	121465000	.	.	.	.	0,255,255	17	5.11039	5.61236	5.14095	5.51288	0.00852598	0.00946896	0.0179251	0.0172555	2	121427500	121467500	5000			None	None
chr10	111575000	111580000	chr10	111615000	111620000	.	.	.	.	0,255,255	17	5.60995	5.35006	4.66875	6.25998	0.00852598	0.00946896	0.00347729	0.06922	2	111580000	111617500	2500			None	EE
chr10	111505000	111510000	chr10	111925000	111930000	.	.	.	.	0,255,255	17	1.6726	2.42684	7.16357	2.07976	4.54299e-07	4.2043e-06	0.0679267	6.07223e-06	2	111505000	111927500	2500	Phlda1,		Single	EE
chr10	95085000	95090000	chr10	95470000	95475000	.	.	.	.	0,255,255	17	2.18718	2.35813	2.32795	3.41215	5.5489e-06	4.2043e-06	6.40157e-06	0.000537793	1	95087500	95472500	0			None	EE
chr10	81135000	81140000	chr10	81290000	81295000	.	.	.	.	0,255,255	17	4.25733	3.71316	3.8775	4.95177	0.00201149	0.000350187	0.000519781	0.00346353	1	81137500	81292500	0	Zbtb7a,	Pip5k1c,Tjp3,	Dual	PP
chr10	75585000	75590000	chr10	75635000	75640000	.	.	.	.	0,255,255	17	5.32536	5.41918	5.52872	6.01109	0.00852598	0.00946896	0.0179251	0.0172555	2	75587500	75635000	2500	Ggt5,		None	None
chr10	70425000	70430000	chr10	70495000	70500000	.	.	.	.	0,255,255	17	3.34239	3.79198	3.46178	3.92588	0.000370645	0.000350187	0.000519781	0.000537793	1	70427500	70497500	0			None	None
chr10	70315000	70320000	chr10	70560000	70565000	.	.	.	.	0,255,255	17	1.83604	1.30811	1.40173	1.68286	4.54299e-07	3.07292e-08	6.29394e-08	6.51365e-07	1	70317500	70562500	0			None	None
chr10	62055000	62060000	chr10	62100000	62105000	.	.	.	.	0,255,255	17	4.02112	4.01755	4.01308	3.46652	0.00201149	0.0022334	0.00347729	0.000537793	1	62057500	62102500	0			None	None
chr10	25265000	25270000	chr10	25485000	25490000	.	.	.	.	0,255,255	17	2.56443	2.343	4.62528	2.70165	4.71912e-05	4.2043e-06	0.00347729	6.64527e-05	1	25267500	25487500	0			None	None
chr10	18390000	18395000	chr10	18525000	18530000	.	.	.	.	0,255,255	17	2.13251	1.90205	1.41946	2.59531	5.5489e-06	3.78599e-07	6.29394e-08	6.64527e-05	1	18392500	18527500	0			None	None
chr10	18020000	18025000	chr10	18055000	18060000	.	.	.	.	0,255,255	17	3.21321	4.43063	1.68414	6.02173	0.000370645	0.0022334	6.27809e-07	0.0172555	1	18022500	18057500	0	Abracl,	Reps1,	Dual	PP
chr10	12865000	12870000	chr10	13005000	13010000	.	.	.	.	0,255,255	17	4.46113	3.57264	2.22043	3.2904	0.00201149	0.000350187	6.40157e-06	0.000537793	1	12867500	13007500	0	Utrn,	Sf3b5,	Dual	PP
chr10	12690000	12695000	chr10	13005000	13010000	.	.	.	.	0,255,255	17	2.56952	2.50336	2.49036	3.09729	4.71912e-05	4.31872e-05	6.40157e-06	6.64527e-05	1	12692500	13007500	0		Sf3b5,	Single	EP
chr10	11280000	11285000	chr10	11340000	11345000	.	.	.	.	0,255,255	17	3.87662	3.35646	2.58432	3.70014	0.000370645	0.000350187	6.44342e-05	0.000537793	1	11282500	11342500	0	Fbxo30,	Epm2a,	Dual	PP
chr10	7110000	7115000	chr10	7155000	7160000	.	.	.	.	0,255,255	17	3.58662	3.62614	3.3893	2.18964	0.000370645	0.000350187	0.000519781	6.07223e-06	2	7112500	7152500	5000			Single	EE
chr10	118990000	118995000	chr10	119060000	119065000	.	.	.	.	0,255,255	16	5.08354	4.53747	4.24004	5.39644	0.0184063	0.00591233	0.00916755	0.0367057	6	118994166	119060000	10034			None	None
chr10	117790000	117795000	chr10	117905000	117910000	.	.	.	.	0,255,255	16	2.95322	2.70755	2.293	2.0584	0.000201023	0.00018565	3.17844e-05	3.05836e-05	1	117792500	117907500	0	Nup107,		Single	EE
chr10	95355000	95360000	chr10	95395000	95400000	.	.	.	.	0,255,255	16	3.84598	4.31527	3.83107	5.09799	0.00120563	0.00591233	0.00176204	0.0367057	2	95357500	95395000	2500			Single	None
chr10	95005000	95010000	chr10	95080000	95085000	.	.	.	.	0,255,255	16	3.24172	2.9021	3.80494	3.73149	0.00120563	0.00018565	0.00176204	0.00180208	4	95003750	95083750	11859			None	None
chr10	93160000	93165000	chr10	93285000	93290000	.	.	.	.	0,255,255	16	3.3828	3.14017	4.03543	3.48532	0.00120563	0.00117566	0.00916755	0.00180208	2	93162500	93282500	5000	Cdk17,		Single	EE
chr10	80745000	80750000	chr10	80875000	80880000	.	.	.	.	0,255,255	16	2.60993	2.82663	3.9681	3.49845	0.000201023	0.00018565	0.00916755	0.00180208	1	80747500	80877500	0			None	None
chr10	39265000	39270000	chr10	39365000	39370000	.	.	.	.	0,255,255	16	3.64634	4.14632	4.89424	5.22519	0.00120563	0.00591233	0.00916755	0.0367057	2	39265000	39367500	2500		Fyn,	Single	None
chr10	39170000	39175000	chr10	39730000	39735000	.	.	.	.	0,255,255	16	1.96753	1.98966	3.2822	1.9574	2.99624e-06	2.18245e-05	0.00176204	4.54718e-06	1	39172500	39732500	0		Rev3l,	Single	EP
chr10	20360000	20365000	chr10	20945000	20950000	.	.	.	.	0,255,255	16	2.56769	1.81385	1.82337	2.82651	0.000201023	2.42447e-06	3.88984e-06	0.000267656	2	20362500	20942500	5000			None	None
chr10	11145000	11150000	chr10	11280000	11285000	.	.	.	.	0,255,255	16	2.42895	2.91108	2.27225	4.18523	2.83403e-05	0.00018565	3.17844e-05	0.00919998	1	11147500	11282500	0	Shprh,	Fbxo30,	Dual	PP
chr10	121405000	121410000	chr10	121515000	121520000	.	.	.	.	0,255,255	15	1.88497	1.85676	1.96893	2.99107	1.92046e-05	1.46215e-05	2.17755e-05	0.00102894	3	121407500	121512500	5000			None	None
chr10	111510000	111515000	chr10	111570000	111575000	.	.	.	.	0,255,255	15	3.69145	3.29393	3.61906	4.43776	0.00372528	0.00364451	0.0053366	0.0224352	2	111515000	111570000	3536			None	None
chr10	110975000	110980000	chr10	111100000	111105000	.	.	.	.	0,255,255	15	2.30585	1.96521	1.80015	3.8234	0.00013031	1.46215e-05	2.17755e-05	0.00547571	1	110977500	111102500	0			None	None
chr10	94990000	94995000	chr10	95475000	95480000	.	.	.	.	0,255,255	15	1.97303	2.01017	3.32249	1.94712	1.92046e-05	0.000106557	0.0053366	2.54965e-05	3	94990833	95470833	6872			None	None
chr10	88735000	88740000	chr10	88775000	88780000	.	.	.	.	0,255,255	15	3.34345	3.16358	3.85595	3.02175	0.00372528	0.00364451	0.0053366	0.00102894	1	88737500	88777500	0			None	None
chr10	88375000	88380000	chr10	88730000	88735000	.	.	.	.	0,255,255	15	1.86968	1.83921	2.79457	2.3194	1.92046e-05	1.46215e-05	0.00102899	0.000148222	2	88377500	88730000	2500	Gnptab,Dram1,	Arl1,	Dual	PP
chr10	87025000	87030000	chr10	87500000	87505000	.	.	.	.	0,255,255	15	1.14723	1.16949	0.952592	1.74089	5.17512e-05	5.27164e-05	7.09235e-05	2.54965e-05	1	87027500	87502500	0			None	None
chr10	86020000	86025000	chr10	86460000	86465000	.	.	.	.	0,255,255	15	3.20829	2.96421	2.43995	4.4326	0.00372528	0.000717715	0.000151232	0.0224352	2	86022500	86465000	2500	Fbxo7,		Single	None
chr10	77090000	77095000	chr10	77125000	77130000	.	.	.	.	0,255,255	15	5.37751	4.88508	6.16592	5.56724	0.0373988	0.0145001	0.075831	0.0728104	2	77087500	77130000	5590			None	None
chr10	75180000	75185000	chr10	75250000	75255000	.	.	.	.	0,255,255	15	3.1567	2.94039	3.59539	3.58805	0.00372528	0.000717715	0.0053366	0.00547571	1	75182500	75252500	0			None	None
chr10	71325000	71330000	chr10	71400000	71405000	.	.	.	.	0,255,255	15	2.03593	1.96523	2.14631	2.64923	0.00013031	1.46215e-05	0.000151232	0.00102894	1	71327500	71402500	0			None	None
chr10	69450000	69455000	chr10	69650000	69655000	.	.	.	.	0,255,255	15	1.92224	1.92295	2.70955	2.59538	1.92046e-05	1.46215e-05	0.00102899	0.00102894	3	69450833	69652500	6009			None	None
chr10	66920000	66925000	chr10	67185000	67190000	.	.	.	.	0,255,255	15	2.33088	3.49122	3.70112	3.37965	0.00013031	0.00364451	0.0053366	0.00547571	2	66915000	67187500	7500			Single	EE
chr10	63150000	63155000	chr10	63375000	63380000	.	.	.	.	0,255,255	15	1.52432	1.38131	2.02265	2.71414	2.58803e-06	2.16907e-06	0.000151232	0.00102894	1	63152500	63377500	0			None	None
chr10	52230000	52235000	chr10	52380000	52385000	.	.	.	.	0,255,255	15	2.34982	2.52307	3.80094	2.94108	0.00013031	0.000717715	0.0053366	0.00102894	2	52225000	52382500	7500	Dcbld1,	Gopc,	Dual	PP
chr10	42100000	42105000	chr10	42290000	42295000	.	.	.	.	0,255,255	15	2.71935	2.23815	2.11219	2.9685	0.00076804	0.000106557	0.000151232	0.00102894	1	42102500	42292500	0			None	None
chr10	40260000	40265000	chr10	40525000	40530000	.	.	.	.	0,255,255	15	1.66381	1.21786	0.795239	2.63512	1.92046e-05	5.27164e-05	7.09235e-05	0.00102894	3	40262500	40522500	5000	Gtf3c6,		None	None
chr10	37135000	37140000	chr10	37335000	37340000	.	.	.	.	0,255,255	15	2.7309	2.33285	3.37017	3.40591	0.00076804	0.000106557	0.0053366	0.00547571	1	37137500	37337500	0	Marcks,		Single	None
chr10	24960000	24965000	chr10	25215000	25220000	.	.	.	.	0,255,255	15	1.53307	1.78119	2.34826	1.81743	2.58803e-06	1.46215e-05	0.000151232	2.54965e-05	2	24960000	25217500	2500			None	None
chr10	19905000	19910000	chr10	20120000	20125000	.	.	.	.	0,255,255	15	4.95545	4.28874	5.31309	6.14482	0.0127998	0.0145001	0.075831	0.0728104	2	19910000	20125000	3536	Pex7,		None	None
chr10	18835000	18840000	chr10	18905000	18910000	.	.	.	.	0,255,255	15	2.12393	1.69551	1.94083	2.22519	0.00013031	1.46215e-05	2.17755e-05	0.000148222	2	18835000	18902500	5590			None	None
chr10	18450000	18455000	chr10	18525000	18530000	.	.	.	.	0,255,255	15	2.5414	2.48176	2.41967	3.00358	0.00076804	0.000106557	0.000151232	0.00102894	3	18452500	18527500	5000			None	None
chr10	17345000	17350000	chr10	17720000	17725000	.	.	.	.	0,255,255	15	2.25387	1.47842	1.52918	1.67726	0.00013031	2.16907e-06	3.16739e-06	2.54965e-05	1	17347500	17722500	0		Cited2,	Single	EP
chr10	7075000	7080000	chr10	7210000	7215000	.	.	.	.	0,255,255	15	2.03378	2.19044	2.58601	3.37523	0.00013031	0.000106557	0.00102899	0.00547571	1	7077500	7212500	0		Cnksr3,	Single	None
chr10	3530000	3535000	chr10	3940000	3945000	.	.	.	.	0,255,255	15	2.08429	1.68074	2.24151	2.69929	0.00013031	1.46215e-05	0.000151232	0.00102894	1	3532500	3942500	0			None	None
chr10	121770000	121775000	chr10	122045000	122050000	.	.	.	.	0,255,255	14	1.78719	2.01786	1.67305	3.5141	0.000107101	0.000482595	0.000119144	0.015328	1	121772500	122047500	0		Srgap1,	None	None
chr10	107440000	107445000	chr10	107745000	107750000	.	.	.	.	0,255,255	14	2.22067	1.78876	2.38016	2.1985	0.00057146	8.20179e-05	0.000672613	0.000646789	1	107442500	107747500	0			None	None
chr10	99190000	99195000	chr10	99575000	99580000	.	.	.	.	0,255,255	14	1.04032	1.9668	1.36493	3.80169	0.000446594	8.20179e-05	2.23588e-05	0.015328	1	99192500	99577500	0			None	None
chr10	59430000	59435000	chr10	59820000	59825000	.	.	.	.	0,255,255	14	2.5202	2.26337	2.17443	2.45332	0.00271997	0.000482595	0.000672613	0.000646789	1	59432500	59822500	0			None	EE
chr10	59165000	59170000	chr10	59290000	59295000	.	.	.	.	0,255,255	14	3.04074	2.53859	3.21678	3.89954	0.00271997	0.00260088	0.0149244	0.015328	2	59167500	59295000	2500			None	None
chr10	58810000	58815000	chr10	59150000	59155000	.	.	.	.	0,255,255	14	2.03722	1.71363	3.69287	2.07328	0.00057146	8.20179e-05	0.0149244	0.000646789	1	58812500	59152500	0	Sh3rf3,		None	None
chr10	41515000	41520000	chr10	41810000	41815000	.	.	.	.	0,255,255	14	2.0192	1.69763	1.78173	2.31296	0.00057146	8.20179e-05	0.000119144	0.000646789	2	41517500	41810000	2500	Cd164,	Sesn1,Cep57l1,	Dual	PP
chr10	39730000	39735000	chr10	39895000	39900000	.	.	.	.	0,255,255	14	3.33321	2.28018	1.95215	2.33865	0.0104686	0.000482595	0.000119144	0.000646789	1	39732500	39897500	0	Rev3l,	Mfsd4b4,	Dual	PP
chr10	23810000	23815000	chr10	24130000	24135000	.	.	.	.	0,255,255	14	1.75307	1.50391	2.7388	1.45801	0.000107101	1.54243e-05	0.00363589	2.03051e-05	1	23812500	24132500	0			None	None
chr10	122790000	122795000	chr10	123080000	123085000	.	.	.	.	0,255,255	13	1.6875	1.35476	1.82343	1.44901	0.000530443	9.66266e-05	0.000608151	0.000129539	2	122792500	123087500	5000			None	None
chr10	121625000	121630000	chr10	122045000	122050000	.	.	.	.	0,255,255	13	1.79595	1.75194	1.44632	3.50781	0.000530443	0.000436702	0.000142874	0.0389086	2	121635000	122047500	7500	Xpot,	Srgap1,	Single	PP
chr10	120420000	120425000	chr10	120650000	120655000	.	.	.	.	0,255,255	13	1.82512	2.10269	2.93908	2.16299	0.000530443	0.00201311	0.0118765	0.00270828	1	120422500	120652500	0			Single	None
chr10	110795000	110800000	chr10	110975000	110980000	.	.	.	.	0,255,255	13	2.06367	1.694	3.0832	2.31203	0.00235499	0.000436702	0.0118765	0.00270828	1	110797500	110977500	0			None	None
chr10	109765000	109770000	chr10	109855000	109860000	.	.	.	.	0,255,255	13	2.02434	1.75433	1.97508	1.50292	0.00235499	0.000436702	0.000608151	0.000129539	2	109767500	109860000	2500			None	None
chr10	94620000	94625000	chr10	94955000	94960000	.	.	.	.	0,255,255	13	1.53931	1.35957	2.3515	1.8403	0.000109526	9.66266e-05	0.0027394	0.000651456	1	94622500	94957500	0			None	None
chr10	90730000	90735000	chr10	91030000	91035000	.	.	.	.	0,255,255	13	1.95327	1.60686	2.39525	1.99894	0.000530443	0.000436702	0.0027394	0.00270828	3	90730833	91034166	3728			None	None
chr10	78755000	78760000	chr10	79115000	79120000	.	.	.	.	0,255,255	13	0.579321	0.833522	0.560746	1.14692	0.00356095	0.00379011	0.00477776	0.00437057	1	78757500	79117500	0	Ccdc105,		None	None
chr10	75585000	75590000	chr10	75850000	75855000	.	.	.	.	0,255,255	13	1.74555	2.00373	2.01532	2.5858	0.000530443	0.00201311	0.0027394	0.0119854	1	75587500	75852500	0	Ggt5,		None	None
chr10	69660000	69665000	chr10	69845000	69850000	.	.	.	.	0,255,255	13	1.82357	1.51496	1.8849	1.66425	0.000530443	9.66266e-05	0.000608151	0.000651456	3	69660833	69845833	3727			None	None
chr10	60415000	60420000	chr10	60755000	60760000	.	.	.	.	0,255,255	13	2.30574	1.75205	1.77897	1.87783	0.00235499	0.000436702	0.000608151	0.000651456	2	60417500	60755000	2500			None	None
chr10	42475000	42480000	chr10	42760000	42765000	.	.	.	.	0,255,255	13	2.15049	1.96257	1.45794	2.53817	0.00235499	0.000436702	0.000142874	0.0119854	1	42477500	42762500	0	Afg1l,	Sec63,	Dual	PP
chr10	21380000	21385000	chr10	22005000	22010000	.	.	.	.	0,255,255	13	1.84669	1.57111	1.72643	3.42215	0.000530443	9.66266e-05	0.000608151	0.0389086	2	21382500	22002500	5000			None	None
chr10	5595000	5600000	chr10	5785000	5790000	.	.	.	.	0,255,255	13	1.55455	1.47852	1.79618	2.48373	0.000109526	9.66266e-05	0.000608151	0.00270828	2	5597500	5790000	2500			None	None
chr10	3995000	4000000	chr10	4340000	4345000	.	.	.	.	0,255,255	13	1.879	1.69644	1.98367	2.64689	0.000530443	0.000436702	0.000608151	0.0119854	1	3997500	4342500	0			None	None
chr10	120250000	120255000	chr10	120875000	120880000	.	.	.	.	0,255,255	12	1.78916	1.69558	2.67744	1.84969	0.00238982	0.00200913	0.0335502	0.00281049	2	120245000	120875000	7906			None	None
chr10	86065000	86070000	chr10	86460000	86465000	.	.	.	.	0,255,255	12	1.56751	1.77552	2.07071	2.87447	0.000607301	0.00200913	0.0101669	0.0337824	2	86065000	86460000	3536			None	None
chr10	70360000	70365000	chr10	70560000	70565000	.	.	.	.	0,255,255	12	1.68932	1.52282	1.80695	1.6475	0.00238982	0.000555899	0.00275126	0.00281049	1	70362500	70562500	0			None	None
chr10	67870000	67875000	chr10	67980000	67985000	.	.	.	.	0,255,255	12	2.79965	2.48878	3.54211	2.9219	0.0250149	0.00764312	0.0854022	0.0337824	2	67867500	67982500	5000		Rtkn2,	None	None
chr10	60415000	60420000	chr10	60695000	60700000	.	.	.	.	0,255,255	12	1.35309	1.64629	1.95737	1.98235	0.000607301	0.00200913	0.00275126	0.00281049	1	60417500	60697500	0		Cdh23,	None	None
chr10	39240000	39245000	chr10	39515000	39520000	.	.	.	.	0,255,255	11	2.01234	1.90679	2.27544	2.15133	0.0270503	0.00838668	0.0314044	0.0315343	2	39240000	39520000	3536			None	None
chr11	52000000	52005000	chr11	52095000	52100000	.	.	.	.	0,255,255	33	6.69171	7.25863	7.44972	7.82804	3.44662e-09	4.01251e-09	9.15143e-09	8.82139e-09	2	52002500	52087500	10000	Ube2b,Cdkl3,	Ppp2ca,	Dual	PP
chr11	86575000	86580000	chr11	86650000	86655000	.	.	.	.	0,255,255	41	6.23858	6.20997	5.32056	9.6238	3.53474e-14	6.27296e-17	1.41954e-16	4.70605e-11	19	86580921	86649078	31618			None	None
chr11	53760000	53765000	chr11	53795000	53800000	.	.	.	.	0,255,255	50	12.7737	13.5387	13.6324	13.3716	1.71893e-10	1.21787e-10	5.26827e-10	6.83736e-10	4	53760000	53800000	3536			Single	EE
chr11	101810000	101815000	chr11	101905000	101910000	.	.	.	.	0,255,255	55	5.49954	5.04556	5.97146	7.54215	1.45829e-28	1.57164e-28	2.73977e-28	6.13389e-24	9	101814166	101903611	16197			None	None
chr11	20540000	20545000	chr11	20630000	20635000	.	.	.	.	0,255,255	70	8.68269	8.26151	9.61613	8.30828	8.97135e-32	1.0412e-31	2.09442e-31	2.3306e-31	5	20540500	20632500	9434	Sertad2,		Dual	EE
chr11	69060000	69065000	chr11	69120000	69125000	.	.	.	.	0,255,255	87	13.1749	12.9498	19.6341	21.6246	5.95833e-33	4.74921e-33	8.77088e-20	1.76443e-19	8	69061875	69118125	19863	Borcs6,	Hes7,Aloxe3,	None	PP
chr11	120185000	120190000	chr11	120230000	120235000	.	.	.	.	0,255,255	90	11.4947	12.1989	15.7038	11.0254	2.197e-42	2.517e-42	1.49026e-27	2.13e-41	6	120187500	120233333	7683		Bahcc1,	Single	EP
chr11	102315000	102320000	chr11	102405000	102410000	.	.	.	.	0,255,255	90	12.9485	14.2668	18.8687	14.9149	1.03121e-34	8.21946e-35	1.49026e-27	1.53818e-34	22	102310909	102412727	41864	Ubtf,	Slc25a39,	Dual	PP
chr11	75530000	75535000	chr11	75570000	75575000	.	.	.	.	0,255,255	87	15.2864	14.9754	21.4408	14.2611	5.95833e-33	4.74921e-33	8.77088e-20	1.77753e-32	8	75531875	75575000	12516	Slc43a2,		Dual	None
chr11	62610000	62615000	chr11	62675000	62680000	.	.	.	.	0,255,255	83	7.4896	6.84911	14.1828	7.85791	0	0	1.80522e-29	0	8	62616250	62678750	19764			None	EE
chr11	96980000	96985000	chr11	97025000	97030000	.	.	.	.	0,255,255	82	9.52376	9.12538	10.9827	9.76734	3.988e-42	3.292e-42	4.9072e-35	8.287e-42	9	96981944	97026944	16178	Sp2,	Scrn2,	None	PP
chr11	78360000	78365000	chr11	78395000	78400000	.	.	.	.	0,255,255	76	9.94843	10.2977	9.56807	12.077	3.25403e-31	3.97507e-31	2.29597e-36	3.78566e-30	8	78356250	78399375	9291			None	None
chr11	117070000	117075000	chr11	117175000	117180000	.	.	.	.	0,255,255	66	3.45236	3.22811	5.23676	3.93798	0	0	2.53678e-38	0	8	117075625	117174375	13492			None	None
chr11	101665000	101670000	chr11	101730000	101735000	.	.	.	.	0,255,255	64	7.00683	6.23399	9.31587	8.62912	5.66957e-32	5.86909e-32	1.19663e-26	1.59788e-26	10	101667000	101728500	21360	Arl4d,	Dhx8,	Dual	PP
chr11	51615000	51620000	chr11	51685000	51690000	.	.	.	.	0,255,255	64	8.45229	7.83655	10.2632	12.2723	4.92069e-27	6.34539e-27	1.31071e-21	7.37194e-22	9	51616388	51684166	12184	Nhp2,	0610009B22Rik,	Dual	PP
chr11	55385000	55390000	chr11	55445000	55450000	.	.	.	.	0,255,255	61	5.30929	4.57694	4.35049	8.05757	5.39777e-34	3.71634e-39	1.33604e-38	2.77796e-24	11	55396136	55444318	28054			None	None
chr11	69800000	69805000	chr11	69835000	69840000	.	.	.	.	0,255,255	59	15.1106	16.0957	14.0939	15.0118	5.29861e-15	3.49609e-11	1.62395e-14	1.93198e-14	5	69802500	69842500	7071	Fgf11,	Tmem256,Nlgn2,	Single	PP
chr11	115720000	115725000	chr11	115810000	115815000	.	.	.	.	0,255,255	58	4.83031	4.58192	5.72595	6.0099	1.27888e-35	3.81168e-36	5.64623e-31	6.45396e-31	6	115722500	115814166	8334		Tsen54,Caskin2,	Dual	EP
chr11	95115000	95120000	chr11	95250000	95255000	.	.	.	.	0,255,255	57	6.45482	4.27527	8.18643	4.68787	4.4767e-26	3.99434e-35	2.07104e-21	8.74068e-35	16	95120000	95245625	18297	Dlx3,		None	None
chr11	117080000	117085000	chr11	117115000	117120000	.	.	.	.	0,255,255	54	11.354	11.4632	13.2635	9.92816	4.74365e-16	4.58753e-16	6.40974e-12	1.74757e-15	6	117079166	117123333	9317		Sec14l1,	Single	EP
chr11	49200000	49205000	chr11	49240000	49245000	.	.	.	.	0,255,255	54	6.62859	7.22208	11.6639	7.08961	1.13853e-23	1.33575e-23	2.15773e-15	3.59528e-23	5	49201500	49250500	19235	Zfp62,	Mgat1,	Dual	PP
chr11	120720000	120725000	chr11	120775000	120780000	.	.	.	.	0,255,255	53	5.89154	6.27141	10.175	7.16813	8.22345e-27	7.98046e-23	8.20045e-15	2.2131e-22	10	120720500	120780000	19242	Rac3,		Single	None
chr11	103265000	103270000	chr11	103310000	103315000	.	.	.	.	0,255,255	53	9.08784	10.6551	13.5782	17.9837	4.5336e-19	1.81054e-15	1.75415e-11	3.45176e-08	9	103258055	103319722	18922	Map3k14,		Single	EE
chr11	101080000	101085000	chr11	101170000	101175000	.	.	.	.	0,255,255	53	10.3141	9.55848	8.61004	14.7726	1.87977e-15	5.12241e-19	1.5456e-18	2.5928e-11	4	101087500	101175000	10308	Coasy,	Cntnap1,Plekhh3,Ccr10,	Single	PP
chr11	94130000	94135000	chr11	94210000	94215000	.	.	.	.	0,255,255	53	9.37629	8.4829	12.404	11.6492	4.5336e-19	5.12241e-19	1.75415e-11	7.11604e-15	11	94139772	94219772	30322		Tob1,	Single	EP
chr11	94865000	94870000	chr11	94935000	94940000	.	.	.	.	0,255,255	52	5.73708	5.48495	9.4758	5.66723	5.78026e-26	6.63659e-26	7.14174e-18	1.45468e-25	13	94871730	94928653	15504		Col1a1,	None	None
chr11	67025000	67030000	chr11	67080000	67085000	.	.	.	.	0,255,255	52	6.67701	6.50931	10.6467	10.9707	4.46704e-22	5.0096e-22	3.09782e-14	2.72713e-14	14	67026428	67088214	14816	Tmem220,		None	None
chr11	120230000	120235000	chr11	120305000	120310000	.	.	.	.	0,255,255	51	6.18393	8.23183	10.2589	16.9799	4.23755e-25	1.15441e-17	1.10961e-13	2.06705e-07	3	120234166	120310833	6872	Bahcc1,		None	EE
chr11	96915000	96920000	chr11	96975000	96980000	.	.	.	.	0,255,255	51	14.3472	12.5469	21.3741	15.3193	6.75433e-11	4.44739e-11	0.000174769	2.39281e-10	5	96917500	96967500	10000	Cdk5rap3,		Dual	EE
chr11	94235000	94240000	chr11	94275000	94280000	.	.	.	.	0,255,255	51	7.57024	7.96684	9.26184	7.79028	2.58236e-21	1.15441e-17	3.44272e-17	8.11771e-21	5	94236500	94274500	8062		Gm21885,	None	None
chr11	69755000	69760000	chr11	69800000	69805000	.	.	.	.	0,255,255	51	12.6961	12.3625	8.50678	14.9766	6.75433e-11	2.77466e-14	3.44272e-17	2.39281e-10	4	69761250	69800000	6731	Polr2a,	Fgf11,	Single	PP
chr11	54880000	54885000	chr11	54925000	54930000	.	.	.	.	0,255,255	51	6.73545	7.00709	13.0232	8.82893	2.58236e-21	2.94056e-21	1.71009e-10	3.15442e-17	7	54878214	54926071	10809			None	None
chr11	119940000	119945000	chr11	119985000	119990000	.	.	.	.	0,255,255	50	13.5999	15.5627	18.4316	22.4101	1.71893e-10	2.11492e-07	5.36545e-07	0.000179601	10	119934500	119986500	18028	Baiap2,		Single	EE
chr11	117265000	117270000	chr11	117315000	117320000	.	.	.	.	0,255,255	50	9.64474	11.2319	17.3789	18.3595	4.91715e-17	1.02782e-13	5.36545e-07	4.85109e-07	7	117258928	117306071	32957			None	None
chr11	95045000	95050000	chr11	95105000	95110000	.	.	.	.	0,255,255	49	5.51807	4.54743	3.3925	9.43457	2.03948e-23	3.40137e-27	7.75618e-31	6.59092e-16	8	95051250	95106875	21259			None	None
chr11	76250000	76255000	chr11	76395000	76400000	.	.	.	.	0,255,255	49	6.84613	6.57912	6.21515	11.9611	9.11994e-20	9.25577e-20	4.62302e-23	1.47775e-12	15	76253166	76400166	30070		Nxn,	Single	None
chr11	119050000	119055000	chr11	119085000	119090000	.	.	.	.	0,255,255	48	12.7409	13.3843	13.0821	13.2828	1.48914e-09	1.00149e-09	4.3238e-09	4.89582e-09	6	119043333	119087500	9167		Cbx4,	Single	None
chr11	85310000	85315000	chr11	85350000	85355000	.	.	.	.	0,255,255	48	12.2832	11.6198	13.5192	11.4671	1.33713e-12	1.2659e-12	4.3238e-09	4.87101e-12	1	85312500	85352500	0	Ppm1d,	Bcas3,	Dual	PP
chr11	4135000	4140000	chr11	4215000	4220000	.	.	.	.	0,255,255	48	7.59319	6.33248	9.72413	7.14316	4.83404e-19	5.18288e-19	3.1602e-15	1.3354e-18	3	4134166	4219166	3727	Rnf215,	Castor1,	Dual	PP
chr11	106645000	106650000	chr11	106740000	106745000	.	.	.	.	0,255,255	47	3.5025	3.81232	5.03256	4.60182	7.31419e-29	5.80882e-29	2.49616e-21	4.95748e-25	7	106654642	106738214	17569			None	None
chr11	101915000	101920000	chr11	101965000	101970000	.	.	.	.	0,255,255	47	4.85737	4.59113	4.80602	5.57122	5.14535e-25	2.55593e-25	6.63624e-25	3.67146e-21	12	101920000	101966666	11119		Sost,	None	None
chr11	101115000	101120000	chr11	101170000	101175000	.	.	.	.	0,255,255	47	8.8147	10.3461	11.7393	20.4176	4.33711e-15	4.38094e-12	1.72695e-11	0.00113889	4	101116250	101158750	14252	Tubg1,Retreg3,	Cntnap1,Plekhh3,Ccr10,	Single	PP
chr11	97935000	97940000	chr11	97985000	97990000	.	.	.	.	0,255,255	47	8.91276	9.24346	8.57354	11.7485	4.33711e-15	4.65325e-15	1.30973e-14	1.61032e-11	4	97937500	97980000	7500		Plxdc1,	Single	EP
chr11	120670000	120675000	chr11	120710000	120715000	.	.	.	.	0,255,255	46	12.7711	13.7305	15.9804	14.1794	1.06325e-08	7.58277e-09	1.32121e-05	3.78409e-08	3	120664166	120712500	8334	Aspscr1,	Lrrc45,Cenpx,	Dual	PP
chr11	119910000	119915000	chr11	119985000	119990000	.	.	.	.	0,255,255	46	7.66011	7.53769	9.57078	13.9015	1.21522e-17	1.3573e-17	5.34378e-14	3.78409e-08	4	119911250	119996250	16298	Chmp6,		None	EE
chr11	102570000	102575000	chr11	102650000	102655000	.	.	.	.	0,255,255	46	5.00665	4.8854	5.98607	7.3051	6.44849e-21	2.00416e-24	1.49485e-20	3.36547e-17	9	102573055	102650277	15713			None	None
chr11	98550000	98555000	chr11	98585000	98590000	.	.	.	.	0,255,255	46	12.445	12.2	12.9697	11.8611	1.06325e-08	1.47692e-11	3.51733e-08	5.4327e-11	1	98552500	98587500	0	Zpbp2,	Ormdl3,	None	PP
chr11	96865000	96870000	chr11	96905000	96910000	.	.	.	.	0,255,255	46	5.08596	5.33028	5.9487	6.43814	6.44849e-21	7.91151e-21	1.49485e-20	3.36547e-17	8	96868750	96911250	8839			None	None
chr11	62125000	62130000	chr11	62280000	62285000	.	.	.	.	0,255,255	46	7.74058	4.94964	6.62747	4.65876	1.21522e-17	2.00416e-24	4.0718e-17	3.37077e-24	10	62129500	62274500	10630		Ttc19,Zswim7,	Single	None
chr11	120630000	120635000	chr11	120670000	120675000	.	.	.	.	0,255,255	45	12.8169	13.7334	15.7173	11.6135	2.76484e-08	2.04252e-08	2.80657e-05	1.70005e-10	1	120632500	120672500	0	Mafg,	Aspscr1,	Dual	PP
chr11	5015000	5020000	chr11	5060000	5065000	.	.	.	.	0,255,255	45	11.5709	12.1578	13.4989	13.6105	5.17621e-11	4.74238e-11	8.9446e-08	1.01108e-07	5	5018500	5059500	9487		Gas2l1,	Single	EP
chr11	97900000	97905000	chr11	97985000	97990000	.	.	.	.	0,255,255	44	7.55692	6.53265	9.09764	9.40886	3.22001e-16	3.65942e-16	8.83825e-13	8.09273e-13	7	97897500	97987500	11180		Plxdc1,	Single	None
chr11	97360000	97365000	chr11	97400000	97405000	.	.	.	.	0,255,255	44	10.7573	10.9858	10.9286	8.65768	1.65056e-10	1.51222e-10	5.29714e-10	8.09273e-13	3	97364166	97404166	3727	Socs7,		None	None
chr11	69320000	69325000	chr11	69365000	69370000	.	.	.	.	0,255,255	44	10.6522	11.6919	14.5116	11.3369	1.65056e-10	1.51222e-10	2.41061e-07	5.36277e-10	7	69329642	69368214	12165	Trappc1,Cntrob,Kcnab3,	Chd3,	Dual	PP
chr11	23255000	23260000	chr11	23305000	23310000	.	.	.	.	0,255,255	44	10.845	9.50484	10.7282	7.43995	1.65056e-10	3.09579e-13	5.29714e-10	9.43924e-16	1	23257500	23307500	0	Xpo1,	Usp34,	Dual	PP
chr11	5060000	5065000	chr11	5095000	5100000	.	.	.	.	0,255,255	44	13.7711	11.9729	12.2678	13.2346	7.28982e-08	1.51222e-10	5.29714e-10	2.70196e-07	1	5062500	5097500	0	Gas2l1,	Rhbdd3,Ewsr1,	Dual	PP
chr11	109360000	109365000	chr11	109425000	109430000	.	.	.	.	0,255,255	43	7.64611	7.84857	6.87963	14.8082	1.52323e-15	1.17664e-12	4.40671e-15	6.12773e-07	1	109362500	109427500	0	Gna13,	Amz2,	Dual	PP
chr11	116490000	116495000	chr11	116530000	116535000	.	.	.	.	0,255,255	42	9.61187	9.83219	10.5466	13.7371	4.57229e-12	4.64803e-12	5.05216e-09	1.42212e-06	5	116494500	116533500	8944	Prpsap1,	Sphk1,	Single	PP
chr11	75190000	75195000	chr11	75290000	75295000	.	.	.	.	0,255,255	42	7.58067	6.29716	8.93091	6.65755	7.46956e-15	8.89571e-15	1.27075e-11	2.25469e-14	6	75189166	75291666	11696	Dph1,Rtn4rl1,		Single	None
chr11	61665000	61670000	chr11	61710000	61715000	.	.	.	.	0,255,255	42	7.04457	7.58496	9.11731	10.7851	7.46956e-15	8.89571e-15	1.27075e-11	5.11475e-09	4	61671250	61712500	5154			None	None
chr11	117235000	117240000	chr11	117315000	117320000	.	.	.	.	0,255,255	41	9.31082	8.88924	12.3813	10.3328	1.70428e-11	1.74668e-11	3.73014e-06	1.51223e-08	2	117237500	117315000	2500			None	EE
chr11	111950000	111955000	chr11	119270000	119275000	.	.	.	.	0,255,255	41	0.0086032	0.00501047	0.157603	0.00966128	0	0	0	0	1	111952500	119272500	0			None	None
chr11	102185000	102190000	chr11	102245000	102250000	.	.	.	.	0,255,255	41	10.884	12.6651	18.2713	18.8388	4.40456e-09	8.73081e-07	0.000479541	0.000481927	1	102187500	102247500	0	Lsm12,G6pc3,	Hrob,	Single	PP
chr11	98860000	98865000	chr11	98905000	98910000	.	.	.	.	0,255,255	41	9.704	9.78767	12.3015	11.4588	1.70428e-11	1.74668e-11	1.4213e-08	1.51223e-08	2	98865000	98907500	2500	Wipf2,	Cdc6,	Single	PP
chr11	97700000	97705000	chr11	97740000	97745000	.	.	.	.	0,255,255	41	11.0217	11.6197	11.7228	13.0268	4.40456e-09	4.00658e-09	1.4213e-08	3.48983e-06	1	97702500	97742500	0	Pcgf2,Psmb3,	Pip4k2b,	Dual	PP
chr11	54785000	54790000	chr11	54860000	54865000	.	.	.	.	0,255,255	41	8.9149	8.70276	8.47636	13.196	1.70428e-11	1.74668e-11	4.83427e-11	3.48983e-06	4	54787500	54858750	11250	Cdc42se2,	Lyrm7,Hint1,	Dual	PP
chr11	105360000	105365000	chr11	105590000	105595000	.	.	.	.	0,255,255	40	3.302	3.22682	5.19351	4.69435	5.38948e-22	3.69276e-22	7.86924e-16	6.60981e-19	4	105358750	105592500	11250		Tanc2,	Single	EP
chr11	98745000	98750000	chr11	98785000	98790000	.	.	.	.	0,255,255	40	11.2641	12.6512	13.715	19.4609	1.28836e-08	2.04624e-06	9.05572e-06	0.000885256	5	98746500	98783500	7211			None	None
chr11	96775000	96780000	chr11	96860000	96865000	.	.	.	.	0,255,255	40	10.4986	9.50642	10.9685	9.66755	1.28836e-08	6.48098e-11	4.2029e-08	1.74565e-10	6	96780000	96858333	17989	Snx11,		Dual	EE
chr11	62610000	62615000	chr11	62645000	62650000	.	.	.	.	0,255,255	40	10.6428	12.2065	13.6514	11.9916	1.28836e-08	1.20368e-08	9.05572e-06	4.50236e-08	1	62612500	62647500	0		Mmgt2,Lrrc75a,	None	EP
chr11	97660000	97665000	chr11	97700000	97705000	.	.	.	.	0,255,255	39	10.4747	12.4761	16.792	14.2788	3.65436e-08	4.87421e-06	0.00159653	1.92813e-05	7	97650357	97693214	18749	Mllt6,	Pcgf2,Psmb3,	Single	PP
chr11	77735000	77740000	chr11	77790000	77795000	.	.	.	.	0,255,255	39	4.36669	5.80436	8.85762	11.6291	3.42058e-18	1.94199e-15	6.4804e-10	1.28427e-07	2	77740000	77792500	2500			None	None
chr11	50290000	50295000	chr11	50325000	50330000	.	.	.	.	0,255,255	39	10.4086	10.5659	11.6176	9.43783	3.65436e-08	3.46765e-08	1.26856e-07	6.06214e-10	1	50292500	50327500	0	Maml1,	Canx,	Dual	PP
chr11	121200000	121205000	chr11	121235000	121240000	.	.	.	.	0,255,255	38	16.5964	15.7652	17.2917	14.953	0.00185595	0.00134423	0.00288366	4.45068e-05	1	121202500	121237500	0	Hexdc,Ogfod3,	Narf,	Dual	PP
chr11	115185000	115190000	chr11	115275000	115280000	.	.	.	.	0,255,255	38	10.2438	9.04103	6.96459	13.0577	1.06201e-07	8.38049e-10	8.8784e-12	4.45068e-05	7	115202500	115270357	16614	Tmem104,Nat9,	Fdxr,	Single	PP
chr11	102100000	102105000	chr11	102135000	102140000	.	.	.	.	0,255,255	38	7.06478	6.87371	5.9995	7.82523	3.29211e-12	3.87803e-12	2.26838e-14	9.31396e-12	2	102102500	102140000	2500	Ppy,		None	None
chr11	95585000	95590000	chr11	95645000	95650000	.	.	.	.	0,255,255	38	6.80468	8.03364	10.8389	10.9316	3.29211e-12	8.38049e-10	3.53572e-07	3.79217e-07	4	95587500	95652500	15000	Ngfr,		None	None
chr11	95530000	95535000	chr11	95585000	95590000	.	.	.	.	0,255,255	38	7.0769	6.45028	5.76035	6.622	3.29211e-12	3.87803e-12	2.26838e-14	9.31396e-12	5	95536500	95584500	6325		Ngfr,	None	None
chr11	94935000	94940000	chr11	94970000	94975000	.	.	.	.	0,255,255	38	9.46033	8.83402	9.18891	8.72252	8.24482e-10	8.38049e-10	2.33627e-09	2.11036e-09	1	94937500	94972500	0	Col1a1,		None	EE
chr11	75400000	75405000	chr11	75460000	75465000	.	.	.	.	0,255,255	38	11.0481	9.91674	9.22342	7.89926	1.06201e-07	1.02247e-07	2.33627e-09	2.11036e-09	6	75410000	75459166	12937		Tlcd2,	Single	EP
chr11	60350000	60355000	chr11	60415000	60420000	.	.	.	.	0,255,255	38	8.69917	8.68584	11.5668	8.9782	8.24482e-10	8.38049e-10	3.53572e-07	2.11036e-09	4	60356250	60411250	8839	Drc3,Tom1l2,	Gid4,Atpaf2,	Dual	PP
chr11	60105000	60110000	chr11	60175000	60180000	.	.	.	.	0,255,255	38	9.27927	9.21746	12.107	8.76252	8.24482e-10	8.38049e-10	3.53572e-07	2.11036e-09	6	60108333	60185833	11697	Rai1,		Single	EE
chr11	55200000	55205000	chr11	55385000	55390000	.	.	.	.	0,255,255	38	3.82466	3.36913	4.82672	5.10288	3.62317e-20	2.73537e-20	4.38503e-17	2.57536e-14	4	55201250	55382500	5154	Slc36a1,		None	None
chr11	29635000	29640000	chr11	29690000	29695000	.	.	.	.	0,255,255	38	7.38513	6.86584	7.37587	7.37089	3.29211e-12	3.87803e-12	8.8784e-12	9.31396e-12	2	29642500	29692500	5000		Rtn4,	Single	EP
chr11	119085000	119090000	chr11	119125000	119130000	.	.	.	.	0,255,255	37	13.0003	13.4322	12.0077	15.8084	3.35091e-05	2.37043e-05	9.39323e-07	0.00541957	2	119090000	119127500	2500	Cbx4,		Single	EE
chr11	106215000	106220000	chr11	106255000	106260000	.	.	.	.	0,255,255	37	10.0816	10.7724	12.765	13.2684	2.9046e-07	2.81128e-07	9.92071e-05	9.65661e-05	2	106217500	106265000	7500	Ddx42,Ccdc47,	Psmc5,Ftsj3,	Dual	PP
chr11	103115000	103120000	chr11	103155000	103160000	.	.	.	.	0,255,255	37	8.39987	9.49375	18.0687	10.0258	2.81422e-09	2.85229e-09	0.00533991	1.0267e-06	1	103117500	103157500	0	Hexim1,		Dual	EE
chr11	98930000	98935000	chr11	98965000	98970000	.	.	.	.	0,255,255	37	8.7016	9.94328	10.7359	9.14519	2.81422e-09	2.81128e-07	9.39323e-07	7.41007e-09	9	98928055	98971944	14928			None	None
chr11	82045000	82050000	chr11	82175000	82180000	.	.	.	.	0,255,255	37	4.00859	3.37676	3.49391	4.89347	1.59312e-16	2.29974e-19	5.47928e-19	2.23794e-16	4	82051250	82173750	6374	Ccl7,		None	None
chr11	80380000	80385000	chr11	80425000	80430000	.	.	.	.	0,255,255	37	9.06794	8.43739	9.30295	6.97402	2.81422e-09	2.85229e-09	7.82387e-09	3.83432e-11	1	80382500	80427500	0	5730455P16Rik,Zfp207,	Psmd11,	Dual	PP
chr11	66905000	66910000	chr11	67020000	67025000	.	.	.	.	0,255,255	37	3.52142	2.85622	5.74774	2.13418	3.09821e-19	3.98133e-22	1.21926e-13	1.02903e-24	4	66907500	67020000	5590	Pirt,	Tmem220,	None	PP
chr11	54700000	54705000	chr11	54860000	54865000	.	.	.	.	0,255,255	37	5.84762	4.75653	4.9007	6.79623	5.64845e-14	1.54268e-16	2.86361e-16	3.83432e-11	7	54696785	54863928	14356		Lyrm7,Hint1,	Single	None
chr11	3470000	3475000	chr11	3510000	3515000	.	.	.	.	0,255,255	37	5.76537	5.61397	6.37966	5.50281	5.64845e-14	5.82845e-14	3.79559e-11	1.36465e-13	7	3474642	3513214	9146		Selenom,	Single	None
chr11	97795000	97800000	chr11	97880000	97885000	.	.	.	.	0,255,255	36	4.81701	4.99071	7.42403	7.64887	1.06388e-15	3.00904e-13	1.53421e-10	1.59572e-10	5	97794500	97883500	12042	Lasp1,	Fbxo47,	Dual	PP
chr11	97150000	97155000	chr11	97185000	97190000	.	.	.	.	0,255,255	36	14.4203	12.5496	15.8004	11.5483	7.4719e-05	5.25497e-05	0.00966351	2.71784e-06	1	97152500	97187500	0	Tbkbp1,	Kpnb1,	Single	PP
chr11	69800000	69805000	chr11	69875000	69880000	.	.	.	.	0,255,255	36	6.66892	8.49577	12.6253	11.1596	5.71574e-11	9.56343e-09	0.00021204	2.71784e-06	2	69805000	69877500	2500	Fgf11,	Tmem95,	None	PP
chr11	69755000	69760000	chr11	69835000	69840000	.	.	.	.	0,255,255	36	6.43263	9.80555	12.6638	11.4105	5.71574e-11	9.56343e-09	0.00021204	2.71784e-06	2	69757500	69842500	5000	Polr2a,	Tmem256,Nlgn2,	Dual	PP
chr11	20110000	20115000	chr11	20200000	20205000	.	.	.	.	0,255,255	36	6.90416	6.08305	6.29047	7.14439	5.71574e-11	3.00904e-13	1.53421e-10	1.59572e-10	1	20112500	20202500	0	Actr2,	Rab1a,	Dual	PP
chr11	3535000	3540000	chr11	3645000	3650000	.	.	.	.	0,255,255	36	6.28461	6.09043	11.0897	7.28424	5.71574e-11	3.00904e-13	2.50561e-06	1.59572e-10	2	3537500	3655000	7500		Morc2a,Tug1,	Dual	EP
chr11	120515000	120520000	chr11	120550000	120555000	.	.	.	.	0,255,255	35	8.94179	10.5133	10.0658	8.85935	2.9265e-08	2.05804e-06	6.63682e-06	8.02026e-08	2	120517500	120557500	5000		Mcrip1,Ppp1r27,	None	EP
chr11	116315000	116320000	chr11	116445000	116450000	.	.	.	.	0,255,255	35	4.52486	4.63582	6.19959	6.61573	6.42349e-15	6.02382e-15	3.16395e-12	6.11342e-10	4	116318750	116446250	9520			None	None
chr11	114810000	114815000	chr11	114910000	114915000	.	.	.	.	0,255,255	35	3.70024	3.35637	5.65721	4.04755	1.98522e-17	1.51195e-17	3.16395e-12	9.05098e-15	3	114814166	114909166	3727			None	None
chr11	94160000	94165000	chr11	94210000	94215000	.	.	.	.	0,255,255	35	8.102	9.56927	12.8905	17.5584	2.9265e-08	2.93746e-08	0.000435503	0.017232	1	94162500	94212500	0		Tob1,	Single	None
chr11	75420000	75425000	chr11	75455000	75460000	.	.	.	.	0,255,255	35	7.26298	9.16222	8.36349	7.2596	2.36773e-10	2.93746e-08	8.25008e-08	6.11342e-10	1	75422500	75457500	0	Serpinf1,	Wdr81,Tlcd2,	None	PP
chr11	67110000	67115000	chr11	67350000	67355000	.	.	.	.	0,255,255	35	2.69279	2.19508	3.62162	3.24021	7.905e-20	8.72204e-23	3.29993e-17	3.77037e-17	6	67111666	67351666	10865			None	None
chr11	54025000	54030000	chr11	54060000	54065000	.	.	.	.	0,255,255	35	6.92314	12.4536	5.26767	11.6912	2.36773e-10	0.00011389	3.16395e-12	7.15884e-06	8	54013125	54058750	16829	Slc22a4,		Dual	EE
chr11	29770000	29775000	chr11	29805000	29810000	.	.	.	.	0,255,255	35	8.67362	8.6279	8.2587	9.2227	2.9265e-08	2.93746e-08	8.25008e-08	8.02026e-08	1	29772500	29807500	0			None	EE
chr11	20475000	20480000	chr11	20540000	20545000	.	.	.	.	0,255,255	35	4.82419	5.86124	6.79109	6.3525	6.42349e-15	1.5336e-12	6.20683e-10	6.11342e-10	4	20470000	20540000	12748		Sertad2,	Single	EP
chr11	19835000	19840000	chr11	19920000	19925000	.	.	.	.	0,255,255	35	5.81083	4.78267	5.7085	3.81555	1.45292e-12	6.02382e-15	3.16395e-12	3.77037e-17	10	19839000	19922000	10124		Spred2,	Single	EP
chr11	118325000	118330000	chr11	118365000	118370000	.	.	.	.	0,255,255	34	7.74094	8.46386	8.8215	11.3395	9.18611e-10	9.41939e-08	2.55792e-07	1.82953e-05	8	118321875	118367500	10915			None	EE
chr11	116585000	116590000	chr11	116625000	116630000	.	.	.	.	0,255,255	34	7.4549	7.44326	7.93703	9.32548	9.18611e-10	1.05437e-09	2.55792e-07	2.54477e-07	4	116586250	116623750	7289	Aanat,	Rhbdf2,	Single	PP
chr11	115560000	115565000	chr11	115600000	115605000	.	.	.	.	0,255,255	34	7.75136	8.04318	8.83103	10.8517	9.18611e-10	9.41939e-08	2.55792e-07	1.82953e-05	3	115564166	115605833	6872	Nup85,	Mrps7,Gga3,	Single	PP
chr11	100890000	100895000	chr11	100955000	100960000	.	.	.	.	0,255,255	34	4.21705	4.27151	4.98571	5.12248	4.15265e-14	3.97958e-14	1.56103e-11	1.53867e-11	4	100897500	100952500	11180			None	None
chr11	98030000	98035000	chr11	98075000	98080000	.	.	.	.	0,255,255	34	5.08956	5.3126	9.56806	5.4056	7.20895e-12	7.35408e-12	2.55792e-07	1.53867e-11	2	98032500	98075000	2500			None	None
chr11	97280000	97285000	chr11	97315000	97320000	.	.	.	.	0,255,255	34	6.74165	6.94035	7.87739	6.00899	9.18611e-10	1.05437e-09	2.55792e-07	1.53867e-11	3	97279166	97315833	3728	Npepps,	Mrpl45,	Dual	PP
chr11	69670000	69675000	chr11	69755000	69760000	.	.	.	.	0,255,255	34	8.29555	7.50396	7.49509	8.9174	9.21596e-08	1.05437e-09	2.43727e-09	2.54477e-07	2	69677500	69757500	5000	Eif4a1,	Polr2a,	Dual	PP
chr11	51615000	51620000	chr11	51650000	51655000	.	.	.	.	0,255,255	34	11.2623	12.0409	13.7005	9.53986	5.54712e-06	5.2888e-06	0.000898554	2.54477e-07	1	51617500	51652500	0	Nhp2,	D930048N14Rik,N4bp3,	Single	PP
chr11	120595000	120600000	chr11	120630000	120635000	.	.	.	.	0,255,255	33	11.7016	11.8776	11.9619	11.0078	1.35065e-05	1.31078e-05	4.17981e-05	4.39292e-05	2	120592500	120627500	7071	Anapc11,Alyref,	Mafg,	Dual	PP
chr11	120230000	120235000	chr11	120265000	120270000	.	.	.	.	0,255,255	33	11.5172	12.1703	11.7168	13.0598	1.35065e-05	1.31078e-05	4.17981e-05	0.00185406	1	120232500	120267500	0	Bahcc1,		None	None
chr11	119040000	119045000	chr11	119125000	119130000	.	.	.	.	0,255,255	33	7.47051	9.17711	12.8034	8.52879	3.44662e-09	2.86088e-07	0.00172459	7.7814e-07	3	119045833	119134166	13744	Cbx8,		Single	EE
chr11	117235000	117240000	chr11	117355000	117360000	.	.	.	.	0,255,255	33	4.51359	4.21274	7.21607	7.09748	2.27308e-13	2.30961e-13	9.15143e-09	8.82139e-09	2	117237500	117360000	2500			None	None
chr11	115370000	115375000	chr11	115410000	115415000	.	.	.	.	0,255,255	33	9.20853	9.85613	9.77649	9.95347	2.81965e-07	1.31078e-05	7.74683e-07	4.39292e-05	3	115370833	115415833	3727			Dual	EE
chr11	109610000	109615000	chr11	109650000	109655000	.	.	.	.	0,255,255	33	10.2602	9.77752	6.16568	8.78896	1.35065e-05	2.86088e-07	7.28726e-11	7.7814e-07	2	109612500	109650000	2500	Wipi1,		Dual	EE
chr11	105925000	105930000	chr11	106035000	106040000	.	.	.	.	0,255,255	33	5.74402	5.28589	9.21226	6.10984	3.54565e-11	3.49095e-11	7.74683e-07	7.24239e-11	4	105930000	106028750	9100		Dcaf7,	Single	None
chr11	100980000	100985000	chr11	101055000	101060000	.	.	.	.	0,255,255	33	3.95829	4.01213	4.74154	7.21661	2.27308e-13	2.30961e-13	3.92835e-13	8.82139e-09	4	100980000	101062500	7500			None	None
chr11	96785000	96790000	chr11	96825000	96830000	.	.	.	.	0,255,255	33	9.17045	10.1144	13.0729	10.0918	2.81965e-07	1.31078e-05	0.00172459	4.39292e-05	4	96788750	96827500	5154	Cbx1,	Nfe2l1,	Dual	PP
chr11	89165000	89170000	chr11	89300000	89305000	.	.	.	.	0,255,255	33	3.25688	3.18346	3.61794	4.67174	1.09933e-15	8.09107e-16	1.6482e-15	3.24902e-13	4	89168750	89301250	8839		Nog,	None	None
chr11	77980000	77985000	chr11	78175000	78180000	.	.	.	.	0,255,255	33	6.16955	4.36546	4.05305	5.56605	3.54565e-11	2.30961e-13	3.92835e-13	7.24239e-11	1	77982500	78177500	0	Phf12,	Tlcd1,Nek8,	Dual	PP
chr11	49710000	49715000	chr11	49845000	49850000	.	.	.	.	0,255,255	33	7.22026	8.06476	7.31648	8.99358	3.44662e-09	2.86088e-07	9.15143e-09	7.7814e-07	5	49723500	49854500	13601	Cnot6,	Mapk9,	Dual	PP
chr11	31670000	31675000	chr11	31945000	31950000	.	.	.	.	0,255,255	33	3.16008	3.06499	5.04448	4.72034	1.09933e-15	2.98977e-18	7.28726e-11	3.24902e-13	4	31675000	31950000	3536	Bod1,		None	EE
chr11	6475000	6480000	chr11	6525000	6530000	.	.	.	.	0,255,255	33	7.71122	7.68331	8.78209	6.85322	3.44662e-09	4.01251e-09	7.74683e-07	8.82139e-09	3	6477500	6525833	6009	Purb,		Single	EE
chr11	4255000	4260000	chr11	4420000	4425000	.	.	.	.	0,255,255	33	2.87114	3.18179	4.70685	5.51189	4.53108e-18	8.09107e-16	3.92835e-13	7.24239e-11	5	4261500	4422500	6403	Lif,		None	None
chr11	120150000	120155000	chr11	120185000	120190000	.	.	.	.	0,255,255	32	12.0621	13.0786	12.2474	11.0941	3.23123e-05	0.000939573	9.90168e-05	0.000106728	3	120155833	120195833	13438	Slc38a10,		Dual	EE
chr11	117910000	117915000	chr11	117965000	117970000	.	.	.	.	0,255,255	32	6.02843	6.78039	9.42084	11.3995	1.62167e-10	1.44516e-08	2.21964e-06	0.000106728	5	117921500	117965500	11402		Socs3,	Single	None
chr11	102185000	102190000	chr11	102220000	102225000	.	.	.	.	0,255,255	32	10.2568	12.9046	13.9812	9.33928	3.23123e-05	0.000939573	0.00325006	2.21728e-06	1	102187500	102222500	0	Lsm12,G6pc3,		None	None
chr11	101985000	101990000	chr11	102035000	102040000	.	.	.	.	0,255,255	32	4.6274	4.70818	5.37882	6.22405	1.29477e-12	1.29464e-12	3.28946e-10	3.38297e-10	4	101991250	102036250	11319	Dusp3,	Cd300lg,	Single	PP
chr11	101465000	101470000	chr11	101550000	101555000	.	.	.	.	0,255,255	32	8.90322	7.74709	9.64331	8.00214	8.20044e-07	1.44516e-08	2.21964e-06	2.21728e-06	1	101467500	101552500	0	Rnd2,Vat1,	Nbr1,Brca1,	Dual	PP
chr11	100570000	100575000	chr11	100695000	100700000	.	.	.	.	0,255,255	32	3.85721	3.63947	3.50303	6.27135	7.66218e-15	5.86414e-15	1.14965e-14	3.14401e-08	4	100571250	100698750	6374	Cnp,		None	None
chr11	100355000	100360000	chr11	100410000	100415000	.	.	.	.	0,255,255	32	8.59932	8.89803	13.4465	13.467	8.20044e-07	8.2971e-07	0.00325006	0.00351662	9	100360833	100406388	14282	Hap1,	Fkbp10,P3h4,	None	PP
chr11	79700000	79705000	chr11	79920000	79925000	.	.	.	.	0,255,255	32	8.04269	5.8625	7.86223	7.7415	8.20044e-07	1.63849e-10	2.21964e-06	3.14401e-08	8	79707500	79920000	9014			Single	None
chr11	74720000	74725000	chr11	74830000	74835000	.	.	.	.	0,255,255	32	6.51587	6.93118	7.71032	5.18736	1.25406e-08	1.44516e-08	3.31829e-08	3.38297e-10	2	74722500	74835000	2500	Pafah1b1,	Mnt,	Dual	PP
chr11	73005000	73010000	chr11	73045000	73050000	.	.	.	.	0,255,255	32	6.05589	6.1047	7.94357	4.91906	1.62167e-10	1.63849e-10	2.21964e-06	1.85674e-12	4	73007500	73045000	5590		Ncbp3,	Single	None
chr11	70665000	70670000	chr11	70700000	70705000	.	.	.	.	0,255,255	32	10.3693	12.837	10.895	11.354	3.23123e-05	0.000939573	9.90168e-05	0.000106728	2	70662500	70702500	5000	Spag7,	Kif1c,Inca1,	Dual	PP
chr11	69845000	69850000	chr11	69880000	69885000	.	.	.	.	0,255,255	32	10.4375	11.4943	13.0729	8.28974	3.23123e-05	3.16044e-05	0.00325006	2.21728e-06	4	69842500	69905000	23049	Plscr3,	Tmem95,Kctd11,	Dual	PP
chr11	60725000	60730000	chr11	60775000	60780000	.	.	.	.	0,255,255	32	10.9072	11.3833	11.6589	18.7049	3.23123e-05	3.16044e-05	9.90168e-05	0.0672908	2	60730000	60772500	5590	Mief2,Flii,	Smcr8,Top3a,	Dual	PP
chr11	32355000	32360000	chr11	32395000	32400000	.	.	.	.	0,255,255	32	6.16313	6.49181	7.07383	7.26527	1.62167e-10	1.44516e-08	3.31829e-08	3.14401e-08	5	32351500	32400500	9487			None	EE
chr11	20200000	20205000	chr11	20245000	20250000	.	.	.	.	0,255,255	32	11.2615	10.3413	13.4735	9.58947	3.23123e-05	3.16044e-05	0.00325006	2.21728e-06	1	20202500	20247500	0	Rab1a,	Cep68,	Dual	PP
chr11	4590000	4595000	chr11	4635000	4640000	.	.	.	.	0,255,255	32	6.91101	7.20079	7.88986	5.48412	1.25406e-08	1.44516e-08	2.21964e-06	3.38297e-10	3	4590833	4637500	13333	Mtmr3,	Ascc2,	Dual	PP
chr11	120010000	120015000	chr11	120095000	120100000	.	.	.	.	0,255,255	31	8.44913	7.07916	7.60689	8.16334	2.29493e-06	5.05972e-08	1.17994e-07	6.326e-06	5	120023500	120099500	11402		Ndufaf8,Tepsin,	Single	None
chr11	116670000	116675000	chr11	116805000	116810000	.	.	.	.	0,255,255	31	8.14623	7.63351	9.29681	11.5649	2.29493e-06	5.05972e-08	6.274e-06	0.000240249	1	116672500	116807500	0			Single	EE
chr11	116085000	116090000	chr11	116135000	116140000	.	.	.	.	0,255,255	31	8.26143	8.60741	9.66691	13.563	2.29493e-06	2.34253e-06	6.274e-06	0.00644554	4	116092500	116131250	11792	Wbp2,	Mrpl38,	Dual	PP
chr11	97985000	97990000	chr11	98020000	98025000	.	.	.	.	0,255,255	31	12.4646	10.867	9.10524	12.6354	0.00268467	7.25371e-05	6.274e-06	0.00644554	1	97987500	98022500	0	Plxdc1,	Cacnb1,Rpl19,	Single	PP
chr11	97795000	97800000	chr11	97840000	97845000	.	.	.	.	0,255,255	31	7.95289	7.72611	10.1484	8.2516	2.29493e-06	5.05972e-08	0.000220619	6.326e-06	6	97800000	97840000	7906	Lasp1,	B230217C12Rik,	Single	PP
chr11	95005000	95010000	chr11	95040000	95045000	.	.	.	.	0,255,255	31	14.5054	13.0722	12.5638	14.4967	0.00268467	0.00180106	0.00615584	0.00644554	2	95000000	95042500	7500	Samd14,	Pdk2,	Single	PP
chr11	94130000	94135000	chr11	94275000	94280000	.	.	.	.	0,255,255	31	3.445	4.16687	7.63689	3.62355	5.31353e-14	7.32149e-12	1.17994e-07	9.93102e-14	4	94131250	94278750	6374		Gm21885,	None	EP
chr11	93965000	93970000	chr11	94085000	94090000	.	.	.	.	0,255,255	31	4.40496	4.07521	4.71905	4.81887	7.20478e-12	7.32149e-12	1.30118e-11	1.09237e-11	2	93970000	94087500	2500	Gm20390,Nme1,		Single	None
chr11	62920000	62925000	chr11	63130000	63135000	.	.	.	.	0,255,255	31	4.19696	5.25661	6.86767	7.62662	7.20478e-12	7.41257e-10	1.17994e-07	1.09153e-07	5	62916500	63135500	14142			Single	EE
chr11	23495000	23500000	chr11	23565000	23570000	.	.	.	.	0,255,255	31	6.18547	5.82559	5.77229	8.78636	7.3365e-10	7.41257e-10	1.43361e-09	6.326e-06	1	23497500	23567500	0	Ahsa2,		Single	None
chr11	120185000	120190000	chr11	120305000	120310000	.	.	.	.	0,255,255	30	8.56407	8.51783	8.48058	13.2312	6.31132e-06	6.3673e-06	1.73151e-05	0.0116049	2	120190000	120312500	5590			Single	EE
chr11	116530000	116535000	chr11	116580000	116585000	.	.	.	.	0,255,255	30	9.32925	9.36452	9.99096	12.0332	6.31132e-06	6.3673e-06	0.00048628	0.000539541	1	116532500	116582500	0	Sphk1,	Ube2o,Aanat,	Single	PP
chr11	113680000	113685000	chr11	113750000	113755000	.	.	.	.	0,255,255	30	7.48376	7.0943	6.52694	9.48151	1.49749e-07	1.73051e-07	4.0929e-07	1.72381e-05	3	113682500	113744166	11666	D11Wsu47e,Fam104a,	Cdc42ep4,	Dual	PP
chr11	109425000	109430000	chr11	109610000	109615000	.	.	.	.	0,255,255	30	10.5781	6.19178	4.18235	3.96308	0.000173084	3.22018e-09	6.69062e-11	5.80556e-11	1	109427500	109612500	0	Amz2,	Wipi1,	Dual	PP
chr11	104315000	104320000	chr11	104460000	104465000	.	.	.	.	0,255,255	30	5.0017	4.19437	4.68263	6.87537	3.13072e-09	3.92484e-11	6.69062e-11	3.71111e-07	2	104317500	104465000	2500			None	None
chr11	103360000	103365000	chr11	103410000	103415000	.	.	.	.	0,255,255	30	9.08082	9.24904	9.85728	9.85204	6.31132e-06	6.3673e-06	0.00048628	0.000539541	3	103362500	103405833	8333	Arhgap27,	Plekhm1,	Dual	PP
chr11	98150000	98155000	chr11	98190000	98195000	.	.	.	.	0,255,255	30	8.36767	8.64523	8.48424	8.3421	6.31132e-06	6.3673e-06	1.73151e-05	1.72381e-05	3	98150833	98195833	6872	Fbxl20,	Med1,	Dual	PP
chr11	95395000	95400000	chr11	95520000	95525000	.	.	.	.	0,255,255	30	6.23731	4.91492	5.36667	6.86597	1.49749e-07	3.92484e-11	6.25717e-09	3.71111e-07	18	95395833	95515000	20834			None	None
chr11	95125000	95130000	chr11	95160000	95165000	.	.	.	.	0,255,255	30	8.25362	8.74081	8.87846	8.98997	6.31132e-06	6.3673e-06	1.73151e-05	1.72381e-05	3	95125833	95162500	6009			None	None
chr11	85845000	85850000	chr11	85970000	85975000	.	.	.	.	0,255,255	30	4.23134	3.41148	5.34838	4.21783	3.93109e-11	2.88991e-13	6.25717e-09	5.80556e-11	4	85848750	85971250	6374	Gm11444,		None	None
chr11	79735000	79740000	chr11	79775000	79780000	.	.	.	.	0,255,255	30	8.53624	9.34536	10.9729	11.2145	6.31132e-06	6.3673e-06	0.00048628	0.000539541	1	79737500	79777500	0			None	EE
chr11	62755000	62760000	chr11	62845000	62850000	.	.	.	.	0,255,255	30	6.51908	6.10463	11.6136	3.92602	1.49749e-07	3.22018e-09	0.00048628	6.30428e-13	4	62757500	62848750	11250		Fbxw10,	Single	None
chr11	62075000	62080000	chr11	62280000	62285000	.	.	.	.	0,255,255	30	5.61875	6.44351	4.76502	12.6539	3.13072e-09	1.73051e-07	6.69062e-11	0.0116049	2	62077500	62275000	7500		Ttc19,Zswim7,	Dual	EP
chr11	29545000	29550000	chr11	29690000	29695000	.	.	.	.	0,255,255	30	4.28947	5.06864	5.14059	6.96459	3.93109e-11	3.22018e-09	6.25717e-09	3.71111e-07	3	29549166	29692500	6010	Clhc1,Rps27a,	Rtn4,	Dual	PP
chr11	17155000	17160000	chr11	17210000	17215000	.	.	.	.	0,255,255	30	6.17748	5.95229	3.76916	7.83623	3.13072e-09	3.22018e-09	5.32317e-13	1.72381e-05	2	17160000	17212500	2500	Ppp3r1,	Pno1,	Dual	PP
chr11	119815000	119820000	chr11	119855000	119860000	.	.	.	.	0,255,255	29	7.77276	7.7018	7.31904	9.47122	5.01026e-07	5.73205e-07	1.35353e-06	4.5373e-05	2	119812500	119857500	5000			None	EE
chr11	115160000	115165000	chr11	115275000	115280000	.	.	.	.	0,255,255	29	9.8639	7.30053	6.81345	10.7882	0.000371449	5.73205e-07	1.35353e-06	0.00115019	1	115162500	115277500	0	Slc9a3r1,	Fdxr,	Dual	PP
chr11	113645000	113650000	chr11	113680000	113685000	.	.	.	.	0,255,255	29	10.3067	8.67867	10.5803	8.49773	0.000371449	1.67497e-05	0.00103124	4.5373e-05	1	113647500	113682500	0	Cog1,Slc39a11,	D11Wsu47e,Fam104a,	Single	PP
chr11	109670000	109675000	chr11	109860000	109865000	.	.	.	.	0,255,255	29	3.66947	2.722	2.20741	3.47021	2.29602e-12	1.50071e-14	2.50825e-16	4.23063e-12	4	109668750	109858750	11859			None	EE
chr11	106415000	106420000	chr11	106490000	106495000	.	.	.	.	0,255,255	29	3.5985	3.56117	4.00936	5.9235	2.29602e-12	1.90397e-12	3.36782e-10	2.76216e-08	3	106419166	106490833	3728			None	None
chr11	102775000	102780000	chr11	102850000	102855000	.	.	.	.	0,255,255	29	4.79118	5.71002	9.6698	7.83412	1.98369e-10	1.34096e-08	4.6261e-05	1.20968e-06	4	102775000	102857500	5590			Single	None
chr11	98795000	98800000	chr11	98835000	98840000	.	.	.	.	0,255,255	29	10.4369	10.2166	9.90049	10.581	0.000371449	0.000367162	0.00103124	0.00115019	1	98797500	98837500	0	Msl1,	Rapgefl1,	None	PP
chr11	84825000	84830000	chr11	84870000	84875000	.	.	.	.	0,255,255	29	9.66799	9.05626	12.6599	8.2545	1.68846e-05	1.67497e-05	0.0196703	4.5373e-05	3	84824166	84870833	6871	Dhrs11,	Ggnbp2,	Dual	PP
chr11	79585000	79590000	chr11	79685000	79690000	.	.	.	.	0,255,255	29	4.07508	3.2146	3.54317	4.93837	1.98369e-10	1.90397e-12	3.1847e-12	3.01547e-10	2	79590000	79680000	7906	Rab11fip4,		None	None
chr11	75780000	75785000	chr11	75900000	75905000	.	.	.	.	0,255,255	29	4.43174	3.90791	5.67253	4.3307	1.98369e-10	1.90397e-12	2.57225e-08	3.01547e-10	2	75787500	75902500	5000			None	None
chr11	74980000	74985000	chr11	75165000	75170000	.	.	.	.	0,255,255	29	5.00117	4.11163	3.87751	5.95197	1.26416e-08	1.96263e-10	3.1847e-12	2.76216e-08	5	74982500	75163500	6403		Hic1,	None	None
chr11	70450000	70455000	chr11	70505000	70510000	.	.	.	.	0,255,255	29	6.20803	5.93942	6.05338	8.81607	1.26416e-08	1.34096e-08	2.57225e-08	4.5373e-05	9	70435833	70510277	23498	Med11,	Tm4sf5,	Single	PP
chr11	69920000	69925000	chr11	69995000	70000000	.	.	.	.	0,255,255	29	8.12178	7.68646	8.81184	7.195	1.68846e-05	5.73205e-07	4.6261e-05	1.20968e-06	2	69922500	69990000	7500	Eif5a,	Phf23,Dvl2,	Single	PP
chr11	69880000	69885000	chr11	69915000	69920000	.	.	.	.	0,255,255	29	11.1962	9.56937	10.1848	11.306	0.000371449	1.67497e-05	0.00103124	0.00115019	1	69882500	69917500	0	Tmem95,Kctd11,		Single	EE
chr11	61415000	61420000	chr11	61500000	61505000	.	.	.	.	0,255,255	29	4.38733	3.27168	3.26455	4.01653	1.98369e-10	1.90397e-12	3.1847e-12	3.01547e-10	6	61412500	61499166	9719		B9d1,	Single	None
chr11	57820000	57825000	chr11	57930000	57935000	.	.	.	.	0,255,255	29	2.22536	2.10059	2.71119	3.98162	2.02316e-16	1.18886e-16	3.66638e-14	3.01547e-10	3	57820833	57932500	6009			Single	None
chr11	32220000	32225000	chr11	32265000	32270000	.	.	.	.	0,255,255	29	8.65281	10.7564	13.9585	12.3752	1.68846e-05	0.000367162	0.0196703	0.00115019	2	32215000	32267500	7500	Rhbdf1,Mpg,	Nprl3,	Single	PP
chr11	23630000	23635000	chr11	23665000	23670000	.	.	.	.	0,255,255	29	8.95162	8.43442	7.93464	9.14555	1.68846e-05	1.67497e-05	4.6261e-05	4.5373e-05	1	23632500	23667500	0	0610010F05Rik,	Pus10,Pex13,	Dual	PP
chr11	6545000	6550000	chr11	6625000	6630000	.	.	.	.	0,255,255	29	7.30468	5.49207	5.64763	6.84814	5.01026e-07	1.34096e-08	2.57225e-08	1.20968e-06	2	6537500	6627500	10000	Ccm2,	Tbrg4,	Dual	PP
chr11	5995000	6000000	chr11	6185000	6190000	.	.	.	.	0,255,255	29	3.44121	3.26345	3.80765	4.95366	2.29602e-12	1.90397e-12	3.1847e-12	3.01547e-10	3	5994166	6185833	3728			None	None
chr11	5485000	5490000	chr11	5520000	5525000	.	.	.	.	0,255,255	29	7.30484	6.60198	7.20597	7.5005	5.01026e-07	5.73205e-07	1.35353e-06	1.20968e-06	1	5487500	5522500	0		Xbp1,	Single	EP
chr11	120490000	120495000	chr11	120570000	120575000	.	.	.	.	0,255,255	28	10.7116	11.8177	12.3335	13.213	0.000778305	0.00074952	0.00215289	0.0343332	2	120492500	120577500	5000	Slc25a10,	P4hb,	Single	PP
chr11	118445000	118450000	chr11	118490000	118495000	.	.	.	.	0,255,255	28	5.05189	5.07127	5.70181	5.85805	4.86515e-08	5.12979e-08	1.00727e-07	1.07329e-07	1	118447500	118492500	0			None	None
chr11	117315000	117320000	chr11	117350000	117355000	.	.	.	.	0,255,255	28	9.64185	9.75302	9.96713	10.492	4.27717e-05	4.29486e-05	0.00215289	0.00237935	5	117316500	117355500	6325			None	None
chr11	115940000	115945000	chr11	115995000	116000000	.	.	.	.	0,255,255	28	4.22762	5.03356	6.64495	10.2833	9.78738e-10	5.12979e-08	4.11741e-06	0.00237935	7	115941071	115998928	26668			None	None
chr11	115625000	115630000	chr11	115705000	115710000	.	.	.	.	0,255,255	28	7.60908	7.00678	6.67204	11.1595	1.56992e-06	1.80133e-06	4.11741e-06	0.00237935	8	115641250	115710625	27479	Slc25a19,	Grb2,	None	PP
chr11	113700000	113705000	chr11	113810000	113815000	.	.	.	.	0,255,255	28	2.92632	2.35306	3.00275	3.01658	1.78943e-13	1.16664e-15	2.65879e-13	2.5464e-13	5	113705500	113810500	7616			None	None
chr11	100570000	100575000	chr11	100615000	100620000	.	.	.	.	0,255,255	28	7.4847	7.62666	9.36752	7.90783	1.56992e-06	1.80133e-06	0.000115094	0.000113234	3	100574166	100615833	3728	Cnp,	Nkiras2,Dnajc7,	Single	PP
chr11	97530000	97535000	chr11	97625000	97630000	.	.	.	.	0,255,255	28	8.02997	8.3619	9.27223	9.52303	4.27717e-05	4.29486e-05	0.000115094	0.000113234	3	97532500	97622500	5000		Epop,	Single	None
chr11	96825000	96830000	chr11	96860000	96865000	.	.	.	.	0,255,255	28	12.1427	13.0965	11.3294	13.2865	0.000778305	0.0105678	0.00215289	0.0343332	2	96825000	96862500	2500	Nfe2l1,		Dual	EE
chr11	84880000	84885000	chr11	84915000	84920000	.	.	.	.	0,255,255	28	6.91087	6.53816	6.23995	7.86627	1.56992e-06	1.80133e-06	4.11741e-06	0.000113234	1	84882500	84917500	0	Myo19,Pigw,	Znhit3,	Single	PP
chr11	79700000	79705000	chr11	79960000	79965000	.	.	.	.	0,255,255	28	7.48047	5.74872	12.0971	6.88911	1.56992e-06	5.12979e-08	0.00215289	3.75381e-06	2	79705000	79962500	2500		Utp6,	Dual	EP
chr11	74400000	74405000	chr11	74520000	74525000	.	.	.	.	0,255,255	28	4.28094	5.29064	5.69407	9.6721	9.78738e-10	5.12979e-08	1.00727e-07	0.000113234	1	74402500	74522500	0			Single	EE
chr11	74375000	74380000	chr11	74525000	74530000	.	.	.	.	0,255,255	28	5.11983	3.81177	4.12047	7.21849	4.86515e-08	1.17714e-11	1.65708e-09	3.75381e-06	3	74379166	74535833	11785			None	None
chr11	59305000	59310000	chr11	59470000	59475000	.	.	.	.	0,255,255	28	6.43734	6.47524	9.93896	7.72698	1.56992e-06	1.80133e-06	0.00215289	3.75381e-06	8	59303750	59478125	9458	Wnt9a,	Zfp867,	Single	PP
chr11	54000000	54005000	chr11	54085000	54090000	.	.	.	.	0,255,255	28	4.19776	3.99765	8.02704	3.94643	9.78738e-10	9.79287e-10	0.000115094	1.46631e-09	2	54002500	54090000	2500			None	None
chr11	52280000	52285000	chr11	52335000	52340000	.	.	.	.	0,255,255	28	8.61267	9.4375	9.5544	11.0803	4.27717e-05	4.29486e-05	0.000115094	0.00237935	5	52291500	52336500	9849	Tcf7,		None	None
chr11	51820000	51825000	chr11	51855000	51860000	.	.	.	.	0,255,255	28	8.9355	8.22219	9.06457	7.80533	4.27717e-05	4.29486e-05	0.000115094	3.75381e-06	2	51820000	51857500	2500		Jade2,	None	EP
chr11	40690000	40695000	chr11	40730000	40735000	.	.	.	.	0,255,255	28	8.4435	7.27187	7.61254	6.92452	4.27717e-05	1.80133e-06	4.11741e-06	3.75381e-06	1	40692500	40732500	0	Mat2b,	Nudcd2,Hmmr,	Dual	PP
chr11	18875000	18880000	chr11	19015000	19020000	.	.	.	.	0,255,255	28	4.8776	3.45774	2.42	3.33748	9.78738e-10	1.17714e-11	2.20627e-15	2.64801e-11	4	18876250	19022500	5154		Meis1,	None	EP
chr11	4260000	4265000	chr11	4295000	4300000	.	.	.	.	0,255,255	28	7.62784	8.2283	8.48163	7.32743	1.56992e-06	4.29486e-05	0.000115094	3.75381e-06	3	4264166	4300833	3728			None	None
chr11	119035000	119040000	chr11	119190000	119195000	.	.	.	.	0,255,255	27	5.98783	5.69731	7.10356	6.9253	1.84645e-07	1.9452e-07	1.24485e-05	1.16037e-05	5	119036500	119194500	13038			None	None
chr11	115625000	115630000	chr11	115810000	115815000	.	.	.	.	0,255,255	27	4.98114	5.52691	6.29584	5.73675	1.84645e-07	1.9452e-07	1.24485e-05	4.01771e-07	5	115629500	115817500	5831	Slc25a19,	Tsen54,Caskin2,	Single	PP
chr11	114675000	114680000	chr11	114725000	114730000	.	.	.	.	0,255,255	27	6.61857	6.34843	8.24112	10.1348	4.84616e-06	5.58602e-06	0.000274272	0.00474805	1	114677500	114727500	0	Ttyh2,	Dnaic2,	None	PP
chr11	109330000	109335000	chr11	109425000	109430000	.	.	.	.	0,255,255	27	4.84956	4.91471	6.22689	9.30668	4.71204e-09	4.73899e-09	3.88881e-07	0.00028361	3	109332500	109430833	11667		Amz2,	Dual	EP
chr11	102060000	102065000	chr11	102135000	102140000	.	.	.	.	0,255,255	27	3.67395	3.9016	5.73437	5.5536	8.48918e-11	7.16017e-11	3.88881e-07	4.01771e-07	2	102065000	102137500	2500			None	None
chr11	97415000	97420000	chr11	97450000	97455000	.	.	.	.	0,255,255	27	11.9774	13.4429	14.5261	12.2254	0.0016042	0.0171196	0.0550495	0.00474805	4	97416250	97460000	17897	Arhgap23,		Single	EE
chr11	96915000	96920000	chr11	97025000	97030000	.	.	.	.	0,255,255	27	5.18959	5.30224	6.30671	7.54974	1.84645e-07	1.9452e-07	1.24485e-05	1.16037e-05	2	96920000	97032500	5590	Cdk5rap3,	Scrn2,	Single	PP
chr11	81995000	82000000	chr11	82175000	82180000	.	.	.	.	0,255,255	27	2.40693	2.55758	2.81284	3.46097	1.8229e-14	9.17162e-13	1.87536e-12	1.38988e-10	5	81995500	82176500	6325			None	None
chr11	79030000	79035000	chr11	79210000	79215000	.	.	.	.	0,255,255	27	5.09137	4.37894	5.04708	6.84555	1.84645e-07	4.73899e-09	3.88881e-07	1.16037e-05	6	79031666	79214166	11335			Single	None
chr11	78185000	78190000	chr11	78260000	78265000	.	.	.	.	0,255,255	27	6.84037	6.54094	6.48019	6.09617	4.84616e-06	5.58602e-06	1.24485e-05	4.01771e-07	3	78194166	78250833	15724	Rpl23a,Rab34,	2610507B11Rik,	Single	PP
chr11	78030000	78035000	chr11	78175000	78180000	.	.	.	.	0,255,255	27	12.3509	7.99352	7.56634	12.1258	0.0016042	0.000107189	1.24485e-05	0.00474805	3	78029166	78177500	11666	Dhrs13,	Tlcd1,Nek8,	Dual	PP
chr11	73135000	73140000	chr11	73175000	73180000	.	.	.	.	0,255,255	27	6.75421	6.38459	8.28198	9.31758	4.84616e-06	5.58602e-06	0.000274272	0.00028361	1	73137500	73177500	0	Haspin,	Tax1bp3,Emc6,	Single	PP
chr11	60930000	60935000	chr11	61060000	61065000	.	.	.	.	0,255,255	27	9.33123	10.0083	11.7206	7.6721	0.00010627	0.0015256	0.00451084	1.16037e-05	3	60934166	61049166	13438	Map2k3,		Single	EE
chr11	59225000	59230000	chr11	59305000	59310000	.	.	.	.	0,255,255	27	8.37314	6.67411	8.75387	5.55827	0.00010627	5.58602e-06	0.000274272	4.01771e-07	4	59230000	59300000	7906	Arf1,	Wnt9a,	Dual	PP
chr11	44470000	44475000	chr11	44515000	44520000	.	.	.	.	0,255,255	27	6.29665	5.97485	7.35417	4.59001	4.84616e-06	1.9452e-07	1.24485e-05	7.38292e-09	2	44472500	44520000	2500	Ublcp1,	Rnf145,	Dual	PP
chr11	29130000	29135000	chr11	29170000	29175000	.	.	.	.	0,255,255	27	8.71979	8.21759	9.92325	7.84613	0.00010627	0.000107189	0.00451084	0.00028361	1	29132500	29172500	0	Pnpt1,	Ppp4r3b,	Single	PP
chr11	5785000	5790000	chr11	5835000	5840000	.	.	.	.	0,255,255	27	7.09943	7.56927	9.14302	13.1378	4.84616e-06	5.58602e-06	0.000274272	0.0562774	4	5793750	5841250	17410	Dbnl,	Polm,	Single	PP
chr11	3405000	3410000	chr11	3450000	3455000	.	.	.	.	0,255,255	27	8.29658	8.15022	8.34196	7.60255	0.00010627	0.000107189	0.000274272	1.16037e-05	1	3407500	3452500	0	Limk2,	Rnf185,	Dual	PP
chr11	121700000	121705000	chr11	121790000	121795000	.	.	.	.	0,255,255	26	4.65673	5.56318	3.94616	8.3936	2.08254e-08	7.18589e-07	3.57241e-08	0.000667886	2	121705000	121800000	7906	Metrnl,		Single	None
chr11	119085000	119090000	chr11	119190000	119195000	.	.	.	.	0,255,255	26	6.32438	7.42911	9.0749	11.1714	1.43375e-05	1.64817e-05	0.000652984	0.00916616	2	119087500	119190000	2500	Cbx4,		Single	None
chr11	115420000	115425000	chr11	115475000	115480000	.	.	.	.	0,255,255	26	5.41359	5.64257	6.83603	6.73822	6.75653e-07	7.18589e-07	3.67641e-05	3.47773e-05	6	115430000	115473333	8580	Kctd2,Atp5h,	Armc7,	Dual	PP
chr11	101210000	101215000	chr11	101245000	101250000	.	.	.	.	0,255,255	26	4.21905	5.49641	5.34892	5.33549	2.08254e-08	7.18589e-07	1.40256e-06	1.44806e-06	3	101210833	101249166	3728		Ramp2,	Single	None
chr11	97900000	97905000	chr11	97935000	97940000	.	.	.	.	0,255,255	26	7.19457	7.22608	6.43149	8.03775	1.43375e-05	1.64817e-05	3.67641e-05	0.000667886	1	97902500	97937500	0			None	None
chr11	88995000	89000000	chr11	89060000	89065000	.	.	.	.	0,255,255	26	4.00387	4.90623	9.08437	7.84849	2.08254e-08	2.17731e-08	0.000652984	0.000667886	2	88997500	89060000	2500	Trim25,		Single	EE
chr11	78855000	78860000	chr11	78955000	78960000	.	.	.	.	0,255,255	26	3.5572	3.40541	5.08483	4.13223	4.77757e-10	4.05541e-10	1.40256e-06	3.37672e-08	2	78847500	78957500	10000			None	None
chr11	77825000	77830000	chr11	77965000	77970000	.	.	.	.	0,255,255	26	5.24417	3.4726	4.7496	4.82349	6.75653e-07	4.05541e-10	3.57241e-08	3.37672e-08	8	77828125	77966875	10643			None	None
chr11	77760000	77765000	chr11	77810000	77815000	.	.	.	.	0,255,255	26	6.55065	8.04413	10.1251	12.6543	1.43375e-05	0.000257154	0.00882477	0.091032	2	77762500	77807500	5000	Myo18a,		Single	None
chr11	74720000	74725000	chr11	74770000	74775000	.	.	.	.	0,255,255	26	6.75078	7.2692	9.51589	5.26592	1.43375e-05	1.64817e-05	0.000652984	1.44806e-06	1	74722500	74772500	0	Pafah1b1,	Mettl16,	Dual	PP
chr11	69265000	69270000	chr11	69385000	69390000	.	.	.	.	0,255,255	26	4.54369	3.72443	6.07024	5.03259	2.08254e-08	4.05541e-10	1.40256e-06	1.44806e-06	11	69267954	69385227	15909			None	None
chr11	68900000	68905000	chr11	68965000	68970000	.	.	.	.	0,255,255	26	6.53444	7.30184	9.21054	7.86579	1.43375e-05	1.64817e-05	0.000652984	0.000667886	2	68902500	68970000	2500	Rpl26,	Slc25a35,	Dual	PP
chr11	68270000	68275000	chr11	68310000	68315000	.	.	.	.	0,255,255	26	9.28396	9.56152	8.41016	10.1813	0.000259715	0.000257154	0.000652984	0.00916616	2	68272500	68310000	2500			None	EE
chr11	62755000	62760000	chr11	62820000	62825000	.	.	.	.	0,255,255	26	5.85307	6.548	12.4212	7.89327	6.75653e-07	1.64817e-05	0.089807	0.000667886	2	62760000	62820000	3536		Trim16,	Single	None
chr11	62145000	62150000	chr11	62245000	62250000	.	.	.	.	0,255,255	26	4.2034	7.2154	10.9036	5.49185	2.08254e-08	1.64817e-05	0.00882477	1.44806e-06	1	62147500	62247500	0		Adora2b,	Single	EP
chr11	62045000	62050000	chr11	62280000	62285000	.	.	.	.	0,255,255	26	4.85811	3.83131	4.01924	6.56653	2.08254e-08	4.05541e-10	3.57241e-08	3.47773e-05	2	62047500	62280000	2500		Ttc19,Zswim7,	Single	None
chr11	59410000	59415000	chr11	59450000	59455000	.	.	.	.	0,255,255	26	8.23128	9.05032	7.67952	8.67577	0.000259715	0.000257154	3.67641e-05	0.000667886	3	59414166	59450833	3728		Jmjd4,Snap47,	None	EP
chr11	59305000	59310000	chr11	59420000	59425000	.	.	.	.	0,255,255	26	6.24972	6.43675	12.4191	5.4668	1.43375e-05	1.64817e-05	0.089807	1.44806e-06	2	59307500	59417500	5000	Wnt9a,		Single	EE
chr11	57960000	57965000	chr11	58005000	58010000	.	.	.	.	0,255,255	26	6.5741	6.45888	5.87499	8.15031	1.43375e-05	1.64817e-05	1.40256e-06	0.000667886	2	57962500	58010000	2500		Larp1,	Single	EP
chr11	54065000	54070000	chr11	54100000	54105000	.	.	.	.	0,255,255	26	8.82944	9.59741	8.59181	10.4022	0.000259715	0.000257154	0.000652984	0.00916616	1	54067500	54102500	0	Pdlim4,	P4ha2,	None	PP
chr11	53735000	53740000	chr11	53850000	53855000	.	.	.	.	0,255,255	26	5.0192	4.3678	5.1212	7.05234	6.75653e-07	2.17731e-08	1.40256e-06	3.47773e-05	8	53742500	53853750	15052			None	None
chr11	52260000	52265000	chr11	52340000	52345000	.	.	.	.	0,255,255	26	4.74956	5.49993	5.81456	11.1199	2.08254e-08	7.18589e-07	1.40256e-06	0.00916616	1	52262500	52342500	0			None	None
chr11	51855000	51860000	chr11	51965000	51970000	.	.	.	.	0,255,255	26	7.09273	8.05968	8.79207	11.419	1.43375e-05	0.000257154	0.000652984	0.00916616	1	51857500	51967500	0	Jade2,	Cdkn2aipnl,	Single	PP
chr11	22990000	22995000	chr11	23255000	23260000	.	.	.	.	0,255,255	26	2.75367	3.61325	4.90497	3.54111	9.31093e-12	4.05541e-10	3.57241e-08	7.27045e-10	3	22995833	23257500	11667	Cct4,	Xpo1,	Dual	PP
chr11	20630000	20635000	chr11	20740000	20745000	.	.	.	.	0,255,255	26	4.76708	3.71779	5.22564	5.049	2.08254e-08	4.05541e-10	1.40256e-06	1.44806e-06	1	20632500	20742500	0		Aftph,	Dual	EP
chr11	6415000	6420000	chr11	6545000	6550000	.	.	.	.	0,255,255	26	4.62835	4.07373	4.72617	6.1549	2.08254e-08	2.17731e-08	3.57241e-08	1.44806e-06	2	6417500	6537500	10000	Ppia,	Ccm2,	Dual	PP
chr11	5785000	5790000	chr11	5875000	5880000	.	.	.	.	0,255,255	26	7.30782	8.06622	8.12234	9.07671	1.43375e-05	0.000257154	0.000652984	0.000667886	1	5787500	5877500	0	Dbnl,	Pold2,	Dual	PP
chr11	5705000	5710000	chr11	5740000	5745000	.	.	.	.	0,255,255	26	7.7476	8.43469	8.36315	8.18315	1.43375e-05	0.000257154	0.000652984	0.000667886	1	5707500	5742500	0			Single	EE
chr11	119500000	119505000	chr11	119905000	119910000	.	.	.	.	0,255,255	25	2.97962	2.87216	3.61128	4.63655	6.51088e-11	4.56546e-11	4.14243e-09	1.53295e-07	4	119507500	119903750	10078			None	None
chr11	112780000	112785000	chr11	113060000	113065000	.	.	.	.	0,255,255	25	4.44257	3.78016	6.43081	4.07789	9.49121e-08	2.3746e-09	0.000102653	1.53295e-07	1	112782500	113062500	0	Sox9,		Single	EE
chr11	100625000	100630000	chr11	100690000	100695000	.	.	.	.	0,255,255	25	6.45619	6.42797	4.16402	9.82887	4.00582e-05	4.5281e-05	1.57168e-07	0.00149375	6	100627500	100696666	13565		Zfp385c,	None	EP
chr11	98355000	98360000	chr11	98400000	98405000	.	.	.	.	0,255,255	25	9.62145	9.18619	6.40598	10.0621	0.000584456	0.000583199	0.000102653	0.0170456	2	98357500	98407500	5000	Stard3,	Pgap3,	Single	PP
chr11	97530000	97535000	chr11	97570000	97575000	.	.	.	.	0,255,255	25	8.06846	9.3834	9.50815	9.47316	0.000584456	0.000583199	0.00147747	0.00149375	2	97532500	97570000	2500			Single	None
chr11	88495000	88500000	chr11	88550000	88555000	.	.	.	.	0,255,255	25	3.7703	4.52338	7.45894	7.10414	2.76719e-09	9.94967e-08	0.000102653	9.80659e-05	2	88492500	88552500	5000			None	EE
chr11	85520000	85525000	chr11	85840000	85845000	.	.	.	.	0,255,255	25	5.43247	4.56654	6.18779	5.97093	2.36491e-06	9.94967e-08	4.91045e-06	5.124e-06	6	85520833	85833333	11335			Single	None
chr11	83555000	83560000	chr11	83735000	83740000	.	.	.	.	0,255,255	25	1.30714	1.60555	0.812857	2.37581	4.85111e-16	1.51542e-14	4.29797e-16	1.37151e-12	4	83558750	83738750	6374			None	None
chr11	80300000	80305000	chr11	80350000	80355000	.	.	.	.	0,255,255	25	5.17351	5.69481	8.04838	7.19886	2.36491e-06	2.5459e-06	0.00147747	9.80659e-05	3	80297500	80347500	11180	Rhbdl3,		Single	None
chr11	78060000	78065000	chr11	78175000	78180000	.	.	.	.	0,255,255	25	6.65653	5.88055	7.80278	8.6534	4.00582e-05	2.5459e-06	0.000102653	0.00149375	1	78062500	78177500	0		Tlcd1,Nek8,	Single	None
chr11	75345000	75350000	chr11	75395000	75400000	.	.	.	.	0,255,255	25	7.59425	7.17146	10.0552	6.62799	4.00582e-05	4.5281e-05	0.0165343	9.80659e-05	4	75350000	75392500	10308	Smyd4,Rpa1,		Single	EE
chr11	72605000	72610000	chr11	72690000	72695000	.	.	.	.	0,255,255	25	8.17319	9.39774	9.94182	9.49316	0.000584456	0.000583199	0.0165343	0.00149375	1	72607500	72692500	0	Ube2g1,	Ankfy1,	Dual	PP
chr11	70685000	70690000	chr11	70755000	70760000	.	.	.	.	0,255,255	25	6.6601	6.45715	7.60171	6.95228	4.00582e-05	4.5281e-05	0.000102653	9.80659e-05	3	70692500	70760833	10138	Camta2,		Single	None
chr11	62995000	63000000	chr11	63130000	63135000	.	.	.	.	0,255,255	25	6.4928	6.04334	6.62002	8.47023	4.00582e-05	2.5459e-06	0.000102653	0.00149375	2	62997500	63135000	2500			Single	EE
chr11	61505000	61510000	chr11	61615000	61620000	.	.	.	.	0,255,255	25	4.84313	5.15926	6.32026	4.48471	9.49121e-08	2.5459e-06	0.000102653	1.53295e-07	1	61507500	61617500	0	B9d1,		Single	EE
chr11	59190000	59195000	chr11	59225000	59230000	.	.	.	.	0,255,255	25	9.34791	7.96267	9.5068	8.72057	0.000584456	0.000583199	0.00147747	0.00149375	1	59192500	59227500	0	Guk1,	Arf1,	Single	PP
chr11	53305000	53310000	chr11	53350000	53355000	.	.	.	.	0,255,255	25	5.00309	5.85817	7.98326	6.13473	2.36491e-06	2.5459e-06	0.00147747	5.124e-06	3	53302500	53350833	5271		Aff4,	Single	EP
chr11	52230000	52235000	chr11	52330000	52335000	.	.	.	.	0,255,255	25	7.6911	7.39627	7.54859	7.73555	4.00582e-05	4.5281e-05	0.000102653	9.80659e-05	3	52227500	52339166	8333	Skp1a,		Dual	EE
chr11	50210000	50215000	chr11	50290000	50295000	.	.	.	.	0,255,255	25	6.51724	6.8057	7.89492	7.90886	4.00582e-05	4.5281e-05	0.00147747	0.00149375	1	50212500	50292500	0	Mgat4b,Sqstm1,	Maml1,	Dual	PP
chr11	32345000	32350000	chr11	32455000	32460000	.	.	.	.	0,255,255	25	5.62359	5.37763	9.32841	5.49379	2.36491e-06	2.5459e-06	0.00147747	5.124e-06	5	32346500	32450500	15811	Sh3pxd2b,	Ubtd2,	Single	PP
chr11	8425000	8430000	chr11	8465000	8470000	.	.	.	.	0,255,255	25	7.25419	6.38002	12.273	8.90597	4.00582e-05	4.5281e-05	0.0165343	0.00149375	1	8427500	8467500	0			None	EE
chr11	3200000	3205000	chr11	3265000	3270000	.	.	.	.	0,255,255	25	8.35306	6.74199	8.47144	6.24945	0.000584456	4.5281e-05	0.00147747	9.80659e-05	1	3202500	3267500	0	Eif4enif1,	Drg1,	Dual	PP
chr11	121350000	121355000	chr11	121385000	121390000	.	.	.	.	0,255,255	24	9.08152	8.92524	8.13564	9.56788	0.00128298	0.00127969	0.00317913	0.00319152	1	121352500	121387500	0	Wdr45b,	Rab40b,	Single	PP
chr11	117235000	117240000	chr11	117275000	117280000	.	.	.	.	0,255,255	24	6.2041	6.83959	9.25302	5.66491	7.80013e-06	0.000120582	0.00317913	1.67105e-05	1	117237500	117277500	0			Single	None
chr11	112975000	112980000	chr11	113060000	113065000	.	.	.	.	0,255,255	24	6.12765	6.05942	5.69361	7.2237	7.80013e-06	8.45418e-06	1.60859e-05	0.000263279	2	112985000	113065000	7906			None	EE
chr11	105125000	105130000	chr11	105180000	105185000	.	.	.	.	0,255,255	24	5.2805	5.04999	8.62528	5.35364	7.80013e-06	8.45418e-06	0.00317913	1.67105e-05	1	105127500	105182500	0	Mettl2,		Dual	EE
chr11	98710000	98715000	chr11	98760000	98765000	.	.	.	.	0,255,255	24	4.67049	5.89671	9.67507	8.10575	3.96624e-07	8.45418e-06	0.00317913	0.00319152	4	98707500	98777500	15811			None	None
chr11	98700000	98705000	chr11	98785000	98790000	.	.	.	.	0,255,255	24	7.30169	6.82789	8.41037	8.59178	0.000107748	0.000120582	0.00317913	0.00319152	3	98705833	98785833	3727	Csf3,		None	None
chr11	93955000	93960000	chr11	93995000	94000000	.	.	.	.	0,255,255	24	7.91276	7.92842	4.93705	7.4627	0.00128298	0.00127969	6.64217e-07	0.000263279	1	93957500	93997500	0	Nme2,	Spag9,	Dual	PP
chr11	88550000	88555000	chr11	88595000	88600000	.	.	.	.	0,255,255	24	6.91774	7.49026	8.92011	9.98914	0.000107748	0.000120582	0.00317913	0.0306382	4	88557500	88596250	5154			None	EE
chr11	74645000	74650000	chr11	74830000	74835000	.	.	.	.	0,255,255	24	6.70714	6.19367	6.17186	6.69724	0.000107748	8.45418e-06	1.60859e-05	0.000263279	2	74642500	74835000	5590	Cluh,	Mnt,	Dual	PP
chr11	69680000	69685000	chr11	69875000	69880000	.	.	.	.	0,255,255	24	4.86015	5.17531	6.78875	4.98614	3.96624e-07	8.45418e-06	0.00027428	1.67105e-05	1	69682500	69877500	0	Senp3,	Tmem95,	Single	PP
chr11	62550000	62555000	chr11	62600000	62605000	.	.	.	.	0,255,255	24	5.09988	4.89819	5.64847	7.13112	7.80013e-06	4.14385e-07	1.60859e-05	0.000263279	3	62557500	62602500	5000	Ubb,		Dual	EE
chr11	62455000	62460000	chr11	62495000	62500000	.	.	.	.	0,255,255	24	6.42135	6.76062	6.95662	7.27911	0.000107748	0.000120582	0.00027428	0.000263279	2	62457500	62495000	2500	Pigl,Ncor1,		Single	None
chr11	61620000	61625000	chr11	61710000	61715000	.	.	.	.	0,255,255	24	4.9369	5.04167	5.79746	5.73509	3.96624e-07	8.45418e-06	1.60859e-05	1.67105e-05	1	61622500	61712500	0			None	None
chr11	60875000	60880000	chr11	60930000	60935000	.	.	.	.	0,255,255	24	8.96408	8.92608	9.96733	7.52255	0.00128298	0.00127969	0.0294598	0.000263279	2	60877500	60922500	10000	Tmem11,	Map2k3,	Dual	PP
chr11	60305000	60310000	chr11	60345000	60350000	.	.	.	.	0,255,255	24	6.34579	6.40364	7.89563	6.44385	0.000107748	0.000120582	0.00317913	0.000263279	1	60307500	60347500	0			None	None
chr11	59965000	59970000	chr11	60075000	60080000	.	.	.	.	0,255,255	24	2.97519	2.93288	3.51137	2.66379	4.10237e-10	3.07562e-10	2.12098e-08	6.3506e-10	2	59967500	60075000	2500	Rasd1,		None	None
chr11	54145000	54150000	chr11	54250000	54255000	.	.	.	.	0,255,255	24	4.15833	4.02991	5.9263	5.81183	3.96624e-07	4.14385e-07	1.60859e-05	1.67105e-05	5	54146500	54255500	6325		Csf2,	None	None
chr11	52360000	52365000	chr11	52395000	52400000	.	.	.	.	0,255,255	24	8.81057	7.88734	8.97937	8.22326	0.00128298	0.00127969	0.00317913	0.00319152	1	52362500	52397500	0	Vdac1,	9530068E07Rik,	Dual	PP
chr11	52250000	52255000	chr11	52295000	52300000	.	.	.	.	0,255,255	24	4.98624	5.6038	5.91747	6.91362	7.80013e-06	8.45418e-06	1.60859e-05	0.000263279	2	52257500	52297500	5000			None	None
chr11	52230000	52235000	chr11	52280000	52285000	.	.	.	.	0,255,255	24	8.03281	8.27066	8.96329	9.34283	0.00128298	0.00127969	0.00317913	0.00319152	1	52232500	52282500	0	Skp1a,	Tcf7,	Single	PP
chr11	51915000	51920000	chr11	51950000	51955000	.	.	.	.	0,255,255	24	6.21727	6.8899	5.74635	6.85988	7.80013e-06	0.000120582	1.60859e-05	0.000263279	2	51915000	51950000	3536			Single	None
chr11	50600000	50605000	chr11	50670000	50675000	.	.	.	.	0,255,255	24	6.29119	5.91387	4.83239	7.08704	0.000107748	8.45418e-06	6.64217e-07	0.000263279	2	50612500	50672500	10000	Adamts2,		Single	None
chr11	50325000	50330000	chr11	50365000	50370000	.	.	.	.	0,255,255	24	7.02835	6.73552	7.10385	7.57222	0.000107748	0.000120582	0.00027428	0.000263279	5	50327500	50367500	5000	Canx,		Single	None
chr11	49900000	49905000	chr11	49950000	49955000	.	.	.	.	0,255,255	24	4.19882	4.23354	4.21459	5.54871	3.96624e-07	4.14385e-07	6.64217e-07	1.67105e-05	4	49902500	49952500	15000	Rasgef1c,		Single	None
chr11	9010000	9015000	chr11	9115000	9120000	.	.	.	.	0,255,255	24	4.45287	6.00383	7.57804	8.43282	3.96624e-07	8.45418e-06	0.00027428	0.00319152	1	9012500	9117500	0	Hus1,	Upp1,	None	PP
chr11	5195000	5200000	chr11	5260000	5265000	.	.	.	.	0,255,255	24	6.8828	7.03359	7.53062	7.9976	0.000107748	0.000120582	0.00027428	0.00319152	4	5193750	5258750	6374		Kremen1,	None	EP
chr11	3345000	3350000	chr11	3405000	3410000	.	.	.	.	0,255,255	24	4.3668	5.42813	6.98342	7.04627	3.96624e-07	8.45418e-06	0.00027428	0.000263279	1	3347500	3407500	0		Limk2,	Single	None
chr11	117970000	117975000	chr11	118010000	118015000	.	.	.	.	0,255,255	23	6.29242	7.50005	10.7702	8.42051	0.000277739	0.000307541	0.0505782	0.00673554	2	117975000	118012500	2500	Socs3,		None	None
chr11	117535000	117540000	chr11	117650000	117655000	.	.	.	.	0,255,255	23	6.63821	6.00993	7.32148	6.13981	0.000277739	2.75158e-05	0.000693526	5.27348e-05	1	117537500	117652500	0		Tnrc6c,	Single	EP
chr11	116915000	116920000	chr11	117015000	117020000	.	.	.	.	0,255,255	23	4.18562	5.08106	7.48673	5.37564	1.6097e-06	2.75158e-05	0.000693526	5.27348e-05	2	116920000	117010000	7906	Mgat5b,		None	None
chr11	116320000	116325000	chr11	116365000	116370000	.	.	.	.	0,255,255	23	4.5629	4.26223	4.69653	4.16841	1.6097e-06	1.68994e-06	2.71631e-06	2.6593e-06	3	116324166	116367500	8334			None	None
chr11	109870000	109875000	chr11	110265000	110270000	.	.	.	.	0,255,255	23	1.90385	1.50272	2.31098	2.22106	1.4877e-12	2.21989e-14	8.57173e-11	8.85746e-11	2	109872500	110270000	2500			None	EE
chr11	103015000	103020000	chr11	103050000	103055000	.	.	.	.	0,255,255	23	8.80178	9.88054	9.37713	10.46	0.00271874	0.0192303	0.00664283	0.0526083	4	103006250	103052500	11250			Dual	EE
chr11	102900000	102905000	chr11	102990000	102995000	.	.	.	.	0,255,255	23	6.98554	6.99953	6.96252	7.9017	0.000277739	0.000307541	0.000693526	0.00673554	4	102897500	102995000	16771	Gfap,		None	None
chr11	102775000	102780000	chr11	102810000	102815000	.	.	.	.	0,255,255	23	8.09922	9.43485	9.17738	7.82439	0.00271874	0.00272182	0.00664283	0.000686019	1	102777500	102812500	0			Single	EE
chr11	102245000	102250000	chr11	102280000	102285000	.	.	.	.	0,255,255	23	7.28769	7.15142	8.19831	5.61705	0.000277739	0.000307541	0.00664283	5.27348e-05	1	102247500	102282500	0	Hrob,	Tmub2,	Dual	PP
chr11	97795000	97800000	chr11	97985000	97990000	.	.	.	.	0,255,255	23	3.47436	4.59083	5.93566	6.83144	7.64885e-08	1.68994e-06	5.3291e-05	0.000686019	3	97795833	97989166	8975	Lasp1,	Plxdc1,	Dual	PP
chr11	95780000	95785000	chr11	95820000	95825000	.	.	.	.	0,255,255	23	7.67254	7.71971	9.79201	8.1305	0.000277739	0.000307541	0.00664283	0.00673554	1	95782500	95822500	0		Phospho1,	Single	None
chr11	87085000	87090000	chr11	87125000	87130000	.	.	.	.	0,255,255	23	8.13138	7.63136	9.22916	11.0434	0.00271874	0.000307541	0.00664283	0.0526083	2	87080000	87127500	7500	Smg8,	Trim37,	Dual	PP
chr11	79110000	79115000	chr11	79145000	79150000	.	.	.	.	0,255,255	23	8.84329	9.01704	9.25576	8.01577	0.00271874	0.00272182	0.00664283	0.00673554	1	79112500	79147500	0		Ksr1,	Single	None
chr11	79070000	79075000	chr11	79145000	79150000	.	.	.	.	0,255,255	23	7.10211	8.71332	9.64542	11.9947	0.000277739	0.00272182	0.00664283	0.0526083	2	79072500	79140000	7500		Ksr1,	Single	EP
chr11	77930000	77935000	chr11	77980000	77985000	.	.	.	.	0,255,255	23	8.86568	8.17754	8.11259	8.1359	0.00271874	0.00272182	0.00664283	0.00673554	1	77932500	77982500	0	Sez6,	Phf12,	Single	PP
chr11	69580000	69585000	chr11	69620000	69625000	.	.	.	.	0,255,255	23	7.12625	7.18371	8.64694	8.00225	0.000277739	0.000307541	0.00664283	0.00673554	3	69580833	69617500	6009	Trp53,Wrap53,	Sat2,	Dual	PP
chr11	61175000	61180000	chr11	61405000	61410000	.	.	.	.	0,255,255	23	6.63315	4.57335	4.74572	7.07555	0.000277739	1.68994e-06	2.71631e-06	0.000686019	3	61187500	61400833	14240	Usp22,		Single	EE
chr11	60695000	60700000	chr11	60775000	60780000	.	.	.	.	0,255,255	23	5.72686	5.37189	7.09571	8.04141	2.499e-05	2.75158e-05	0.000693526	0.00673554	1	60697500	60777500	0	Llgl1,	Smcr8,Top3a,	Single	PP
chr11	54750000	54755000	chr11	54785000	54790000	.	.	.	.	0,255,255	23	6.51576	7.84837	6.47825	7.41492	0.000277739	0.00272182	0.000693526	0.000686019	1	54752500	54787500	0		Cdc42se2,	Single	None
chr11	22225000	22230000	chr11	22615000	22620000	.	.	.	.	0,255,255	23	1.1409	1.03795	1.15796	1.46609	7.47676e-14	9.97196e-14	8.97277e-14	3.69493e-14	1	22227500	22617500	0			Single	None
chr11	17210000	17215000	chr11	17255000	17260000	.	.	.	.	0,255,255	23	6.61295	5.90962	6.7623	4.03383	0.000277739	2.75158e-05	0.000693526	2.6593e-06	1	17212500	17257500	0	Pno1,	C1d,	Single	PP
chr11	6655000	6660000	chr11	6765000	6770000	.	.	.	.	0,255,255	23	2.38655	2.13612	2.23447	2.95822	8.66826e-11	5.4171e-11	8.57173e-11	4.05495e-09	3	6655833	6769166	3728	Ramp3,		None	None
chr11	5995000	6000000	chr11	6030000	6035000	.	.	.	.	0,255,255	23	7.1084	6.57593	6.29124	7.25158	0.000277739	0.000307541	0.000693526	0.000686019	1	5997500	6032500	0			None	None
chr11	116140000	116145000	chr11	116195000	116200000	.	.	.	.	0,255,255	22	7.65456	8.48835	10.6388	11.4959	0.000688615	0.00547722	0.0837382	0.0866726	3	116144166	116199166	18410	Mrpl38,	Ten1,Acox1,	Single	PP
chr11	115070000	115075000	chr11	115160000	115165000	.	.	.	.	0,255,255	22	6.69988	4.87636	5.45219	4.71946	0.000688615	6.59208e-06	0.00016081	1.02569e-05	1	115072500	115162500	0		Slc9a3r1,	Single	EP
chr11	107625000	107630000	chr11	107850000	107855000	.	.	.	.	0,255,255	22	1.92631	1.79412	2.15614	1.55044	1.41446e-11	1.46182e-11	6.06334e-10	4.23948e-13	5	107629500	107854500	8544			None	None
chr11	102880000	102885000	chr11	103025000	103030000	.	.	.	.	0,255,255	22	9.80263	8.38337	9.27666	8.06725	0.00557848	0.00547722	0.0133611	0.0134995	2	102882500	103022500	5000	Ccdc103,Eftud2,Fam187a,	Nmt1,Dcakd,	Dual	PP
chr11	101770000	101775000	chr11	101805000	101810000	.	.	.	.	0,255,255	22	10.8426	10.3661	11.7768	10.0983	0.0373755	0.0328851	0.0837382	0.0866726	2	101770000	101807500	2500			None	EE
chr11	99380000	99385000	chr11	99460000	99465000	.	.	.	.	0,255,255	22	2.6126	2.32759	2.15689	4.07801	1.48865e-08	3.96003e-10	6.06334e-10	1.02569e-05	3	99379166	99464166	3727			None	None
chr11	97700000	97705000	chr11	97780000	97785000	.	.	.	.	0,255,255	22	7.33285	5.89757	8.48292	4.63729	0.000688615	8.36516e-05	0.0133611	1.02569e-05	1	97702500	97782500	0	Pcgf2,Psmb3,	Rpl23,	Dual	PP
chr11	93885000	93890000	chr11	93955000	93960000	.	.	.	.	0,255,255	22	8.54521	6.64555	7.47904	7.11905	0.00557848	0.000761178	0.00172168	0.00168236	2	93887500	93962500	5000	Mbtd1,Utp18,	Nme2,	Dual	PP
chr11	89100000	89105000	chr11	89300000	89305000	.	.	.	.	0,255,255	22	2.94569	2.87033	1.99519	3.97806	1.48865e-08	1.29707e-08	6.06334e-10	1.02569e-05	1	89102500	89302500	0		Nog,	None	None
chr11	87590000	87595000	chr11	87735000	87740000	.	.	.	.	0,255,255	22	4.84639	4.95338	5.53332	6.37617	6.10044e-06	6.59208e-06	0.00016081	0.00168236	1	87592500	87737500	0	Mtmr4,	Supt4a,	Single	PP
chr11	86950000	86955000	chr11	86990000	86995000	.	.	.	.	0,255,255	22	8.56561	8.3193	9.32226	8.98022	0.00557848	0.00547722	0.0133611	0.0134995	2	86955000	86992500	2500		Ypel2,	Single	EP
chr11	78355000	78360000	chr11	78450000	78455000	.	.	.	.	0,255,255	22	3.48624	3.66327	5.81975	4.03827	3.65288e-07	3.12454e-07	0.00016081	1.02569e-05	3	78359166	78454166	3727			Single	None
chr11	76845000	76850000	chr11	76890000	76895000	.	.	.	.	0,255,255	22	3.60444	4.7684	4.40644	8.38827	3.65288e-07	6.59208e-06	1.02065e-05	0.0134995	1	76847500	76892500	0	Cpd,		Single	None
chr11	76675000	76680000	chr11	76760000	76765000	.	.	.	.	0,255,255	22	3.40836	3.24304	4.90286	3.73428	3.65288e-07	3.12454e-07	1.02065e-05	5.18008e-07	2	76675000	76762500	2500	Trarg1,	Gosr1,	Single	PP
chr11	75810000	75815000	chr11	75860000	75865000	.	.	.	.	0,255,255	22	6.18561	6.40007	7.43813	6.15623	7.56672e-05	0.000761178	0.00172168	0.000158742	1	75812500	75862500	0			Single	None
chr11	75780000	75785000	chr11	75965000	75970000	.	.	.	.	0,255,255	22	5.10384	5.07311	7.09374	6.09598	7.56672e-05	8.36516e-05	0.00172168	0.000158742	4	75780000	75972500	13463			Single	None
chr11	74650000	74655000	chr11	74720000	74725000	.	.	.	.	0,255,255	22	6.30274	5.46327	6.88379	4.34364	0.000688615	8.36516e-05	0.00172168	1.02569e-05	1	74652500	74722500	0		Pafah1b1,	Single	EP
chr11	72795000	72800000	chr11	72845000	72850000	.	.	.	.	0,255,255	22	6.70296	6.92086	7.70189	7.88782	0.000688615	0.000761178	0.00172168	0.0134995	2	72795000	72847500	2500	Zzef1,Cyb5d2,		Single	EE
chr11	70515000	70520000	chr11	70600000	70605000	.	.	.	.	0,255,255	22	3.63957	3.7172	5.14802	4.87303	3.65288e-07	3.12454e-07	0.00016081	1.02569e-05	4	70520000	70608750	9100	Vmo1,Gltpd2,		None	None
chr11	69395000	69400000	chr11	69430000	69435000	.	.	.	.	0,255,255	22	7.14547	6.83268	9.21867	6.54032	0.000688615	0.000761178	0.0133611	0.00168236	1	69397500	69432500	0	Naa38,Cyb5d1,Tmem88,		Single	None
chr11	69190000	69195000	chr11	69240000	69245000	.	.	.	.	0,255,255	22	2.81066	2.79838	2.99985	3.07147	1.48865e-08	1.29707e-08	2.46231e-08	2.35657e-08	3	69194166	69242500	6010			None	None
chr11	68965000	68970000	chr11	69015000	69020000	.	.	.	.	0,255,255	22	7.04305	6.65987	6.69898	6.32079	0.000688615	0.000761178	0.00172168	0.00168236	2	68967500	69022500	5000	Slc25a35,	Ctc1,	Dual	PP
chr11	68935000	68940000	chr11	68970000	68975000	.	.	.	.	0,255,255	22	6.85208	9.41395	9.11957	5.70686	0.000688615	0.00547722	0.0133611	0.000158742	1	68937500	68972500	0		Rangrf,	None	EP
chr11	61575000	61580000	chr11	61615000	61620000	.	.	.	.	0,255,255	22	8.96843	9.4071	11.4643	8.82947	0.00557848	0.00547722	0.0837382	0.0134995	2	61577500	61620000	2500	Epn2,		Single	EE
chr11	61200000	61205000	chr11	61405000	61410000	.	.	.	.	0,255,255	22	7.17305	5.51162	6.55802	7.78101	0.000688615	8.36516e-05	0.00172168	0.00168236	1	61202500	61407500	0			None	EE
chr11	60950000	60955000	chr11	61090000	61095000	.	.	.	.	0,255,255	22	2.74316	2.95079	2.82038	3.61125	1.48865e-08	1.29707e-08	2.46231e-08	5.18008e-07	3	60957500	61092500	5000			None	None
chr11	60810000	60815000	chr11	60875000	60880000	.	.	.	.	0,255,255	22	5.66863	5.56105	3.45231	5.68418	7.56672e-05	8.36516e-05	5.14711e-07	0.000158742	1	60812500	60877500	0	Shmt1,	Tmem11,	Dual	PP
chr11	60775000	60780000	chr11	60810000	60815000	.	.	.	.	0,255,255	22	7.35431	7.31939	6.72369	7.89584	0.000688615	0.000761178	0.00172168	0.0134995	1	60777500	60812500	0	Smcr8,Top3a,	Shmt1,	Dual	PP
chr11	54155000	54160000	chr11	54210000	54215000	.	.	.	.	0,255,255	22	5.65093	6.02032	8.41456	6.40382	7.56672e-05	8.36516e-05	0.0133611	0.00168236	7	54156785	54213214	10738			None	None
chr11	32530000	32535000	chr11	32585000	32590000	.	.	.	.	0,255,255	22	4.80599	5.00219	5.7537	6.87694	6.10044e-06	8.36516e-05	0.00016081	0.00168236	1	32532500	32587500	0	Stk10,Efcab9,		None	None
chr11	23665000	23670000	chr11	23770000	23775000	.	.	.	.	0,255,255	22	4.80283	3.4691	4.36411	4.12459	6.10044e-06	3.12454e-07	1.02065e-05	1.02569e-05	1	23667500	23772500	0	Pus10,Pex13,	Rel,	Dual	PP
chr11	20455000	20460000	chr11	20630000	20635000	.	.	.	.	0,255,255	22	4.75049	5.71238	7.61845	5.41377	6.10044e-06	8.36516e-05	0.00172168	0.000158742	3	20464166	20634166	13438			Single	None
chr11	19840000	19845000	chr11	20040000	20045000	.	.	.	.	0,255,255	22	2.85772	4.74237	4.0162	5.27439	1.48865e-08	6.59208e-06	1.02065e-05	0.000158742	2	19837500	20040000	5590			None	None
chr11	6440000	6445000	chr11	6545000	6550000	.	.	.	.	0,255,255	22	7.22349	6.21728	5.82737	8.26877	0.000688615	8.36516e-05	0.00016081	0.0134995	1	6442500	6547500	0	H2az2,	Ccm2,	Dual	PP
chr11	117870000	117875000	chr11	118100000	118105000	.	.	.	.	0,255,255	21	2.92003	2.50051	4.32862	3.62837	8.50776e-08	7.25424e-08	3.62529e-05	2.2884e-06	2	117875000	118102500	2500	Tha1,		None	None
chr11	116220000	116225000	chr11	116270000	116275000	.	.	.	.	0,255,255	21	6.60633	7.03328	8.37005	7.02063	0.00161696	0.00178168	0.0253309	0.00389243	2	116222500	116282500	10000		Srp68,	Single	None
chr11	110365000	110370000	chr11	110495000	110500000	.	.	.	.	0,255,255	21	3.65816	2.79131	2.57025	3.35062	1.60971e-06	7.25424e-08	1.27632e-07	2.2884e-06	3	110365833	110494166	6871			None	None
chr11	103995000	104000000	chr11	104170000	104175000	.	.	.	.	0,255,255	21	2.70001	3.07592	4.22036	3.20767	8.50776e-08	7.25424e-08	3.62529e-05	2.2884e-06	2	103992500	104172500	5000			None	None
chr11	103170000	103175000	chr11	103325000	103330000	.	.	.	.	0,255,255	21	4.52571	4.23242	4.64397	6.42593	2.17329e-05	2.34224e-05	3.62529e-05	0.00389243	4	103170000	103330000	3536	Fmnl1,		None	None
chr11	102060000	102065000	chr11	102100000	102105000	.	.	.	.	0,255,255	21	5.07687	5.13049	5.03859	5.80796	0.000218684	0.000239591	0.000458098	0.00045494	1	102062500	102102500	0		Ppy,	None	None
chr11	101260000	101265000	chr11	101315000	101320000	.	.	.	.	0,255,255	21	4.93765	5.66715	7.28713	6.32799	2.17329e-05	0.000239591	0.00395035	0.00389243	2	101265000	101310000	7906	Wnk4,	Psme3,	Single	PP
chr11	100805000	100810000	chr11	100850000	100855000	.	.	.	.	0,255,255	21	6.2185	6.97964	8.97998	8.79072	0.000218684	0.00178168	0.0253309	0.0259565	2	100812500	100852500	5000		Stat5b,	Single	EP
chr11	100425000	100430000	chr11	100470000	100475000	.	.	.	.	0,255,255	21	6.09777	6.35716	7.99588	5.86961	0.000218684	0.00178168	0.0253309	0.00045494	2	100422500	100472500	5000		Klhl11,	None	None
chr11	97630000	97635000	chr11	97690000	97695000	.	.	.	.	0,255,255	21	4.68803	4.40965	4.02043	7.22307	2.17329e-05	2.34224e-05	3.62529e-05	0.00389243	1	97632500	97692500	0	Epop,		None	None
chr11	95535000	95540000	chr11	95645000	95650000	.	.	.	.	0,255,255	21	3.84288	3.63465	5.98353	5.14031	1.60971e-06	1.44707e-06	0.000458098	0.00045494	2	95535000	95647500	2500			None	None
chr11	94340000	94345000	chr11	94400000	94405000	.	.	.	.	0,255,255	21	4.53312	4.18443	5.33128	3.94739	2.17329e-05	2.34224e-05	0.000458098	3.65777e-05	1	94342500	94402500	0			None	None
chr11	86755000	86760000	chr11	86805000	86810000	.	.	.	.	0,255,255	21	8.79669	9.07185	8.83909	7.64469	0.0109035	0.0106179	0.0253309	0.00389243	2	86760000	86807500	2500	Cltc,	Dhx40,	Dual	PP
chr11	82820000	82825000	chr11	82870000	82875000	.	.	.	.	0,255,255	21	4.84283	5.17332	7.00757	7.67118	2.17329e-05	0.000239591	0.00395035	0.00389243	4	82820000	82885000	12748		Rffl,	Single	None
chr11	79990000	79995000	chr11	80080000	80085000	.	.	.	.	0,255,255	21	7.35906	6.17117	5.41899	6.03959	0.00161696	0.000239591	0.000458098	0.00045494	2	79992500	80085000	2500	Suz12,	Crlf3,	Single	PP
chr11	74480000	74485000	chr11	74520000	74525000	.	.	.	.	0,255,255	21	6.64123	6.56471	6.62918	6.44437	0.00161696	0.00178168	0.00395035	0.00389243	1	74482500	74522500	0			Single	None
chr11	72355000	72360000	chr11	72425000	72430000	.	.	.	.	0,255,255	21	3.3441	3.1362	2.78192	4.19946	1.60971e-06	7.25424e-08	1.27632e-07	3.65777e-05	5	72352500	72427500	14142			None	None
chr11	70055000	70060000	chr11	70210000	70215000	.	.	.	.	0,255,255	21	3.81777	3.61964	3.47642	4.76569	1.60971e-06	1.44707e-06	2.35137e-06	3.65777e-05	2	70065000	70207500	9014		Slc16a11,	None	None
chr11	66985000	66990000	chr11	67020000	67025000	.	.	.	.	0,255,255	21	5.51153	5.16392	5.23443	5.48408	0.000218684	0.000239591	0.000458098	0.00045494	2	66985000	67020000	3536		Tmem220,	None	EP
chr11	57645000	57650000	chr11	57690000	57695000	.	.	.	.	0,255,255	21	5.92947	6.12233	8.40669	5.32159	0.000218684	0.000239591	0.0253309	0.00045494	3	57649166	57687500	5270	Galnt10,		Single	EE
chr11	55200000	55205000	chr11	55235000	55240000	.	.	.	.	0,255,255	21	6.00604	5.59782	6.0453	5.75884	0.000218684	0.000239591	0.000458098	0.00045494	1	55202500	55237500	0	Slc36a1,		None	None
chr11	55030000	55035000	chr11	55095000	55100000	.	.	.	.	0,255,255	21	7.58221	7.75365	7.30429	9.13956	0.00161696	0.00178168	0.00395035	0.0259565	2	55040000	55092500	9014	Anxa6,	Gm2a,	Dual	PP
chr11	54930000	54935000	chr11	54980000	54985000	.	.	.	.	0,255,255	21	3.75126	4.35046	5.41045	7.11908	1.60971e-06	2.34224e-05	0.000458098	0.00389243	4	54935000	54983750	8385			None	None
chr11	51285000	51290000	chr11	51535000	51540000	.	.	.	.	0,255,255	21	2.76155	2.23108	2.95472	3.75907	8.50776e-08	2.92758e-09	1.27632e-07	2.2884e-06	4	51288750	51537500	5154	Col23a1,		None	None
chr11	50210000	50215000	chr11	50375000	50380000	.	.	.	.	0,255,255	21	4.59733	3.89799	4.26828	6.67572	2.17329e-05	1.44707e-06	3.62529e-05	0.00389243	1	50212500	50377500	0	Mgat4b,Sqstm1,	Hnrnph1,	Dual	PP
chr11	30950000	30955000	chr11	30985000	30990000	.	.	.	.	0,255,255	21	4.61152	4.43698	2.79784	6.48323	2.17329e-05	2.34224e-05	1.27632e-07	0.00389243	1	30952500	30987500	0	Erlec1,	Chac2,	None	PP
chr11	4215000	4220000	chr11	4255000	4260000	.	.	.	.	0,255,255	21	6.78442	5.9701	6.13697	5.77243	0.00161696	0.000239591	0.000458098	0.00045494	1	4217500	4257500	0	Castor1,	Lif,	Single	PP
chr11	3535000	3540000	chr11	3600000	3605000	.	.	.	.	0,255,255	21	4.50435	4.46336	7.07752	4.35194	2.17329e-05	2.34224e-05	0.00395035	3.65777e-05	3	3539166	3597500	6010			Single	None
chr11	120305000	120310000	chr11	120350000	120355000	.	.	.	.	0,255,255	20	4.7648	5.56511	4.89117	5.70149	7.48545e-05	0.000661159	0.000127855	0.00123553	1	120307500	120352500	0		Actg1,	Single	EP
chr11	120030000	120035000	chr11	120065000	120070000	.	.	.	.	0,255,255	20	6.42112	7.50031	6.52141	7.47919	0.0036228	0.00397847	0.00870284	0.00867498	2	120030000	120065000	3536			None	None
chr11	115490000	115495000	chr11	115560000	115565000	.	.	.	.	0,255,255	20	6.60407	5.94462	5.78509	4.90969	0.0036228	0.000661159	0.00127061	0.000125707	1	115492500	115562500	0	Nt5c,	Nup85,	Single	PP
chr11	107860000	107865000	chr11	107985000	107990000	.	.	.	.	0,255,255	20	2.7995	1.8922	2.32976	2.30884	4.52734e-07	9.31062e-10	3.01169e-08	3.09019e-08	5	107864500	107990500	8544			None	None
chr11	106510000	106515000	chr11	106625000	106630000	.	.	.	.	0,255,255	20	3.15388	2.81268	3.77155	3.7241	6.97735e-06	3.94609e-07	9.75986e-06	9.99168e-06	4	106512500	106630000	10308			None	None
chr11	102955000	102960000	chr11	102990000	102995000	.	.	.	.	0,255,255	20	8.78637	10.3543	9.31629	9.15345	0.0205546	0.0847628	0.0460833	0.0467338	2	102960000	102997500	5590			None	None
chr11	100970000	100975000	chr11	101170000	101175000	.	.	.	.	0,255,255	20	2.84918	2.96485	3.08954	3.98083	4.52734e-07	3.94609e-07	6.52484e-07	0.000125707	3	100967500	101172500	5000	Cavin1,	Cntnap1,Plekhh3,Ccr10,	Single	PP
chr11	100525000	100530000	chr11	100620000	100625000	.	.	.	.	0,255,255	20	5.43171	5.72332	6.54594	5.41534	0.000591483	0.000661159	0.00870284	0.00123553	1	100527500	100622500	0	Acly,	Dnajc7,	Dual	PP
chr11	95310000	95315000	chr11	95380000	95385000	.	.	.	.	0,255,255	20	6.21636	5.50064	6.88923	6.16589	0.000591483	0.000661159	0.00870284	0.00123553	1	95312500	95382500	0	Kat7,	Slc35b1,	Dual	PP
chr11	84125000	84130000	chr11	84175000	84180000	.	.	.	.	0,255,255	20	6.63012	6.5177	4.89207	6.31659	0.0036228	0.00397847	0.000127855	0.00867498	1	84127500	84177500	0	Acaca,Tada2a,		Single	EE
chr11	83785000	83790000	chr11	83935000	83940000	.	.	.	.	0,255,255	20	6.16494	4.84784	4.94414	7.26388	0.000591483	8.1006e-05	0.000127855	0.00867498	6	83799166	83933333	24224			None	None
chr11	80475000	80480000	chr11	80600000	80605000	.	.	.	.	0,255,255	20	4.67578	4.27454	4.11718	4.89392	7.48545e-05	8.1006e-05	0.000127855	0.000125707	2	80482500	80602500	5000	Cdk5r1,		Single	EE
chr11	80475000	80480000	chr11	80515000	80520000	.	.	.	.	0,255,255	20	5.66727	6.3487	7.2105	6.44202	0.000591483	0.00397847	0.00870284	0.00867498	3	80477500	80517500	5000	Cdk5r1,		Single	None
chr11	77685000	77690000	chr11	77780000	77785000	.	.	.	.	0,255,255	20	4.35392	5.25125	5.32364	6.03703	7.48545e-05	0.000661159	0.00127061	0.00123553	1	77687500	77782500	0	Nufip2,		Single	EE
chr11	77510000	77515000	chr11	77625000	77630000	.	.	.	.	0,255,255	20	6.8704	6.09565	5.13283	7.50719	0.0036228	0.000661159	0.00127061	0.00867498	6	77505000	77623333	17520	Abhd15,		Dual	EE
chr11	77345000	77350000	chr11	77440000	77445000	.	.	.	.	0,255,255	20	5.61473	5.90287	6.87864	8.40608	0.000591483	0.000661159	0.00870284	0.0467338	2	77347500	77452500	10000			None	None
chr11	76085000	76090000	chr11	76165000	76170000	.	.	.	.	0,255,255	20	2.88889	3.16311	3.77438	3.58341	4.52734e-07	6.26476e-06	9.75986e-06	9.99168e-06	6	76087500	76167500	10000			None	None
chr11	72925000	72930000	chr11	73000000	73005000	.	.	.	.	0,255,255	20	3.23528	3.23796	3.69032	4.94893	6.97735e-06	6.26476e-06	9.75986e-06	0.000125707	1	72927500	73002500	0			None	None
chr11	57800000	57805000	chr11	57910000	57915000	.	.	.	.	0,255,255	20	5.1195	5.90262	3.94149	6.96029	0.000591483	0.000661159	9.75986e-06	0.00867498	1	57802500	57912500	0	Sap30l,		Single	None
chr11	51880000	51885000	chr11	51915000	51920000	.	.	.	.	0,255,255	20	6.58337	7.92351	7.34586	7.06013	0.0036228	0.0197009	0.00870284	0.00867498	2	51880000	51915000	3536			Single	EE
chr11	43780000	43785000	chr11	44330000	44335000	.	.	.	.	0,255,255	20	2.01129	2.19723	2.79671	2.86058	3.08794e-08	2.02775e-08	6.52484e-07	6.72051e-07	2	43777500	44330000	5590			None	None
chr11	43680000	43685000	chr11	43745000	43750000	.	.	.	.	0,255,255	20	5.31412	4.20281	4.9028	3.47433	0.000591483	8.1006e-05	0.000127855	9.99168e-06	1	43682500	43747500	0	Pwwp2a,	Ttc1,	Dual	PP
chr11	32455000	32460000	chr11	32585000	32590000	.	.	.	.	0,255,255	20	3.00578	3.21995	4.20228	3.95906	4.52734e-07	6.26476e-06	0.000127855	0.000125707	3	32454166	32589166	3727	Ubtd2,		Single	None
chr11	22990000	22995000	chr11	23305000	23310000	.	.	.	.	0,255,255	20	5.00883	3.04	5.82171	2.38299	0.000591483	3.94609e-07	0.00127061	3.09019e-08	1	22992500	23307500	0	Cct4,	Usp34,	Dual	PP
chr11	116915000	116920000	chr11	117055000	117060000	.	.	.	.	0,255,255	19	3.47266	3.5147	5.78007	5.57587	2.68062e-05	2.52574e-05	0.00324536	0.00313815	1	116917500	117057500	0	Mgat5b,		None	None
chr11	116640000	116645000	chr11	116805000	116810000	.	.	.	.	0,255,255	19	5.08752	5.10703	6.64371	9.07405	0.00151373	0.00170924	0.0182989	0.0824745	2	116640000	116807500	2500			None	None
chr11	116380000	116385000	chr11	116430000	116435000	.	.	.	.	0,255,255	19	5.92069	6.37014	8.93449	9.57042	0.00151373	0.00850753	0.0815031	0.0824745	2	116380000	116432500	2500		Ubald2,	Single	None
chr11	114745000	114750000	chr11	114790000	114795000	.	.	.	.	0,255,255	19	4.69399	4.50473	5.03523	5.27371	0.000242234	0.000258905	0.00324536	0.00313815	3	114744166	114790833	6871			None	None
chr11	99040000	99045000	chr11	99140000	99145000	.	.	.	.	0,255,255	19	6.27279	6.16627	8.64892	9.39717	0.00780562	0.00170924	0.0815031	0.0824745	3	99042500	99140833	14240	Igfbp4,		None	None
chr11	88995000	89000000	chr11	89035000	89040000	.	.	.	.	0,255,255	19	4.60628	5.53017	8.94823	5.47397	0.000242234	0.00170924	0.0815031	0.00313815	2	88995000	89037500	2500	Trim25,		None	None
chr11	86315000	86320000	chr11	86355000	86360000	.	.	.	.	0,255,255	19	5.33337	5.90949	7.17879	5.57704	0.00151373	0.00170924	0.0182989	0.00313815	3	86319166	86355833	3728		Med13,	Single	None
chr11	82005000	82010000	chr11	82045000	82050000	.	.	.	.	0,255,255	19	3.75099	4.35508	5.20122	5.06737	2.68062e-05	0.000258905	0.00324536	0.00313815	5	82001500	82046500	11045		Ccl7,	None	EP
chr11	79700000	79705000	chr11	79990000	79995000	.	.	.	.	0,255,255	19	5.8626	3.84784	7.765	2.31045	0.00151373	2.52574e-05	0.0182989	1.79577e-07	1	79702500	79992500	0		Suz12,	Dual	EP
chr11	76995000	77000000	chr11	77075000	77080000	.	.	.	.	0,255,255	19	5.99233	5.64645	7.2935	5.50084	0.00151373	0.00170924	0.0182989	0.00313815	4	76996250	77090000	12562	Slc6a4,	Nsrp1,	Single	PP
chr11	62455000	62460000	chr11	62550000	62555000	.	.	.	.	0,255,255	19	5.15679	4.98047	3.44268	4.88244	0.00151373	0.00170924	3.78878e-05	0.000397444	2	62457500	62545000	7500	Pigl,Ncor1,	Ubb,	Dual	PP
chr11	59880000	59885000	chr11	60075000	60080000	.	.	.	.	0,255,255	19	3.56213	2.88735	2.58817	3.51561	2.68062e-05	1.98429e-06	3.19942e-06	4.039e-05	3	59879166	60075833	3728			None	None
chr11	54995000	55000000	chr11	55035000	55040000	.	.	.	.	0,255,255	19	5.40592	5.59436	6.18003	4.78954	0.00151373	0.00170924	0.00324536	0.000397444	3	54999166	55039166	3727		Anxa6,	None	None
chr11	50160000	50165000	chr11	50225000	50230000	.	.	.	.	0,255,255	19	5.34773	5.41646	5.87973	6.11643	0.00151373	0.00170924	0.00324536	0.00313815	1	50162500	50227500	0			Single	None
chr11	32180000	32185000	chr11	32235000	32240000	.	.	.	.	0,255,255	19	3.32916	3.39823	3.87844	4.39658	2.68062e-05	2.52574e-05	3.78878e-05	0.000397444	1	32182500	32237500	0			None	None
chr11	20455000	20460000	chr11	20740000	20745000	.	.	.	.	0,255,255	19	2.67032	2.73811	4.11378	3.17262	2.28507e-06	1.98429e-06	0.000411517	4.039e-05	2	20452500	20742500	5000		Aftph,	Single	None
chr11	11820000	11825000	chr11	11970000	11975000	.	.	.	.	0,255,255	19	4.99634	3.45866	4.32789	4.74903	0.00151373	2.52574e-05	0.000411517	0.000397444	6	11814166	11975000	8701			None	None
chr11	117120000	117125000	chr11	117170000	117175000	.	.	.	.	0,255,255	18	5.14644	5.04591	5.57326	4.94849	0.00369893	0.00416454	0.0078952	0.00122162	1	117122500	117172500	0			None	None
chr11	113010000	113015000	chr11	113060000	113065000	.	.	.	.	0,255,255	18	5.60922	5.59674	7.47239	6.95673	0.00369893	0.00416454	0.0365924	0.0370727	2	113020000	113062500	7500			Single	None
chr11	109990000	109995000	chr11	110055000	110060000	.	.	.	.	0,255,255	18	3.29498	3.91051	4.68664	3.87014	0.000104072	9.78717e-05	0.00122467	0.000153782	2	109995000	110055000	3536			None	None
chr11	107210000	107215000	chr11	107470000	107475000	.	.	.	.	0,255,255	18	2.42217	2.55471	2.00546	3.13656	1.07711e-06	9.71084e-06	1.22202e-06	1.55993e-05	3	107212500	107472500	5000		Pitpnc1,	Single	None
chr11	106300000	106305000	chr11	106390000	106395000	.	.	.	.	0,255,255	18	5.35218	4.63128	5.44141	5.35768	0.00369893	0.000787201	0.0078952	0.00758099	1	106302500	106392500	0	Gh,	Icam2,	None	PP
chr11	105925000	105930000	chr11	106075000	106080000	.	.	.	.	0,255,255	18	2.62559	2.11857	3.16569	2.38418	1.09109e-05	7.67701e-07	0.000147311	1.1088e-06	2	105930000	106080000	3536			None	None
chr11	101320000	101325000	chr11	101395000	101400000	.	.	.	.	0,255,255	18	3.20596	3.4603	3.92521	3.7319	0.000104072	9.78717e-05	0.000147311	0.000153782	2	101325000	101397500	2500	Aoc2,		None	None
chr11	101315000	101320000	chr11	101440000	101445000	.	.	.	.	0,255,255	18	4.55363	4.06754	6.03082	2.88431	0.000726432	0.000787201	0.0078952	1.55993e-05	1	101317500	101442500	0	Psme3,	Rpl27,	Dual	PP
chr11	98020000	98025000	chr11	98145000	98150000	.	.	.	.	0,255,255	18	5.70194	4.72021	5.2912	6.78966	0.00369893	0.000787201	0.0078952	0.0370727	4	98028750	98148750	8839	Cacnb1,Rpl19,	Fbxl20,	Single	PP
chr11	97740000	97745000	chr11	97880000	97885000	.	.	.	.	0,255,255	18	3.63219	3.14532	3.30282	4.56926	0.000104072	9.78717e-05	0.000147311	0.00122162	1	97742500	97882500	0	Pip4k2b,	Fbxo47,	Dual	PP
chr11	97485000	97490000	chr11	97620000	97625000	.	.	.	.	0,255,255	18	3.55615	2.71663	3.12383	4.59517	0.000104072	9.71084e-06	1.5308e-05	0.00122162	1	97487500	97622500	0			None	None
chr11	96300000	96305000	chr11	96530000	96535000	.	.	.	.	0,255,255	18	3.18412	4.60188	5.66999	4.29713	0.000104072	0.000787201	0.0078952	0.00122162	2	96302500	96540000	7500	Hoxb5,		None	None
chr11	94325000	94330000	chr11	94540000	94545000	.	.	.	.	0,255,255	18	3.50554	2.90136	3.01794	3.74164	0.000104072	9.71084e-06	1.5308e-05	0.000153782	2	94327500	94545000	2500	Ankrd40,		Single	EE
chr11	87770000	87775000	chr11	87850000	87855000	.	.	.	.	0,255,255	18	3.48006	3.69563	4.43209	4.43655	0.000104072	9.78717e-05	0.00122467	0.00122162	1	87772500	87852500	0		Mks1,	Single	EP
chr11	86680000	86685000	chr11	86755000	86760000	.	.	.	.	0,255,255	18	7.52816	6.3765	5.57717	5.74661	0.0161407	0.0173723	0.0078952	0.00758099	2	86685000	86757500	2500	Ptrh2,Vmp1,	Cltc,	Dual	PP
chr11	79710000	79715000	chr11	79790000	79795000	.	.	.	.	0,255,255	18	6.455	5.72435	7.19011	5.06514	0.0161407	0.00416454	0.0365924	0.00758099	3	79709166	79795833	6872			None	EE
chr11	78550000	78555000	chr11	78825000	78830000	.	.	.	.	0,255,255	18	5.49143	4.55433	4.75263	6.41703	0.00369893	0.000787201	0.00122467	0.0370727	3	78557500	78827500	11180	Tmem97,	Lyrm9,	Single	PP
chr11	77215000	77220000	chr11	77305000	77310000	.	.	.	.	0,255,255	18	4.2075	4.26392	4.8715	4.91976	0.000726432	0.000787201	0.00122467	0.00122162	3	77215833	77305833	3727	Ssh2,		Single	None
chr11	76785000	76790000	chr11	76895000	76900000	.	.	.	.	0,255,255	18	3.68159	3.05098	3.18171	5.0475	0.000104072	9.71084e-06	0.000147311	0.00758099	4	76790000	76895000	3536			None	None
chr11	75630000	75635000	chr11	75730000	75735000	.	.	.	.	0,255,255	18	5.64383	4.90189	5.66243	5.36573	0.00369893	0.000787201	0.0078952	0.00758099	1	75632500	75732500	0	Inpp5k,	Ywhae,	Dual	PP
chr11	69680000	69685000	chr11	69900000	69905000	.	.	.	.	0,255,255	18	6.80261	5.4941	6.38166	5.98432	0.0161407	0.00416454	0.0365924	0.00758099	3	69675833	69905833	7454	Senp3,	Neurl4,2810408A11Rik,	Dual	PP
chr11	69670000	69675000	chr11	69920000	69925000	.	.	.	.	0,255,255	18	4.41666	4.06185	4.9126	3.63995	0.000726432	0.000787201	0.00122467	0.000153782	1	69672500	69922500	0	Eif4a1,	Eif5a,	Dual	PP
chr11	66910000	66915000	chr11	66980000	66985000	.	.	.	.	0,255,255	18	2.89962	3.46607	4.05827	4.9272	1.09109e-05	9.78717e-05	0.00122467	0.00122162	2	66915000	66982500	2500	Pirt,		None	None
chr11	63135000	63140000	chr11	63170000	63175000	.	.	.	.	0,255,255	18	5.78083	4.87416	5.42484	5.17716	0.00369893	0.000787201	0.0078952	0.00758099	1	63137500	63172500	0			None	None
chr11	61955000	61960000	chr11	62005000	62010000	.	.	.	.	0,255,255	18	5.55723	5.77839	7.01635	6.30459	0.00369893	0.00416454	0.0365924	0.0370727	2	61962500	62015000	9014	Specc1,		None	None
chr11	50210000	50215000	chr11	50325000	50330000	.	.	.	.	0,255,255	18	6.95585	5.983	7.33162	5.95298	0.0161407	0.00416454	0.0365924	0.00758099	2	50220000	50327500	7500	Mgat4b,Sqstm1,	Canx,	Dual	PP
chr11	31670000	31675000	chr11	31870000	31875000	.	.	.	.	0,255,255	18	4.24281	4.47704	5.1119	5.71452	0.000726432	0.000787201	0.0078952	0.00758099	1	31672500	31872500	0	Bod1,	Cpeb4,	Single	PP
chr11	23495000	23500000	chr11	23630000	23635000	.	.	.	.	0,255,255	18	3.88962	3.75206	5.66624	4.10658	0.000104072	9.78717e-05	0.0078952	0.00122162	1	23497500	23632500	0	Ahsa2,	0610010F05Rik,	Dual	PP
chr11	23065000	23070000	chr11	23255000	23260000	.	.	.	.	0,255,255	18	2.70461	2.773	3.10207	3.93149	1.09109e-05	9.71084e-06	1.5308e-05	0.000153782	1	23067500	23257500	0		Xpo1,	Dual	EP
chr11	20540000	20545000	chr11	20740000	20745000	.	.	.	.	0,255,255	18	3.54138	2.90881	3.0824	2.04091	0.000104072	9.71084e-06	1.5308e-05	1.1088e-06	1	20542500	20742500	0	Sertad2,	Aftph,	Dual	PP
chr11	20445000	20450000	chr11	20690000	20695000	.	.	.	.	0,255,255	18	2.42232	2.18866	3.6133	2.48079	1.07711e-06	7.67701e-07	0.000147311	1.1088e-06	2	20450000	20692500	2500			None	None
chr11	19925000	19930000	chr11	19990000	19995000	.	.	.	.	0,255,255	18	4.73605	4.95565	6.46005	5.24379	0.000726432	0.000787201	0.0365924	0.00758099	3	19925833	19985833	8498			Single	None
chr11	19920000	19925000	chr11	20040000	20045000	.	.	.	.	0,255,255	18	4.7699	4.39756	4.70292	3.86827	0.000726432	0.000787201	0.00122467	0.000153782	1	19922500	20042500	0	Spred2,		Single	None
chr11	16505000	16510000	chr11	16950000	16955000	.	.	.	.	0,255,255	18	5.56814	2.97677	4.25824	4.37414	0.00369893	9.71084e-06	0.00122467	0.00122162	2	16507500	16950000	2500	Sec61g,	Fbxo48,	Single	PP
chr11	5995000	6000000	chr11	6265000	6270000	.	.	.	.	0,255,255	18	2.65769	2.90936	4.01879	3.1991	1.09109e-05	9.71084e-06	0.00122467	0.000153782	1	5997500	6267500	0		Ddx56,	Single	None
chr11	116225000	116230000	chr11	116290000	116295000	.	.	.	.	0,255,255	17	3.87201	3.98788	4.88155	4.86537	0.000370645	0.0022334	0.00347729	0.00346353	1	116227500	116292500	0			None	None
chr11	112780000	112785000	chr11	113160000	113165000	.	.	.	.	0,255,255	17	1.91816	1.4931	2.09653	2.12691	4.54299e-07	3.07292e-08	6.40157e-06	6.07223e-06	2	112782500	113165000	2500	Sox9,		Single	None
chr11	107650000	107655000	chr11	107710000	107715000	.	.	.	.	0,255,255	17	4.95503	5.80787	7.1751	7.79464	0.00201149	0.00946896	0.0679267	0.06922	2	107652500	107722500	10000			None	EE
chr11	106860000	106865000	chr11	106980000	106985000	.	.	.	.	0,255,255	17	2.2809	2.89439	2.18078	4.54806	5.5489e-06	4.31872e-05	6.40157e-06	0.00346353	3	106859166	106979166	6871			None	None
chr11	106455000	106460000	chr11	106490000	106495000	.	.	.	.	0,255,255	17	4.0526	4.31329	4.42374	3.9263	0.00201149	0.0022334	0.00347729	0.000537793	1	106457500	106492500	0			None	None
chr11	103760000	103765000	chr11	103910000	103915000	.	.	.	.	0,255,255	17	1.90258	1.6	1.81147	2.07582	4.54299e-07	3.78599e-07	6.27809e-07	6.07223e-06	3	103762500	103912500	5000			None	None
chr11	101210000	101215000	chr11	101300000	101305000	.	.	.	.	0,255,255	17	3.22262	3.56448	5.18023	4.32719	0.000370645	0.000350187	0.0179251	0.00346353	2	101215000	101302500	2500		Becn1,	Single	None
chr11	100360000	100365000	chr11	100470000	100475000	.	.	.	.	0,255,255	17	3.37611	3.55346	3.95949	4.55046	0.000370645	0.000350187	0.00347729	0.00346353	1	100362500	100472500	0		Klhl11,	None	None
chr11	97190000	97195000	chr11	97310000	97315000	.	.	.	.	0,255,255	17	5.0094	4.56055	7.18303	5.92083	0.00852598	0.0022334	0.0679267	0.0172555	2	97192500	97315000	2500		Mrpl45,	None	None
chr11	83440000	83445000	chr11	83475000	83480000	.	.	.	.	0,255,255	17	3.74207	3.64557	5.21803	2.8973	0.000370645	0.000350187	0.0179251	6.64527e-05	1	83442500	83477500	0			None	None
chr11	80695000	80700000	chr11	80815000	80820000	.	.	.	.	0,255,255	17	2.2991	2.09203	3.57296	2.21466	5.5489e-06	4.2043e-06	0.000519781	6.07223e-06	1	80697500	80817500	0			None	None
chr11	79620000	79625000	chr11	79670000	79675000	.	.	.	.	0,255,255	17	4.23991	4.77688	5.90753	7.1072	0.00201149	0.0022334	0.0179251	0.06922	3	79627500	79677500	10000			None	None
chr11	74830000	74835000	chr11	75170000	75175000	.	.	.	.	0,255,255	17	2.7824	2.06301	1.33025	3.44857	4.71912e-05	4.2043e-06	6.29394e-08	0.000537793	1	74832500	75172500	0	Mnt,	Hic1,	Dual	PP
chr11	72040000	72045000	chr11	72205000	72210000	.	.	.	.	0,255,255	17	7.09315	4.09481	4.16152	4.63491	0.0313385	0.0022334	0.00347729	0.00346353	2	72047500	72207500	5000	Pimreg,	Txndc17,Gm43951,4933427D14Rik,	None	PP
chr11	61950000	61955000	chr11	62045000	62050000	.	.	.	.	0,255,255	17	4.38183	3.87638	6.35421	3.26139	0.00201149	0.000350187	0.0679267	0.000537793	2	61952500	62045000	2500	Specc1,		None	None
chr11	60415000	60420000	chr11	60535000	60540000	.	.	.	.	0,255,255	17	4.92267	4.04522	4.71441	4.99125	0.00201149	0.0022334	0.00347729	0.0172555	2	60420000	60537500	2500	Gid4,Atpaf2,	Alkbh5,	Dual	PP
chr11	58005000	58010000	chr11	58100000	58105000	.	.	.	.	0,255,255	17	5.74793	5.04622	4.84166	5.65826	0.00852598	0.00946896	0.00347729	0.0172555	2	58010000	58102500	2500	Larp1,	Cnot8,	Dual	PP
chr11	45940000	45945000	chr11	46215000	46220000	.	.	.	.	0,255,255	17	2.73462	2.20447	2.51864	2.90741	4.71912e-05	4.2043e-06	6.44342e-05	6.64527e-05	3	45949166	46217500	8334	Lsm11,		Single	None
chr11	43925000	43930000	chr11	44320000	44325000	.	.	.	.	0,255,255	17	2.10969	2.00902	1.63928	3.14989	5.5489e-06	4.2043e-06	6.27809e-07	0.000537793	2	43927500	44325000	2500			None	None
chr11	29805000	29810000	chr11	29880000	29885000	.	.	.	.	0,255,255	17	2.61743	3.14372	3.45615	5.39873	4.71912e-05	0.000350187	0.000519781	0.0172555	1	29807500	29882500	0			None	EE
chr11	22630000	22635000	chr11	22970000	22975000	.	.	.	.	0,255,255	17	2.68218	2.05206	3.71455	2.41893	4.71912e-05	4.2043e-06	0.000519781	6.07223e-06	4	22632500	22971250	16250		Zrsr1,	Single	EP
chr11	5290000	5295000	chr11	5470000	5475000	.	.	.	.	0,255,255	17	3.13315	2.32212	3.83862	2.63025	4.71912e-05	4.2043e-06	0.000519781	6.64527e-05	1	5292500	5472500	0			None	None
chr11	4000000	4005000	chr11	4080000	4085000	.	.	.	.	0,255,255	17	1.81186	2.02974	2.83032	2.71321	4.54299e-07	4.2043e-06	6.44342e-05	6.64527e-05	1	4002500	4082500	0			None	None
chr11	3330000	3335000	chr11	3450000	3455000	.	.	.	.	0,255,255	17	6.05525	5.10647	5.76815	5.89215	0.00852598	0.00946896	0.0179251	0.0172555	2	3340000	3452500	7500	Pik3ip1,	Rnf185,	Dual	PP
chr11	118570000	118575000	chr11	118740000	118745000	.	.	.	.	0,255,255	16	1.41348	1.60417	2.25035	2.28155	3.82714e-07	2.42447e-06	3.17844e-05	3.05836e-05	1	118572500	118742500	0			None	None
chr11	117845000	117850000	chr11	117945000	117950000	.	.	.	.	0,255,255	16	5.12602	5.16535	4.99475	4.58541	0.0184063	0.0202759	0.0380457	0.00919998	2	117847500	117945000	2500	Birc5,		Dual	EE
chr11	115360000	115365000	chr11	115470000	115475000	.	.	.	.	0,255,255	16	3.42944	3.29708	4.44251	3.29687	0.00120563	0.00117566	0.00916755	0.00180208	2	115360000	115472500	2500		Armc7,	None	None
chr11	107275000	107280000	chr11	107465000	107470000	.	.	.	.	0,255,255	16	2.14503	2.35541	1.92746	3.08879	2.83403e-05	2.18245e-05	3.88984e-06	0.000267656	3	107275833	107469166	3728			Single	None
chr11	100890000	100895000	chr11	101055000	101060000	.	.	.	.	0,255,255	16	1.48174	2.04296	1.97509	1.99218	3.82714e-07	2.18245e-05	3.88984e-06	3.05836e-05	3	100892500	101062500	5000			None	None
chr11	98265000	98270000	chr11	98335000	98340000	.	.	.	.	0,255,255	16	3.5854	3.81758	5.35243	4.93208	0.00120563	0.00117566	0.0380457	0.00919998	3	98265833	98340833	3727			None	None
chr11	96275000	96280000	chr11	96620000	96625000	.	.	.	.	0,255,255	16	3.58565	2.57266	4.4637	2.71342	0.00120563	0.00018565	0.00916755	0.000267656	1	96277500	96622500	0	Hoxb8,		None	None
chr11	95260000	95265000	chr11	95380000	95385000	.	.	.	.	0,255,255	16	2.71554	2.57202	2.92991	2.7883	0.000201023	0.00018565	0.000263402	0.000267656	2	95260000	95382500	2500	Tac4,	Slc35b1,	Single	PP
chr11	80425000	80430000	chr11	80670000	80675000	.	.	.	.	0,255,255	16	2.66569	2.08588	2.02846	4.10102	0.000201023	2.18245e-05	3.17844e-05	0.00919998	1	80427500	80672500	0	Psmd11,		Single	None
chr11	76520000	76525000	chr11	76645000	76650000	.	.	.	.	0,255,255	16	3.53996	3.30561	3.7785	4.48336	0.00120563	0.00117566	0.00176204	0.00919998	1	76522500	76647500	0			None	None
chr11	68430000	68435000	chr11	68480000	68485000	.	.	.	.	0,255,255	16	3.97498	3.85523	4.90329	3.04316	0.00529644	0.00117566	0.00916755	0.000267656	2	68435000	68477500	5590	Pik3r5,		None	None
chr11	68000000	68005000	chr11	68405000	68410000	.	.	.	.	0,255,255	16	1.49312	1.62381	1.83542	2.35525	3.82714e-07	2.42447e-06	3.88984e-06	3.05836e-05	1	68002500	68407500	0			None	None
chr11	65055000	65060000	chr11	65125000	65130000	.	.	.	.	0,255,255	16	3.26965	3.60113	3.68795	3.13809	0.00120563	0.00117566	0.00176204	0.000267656	1	65057500	65127500	0			None	None
chr11	60305000	60310000	chr11	60410000	60415000	.	.	.	.	0,255,255	16	2.2911	2.75155	3.03796	3.85999	2.83403e-05	0.00018565	0.000263402	0.00180208	2	60305000	60415000	3536			None	None
chr11	54880000	54885000	chr11	54970000	54975000	.	.	.	.	0,255,255	16	3.65055	4.00102	6.22481	4.04655	0.00120563	0.00591233	0.0380457	0.00919998	2	54880000	54977500	5590			Single	None
chr11	54000000	54005000	chr11	54255000	54260000	.	.	.	.	0,255,255	16	1.64937	2.00229	1.66473	1.31037	2.99624e-06	2.18245e-05	3.88984e-06	3.85587e-07	1	54002500	54257500	0			None	None
chr11	51615000	51620000	chr11	51760000	51765000	.	.	.	.	0,255,255	16	2.8527	2.6543	3.38399	3.32148	0.000201023	0.00018565	0.00176204	0.00180208	1	51617500	51762500	0	Nhp2,	Sar1b,Sec24a,	Single	PP
chr11	46025000	46030000	chr11	46065000	46070000	.	.	.	.	0,255,255	16	4.01817	4.19345	4.84093	4.67473	0.00529644	0.00591233	0.00916755	0.00919998	3	46022500	46065833	8334			None	None
chr11	44615000	44620000	chr11	45010000	45015000	.	.	.	.	0,255,255	16	2.55202	2.75278	3.0954	3.7837	0.000201023	0.00018565	0.000263402	0.00180208	4	44615000	45008750	6731	Ebf1,		None	EE
chr11	35765000	35770000	chr11	35835000	35840000	.	.	.	.	0,255,255	16	5.99165	4.53419	4.04485	4.30376	0.0184063	0.00591233	0.00916755	0.00919998	2	35770000	35835000	3536	Pank3,	Rars,	Single	PP
chr11	31670000	31675000	chr11	31820000	31825000	.	.	.	.	0,255,255	16	3.19825	2.63716	2.96768	2.2387	0.00120563	0.00018565	0.000263402	3.05836e-05	1	31672500	31822500	0	Bod1,		Single	None
chr11	16590000	16595000	chr11	16815000	16820000	.	.	.	.	0,255,255	16	1.89155	2.21256	2.79198	1.88081	2.99624e-06	2.18245e-05	0.000263402	4.54718e-06	2	16592500	16810000	7500			Single	None
chr11	16555000	16560000	chr11	16590000	16595000	.	.	.	.	0,255,255	16	4.72603	4.9185	5.06962	5.27616	0.00529644	0.00591233	0.0380457	0.0367057	2	16552500	16592500	5000			Single	EE
chr11	8980000	8985000	chr11	9135000	9140000	.	.	.	.	0,255,255	16	2.10884	1.61432	1.44648	3.37676	2.83403e-05	2.42447e-06	5.1465e-07	0.00180208	2	8982500	9135000	2500			None	None
chr11	96975000	96980000	chr11	97185000	97190000	.	.	.	.	0,255,255	15	4.17099	3.23514	3.43221	4.8597	0.0127998	0.00364451	0.0053366	0.0224352	2	96975000	97187500	2500		Kpnb1,	Dual	EP
chr11	94140000	94145000	chr11	94325000	94330000	.	.	.	.	0,255,255	15	2.67254	2.53041	2.15495	1.99266	0.00076804	0.000717715	0.000151232	0.000148222	1	94142500	94327500	0		Ankrd40,	Single	EP
chr11	89985000	89990000	chr11	90165000	90170000	.	.	.	.	0,255,255	15	2.16715	1.39521	1.38588	3.4196	0.00013031	2.16907e-06	3.16739e-06	0.00547571	2	89987500	90170000	2500			None	None
chr11	76455000	76460000	chr11	76505000	76510000	.	.	.	.	0,255,255	15	4.65862	4.68433	4.95248	5.54898	0.0127998	0.0145001	0.0225319	0.0728104	2	76457500	76510000	2500			None	None
chr11	76180000	76185000	chr11	76405000	76410000	.	.	.	.	0,255,255	15	2.94697	2.49084	2.36643	4.96944	0.00076804	0.000106557	0.000151232	0.0728104	2	76180000	76407500	2500	Fam57a,Vps53,	Timm22,	Single	PP
chr11	67110000	67115000	chr11	67235000	67240000	.	.	.	.	0,255,255	15	2.63751	1.99368	2.74023	1.88483	0.00076804	0.000106557	0.00102899	2.54965e-05	2	67115000	67235000	3536		Myh4,	None	None
chr11	65195000	65200000	chr11	65675000	65680000	.	.	.	.	0,255,255	15	0.764735	0.927831	1.19739	1.35382	5.17512e-05	5.27164e-05	7.09235e-05	3.09457e-06	1	65197500	65677500	0			None	None
chr11	62280000	62285000	chr11	62455000	62460000	.	.	.	.	0,255,255	15	3.50896	2.28012	1.80913	2.6624	0.00372528	0.000106557	2.17755e-05	0.00102894	1	62282500	62457500	0	Ttc19,Zswim7,	Pigl,Ncor1,	Dual	PP
chr11	61950000	61955000	chr11	62275000	62280000	.	.	.	.	0,255,255	15	1.28933	2.05181	2.28062	2.31344	2.58803e-06	0.000106557	0.000151232	0.000148222	3	61950833	62280833	3727	Specc1,	Ttc19,	None	PP
chr11	58175000	58180000	chr11	58220000	58225000	.	.	.	.	0,255,255	15	3.12662	2.90077	3.47708	3.5011	0.00076804	0.000717715	0.0053366	0.00547571	1	58177500	58222500	0			None	None
chr11	43925000	43930000	chr11	44215000	44220000	.	.	.	.	0,255,255	15	2.75904	2.48984	2.25531	3.0371	0.00076804	0.000106557	0.000151232	0.00102894	2	43930000	44217500	2500			None	EE
chr11	33730000	33735000	chr11	33915000	33920000	.	.	.	.	0,255,255	15	1.0901	0.876776	0.650339	1.41999	5.17512e-05	5.27164e-05	7.09235e-05	3.09457e-06	1	33732500	33917500	0			None	None
chr11	20260000	20265000	chr11	20400000	20405000	.	.	.	.	0,255,255	15	2.06189	2.24874	2.56113	3.89585	0.00013031	0.000106557	0.00102899	0.00547571	1	20262500	20402500	0			None	None
chr11	16525000	16530000	chr11	16945000	16950000	.	.	.	.	0,255,255	15	1.21153	1.41598	2.04275	2.23602	5.17512e-05	2.16907e-06	0.000151232	0.000148222	1	16527500	16947500	0		Fbxo48,	None	None
chr11	5485000	5490000	chr11	5625000	5630000	.	.	.	.	0,255,255	15	2.29719	2.16378	2.5204	3.75823	0.00013031	0.000106557	0.00102899	0.00547571	2	5485000	5627500	2500			None	None
chr11	4915000	4920000	chr11	4975000	4980000	.	.	.	.	0,255,255	15	2.81132	2.80259	1.94043	2.20695	0.00076804	0.000717715	2.17755e-05	0.000148222	1	4917500	4977500	0			None	None
chr11	118655000	118660000	chr11	118735000	118740000	.	.	.	.	0,255,255	14	2.06844	2.21006	2.63494	3.78293	0.00057146	0.000482595	0.00363589	0.015328	2	118655000	118737500	2500			None	None
chr11	118100000	118105000	chr11	118220000	118225000	.	.	.	.	0,255,255	14	3.09697	2.82491	3.15383	3.63021	0.00271997	0.00260088	0.0149244	0.015328	2	118105000	118222500	2500			None	None
chr11	93995000	94000000	chr11	94210000	94215000	.	.	.	.	0,255,255	14	2.15155	2.4792	2.31332	3.33616	0.00057146	0.000482595	0.000672613	0.015328	1	93997500	94212500	0	Spag9,	Tob1,	Dual	PP
chr11	90385000	90390000	chr11	90420000	90425000	.	.	.	.	0,255,255	14	3.63359	3.82898	3.62227	4.05953	0.0104686	0.0103497	0.0149244	0.051029	2	90385000	90420000	3536			None	None
chr11	88860000	88865000	chr11	88970000	88975000	.	.	.	.	0,255,255	14	3.53845	2.88952	3.91824	2.14918	0.0104686	0.00260088	0.0149244	0.000646789	2	88862500	88965000	7500	Akap1,	Coil,	Dual	PP
chr11	77685000	77690000	chr11	77980000	77985000	.	.	.	.	0,255,255	14	2.6474	2.42281	1.97312	2.70022	0.00271997	0.000482595	0.000119144	0.00367872	1	77687500	77982500	0	Nufip2,	Phf12,	Dual	PP
chr11	72220000	72225000	chr11	72425000	72430000	.	.	.	.	0,255,255	14	2.1468	1.50152	2.03524	2.05094	0.00057146	1.54243e-05	0.000672613	0.000646789	6	72218333	72428333	19184			None	None
chr11	43835000	43840000	chr11	44325000	44330000	.	.	.	.	0,255,255	14	1.75677	2.06521	2.10105	2.35288	0.000107101	0.000482595	0.000672613	0.000646789	2	43837500	44330000	2500			None	None
chr11	31365000	31370000	chr11	31560000	31565000	.	.	.	.	0,255,255	14	2.27024	2.41273	3.05691	2.68083	0.00057146	0.000482595	0.00363589	0.00367872	2	31375000	31562500	7500	Stc2,		Single	EE
chr11	21370000	21375000	chr11	21570000	21575000	.	.	.	.	0,255,255	14	2.11303	2.29789	2.23223	2.87173	0.00057146	0.000482595	0.000672613	0.00367872	1	21372500	21572500	0	Ugp2,	Wdpcp,Mdh1,	Dual	PP
chr11	20330000	20335000	chr11	20630000	20635000	.	.	.	.	0,255,255	14	1.63548	2.03634	2.05501	1.38872	0.000107101	0.000482595	0.000672613	2.03051e-05	1	20332500	20632500	0	Slc1a4,		Dual	EE
chr11	19925000	19930000	chr11	20200000	20205000	.	.	.	.	0,255,255	14	1.04103	1.6365	1.80944	1.09169	0.000446594	8.20179e-05	0.000119144	0.000554681	1	19927500	20202500	0		Rab1a,	Dual	EP
chr11	12370000	12375000	chr11	12535000	12540000	.	.	.	.	0,255,255	14	1.94308	1.65842	1.70422	2.40826	0.000107101	8.20179e-05	0.000119144	0.000646789	4	12372500	12542500	15000			Single	None
chr11	121630000	121635000	chr11	121805000	121810000	.	.	.	.	0,255,255	13	2.85379	2.77805	2.84001	3.87882	0.00874777	0.00846835	0.0118765	0.0389086	2	121630000	121810000	3536			None	None
chr11	100165000	100170000	chr11	100295000	100300000	.	.	.	.	0,255,255	13	3.75689	2.5934	2.19411	2.77645	0.0264583	0.00846835	0.0027394	0.0119854	2	100170000	100295000	3536			None	None
chr11	96145000	96150000	chr11	96235000	96240000	.	.	.	.	0,255,255	13	2.52682	2.55658	2.91726	2.98146	0.00874777	0.00846835	0.0118765	0.0119854	3	96144166	96235833	3728			None	None
chr11	70430000	70435000	chr11	70760000	70765000	.	.	.	.	0,255,255	13	1.50475	1.47915	1.85432	1.85492	0.000109526	9.66266e-05	0.000608151	0.000651456	1	70432500	70762500	0	Arrb2,	Zfp3,	Dual	PP
chr11	49190000	49195000	chr11	49270000	49275000	.	.	.	.	0,255,255	13	2.25313	1.86381	1.8623	1.93732	0.00235499	0.000436702	0.000608151	0.000651456	1	49192500	49272500	0			None	None
chr11	33175000	33180000	chr11	33295000	33300000	.	.	.	.	0,255,255	13	1.84602	1.48184	2.62357	1.50387	0.000530443	9.66266e-05	0.0118765	0.000129539	3	33174166	33295833	3728			None	None
chr11	31245000	31250000	chr11	31635000	31640000	.	.	.	.	0,255,255	13	1.44832	1.12509	2.13774	1.06167	0.000109526	0.00379011	0.0027394	0.00437057	1	31247500	31637500	0			None	None
chr11	23770000	23775000	chr11	23895000	23900000	.	.	.	.	0,255,255	13	2.21241	3.08897	2.50384	3.0863	0.00235499	0.00846835	0.0118765	0.0119854	3	23772500	23892500	5000	Rel,	Papolg,	Dual	PP
chr11	20790000	20795000	chr11	20910000	20915000	.	.	.	.	0,255,255	13	1.98716	1.56675	2.6796	2.64229	0.00235499	9.66266e-05	0.0118765	0.0119854	4	20795000	20915000	3536			None	None
chr11	11555000	11560000	chr11	11740000	11745000	.	.	.	.	0,255,255	13	0.862572	1.1599	2.20683	1.62144	0.00356095	0.00379011	0.0027394	0.000651456	1	11557500	11742500	0			None	None
chr11	108750000	108755000	chr11	108885000	108890000	.	.	.	.	0,255,255	12	2.03357	2.24352	2.60195	2.06302	0.00864838	0.00764312	0.0335502	0.00978273	2	108755000	108887500	2500			None	None
chr11	108125000	108130000	chr11	108380000	108385000	.	.	.	.	0,255,255	12	1.68071	1.83821	1.90593	1.49596	0.00238982	0.00200913	0.00275126	0.000708933	2	108127500	108380000	2500			None	None
chr11	103360000	103365000	chr11	103465000	103470000	.	.	.	.	0,255,255	12	2.30131	2.57733	3.94022	3.43477	0.00864838	0.0243247	0.0854022	0.0895709	2	103360000	103470000	3536	Arhgap27,		Single	None
chr11	32340000	32345000	chr11	32590000	32595000	.	.	.	.	0,255,255	12	1.57388	1.80294	2.15083	1.53963	0.000607301	0.00200913	0.0101669	0.000708933	1	32342500	32592500	0			None	None
chr11	113295000	113300000	chr11	113615000	113620000	.	.	.	.	0,255,255	11	1.48164	1.66632	2.82181	2.45012	0.00320206	0.00838668	0.0845229	0.0315343	2	113297500	113625000	7500		Sstr2,	None	None
chr11	109245000	109250000	chr11	109440000	109445000	.	.	.	.	0,255,255	10	1.32702	1.34335	1.90474	1.42282	0.0140697	0.0125846	0.0388071	0.0145761	2	109247500	109435000	7500			None	None
chr12	79510000	79515000	chr12	79595000	79600000	.	.	.	.	0,255,255	29	3.39433	3.51412	3.60963	6.36325	2.29602e-12	1.90397e-12	3.1847e-12	1.20968e-06	3	79510833	79599166	3728			None	EE
chr12	110600000	110605000	chr12	110840000	110845000	.	.	.	.	0,255,255	35	4.73973	4.34714	4.33755	4.40724	6.42349e-15	6.02382e-15	1.15282e-14	9.05098e-15	6	110597500	110845000	5590	Dync1h1,	Mok,	Dual	PP
chr12	111755000	111760000	chr12	111810000	111815000	.	.	.	.	0,255,255	41	14.1154	14.3356	11.0846	16.4277	1.1367e-06	8.73081e-07	1.4213e-08	0.000481927	2	111762500	111812500	5000	Klc1,	Zfyve21,Xrcc3,	Single	PP
chr12	112550000	112555000	chr12	112605000	112610000	.	.	.	.	0,255,255	44	5.97897	6.38061	7.14626	10.4718	2.65655e-19	3.65942e-16	9.34389e-16	5.36277e-10	5	112557500	112618500	20025			None	EE
chr12	86800000	86805000	chr12	86890000	86895000	.	.	.	.	0,255,255	50	11.5853	12.789	9.65247	16.3566	1.07696e-13	1.21787e-10	1.56779e-16	4.85109e-07	18	86799722	86892222	54767			Single	None
chr12	8325000	8330000	chr12	8500000	8505000	.	.	.	.	0,255,255	68	5.88192	4.51515	6.63585	6.69531	1.48787e-40	0	4.02482e-35	5.69224e-35	13	8325192	8501346	15157		Rhob,	Single	EP
chr12	76835000	76840000	chr12	76960000	76965000	.	.	.	.	0,255,255	54	5.47168	4.46237	5.23797	7.26722	1.01287e-27	4.0384e-32	1.784e-27	3.59528e-23	1	76837500	76962500	0		Max,	Dual	EP
chr12	100950000	100955000	chr12	101025000	101030000	.	.	.	.	0,255,255	50	5.5754	5.14628	6.78498	7.38739	2.89573e-24	3.44822e-24	5.14088e-20	4.35571e-20	8	100954375	101029375	30529		Ccdc88c,	None	None
chr12	85345000	85350000	chr12	85485000	85490000	.	.	.	.	0,255,255	49	11.3665	7.62626	7.16329	14.6792	3.81067e-13	9.25577e-20	2.79492e-19	1.76379e-09	8	85343125	85487500	16020			Single	None
chr12	111535000	111540000	chr12	111570000	111575000	.	.	.	.	0,255,255	48	11.3033	12.4157	12.3008	11.0237	1.33713e-12	1.00149e-09	5.04052e-12	4.87101e-12	1	111537500	111572500	0	Eif5,	Mark3,	Dual	PP
chr12	86830000	86835000	chr12	86880000	86885000	.	.	.	.	0,255,255	45	7.58225	8.005	11.4135	12.6092	6.18825e-17	7.66535e-14	1.71423e-10	1.01108e-07	6	86834166	86881666	10961		Irf2bpl,	Single	EP
chr12	111425000	111430000	chr12	111460000	111465000	.	.	.	.	0,255,255	44	8.14105	9.10329	9.48579	8.57279	3.00088e-13	3.09579e-13	8.83825e-13	8.09273e-13	10	111426500	111468500	11705			None	None
chr12	110445000	110450000	chr12	110590000	110595000	.	.	.	.	0,255,255	44	10.6351	8.95019	10.3988	10.4255	1.65056e-10	3.09579e-13	5.29714e-10	5.36277e-10	2	110447500	110597500	5000	Ppp2r5c,		Dual	EE
chr12	71830000	71835000	chr12	71885000	71890000	.	.	.	.	0,255,255	44	9.66081	9.44461	11.8537	13.6321	3.00088e-13	3.09579e-13	5.29714e-10	2.70196e-07	2	71832500	71892500	5000	Daam1,		Single	EE
chr12	112875000	112880000	chr12	112935000	112940000	.	.	.	.	0,255,255	43	9.49318	10.1832	11.416	14.4197	1.17796e-12	4.77215e-10	1.61813e-09	6.12773e-07	4	112877500	112947500	10000			Single	EE
chr12	108790000	108795000	chr12	108835000	108840000	.	.	.	.	0,255,255	43	9.76835	9.20651	10.517	9.13246	1.17796e-12	1.17664e-12	1.61813e-09	3.16386e-12	2	108792500	108835000	2500	Yy1,	Slc25a47,Slc25a29,	Dual	PP
chr12	16850000	16855000	chr12	16890000	16895000	.	.	.	.	0,255,255	42	8.39982	9.9778	12.6048	11.8221	4.57229e-12	1.36559e-09	1.52524e-06	5.11475e-09	4	16847500	16893750	10078		Rock2,	Dual	EP
chr12	8920000	8925000	chr12	8970000	8975000	.	.	.	.	0,255,255	42	9.65947	10.9202	14.037	19.1274	4.57229e-12	1.36559e-09	1.52524e-06	0.000248451	1	8922500	8972500	0	Laptm4a,	Wdr35,	Single	PP
chr12	85370000	85375000	chr12	85470000	85475000	.	.	.	.	0,255,255	41	7.33246	10.5039	11.2008	13.0264	3.53474e-14	4.00658e-09	1.4213e-08	3.48983e-06	3	85375833	85465833	13437	Tmed10,	Fos,	Dual	PP
chr12	73045000	73050000	chr12	73110000	73115000	.	.	.	.	0,255,255	41	4.92673	5.46819	10.2446	7.33113	6.97741e-20	6.27296e-17	1.4213e-08	9.81504e-14	3	73042500	73112500	5000		Six4,	Dual	EP
chr12	54830000	54835000	chr12	54875000	54880000	.	.	.	.	0,255,255	41	5.5026	5.92955	8.45001	7.65819	5.9993e-17	6.27296e-17	4.83427e-11	9.81504e-14	7	54833214	54876071	8601			Single	EE
chr12	44210000	44215000	chr12	44265000	44270000	.	.	.	.	0,255,255	41	5.28757	5.15449	7.05309	2.43345	5.9993e-17	6.27296e-17	9.61675e-14	3.39115e-29	2	44210000	44267500	2500	Dnajb9,		Dual	EE
chr12	17505000	17510000	chr12	17540000	17545000	.	.	.	.	0,255,255	41	11.2751	9.99808	7.69786	13.2873	4.40456e-09	4.00658e-09	9.61675e-14	3.48983e-06	4	17505000	17545000	12748		Odc1,	Single	None
chr12	12175000	12180000	chr12	12315000	12320000	.	.	.	.	0,255,255	41	3.85092	3.68574	6.25822	3.68396	5.72142e-23	4.07265e-23	9.61675e-14	1.09372e-22	7	12178214	12314642	12163			Single	None
chr12	21370000	21375000	chr12	21415000	21420000	.	.	.	.	0,255,255	40	8.83313	8.78577	8.93819	11.7011	6.39583e-11	6.48098e-11	1.80001e-10	4.50236e-08	2	21372500	21415000	2500	Adam17,	Ywhaq,	Dual	PP
chr12	103995000	104000000	chr12	104065000	104070000	.	.	.	.	0,255,255	39	4.13554	3.67965	5.3026	3.25808	3.42058e-18	3.14728e-21	4.06246e-15	7.95495e-21	7	103993214	104068928	10809			None	None
chr12	55395000	55400000	chr12	55490000	55495000	.	.	.	.	0,255,255	39	5.553	6.24872	8.71702	11.2976	1.93907e-15	8.99001e-13	6.4804e-10	1.28427e-07	4	55393750	55495000	6731		Nfkbia,	Dual	EP
chr12	25095000	25100000	chr12	25185000	25190000	.	.	.	.	0,255,255	39	7.50131	5.73286	7.5374	4.68891	7.46467e-13	1.94199e-15	1.98634e-12	4.75826e-18	3	25099166	25189166	3727	Id2,		Single	EE
chr12	4475000	4480000	chr12	4520000	4525000	.	.	.	.	0,255,255	39	7.01322	7.97745	12.9176	7.59861	7.46467e-13	2.30599e-10	1.96489e-05	2.18419e-12	4	4478750	4522500	10078	Ncoa1,		None	EE
chr12	3980000	3985000	chr12	4080000	4085000	.	.	.	.	0,255,255	39	5.37938	5.05361	6.00462	6.89677	1.93907e-15	1.94199e-15	4.06246e-15	2.18419e-12	2	3982500	4080000	2500		Dnajc27,	Single	None
chr12	110935000	110940000	chr12	110990000	110995000	.	.	.	.	0,255,255	38	5.63441	5.82517	6.70072	7.8529	1.07323e-14	1.07582e-14	8.8784e-12	2.11036e-09	4	110941250	110992500	12311			Single	None
chr12	80765000	80770000	chr12	80895000	80900000	.	.	.	.	0,255,255	37	4.63161	3.87537	4.79082	4.45759	1.59312e-16	2.29974e-19	2.86361e-16	2.23794e-16	9	80770277	80895833	12669			None	None
chr12	55445000	55450000	chr12	55490000	55495000	.	.	.	.	0,255,255	37	6.56679	6.75465	9.18178	11.9345	1.3853e-11	1.61331e-11	7.82387e-09	1.0267e-06	1	55447500	55492500	0		Nfkbia,	Dual	EP
chr12	85955000	85960000	chr12	86075000	86080000	.	.	.	.	0,255,255	35	5.09943	5.44366	6.34903	8.26045	1.45292e-12	1.5336e-12	6.20683e-10	8.02026e-08	4	85957500	86078750	5154		Tgfb3,	None	EP
chr12	76365000	76370000	chr12	76400000	76405000	.	.	.	.	0,255,255	35	10.5815	9.74889	7.70087	13.5248	2.15112e-06	2.93746e-08	6.20683e-10	0.000446091	1	76367500	76402500	0	Zbtb1,Zbtb25,	Hspa2,	Dual	PP
chr12	16715000	16720000	chr12	16805000	16810000	.	.	.	.	0,255,255	35	6.01501	4.36641	4.54184	6.35881	1.45292e-12	6.02382e-15	1.15282e-14	6.11342e-10	5	16719500	16806500	6325		E2f6,	None	None
chr12	52500000	52505000	chr12	52600000	52605000	.	.	.	.	0,255,255	34	5.81127	5.19373	6.6253	4.46649	7.20895e-12	7.35408e-12	2.43727e-09	5.71014e-14	1	52502500	52602500	0	Arhgap5,		Dual	EE
chr12	17030000	17035000	chr12	17250000	17255000	.	.	.	.	0,255,255	34	4.30043	4.88914	5.74965	6.54755	4.15265e-14	3.97958e-14	1.56103e-11	2.35462e-09	7	17024642	17259642	10619			None	EE
chr12	110695000	110700000	chr12	110735000	110740000	.	.	.	.	0,255,255	33	11.6199	10.3789	8.56793	10.5277	1.35065e-05	1.31078e-05	7.74683e-07	4.39292e-05	2	110700000	110737500	2500		Wdr20,	Dual	EP
chr12	104950000	104955000	chr12	105025000	105030000	.	.	.	.	0,255,255	33	4.35639	3.56146	4.02741	5.24267	2.27308e-13	8.09107e-16	3.92835e-13	7.24239e-11	6	104955000	105027500	5590			None	None
chr12	69370000	69375000	chr12	69580000	69585000	.	.	.	.	0,255,255	33	3.55462	4.60966	3.81195	8.77253	1.09933e-15	2.30961e-13	1.6482e-15	7.7814e-07	3	69364166	69582500	8334	Arf6,	Vcpkmt,	Single	PP
chr12	17690000	17695000	chr12	17725000	17730000	.	.	.	.	0,255,255	33	8.42271	8.98486	9.50873	7.50397	2.81965e-07	2.86088e-07	7.74683e-07	8.82139e-09	1	17692500	17727500	0	Hpcal1,		Single	EE
chr12	4475000	4480000	chr12	4545000	4550000	.	.	.	.	0,255,255	33	7.27943	6.56065	11.9404	8.65166	3.44662e-09	4.01251e-09	4.17981e-05	7.7814e-07	1	4477500	4547500	0	Ncoa1,		None	EE
chr12	110695000	110700000	chr12	110840000	110845000	.	.	.	.	0,255,255	32	8.23053	6.66693	5.90461	10.6965	8.20044e-07	1.44516e-08	3.28946e-10	0.000106728	3	110702500	110844166	10138		Mok,	Dual	EP
chr12	108330000	108335000	chr12	108420000	108425000	.	.	.	.	0,255,255	32	7.63227	8.59405	12.0219	12.4019	1.25406e-08	8.2971e-07	9.90168e-05	0.00351662	1	108332500	108422500	0	Cyp46a1,		Dual	EE
chr12	105560000	105565000	chr12	105600000	105605000	.	.	.	.	0,255,255	32	8.66373	9.39557	9.85101	9.30286	8.20044e-07	8.2971e-07	9.90168e-05	2.21728e-06	4	105557500	105601250	10078	Bdkrb2,	Bdkrb1,	None	PP
chr12	104975000	104980000	chr12	105010000	105015000	.	.	.	.	0,255,255	32	4.98775	8.05102	4.87965	7.72154	1.62167e-10	8.2971e-07	2.24739e-12	3.14401e-08	2	104975000	105010000	3536		Syne3,	None	EP
chr12	24715000	24720000	chr12	24950000	24955000	.	.	.	.	0,255,255	32	3.64169	2.8398	3.86757	4.47693	7.66218e-15	2.72765e-17	1.14965e-14	1.85674e-12	5	24720500	24948500	6325			None	None
chr12	108390000	108395000	chr12	108450000	108455000	.	.	.	.	0,255,255	31	6.16697	8.78849	10.1056	10.4769	7.3365e-10	2.34253e-06	0.000220619	0.000240249	2	108392500	108445000	7500			None	None
chr12	84175000	84180000	chr12	84220000	84225000	.	.	.	.	0,255,255	31	7.70079	9.11777	11.0648	10.9916	4.40409e-08	2.34253e-06	0.000220619	0.000240249	1	84177500	84222500	0		Elmsan1,	None	EP
chr12	69195000	69200000	chr12	69295000	69300000	.	.	.	.	0,255,255	31	5.28569	5.93909	6.12701	9.19701	7.3365e-10	7.41257e-10	1.43361e-09	6.326e-06	1	69197500	69297500	0	Gm49383,Dnaaf2,	Klhdc2,	Dual	PP
chr12	65035000	65040000	chr12	65070000	65075000	.	.	.	.	0,255,255	31	10.8759	10.4202	10.3432	10.1832	7.57404e-05	7.25371e-05	0.000220619	0.000240249	1	65037500	65072500	0	Prpf39,	Fkbp3,Fancm,	Single	PP
chr12	55315000	55320000	chr12	55500000	55505000	.	.	.	.	0,255,255	31	3.45439	2.68649	2.33957	7.0565	5.31353e-14	2.24411e-16	2.72454e-18	1.09153e-07	5	55311500	55498500	10817			None	None
chr12	33145000	33150000	chr12	33180000	33185000	.	.	.	.	0,255,255	31	9.09216	10.1547	10.6448	8.49443	2.29493e-06	7.25371e-05	0.000220619	6.326e-06	2	33147500	33187500	5000	Atxn7l1,		None	EE
chr12	29930000	29935000	chr12	30035000	30040000	.	.	.	.	0,255,255	31	4.48524	5.18811	7.22427	8.41269	7.20478e-12	7.41257e-10	1.17994e-07	6.326e-06	4	29923750	30041250	17410			None	None
chr12	24650000	24655000	chr12	24705000	24710000	.	.	.	.	0,255,255	31	11.4075	10.9048	14.1068	12.9595	7.57404e-05	7.25371e-05	0.00615584	0.00644554	1	24652500	24707500	0	Klf11,	Rrm2,	Dual	PP
chr12	8450000	8455000	chr12	8495000	8500000	.	.	.	.	0,255,255	31	7.17916	6.82877	8.12455	6.24738	4.40409e-08	5.05972e-08	6.274e-06	1.09153e-07	4	8446250	8498750	13807		Rhob,	Single	EP
chr12	91745000	91750000	chr12	91785000	91790000	.	.	.	.	0,255,255	30	6.54056	6.30966	7.93194	7.32284	1.49749e-07	1.73051e-07	1.73151e-05	3.71111e-07	3	91745833	91785833	3727		Ston2,	None	EP
chr12	72845000	72850000	chr12	72975000	72980000	.	.	.	.	0,255,255	30	4.64846	3.59928	4.53881	4.34514	3.93109e-11	2.88991e-13	6.69062e-11	5.80556e-11	4	72847500	72976250	5154			None	None
chr12	12940000	12945000	chr12	12995000	13000000	.	.	.	.	0,255,255	30	5.88492	5.86506	8.92605	6.50009	3.13072e-09	3.22018e-09	1.73151e-05	3.71111e-07	2	12942500	12995000	2500	Mycn,		Single	None
chr12	11200000	11205000	chr12	11265000	11270000	.	.	.	.	0,255,255	30	5.51513	5.21561	6.85697	9.8953	3.13072e-09	3.22018e-09	4.0929e-07	0.000539541	5	11201500	11269500	6325		Smc6,Gen1,	Single	EP
chr12	111810000	111815000	chr12	111845000	111850000	.	.	.	.	0,255,255	29	10.4404	10.8063	9.43605	10.4893	0.000371449	0.000367162	4.6261e-05	0.00115019	2	111812500	111850000	2500	Zfyve21,Xrcc3,		Single	None
chr12	111675000	111680000	chr12	111710000	111715000	.	.	.	.	0,255,255	29	10.101	12.9243	13.6243	9.58437	0.000371449	0.00587215	0.0196703	4.5373e-05	5	111666500	111703500	15232	Trmt61a,	Apopt1,Bag5,	Single	PP
chr12	108215000	108220000	chr12	108290000	108295000	.	.	.	.	0,255,255	29	4.05769	4.27174	4.70878	5.73187	1.98369e-10	1.96263e-10	3.36782e-10	2.76216e-08	5	108214500	108295500	8246			None	None
chr12	52600000	52605000	chr12	52635000	52640000	.	.	.	.	0,255,255	29	9.41414	8.79868	9.68356	8.35214	1.68846e-05	1.67497e-05	4.6261e-05	4.5373e-05	1	52602500	52637500	0			Single	EE
chr12	21415000	21420000	chr12	21470000	21475000	.	.	.	.	0,255,255	29	5.74969	6.33039	4.01533	8.17227	1.26416e-08	5.73205e-07	3.36782e-10	4.5373e-05	2	21422500	21472500	5000	Ywhaq,		Single	None
chr12	110700000	110705000	chr12	110795000	110800000	.	.	.	.	0,255,255	28	5.74543	6.24277	7.65205	7.42361	4.86515e-08	1.80133e-06	4.11741e-06	3.75381e-06	2	110700000	110797500	2500	Hsp90aa1,		None	None
chr12	78745000	78750000	chr12	78860000	78865000	.	.	.	.	0,255,255	28	5.42995	4.42827	5.83142	4.07066	4.86515e-08	9.79287e-10	1.00727e-07	1.46631e-09	1	78747500	78862500	0	Mpp5,	Eif2s1,Atp6v1d,	Dual	PP
chr12	108330000	108335000	chr12	108390000	108395000	.	.	.	.	0,255,255	27	5.74096	8.02206	9.55926	10.0942	1.84645e-07	0.000107189	0.000274272	0.00474805	1	108332500	108392500	0	Cyp46a1,		Single	EE
chr12	105495000	105500000	chr12	105600000	105605000	.	.	.	.	0,255,255	27	6.66079	5.27857	10.0947	6.36197	4.84616e-06	1.9452e-07	0.00451084	1.16037e-05	3	105502500	105604166	10138		Bdkrb1,	None	EP
chr12	100725000	100730000	chr12	100775000	100780000	.	.	.	.	0,255,255	27	8.83552	8.72862	5.9349	9.77534	0.00010627	0.000107189	3.88881e-07	0.00028361	2	100725000	100777500	2500	Rps6ka5,	Dglucy,	Single	PP
chr12	100210000	100215000	chr12	100275000	100280000	.	.	.	.	0,255,255	27	5.27332	5.37184	6.59063	5.96118	1.84645e-07	1.9452e-07	1.24485e-05	4.01771e-07	4	100206250	100275000	9763			None	None
chr12	91640000	91645000	chr12	91785000	91790000	.	.	.	.	0,255,255	27	3.24873	3.81032	4.91599	5.40271	8.48918e-11	7.16017e-11	8.27648e-09	4.01771e-07	5	91640500	91795500	8246		Ston2,	None	None
chr12	76530000	76535000	chr12	76590000	76595000	.	.	.	.	0,255,255	27	7.2819	8.13847	7.76501	10.9279	4.84616e-06	0.000107189	1.24485e-05	0.00474805	1	76532500	76592500	0	Plekhg3,		None	EE
chr12	75665000	75670000	chr12	75735000	75740000	.	.	.	.	0,255,255	27	5.46628	6.06075	6.24801	7.84282	1.84645e-07	1.9452e-07	1.24485e-05	0.00028361	2	75667500	75735000	2500	Wdr89,	Sgpp1,	Dual	PP
chr12	69450000	69455000	chr12	69500000	69505000	.	.	.	.	0,255,255	27	6.60084	6.96705	8.33351	8.80055	4.84616e-06	5.58602e-06	0.000274272	0.00028361	4	69456250	69498750	6374			None	EE
chr12	69240000	69245000	chr12	69295000	69300000	.	.	.	.	0,255,255	27	6.08344	6.63869	6.71043	9.70128	1.84645e-07	5.58602e-06	1.24485e-05	0.00028361	1	69242500	69297500	0	Klhdc1,	Klhdc2,	Single	PP
chr12	64965000	64970000	chr12	65035000	65040000	.	.	.	.	0,255,255	27	5.60311	5.44501	6.30424	3.98098	1.84645e-07	1.9452e-07	1.24485e-05	7.38292e-09	1	64967500	65037500	0	Togaram1,Klhl28,	Prpf39,	Single	PP
chr12	51825000	51830000	chr12	51865000	51870000	.	.	.	.	0,255,255	27	9.05914	9.24079	9.88098	9.15406	0.00010627	0.000107189	0.00451084	0.00028361	2	51827500	51875000	7500	Hectd1,		Single	EE
chr12	8430000	8435000	chr12	8500000	8505000	.	.	.	.	0,255,255	27	5.8265	4.87505	3.87218	3.54872	1.84645e-07	4.73899e-09	1.17398e-10	1.38988e-10	1	8432500	8502500	0		Rhob,	Single	None
chr12	108360000	108365000	chr12	108490000	108495000	.	.	.	.	0,255,255	26	3.88425	3.89045	3.95388	7.41214	4.77757e-10	4.05541e-10	3.57241e-08	3.47773e-05	2	108365000	108490000	3536			None	None
chr12	108330000	108335000	chr12	108490000	108495000	.	.	.	.	0,255,255	26	6.49184	6.488	6.0413	12.636	1.43375e-05	1.64817e-05	1.40256e-06	0.091032	2	108332500	108495000	2500	Cyp46a1,		Single	None
chr12	86800000	86805000	chr12	86835000	86840000	.	.	.	.	0,255,255	26	13.2096	11.1948	12.6695	11.4144	0.0493754	0.00311099	0.089807	0.00916616	3	86797500	86834166	6010			Single	None
chr12	86020000	86025000	chr12	86075000	86080000	.	.	.	.	0,255,255	26	6.23329	6.10543	5.7957	10.1779	6.75653e-07	7.18589e-07	1.40256e-06	0.00916616	2	86025000	86077500	2500		Tgfb3,	None	EP
chr12	85495000	85500000	chr12	85600000	85605000	.	.	.	.	0,255,255	26	7.05654	6.25811	7.1172	8.96112	1.43375e-05	1.64817e-05	3.67641e-05	0.000667886	1	85497500	85602500	0			Single	EE
chr12	85140000	85145000	chr12	85305000	85310000	.	.	.	.	0,255,255	26	7.33065	5.13402	5.30083	8.57079	1.43375e-05	7.18589e-07	1.40256e-06	0.000667886	3	85142500	85299166	11666			None	None
chr12	79190000	79195000	chr12	79295000	79300000	.	.	.	.	0,255,255	26	6.03299	5.01859	7.38268	4.08445	6.75653e-07	7.18589e-07	3.67641e-05	3.37672e-08	1	79192500	79297500	0	Rdh11,	Rad51b,Zfyve26,	Single	PP
chr12	70975000	70980000	chr12	71015000	71020000	.	.	.	.	0,255,255	26	7.50974	7.18798	9.25491	7.65479	1.43375e-05	1.64817e-05	0.000652984	3.47773e-05	2	70975000	71017500	2500	Psma3,	Arid4a,	Dual	PP
chr12	51970000	51975000	chr12	52005000	52010000	.	.	.	.	0,255,255	26	8.12052	8.08727	7.57027	8.14522	0.000259715	0.000257154	3.67641e-05	0.000667886	1	51972500	52007500	0	Heatr5a,	Dtd2,	None	PP
chr12	32060000	32065000	chr12	32095000	32100000	.	.	.	.	0,255,255	26	7.45963	7.62778	8.96692	6.90727	1.43375e-05	1.64817e-05	0.000652984	3.47773e-05	1	32062500	32097500	0	Prkar2b,		Single	EE
chr12	31965000	31970000	chr12	32140000	32145000	.	.	.	.	0,255,255	26	3.76463	2.72985	4.67248	3.41377	4.77757e-10	6.3273e-12	3.57241e-08	7.27045e-10	3	31965833	32145833	3727			None	None
chr12	111905000	111910000	chr12	111945000	111950000	.	.	.	.	0,255,255	25	8.89433	9.97803	9.60545	11.1236	0.000584456	0.00600638	0.00147747	0.0170456	3	111909166	111949166	8976	Ppp1r13b,		Single	None
chr12	110990000	110995000	chr12	111035000	111040000	.	.	.	.	0,255,255	25	8.99971	8.79659	8.83425	9.68124	0.000584456	0.000583199	0.00147747	0.00149375	1	110992500	111037500	0		Rcor1,	Dual	EP
chr12	110735000	110740000	chr12	110795000	110800000	.	.	.	.	0,255,255	25	8.21051	9.23211	9.32199	11.3109	0.000584456	0.000583199	0.00147747	0.0170456	1	110737500	110797500	0	Wdr20,		Single	EE
chr12	110485000	110490000	chr12	110590000	110595000	.	.	.	.	0,255,255	25	6.93708	7.6835	6.46311	10.3389	4.00582e-05	4.5281e-05	0.000102653	0.0170456	1	110487500	110592500	0			Dual	EE
chr12	108365000	108370000	chr12	108420000	108425000	.	.	.	.	0,255,255	25	4.02803	4.82379	7.50978	8.66489	9.49121e-08	9.94967e-08	0.000102653	0.00149375	1	108367500	108422500	0	Eml1,		Single	None
chr12	80790000	80795000	chr12	80885000	80890000	.	.	.	.	0,255,255	25	5.34727	6.74943	7.51505	9.90158	2.36491e-06	4.5281e-05	0.000102653	0.0170456	1	80792500	80887500	0	Susd6,		Single	EE
chr12	59065000	59070000	chr12	59130000	59135000	.	.	.	.	0,255,255	25	5.63087	6.40012	6.09058	6.61803	2.36491e-06	4.5281e-05	4.91045e-06	9.80659e-05	2	59067500	59130000	2500	Pnn,		Dual	EE
chr12	35245000	35250000	chr12	35290000	35295000	.	.	.	.	0,255,255	25	3.33768	3.76469	5.04889	4.17142	2.76719e-09	2.3746e-09	4.91045e-06	1.53295e-07	2	35247500	35290000	2500			None	None
chr12	8770000	8775000	chr12	8810000	8815000	.	.	.	.	0,255,255	25	9.30573	9.48724	11.7687	9.73058	0.000584456	0.000583199	0.0165343	0.00149375	1	8772500	8812500	0	Sdc1,		Single	EE
chr12	110445000	110450000	chr12	110480000	110485000	.	.	.	.	0,255,255	24	9.70034	9.18368	8.45378	10.2545	0.00128298	0.00127969	0.00317913	0.0306382	2	110447500	110492500	10000	Ppp2r5c,		Single	None
chr12	103325000	103330000	chr12	103365000	103370000	.	.	.	.	0,255,255	24	5.62202	5.94843	6.95305	6.98044	7.80013e-06	8.45418e-06	0.00027428	0.000263279	2	103327500	103365000	2500			None	None
chr12	100845000	100850000	chr12	100925000	100930000	.	.	.	.	0,255,255	24	2.95488	2.40917	2.41077	2.41898	4.10237e-10	6.79368e-12	1.17006e-11	1.12535e-11	3	100852500	100925833	6009			None	None
chr12	87265000	87270000	chr12	87385000	87390000	.	.	.	.	0,255,255	24	4.20854	4.33362	6.43712	4.36473	3.96624e-07	4.14385e-07	0.00027428	6.54888e-07	1	87267500	87387500	0	Ahsa1,Vipas39,	Sptlc2,	Dual	PP
chr12	75305000	75310000	chr12	75345000	75350000	.	.	.	.	0,255,255	24	6.93159	6.79982	7.84525	8.17631	0.000107748	0.000120582	0.00317913	0.00319152	2	75310000	75350000	3536	Rhoj,		Single	None
chr12	55350000	55355000	chr12	55495000	55500000	.	.	.	.	0,255,255	24	3.91257	3.82229	2.04429	11.2405	1.46055e-08	1.28923e-08	1.17006e-11	0.0306382	2	55355000	55497500	2500			None	None
chr12	17180000	17185000	chr12	17220000	17225000	.	.	.	.	0,255,255	24	7.22047	7.09713	5.88351	6.29375	0.000107748	0.000120582	1.60859e-05	0.000263279	4	17181250	17225000	8385			None	EE
chr12	8770000	8775000	chr12	8920000	8925000	.	.	.	.	0,255,255	24	5.43146	7.03115	8.97781	6.73354	7.80013e-06	0.000120582	0.00317913	0.000263279	1	8772500	8922500	0	Sdc1,	Laptm4a,	Dual	PP
chr12	3310000	3315000	chr12	3365000	3370000	.	.	.	.	0,255,255	24	4.27434	4.78784	8.27521	5.2612	3.96624e-07	4.14385e-07	0.00317913	1.67105e-05	8	3310000	3358750	11524	Rab10,	Kif3c,	Dual	PP
chr12	3235000	3240000	chr12	3305000	3310000	.	.	.	.	0,255,255	24	5.64891	4.1322	3.07686	3.54915	7.80013e-06	4.14385e-07	6.12957e-10	2.19391e-08	2	3237500	3310000	2500		Rab10,	Dual	EP
chr12	113010000	113015000	chr12	113140000	113145000	.	.	.	.	0,255,255	23	5.86779	5.51978	6.14524	6.70053	2.499e-05	2.75158e-05	5.3291e-05	0.000686019	2	113007500	113142500	5000	Pacs2,	Crip2,Crip1,	Dual	PP
chr12	112145000	112150000	chr12	112470000	112475000	.	.	.	.	0,255,255	23	2.63761	2.64667	3.37156	2.67022	2.65273e-09	2.11674e-09	1.07219e-07	4.05495e-09	1	112147500	112472500	0	Kif26a,		None	None
chr12	110885000	110890000	chr12	110990000	110995000	.	.	.	.	0,255,255	23	6.12628	5.81969	5.1562	7.51516	2.499e-05	2.75158e-05	5.3291e-05	0.000686019	1	110887500	110992500	0	Tecpr2,Cinp,		Dual	EE
chr12	110600000	110605000	chr12	110695000	110700000	.	.	.	.	0,255,255	23	9.18722	6.84892	8.96626	6.88538	0.00271874	0.000307541	0.00664283	0.000686019	1	110602500	110697500	0	Dync1h1,		Dual	EE
chr12	105510000	105515000	chr12	105545000	105550000	.	.	.	.	0,255,255	23	6.14036	6.39037	6.0943	5.86018	2.499e-05	0.000307541	5.3291e-05	5.27348e-05	4	105508750	105551250	11859			None	None
chr12	103425000	103430000	chr12	103490000	103495000	.	.	.	.	0,255,255	23	2.81794	2.73142	2.09914	4.9835	2.65273e-09	2.11674e-09	8.57173e-11	5.27348e-05	1	103427500	103492500	0	Ddx24,		Single	None
chr12	85745000	85750000	chr12	85820000	85825000	.	.	.	.	0,255,255	23	5.62914	5.79393	6.84228	5.72943	2.499e-05	2.75158e-05	0.000693526	5.27348e-05	2	85747500	85820000	2500	Flvcr2,	Ttll5,Erg28,	Single	PP
chr12	84650000	84655000	chr12	84750000	84755000	.	.	.	.	0,255,255	23	4.67552	4.83467	4.85934	8.24576	1.6097e-06	1.68994e-06	2.71631e-06	0.00673554	5	84654500	84753500	6325			None	None
chr12	77020000	77025000	chr12	77235000	77240000	.	.	.	.	0,255,255	23	4.80427	4.69182	4.96532	6.16854	1.6097e-06	1.68994e-06	5.3291e-05	5.27348e-05	1	77022500	77237500	0		Fut8,	Single	EP
chr12	75595000	75600000	chr12	75665000	75670000	.	.	.	.	0,255,255	23	6.51979	6.74741	7.46294	5.84328	0.000277739	0.000307541	0.000693526	5.27348e-05	1	75597500	75667500	0	Ppp2r5e,	Wdr89,	Dual	PP
chr12	69295000	69300000	chr12	69355000	69360000	.	.	.	.	0,255,255	23	8.28494	6.01984	4.97535	6.22249	0.00271874	2.75158e-05	5.3291e-05	5.27348e-05	1	69297500	69357500	0	Klhdc2,	Nemf,	Single	PP
chr12	59010000	59015000	chr12	59065000	59070000	.	.	.	.	0,255,255	23	7.74175	6.34727	7.06566	4.19296	0.000277739	0.000307541	0.000693526	2.6593e-06	1	59012500	59067500	0	Gemin2,Sec23a,	Pnn,	Dual	PP
chr12	12175000	12180000	chr12	12260000	12265000	.	.	.	.	0,255,255	23	5.80123	5.64226	9.25887	5.99425	2.499e-05	2.75158e-05	0.00664283	5.27348e-05	2	12180000	12262500	2500		Fam49a,	Single	EP
chr12	8885000	8890000	chr12	9000000	9005000	.	.	.	.	0,255,255	23	3.75459	3.19928	3.04019	3.73422	7.64885e-08	6.59957e-08	4.00793e-09	1.12124e-07	5	8888500	9003500	7211			None	None
chr12	91590000	91595000	chr12	91785000	91790000	.	.	.	.	0,255,255	22	2.8661	4.56707	4.31684	6.40498	1.48865e-08	6.59208e-06	1.02065e-05	0.00168236	3	91589166	91784166	6871	Gtf2a1,	Ston2,	Single	PP
chr12	85865000	85870000	chr12	86075000	86080000	.	.	.	.	0,255,255	22	3.83294	3.69716	4.4419	4.03604	3.65288e-07	3.12454e-07	1.02065e-05	1.02569e-05	3	85869166	86079166	3727		Tgfb3,	Single	EP
chr12	85820000	85825000	chr12	86080000	86085000	.	.	.	.	0,255,255	22	5.60494	4.4912	4.69998	7.50348	7.56672e-05	6.59208e-06	1.02065e-05	0.00168236	1	85822500	86082500	0	Ttll5,Erg28,	Tgfb3,Ift43,	Single	PP
chr12	85175000	85180000	chr12	85215000	85220000	.	.	.	.	0,255,255	22	7.26322	8.59315	9.55085	11.3323	0.000688615	0.00547722	0.0133611	0.0866726	5	85183500	85221500	17804	Pgf,	Eif2b2,	Single	PP
chr12	84615000	84620000	chr12	84750000	84755000	.	.	.	.	0,255,255	22	5.52534	5.46957	4.35104	10.5786	7.56672e-05	8.36516e-05	1.02065e-05	0.0866726	2	84617500	84762500	10000	Abcd4,		Single	EE
chr12	84405000	84410000	chr12	84450000	84455000	.	.	.	.	0,255,255	22	8.75155	8.394	7.44306	6.30796	0.00557848	0.00547722	0.00172168	0.00168236	1	84407500	84452500	0	Bbof1,Entpd5,	Lin52,Aldh6a1,	Dual	PP
chr12	81630000	81635000	chr12	81780000	81785000	.	.	.	.	0,255,255	22	3.85839	4.59241	5.64918	8.72252	3.65288e-07	6.59208e-06	0.00016081	0.0134995	6	81624166	81786666	9317	Ttc9,	Map3k9,	Single	PP
chr12	80155000	80160000	chr12	80385000	80390000	.	.	.	.	0,255,255	22	3.54331	3.03729	4.01919	4.81399	3.65288e-07	1.29707e-08	1.02065e-05	1.02569e-05	4	80160000	80395000	12748			None	None
chr12	73775000	73780000	chr12	73810000	73815000	.	.	.	.	0,255,255	22	7.71186	8.38877	8.50541	7.54407	0.000688615	0.00547722	0.0133611	0.00168236	2	73777500	73822500	10000			Single	None
chr12	73725000	73730000	chr12	73775000	73780000	.	.	.	.	0,255,255	22	7.2422	7.24873	9.10762	6.69763	0.000688615	0.000761178	0.0133611	0.00168236	2	73730000	73777500	2500			Single	EE
chr12	40220000	40225000	chr12	40445000	40450000	.	.	.	.	0,255,255	22	3.06425	3.09213	4.50858	5.19152	1.48865e-08	1.29707e-08	1.02065e-05	0.000158742	1	40222500	40447500	0		Dock4,Zfp277,	Dual	EP
chr12	32635000	32640000	chr12	32895000	32900000	.	.	.	.	0,255,255	22	1.76084	1.20822	1.06646	1.35011	1.41446e-11	1.56408e-12	1.31353e-12	4.23948e-13	1	32637500	32897500	0			None	None
chr12	31970000	31975000	chr12	32015000	32020000	.	.	.	.	0,255,255	22	6.94477	6.25166	7.98906	7.17153	0.000688615	0.000761178	0.0133611	0.00168236	2	31972500	32015000	2500			None	None
chr12	21110000	21115000	chr12	21285000	21290000	.	.	.	.	0,255,255	22	2.94903	3.3916	5.05598	3.85796	1.48865e-08	3.12454e-07	0.00016081	5.18008e-07	1	21112500	21287500	0		Cpsf3,Itgb1bp1,	Dual	EP
chr12	16810000	16815000	chr12	16995000	17000000	.	.	.	.	0,255,255	22	5.86181	4.32687	7.38788	3.54509	7.56672e-05	6.59208e-06	0.00172168	5.18008e-07	4	16811250	17006250	8839	E2f6,	Pqlc3,	None	PP
chr12	16760000	16765000	chr12	16795000	16800000	.	.	.	.	0,255,255	22	6.32384	6.3355	7.55113	6.19962	0.000688615	0.000761178	0.00172168	0.000158742	3	16762500	16797500	7071			None	None
chr12	8770000	8775000	chr12	8880000	8885000	.	.	.	.	0,255,255	22	6.20846	6.19657	7.95087	5.41457	7.56672e-05	8.36516e-05	0.0133611	0.000158742	4	8771250	8873750	12870	Sdc1,		Single	None
chr12	116070000	116075000	chr12	116200000	116205000	.	.	.	.	0,255,255	21	2.07024	2.08955	2.99065	3.11976	4.54104e-09	2.92758e-09	1.27632e-07	1.28675e-07	3	116072500	116200833	6009			None	None
chr12	111810000	111815000	chr12	111965000	111970000	.	.	.	.	0,255,255	21	4.6051	4.8297	6.11699	4.92631	2.17329e-05	2.34224e-05	0.000458098	3.65777e-05	1	111812500	111967500	0	Zfyve21,Xrcc3,	Atp5mpl,Tdrd9,	Dual	PP
chr12	103655000	103660000	chr12	103690000	103695000	.	.	.	.	0,255,255	21	5.897	6.25197	7.33993	5.06118	0.000218684	0.00178168	0.00395035	0.00045494	1	103657500	103692500	0	Serpina6,		None	None
chr12	102755000	102760000	chr12	102875000	102880000	.	.	.	.	0,255,255	21	4.66788	3.22095	4.07561	4.0575	2.17329e-05	1.44707e-06	3.62529e-05	3.65777e-05	1	102757500	102877500	0	Ubr7,Gm28051,Gon7,Gm20604,	Btbd7,	Dual	PP
chr12	81795000	81800000	chr12	81915000	81920000	.	.	.	.	0,255,255	21	2.32465	1.94603	3.00073	1.80426	4.54104e-09	1.24427e-10	1.27632e-07	2.59406e-10	5	81799500	81915500	8246			Single	None
chr12	81630000	81635000	chr12	81685000	81690000	.	.	.	.	0,255,255	21	6.18771	6.56219	7.35843	6.61103	0.000218684	0.00178168	0.00395035	0.00389243	7	81628928	81690357	23745	Ttc9,		Single	EE
chr12	79470000	79475000	chr12	79510000	79515000	.	.	.	.	0,255,255	21	4.99048	4.75307	6.90559	3.49756	0.000218684	2.34224e-05	0.00395035	2.2884e-06	1	79472500	79512500	0			None	EE
chr12	78225000	78230000	chr12	78860000	78865000	.	.	.	.	0,255,255	21	2.00803	2.47189	2.52861	3.42709	4.54104e-09	2.92758e-09	1.27632e-07	2.2884e-06	1	78227500	78862500	0	Gphn,	Eif2s1,Atp6v1d,	Dual	PP
chr12	76015000	76020000	chr12	76175000	76180000	.	.	.	.	0,255,255	21	3.24755	3.34157	2.61946	4.48193	1.60971e-06	1.44707e-06	1.27632e-07	3.65777e-05	2	76017500	76185000	7500		Esr2,	None	None
chr12	73445000	73450000	chr12	73480000	73485000	.	.	.	.	0,255,255	21	6.14501	5.88122	5.85655	5.43474	0.000218684	0.000239591	0.000458098	0.00045494	1	73447500	73482500	0			None	None
chr12	71375000	71380000	chr12	71415000	71420000	.	.	.	.	0,255,255	21	5.33924	5.32195	5.7757	5.26595	0.000218684	0.000239591	0.000458098	0.00045494	1	71377500	71417500	0			None	EE
chr12	64965000	64970000	chr12	65070000	65075000	.	.	.	.	0,255,255	21	4.91988	3.66821	4.8004	4.01071	2.17329e-05	1.44707e-06	3.62529e-05	3.65777e-05	2	64967500	65075000	2500	Togaram1,Klhl28,	Fkbp3,Fancm,	Dual	PP
chr12	59010000	59015000	chr12	59130000	59135000	.	.	.	.	0,255,255	21	4.20835	3.51893	2.60264	6.76676	2.17329e-05	1.44707e-06	1.27632e-07	0.00389243	1	59012500	59132500	0	Gemin2,Sec23a,		Dual	EE
chr12	31970000	31975000	chr12	32060000	32065000	.	.	.	.	0,255,255	21	4.30762	5.05154	7.41354	5.71193	2.17329e-05	0.000239591	0.00395035	0.00045494	1	31972500	32062500	0		Prkar2b,	Single	EP
chr12	29905000	29910000	chr12	30040000	30045000	.	.	.	.	0,255,255	21	6.53923	3.91628	4.43152	6.55455	0.00161696	1.44707e-06	3.62529e-05	0.00389243	1	29907500	30042500	0			None	None
chr12	110445000	110450000	chr12	110840000	110845000	.	.	.	.	0,255,255	20	3.5934	3.60032	2.9223	6.7658	6.97735e-06	6.26476e-06	6.52484e-07	0.00867498	1	110447500	110842500	0	Ppp2r5c,	Mok,	Dual	PP
chr12	103140000	103145000	chr12	103300000	103305000	.	.	.	.	0,255,255	20	1.55768	1.78094	3.12982	2.10019	5.37298e-11	9.31062e-10	6.52484e-07	3.09019e-08	4	103143750	103308750	13807			None	None
chr12	100275000	100280000	chr12	100325000	100330000	.	.	.	.	0,255,255	20	6.16763	6.72323	9.60008	7.19575	0.000591483	0.00397847	0.0460833	0.00867498	2	100272500	100327500	5000			None	None
chr12	87145000	87150000	chr12	87265000	87270000	.	.	.	.	0,255,255	20	4.48114	4.62002	7.55724	4.40864	7.48545e-05	8.1006e-05	0.00870284	0.000125707	1	87147500	87267500	0	Gstz1,Pomt2,	Ahsa1,Vipas39,	Dual	PP
chr12	86885000	86890000	chr12	86945000	86950000	.	.	.	.	0,255,255	20	8.6459	7.74828	4.14313	6.68371	0.0205546	0.00397847	0.000127855	0.00867498	2	86890000	86947500	2500	Irf2bpl,	Cipc,	Single	PP
chr12	80255000	80260000	chr12	80375000	80380000	.	.	.	.	0,255,255	20	4.37702	4.69942	6.24874	6.82251	7.48545e-05	8.1006e-05	0.00870284	0.00867498	3	80259166	80375833	8975	Actn1,		Single	EE
chr12	79905000	79910000	chr12	79945000	79950000	.	.	.	.	0,255,255	20	7.25612	6.87762	7.17332	5.95018	0.0036228	0.00397847	0.00870284	0.00123553	1	79907500	79947500	0			Single	None
chr12	79345000	79350000	chr12	80135000	80140000	.	.	.	.	0,255,255	20	3.17512	2.1938	2.54984	2.574	6.97735e-06	2.02775e-08	6.52484e-07	6.72051e-07	10	79354500	80138000	9962			None	None
chr12	79130000	79135000	chr12	79170000	79175000	.	.	.	.	0,255,255	20	7.10869	6.6228	4.97733	6.41192	0.0036228	0.00397847	0.00127061	0.00867498	1	79132500	79172500	0	Arg2,	Vti1b,	Single	PP
chr12	70540000	70545000	chr12	70615000	70620000	.	.	.	.	0,255,255	20	5.42324	5.81388	6.70217	6.26719	0.000591483	0.000661159	0.00870284	0.00867498	1	70542500	70617500	0			Single	None
chr12	116280000	116285000	chr12	116405000	116410000	.	.	.	.	0,255,255	19	4.46741	4.52003	5.69151	5.05993	0.000242234	0.000258905	0.00324536	0.00313815	2	116272500	116407500	10000	Esyt2,	Ncapg2,	Dual	PP
chr12	105840000	105845000	chr12	105960000	105965000	.	.	.	.	0,255,255	19	3.65694	3.16491	3.77676	4.1427	2.68062e-05	2.52574e-05	3.78878e-05	0.000397444	1	105842500	105962500	0			None	None
chr12	102580000	102585000	chr12	102700000	102705000	.	.	.	.	0,255,255	19	3.5302	4.19089	5.73643	4.39639	2.68062e-05	0.000258905	0.00324536	0.000397444	1	102582500	102702500	0		Itpk1,	None	None
chr12	87145000	87150000	chr12	87195000	87200000	.	.	.	.	0,255,255	19	6.57084	6.46314	5.79907	6.75263	0.00780562	0.00850753	0.00324536	0.0183631	2	87147500	87200000	2500	Gstz1,Pomt2,	Samd15,Tmed8,	Single	PP
chr12	85225000	85230000	chr12	85285000	85290000	.	.	.	.	0,255,255	19	6.94645	6.31525	8.82236	7.0528	0.00780562	0.00850753	0.0815031	0.0183631	3	85225833	85277500	10138		Acyp1,	None	EP
chr12	81805000	81810000	chr12	81840000	81845000	.	.	.	.	0,255,255	19	4.78494	4.95607	4.49399	5.69579	0.000242234	0.000258905	0.000411517	0.00313815	1	81807500	81842500	0			None	None
chr12	79610000	79615000	chr12	80130000	80135000	.	.	.	.	0,255,255	19	3.19432	2.11311	3.20791	3.69829	2.68062e-05	1.24739e-07	3.78878e-05	4.039e-05	2	79605000	80132500	7500			Single	None
chr12	78225000	78230000	chr12	78745000	78750000	.	.	.	.	0,255,255	19	1.91993	2.50302	2.46506	2.72732	8.89572e-09	1.98429e-06	1.98653e-07	3.48397e-06	1	78227500	78747500	0	Gphn,	Mpp5,	Dual	PP
chr12	73705000	73710000	chr12	73905000	73910000	.	.	.	.	0,255,255	19	4.02734	4.36329	6.60905	4.91887	0.000242234	0.000258905	0.0182989	0.000397444	2	73707500	73910000	2500			Single	None
chr12	69370000	69375000	chr12	69450000	69455000	.	.	.	.	0,255,255	19	6.15463	5.66761	8.28186	5.08467	0.00151373	0.00170924	0.0815031	0.00313815	2	69380000	69452500	7500	Arf6,		Single	EE
chr12	33385000	33390000	chr12	33425000	33430000	.	.	.	.	0,255,255	19	5.62633	4.69791	5.86414	5.44974	0.00151373	0.000258905	0.00324536	0.00313815	2	33385000	33427500	2500		Twistnb,	Single	None
chr12	31970000	31975000	chr12	32095000	32100000	.	.	.	.	0,255,255	19	4.24159	4.54211	7.25933	4.62352	0.000242234	0.000258905	0.0182989	0.000397444	1	31972500	32097500	0			None	EE
chr12	28635000	28640000	chr12	28750000	28755000	.	.	.	.	0,255,255	19	3.76292	3.59669	3.39974	5.00436	2.68062e-05	2.52574e-05	3.78878e-05	0.00313815	2	28645000	28750000	7906	Rps7,	Eipr1,Trappc12,	Single	PP
chr12	111755000	111760000	chr12	111850000	111855000	.	.	.	.	0,255,255	18	5.71851	5.21872	4.58732	5.5995	0.00369893	0.00416454	0.00122467	0.00758099	2	111757500	111850000	2500	Klc1,		None	EE
chr12	84770000	84775000	chr12	84995000	85000000	.	.	.	.	0,255,255	18	6.10776	5.00174	5.42151	3.51923	0.00369893	0.00416454	0.0078952	0.000153782	1	84772500	84997500	0	Isca2,Npc2,	Ylpm1,	Dual	PP
chr12	84360000	84365000	chr12	84450000	84455000	.	.	.	.	0,255,255	18	4.72548	5.45175	5.3957	5.41769	0.000726432	0.00416454	0.0078952	0.00758099	2	84360000	84450000	3536	Coq6,Fam161b,	Lin52,Aldh6a1,	Dual	PP
chr12	83485000	83490000	chr12	83595000	83600000	.	.	.	.	0,255,255	18	3.92934	3.01378	2.09636	5.44702	0.000104072	9.71084e-06	1.22202e-06	0.00758099	1	83487500	83597500	0	Dpf3,	Zfyve1,	Single	PP
chr12	80435000	80440000	chr12	80640000	80645000	.	.	.	.	0,255,255	18	3.55822	3.43947	4.94092	4.52719	0.000104072	9.78717e-05	0.00122467	0.00122162	1	80437500	80642500	0	Dcaf5,	Slc39a9,Erh,	Dual	PP
chr12	80225000	80230000	chr12	80260000	80265000	.	.	.	.	0,255,255	18	5.90955	6.82701	6.50771	5.80897	0.00369893	0.0173723	0.0365924	0.00758099	2	80225000	80260000	3536		Actn1,	Single	EP
chr12	76400000	76405000	chr12	76530000	76535000	.	.	.	.	0,255,255	18	4.26319	4.74974	4.51427	5.95167	0.000726432	0.000787201	0.00122467	0.00758099	1	76402500	76532500	0	Hspa2,	Plekhg3,	Single	PP
chr12	75795000	75800000	chr12	75890000	75895000	.	.	.	.	0,255,255	18	2.20448	2.19293	3.09535	1.94742	1.07711e-06	7.67701e-07	1.5308e-05	1.03006e-07	1	75797500	75892500	0			None	None
chr12	71770000	71775000	chr12	71820000	71825000	.	.	.	.	0,255,255	18	4.84244	4.86417	5.52883	6.21224	0.000726432	0.000787201	0.0078952	0.00758099	2	71775000	71827500	5590			None	None
chr12	71015000	71020000	chr12	71135000	71140000	.	.	.	.	0,255,255	18	4.82166	4.40918	4.92175	5.48505	0.000726432	0.000787201	0.00122467	0.00758099	1	71017500	71137500	0	Arid4a,	2700049A03Rik,Timm9,	Single	PP
chr12	69730000	69735000	chr12	69890000	69895000	.	.	.	.	0,255,255	18	4.01746	3.5587	4.18209	4.51418	0.000726432	9.78717e-05	0.00122467	0.00122162	1	69732500	69892500	0		Atl1,Map4k5,	Single	EP
chr12	24600000	24605000	chr12	24695000	24700000	.	.	.	.	0,255,255	18	2.87684	2.19104	1.54722	4.58577	1.09109e-05	7.67701e-07	7.54791e-09	0.00122162	1	24602500	24697500	0			None	None
chr12	8310000	8315000	chr12	8545000	8550000	.	.	.	.	0,255,255	18	4.64806	2.65016	3.69978	2.42891	0.000726432	9.71084e-06	0.000147311	1.1088e-06	2	8320000	8547500	7500	Hs1bp3,		Single	None
chr12	4815000	4820000	chr12	4915000	4920000	.	.	.	.	0,255,255	18	5.0706	4.02413	3.58006	5.68116	0.00369893	0.000787201	0.000147311	0.00758099	1	4817500	4917500	0	Sf3b6,	Atad2b,	Single	PP
chr12	99965000	99970000	chr12	100105000	100110000	.	.	.	.	0,255,255	17	4.996	4.21781	4.76049	5.93078	0.00852598	0.0022334	0.00347729	0.0172555	2	99965000	100107500	2500		Psmc1,	None	None
chr12	84780000	84785000	chr12	84875000	84880000	.	.	.	.	0,255,255	17	6.32472	5.57423	5.74368	6.45545	0.0313385	0.00946896	0.0179251	0.06922	2	84777500	84880000	5590		Ltbp2,	Single	None
chr12	79025000	79030000	chr12	79085000	79090000	.	.	.	.	0,255,255	17	4.0614	4.20914	4.38124	6.1743	0.00201149	0.0022334	0.00347729	0.0172555	7	79023928	79093928	8690	Plekhh1,	Pigh,	Single	PP
chr12	78915000	78920000	chr12	79090000	79095000	.	.	.	.	0,255,255	17	2.1398	2.39191	2.57537	2.27956	5.5489e-06	4.2043e-06	6.44342e-05	6.07223e-06	4	78917500	79093750	8004		Pigh,	None	None
chr12	76495000	76500000	chr12	76595000	76600000	.	.	.	.	0,255,255	17	2.80011	3.05977	4.44685	4.86816	4.71912e-05	4.31872e-05	0.00347729	0.00346353	1	76497500	76597500	0			None	None
chr12	73200000	73205000	chr12	73235000	73240000	.	.	.	.	0,255,255	17	2.80813	3.38875	2.87178	3.0317	4.71912e-05	0.000350187	6.44342e-05	6.64527e-05	1	73202500	73237500	0			None	None
chr12	71765000	71770000	chr12	72045000	72050000	.	.	.	.	0,255,255	17	2.22588	2.48198	3.13064	3.0859	5.5489e-06	4.2043e-06	6.44342e-05	6.64527e-05	1	71767500	72047500	0			None	None
chr12	70695000	70700000	chr12	70825000	70830000	.	.	.	.	0,255,255	17	5.83785	5.02604	6.10548	5.35484	0.00852598	0.00946896	0.0179251	0.0172555	2	70707500	70827500	10000		Frmd6,	Single	EP
chr12	59130000	59135000	chr12	59215000	59220000	.	.	.	.	0,255,255	17	4.91409	3.51173	4.07127	3.67589	0.00201149	0.000350187	0.00347729	0.000537793	1	59132500	59217500	0		Fbxo33,	Dual	EP
chr12	53885000	53890000	chr12	53945000	53950000	.	.	.	.	0,255,255	17	2.5085	3.44242	2.59033	3.48665	4.71912e-05	0.000350187	6.44342e-05	0.000537793	1	53887500	53947500	0			None	EE
chr12	32920000	32925000	chr12	33005000	33010000	.	.	.	.	0,255,255	17	3.70043	3.53137	4.22593	6.08253	0.000370645	0.000350187	0.00347729	0.0172555	3	32915833	33012500	8334			None	None
chr12	30595000	30600000	chr12	30890000	30895000	.	.	.	.	0,255,255	17	1.4298	1.23485	1.96979	1.21161	4.91051e-08	6.15243e-07	6.27809e-07	6.64314e-07	1	30597500	30892500	0			None	None
chr12	21285000	21290000	chr12	21370000	21375000	.	.	.	.	0,255,255	17	4.13032	3.34053	3.5197	3.74277	0.00201149	0.000350187	0.000519781	0.000537793	1	21287500	21372500	0	Cpsf3,Itgb1bp1,	Adam17,	Dual	PP
chr12	16955000	16960000	chr12	16990000	16995000	.	.	.	.	0,255,255	17	3.94406	4.55575	4.13039	4.92742	0.000370645	0.0022334	0.00347729	0.00346353	1	16957500	16992500	0			None	None
chr12	8060000	8065000	chr12	8305000	8310000	.	.	.	.	0,255,255	17	1.61064	1.17234	1.0627	2.10203	4.54299e-07	6.15243e-07	6.51288e-07	6.07223e-06	3	8059166	8304166	6871			None	None
chr12	3235000	3240000	chr12	3365000	3370000	.	.	.	.	0,255,255	17	3.75607	3.26678	2.37964	4.60791	0.000370645	0.000350187	6.40157e-06	0.00346353	5	3246500	3362500	12083		Kif3c,	Dual	EP
chr12	103140000	103145000	chr12	103365000	103370000	.	.	.	.	0,255,255	16	1.90973	1.56975	2.35383	1.39062	2.99624e-06	2.75238e-07	3.17844e-05	3.85587e-07	1	103142500	103367500	0			None	None
chr12	100265000	100270000	chr12	100370000	100375000	.	.	.	.	0,255,255	16	2.99821	3.61812	3.34397	3.83534	0.000201023	0.00117566	0.00176204	0.00180208	1	100267500	100372500	0			None	None
chr12	99465000	99470000	chr12	99560000	99565000	.	.	.	.	0,255,255	16	3.41979	3.69013	3.7611	3.9017	0.00120563	0.00117566	0.00176204	0.00180208	1	99467500	99562500	0		Foxn3,	None	EP
chr12	99390000	99395000	chr12	99880000	99885000	.	.	.	.	0,255,255	16	3.64673	2.906	1.61279	4.1495	0.00120563	0.00018565	3.88984e-06	0.00919998	1	99392500	99882500	0		Tdp1,Efcab11,	Dual	EP
chr12	99390000	99395000	chr12	99560000	99565000	.	.	.	.	0,255,255	16	3.10627	2.92752	2.94398	3.44157	0.000201023	0.00018565	0.000263402	0.00180208	1	99392500	99562500	0		Foxn3,	Single	EP
chr12	98280000	98285000	chr12	98345000	98350000	.	.	.	.	0,255,255	16	2.05594	2.16431	3.01299	3.08328	2.83403e-05	2.18245e-05	0.000263402	0.000267656	1	98282500	98347500	0			None	None
chr12	85505000	85510000	chr12	85660000	85665000	.	.	.	.	0,255,255	16	3.47064	2.72135	4.05409	3.00845	0.00120563	0.00018565	0.00916755	0.000267656	1	85507500	85662500	0			None	None
chr12	83115000	83120000	chr12	83495000	83500000	.	.	.	.	0,255,255	16	1.60605	1.68221	1.51198	2.47559	2.99624e-06	2.42447e-06	5.1465e-07	3.05836e-05	4	83116250	83498750	11319			None	None
chr12	71885000	71890000	chr12	71970000	71975000	.	.	.	.	0,255,255	16	4.97005	4.86693	4.63415	5.64484	0.0184063	0.00591233	0.00916755	0.0367057	2	71887500	71970000	2500			None	EE
chr12	52780000	52785000	chr12	52815000	52820000	.	.	.	.	0,255,255	16	6.35757	5.88655	6.09718	6.04368	0.0574975	0.0202759	0.0380457	0.0367057	2	52777500	52822500	7071			None	EE
chr12	32820000	32825000	chr12	32950000	32955000	.	.	.	.	0,255,255	16	1.97334	2.03872	1.79895	2.52095	2.99624e-06	2.18245e-05	3.88984e-06	0.000267656	1	32822500	32952500	0	Nampt,	Sypl,	Dual	PP
chr12	21285000	21290000	chr12	21415000	21420000	.	.	.	.	0,255,255	16	4.26137	3.08613	2.20565	3.37467	0.00529644	0.00018565	3.17844e-05	0.00180208	1	21287500	21417500	0	Cpsf3,Itgb1bp1,	Ywhaq,	Dual	PP
chr12	3310000	3315000	chr12	3425000	3430000	.	.	.	.	0,255,255	16	2.54848	2.71112	2.93079	3.71083	0.000201023	0.00018565	0.000263402	0.00180208	1	3312500	3427500	0	Rab10,	Asxl2,	Dual	PP
chr12	3235000	3240000	chr12	3425000	3430000	.	.	.	.	0,255,255	16	3.23352	2.59456	2.25764	1.29174	0.00120563	0.00018565	3.17844e-05	3.85587e-07	1	3237500	3427500	0		Asxl2,	Dual	EP
chr12	117385000	117390000	chr12	117770000	117775000	.	.	.	.	0,255,255	15	2.94402	1.96538	2.12301	1.7515	0.00076804	1.46215e-05	0.000151232	2.54965e-05	2	117387500	117770000	2500			None	None
chr12	112145000	112150000	chr12	112540000	112545000	.	.	.	.	0,255,255	15	2.06937	2.21759	3.30129	2.24654	0.00013031	0.000106557	0.0053366	0.000148222	2	112145000	112542500	2500	Kif26a,		None	None
chr12	111035000	111040000	chr12	111160000	111165000	.	.	.	.	0,255,255	15	5.28823	4.86598	4.85077	3.84815	0.0373988	0.0145001	0.0225319	0.00547571	2	111037500	111157500	5000	Rcor1,	Traf3,	Single	PP
chr12	85955000	85960000	chr12	86020000	86025000	.	.	.	.	0,255,255	15	4.53512	4.62114	5.33751	5.09525	0.0127998	0.0145001	0.075831	0.0728104	2	85957500	86020000	2500			None	EE
chr12	33025000	33030000	chr12	33270000	33275000	.	.	.	.	0,255,255	15	2.7197	2.53714	3.84889	2.7344	0.00076804	0.000717715	0.0053366	0.00102894	2	33025000	33270000	3536			None	None
chr12	10595000	10600000	chr12	11175000	11180000	.	.	.	.	0,255,255	15	1.33779	0.813028	0.918706	1.2516	2.58803e-06	5.27164e-05	7.09235e-05	6.17721e-05	1	10597500	11177500	0			None	None
chr12	103530000	103535000	chr12	103705000	103710000	.	.	.	.	0,255,255	14	3.547	3.24565	2.56779	4.05326	0.0104686	0.0103497	0.00363589	0.051029	3	103539166	103707500	8334	Ppp4r4,		Single	None
chr12	102390000	102395000	chr12	102460000	102465000	.	.	.	.	0,255,255	14	3.24493	2.49138	1.96999	3.02738	0.0104686	0.000482595	0.000119144	0.00367872	1	102392500	102462500	0			None	None
chr12	95730000	95735000	chr12	95765000	95770000	.	.	.	.	0,255,255	14	4.94362	4.6887	4.73142	4.74175	0.029131	0.0332144	0.0511435	0.051029	2	95732500	95770000	2500			None	EE
chr12	79970000	79975000	chr12	80110000	80115000	.	.	.	.	0,255,255	14	3.77251	3.39989	4.30953	3.66935	0.0104686	0.0103497	0.0511435	0.015328	2	79962500	80112500	10000		Zfp36l1,	Single	EP
chr12	76090000	76095000	chr12	76175000	76180000	.	.	.	.	0,255,255	14	3.55841	3.7506	3.10049	4.94536	0.0104686	0.0103497	0.00363589	0.051029	2	76085000	76180000	7906		Esr2,	None	None
chr12	73705000	73710000	chr12	74010000	74015000	.	.	.	.	0,255,255	14	2.21532	1.82791	2.2174	1.75026	0.00057146	8.20179e-05	0.000672613	0.000134175	5	73705500	74011500	6325			None	None
chr12	73565000	73570000	chr12	73690000	73695000	.	.	.	.	0,255,255	14	2.51903	1.72005	2.14658	2.55914	0.00271997	8.20179e-05	0.000672613	0.00367872	2	73570000	73692500	2500			None	None
chr12	73040000	73045000	chr12	73460000	73465000	.	.	.	.	0,255,255	14	2.3672	3.00101	3.10499	2.66542	0.00057146	0.00260088	0.00363589	0.00367872	1	73042500	73462500	0			Single	EE
chr12	71310000	71315000	chr12	71705000	71710000	.	.	.	.	0,255,255	14	2.16993	1.89433	2.17354	2.9402	0.00057146	8.20179e-05	0.000672613	0.00367872	1	71312500	71707500	0	Dact1,		None	None
chr12	70970000	70975000	chr12	71135000	71140000	.	.	.	.	0,255,255	14	3.4308	2.77159	2.0996	3.11119	0.0104686	0.00260088	0.000672613	0.00367872	1	70972500	71137500	0	Psma3,	2700049A03Rik,Timm9,	Single	PP
chr12	52010000	52015000	chr12	52635000	52640000	.	.	.	.	0,255,255	14	2.05471	1.77899	3.11609	2.0375	0.00057146	8.20179e-05	0.00363589	0.000646789	1	52012500	52637500	0			None	None
chr12	8330000	8335000	chr12	8430000	8435000	.	.	.	.	0,255,255	14	3.12145	3.61907	4.3405	3.67822	0.00271997	0.0103497	0.0511435	0.015328	2	8335000	8432500	2500			None	None
chr12	90740000	90745000	chr12	91305000	91310000	.	.	.	.	0,255,255	13	1.02295	1.53126	2.00126	1.75277	0.00356095	9.66266e-05	0.0027394	0.000651456	3	90739166	91309166	3727	Dio2,		None	None
chr12	74010000	74015000	chr12	74290000	74295000	.	.	.	.	0,255,255	13	1.38962	1.1579	1.61454	2.69186	0.000109526	0.00379011	0.000608151	0.0119854	1	74012500	74292500	0			None	None
chr12	52500000	52505000	chr12	52830000	52835000	.	.	.	.	0,255,255	13	1.37291	1.91994	2.26548	2.35242	0.000109526	0.000436702	0.0027394	0.00270828	1	52502500	52832500	0	Arhgap5,		Single	EE
chr12	17555000	17560000	chr12	17810000	17815000	.	.	.	.	0,255,255	13	1.87024	0.927241	1.45839	0.702726	0.000530443	0.00379011	0.000142874	0.00437057	3	17557500	17805833	8333			None	None
chr12	7990000	7995000	chr12	8295000	8300000	.	.	.	.	0,255,255	13	1.24456	1.15176	1.81079	2.35747	0.00356095	0.00379011	0.000608151	0.00270828	3	7992500	8302500	5000			None	None
chr12	78920000	78925000	chr12	79005000	79010000	.	.	.	.	0,255,255	12	3.25797	3.22824	3.93899	3.61237	0.0595637	0.0628455	0.0854022	0.0895709	2	78925000	79005000	3536		Tmem229b,	None	None
chr12	75665000	75670000	chr12	75825000	75830000	.	.	.	.	0,255,255	12	2.06025	2.05641	3.57408	2.83835	0.00864838	0.00764312	0.0854022	0.0337824	2	75667500	75822500	5000	Wdr89,		Single	EE
chr12	74850000	74855000	chr12	74890000	74895000	.	.	.	.	0,255,255	12	2.92904	2.91188	3.71655	2.61533	0.0250149	0.0243247	0.0854022	0.0337824	2	74850000	74892500	2500			None	None
chr12	52635000	52640000	chr12	52895000	52900000	.	.	.	.	0,255,255	12	1.27477	1.1222	1.71845	1.65591	0.000607301	0.0273911	0.00275126	0.00281049	2	52637500	52895000	2500			None	EE
chr12	24470000	24475000	chr12	24590000	24595000	.	.	.	.	0,255,255	12	2.52502	1.83598	3.31824	2.37317	0.0250149	0.00200913	0.0854022	0.00978273	2	24470000	24595000	3536			None	None
chr12	12420000	12425000	chr12	12940000	12945000	.	.	.	.	0,255,255	12	1.95715	1.96253	3.42516	2.03354	0.00238982	0.00200913	0.0854022	0.00978273	2	12420000	12940000	3536		Mycn,	Single	EP
chr12	11195000	11200000	chr12	11335000	11340000	.	.	.	.	0,255,255	12	1.85331	1.55704	2.40975	1.86883	0.00238982	0.000555899	0.0101669	0.00281049	1	11197500	11337500	0			None	None
chr12	103545000	103550000	chr12	103640000	103645000	.	.	.	.	0,255,255	11	2.36017	2.4632	2.6006	3.09717	0.0270503	0.0252708	0.0845229	0.0837561	2	103552500	103637500	7071			None	None
chr13	47150000	47155000	chr13	47285000	47290000	.	.	.	.	0,255,255	25	2.06853	1.83201	2.34943	2.1505	1.48583e-12	1.51542e-14	1.43858e-12	1.37151e-12	3	47155833	47285833	3727			None	None
chr13	104175000	104180000	chr13	104225000	104230000	.	.	.	.	0,255,255	29	7.08447	7.11373	7.33405	8.36695	5.01026e-07	5.73205e-07	1.35353e-06	4.5373e-05	1	104177500	104227500	0	Trim23,Shld3,Trappc13,	Cenpk,Ppwd1,	Dual	PP
chr13	52710000	52715000	chr13	52980000	52985000	.	.	.	.	0,255,255	34	2.84998	3.17627	4.67584	3.70437	5.56097e-19	1.16618e-16	7.28225e-14	2.80914e-16	2	52710000	52982500	2500		Nfil3,	None	None
chr13	37990000	37995000	chr13	38035000	38040000	.	.	.	.	0,255,255	43	7.16937	7.38293	7.23656	10.8033	1.52323e-15	1.82418e-15	4.40671e-15	1.66439e-09	1	37992500	38037500	0	Ssr1,	Riok1,Cage1,	Dual	PP
chr13	8995000	9000000	chr13	9090000	9095000	.	.	.	.	0,255,255	49	5.57564	4.93782	5.60653	6.58614	2.03948e-23	3.40137e-27	4.62302e-23	2.35287e-19	1	8997500	9092500	0	Gtpbp4,	Larp4b,	Dual	PP
chr13	91370000	91375000	chr13	91460000	91465000	.	.	.	.	0,255,255	103	6.83957	5.96089	6.9502	5.61805	0	0	0	0	6	91371666	91459166	6719		Ssbp2,	Dual	EP
chr13	55470000	55475000	chr13	55510000	55515000	.	.	.	.	0,255,255	67	15.8198	15.916	18.2598	20.1287	4.62647e-15	4.56935e-15	2.22185e-14	1.54179e-10	5	55475500	55514500	8246		Pdlim7,	Dual	EP
chr13	23700000	23705000	chr13	23735000	23740000	.	.	.	.	0,255,255	55	5.5547	4.80387	5.18828	5.54917	1.45829e-28	4.26208e-33	2.73977e-28	2.98936e-28	4	23698750	23737500	5154	H4c3,	H1f2,	Single	PP
chr13	34075000	34080000	chr13	34130000	34135000	.	.	.	.	0,255,255	48	6.99361	10.0383	17.1235	9.26171	4.83404e-19	1.2659e-12	2.63219e-06	2.91373e-15	4	34077500	34118750	13750	Tubb2a,	Tubb2b,	Dual	PP
chr13	3665000	3670000	chr13	3890000	3895000	.	.	.	.	0,255,255	44	4.59028	4.30551	6.67633	6.84773	1.97072e-22	1.27263e-22	9.34389e-16	9.43924e-16	7	3667500	3892500	7071			None	None
chr13	64310000	64315000	chr13	64430000	64435000	.	.	.	.	0,255,255	43	6.8475	5.24895	7.11064	7.20549	1.52323e-15	1.92707e-18	4.40671e-15	4.70248e-15	6	64315000	64437500	5590	Prxl2c,	Cdk20,	Dual	PP
chr13	69530000	69535000	chr13	69610000	69615000	.	.	.	.	0,255,255	41	7.42658	8.4078	8.74966	13.2116	3.53474e-14	1.74668e-11	4.83427e-11	3.48983e-06	3	69537500	69612500	5000	Nsun2,Tent4a,	Srd5a1,	Dual	PP
chr13	55405000	55410000	chr13	55470000	55475000	.	.	.	.	0,255,255	37	7.50197	8.11001	10.935	8.16615	1.3853e-11	2.85229e-09	9.39323e-07	7.41007e-09	5	55413500	55469500	17464			Single	None
chr13	51845000	51850000	chr13	51970000	51975000	.	.	.	.	0,255,255	36	5.6754	4.80441	6.45834	5.89325	2.88791e-13	1.00945e-15	1.53421e-10	6.51985e-13	10	51850000	51970000	7906	Gadd45g,		Single	None
chr13	48545000	48550000	chr13	48625000	48630000	.	.	.	.	0,255,255	36	9.81566	11.2019	8.37639	16.4674	9.49635e-09	7.66882e-07	2.61196e-08	0.00992143	6	48537500	48634166	12018		Ptpdc1,	Dual	EP
chr13	48225000	48230000	chr13	48260000	48265000	.	.	.	.	0,255,255	35	8.55587	7.78784	7.70197	8.32698	2.9265e-08	2.76989e-10	6.20683e-10	8.02026e-08	1	48227500	48262500	0		Id4,	Dual	EP
chr13	113340000	113345000	chr13	113615000	113620000	.	.	.	.	0,255,255	34	3.0056	3.47695	5.38569	6.34233	5.56097e-19	1.16618e-16	1.56103e-11	2.35462e-09	6	113334166	113617500	11666		Snx18,	Single	EP
chr13	73425000	73430000	chr13	73500000	73505000	.	.	.	.	0,255,255	34	2.82487	2.97727	4.57315	2.81645	5.56097e-19	3.65351e-19	7.28225e-14	8.47864e-19	4	73428750	73506250	6374			None	None
chr13	73760000	73765000	chr13	73800000	73805000	.	.	.	.	0,255,255	33	7.90937	9.0071	8.89699	9.2246	2.81965e-07	2.86088e-07	7.74683e-07	7.7814e-07	2	73762500	73805000	2500			Single	EE
chr13	73715000	73720000	chr13	73820000	73825000	.	.	.	.	0,255,255	33	2.5512	2.58009	3.48369	4.00361	4.53108e-18	2.98977e-18	1.6482e-15	3.24902e-13	7	73722500	73823928	10101			None	None
chr13	63565000	63570000	chr13	63815000	63820000	.	.	.	.	0,255,255	33	4.68734	4.20224	4.19132	3.45425	2.27308e-13	2.30961e-13	3.92835e-13	1.88317e-15	1	63567500	63817500	0		Ercc6l2,	Dual	None
chr13	43260000	43265000	chr13	43300000	43305000	.	.	.	.	0,255,255	33	10.1455	10.5701	6.40558	14.5989	1.35065e-05	1.31078e-05	9.15143e-09	0.00185406	1	43262500	43302500	0		Gfod1,	Dual	EP
chr13	109820000	109825000	chr13	109900000	109905000	.	.	.	.	0,255,255	32	5.24756	5.78094	6.38673	8.36314	1.62167e-10	1.63849e-10	3.31829e-08	2.21728e-06	2	109822500	109905000	2500			None	EE
chr13	111490000	111495000	chr13	111725000	111730000	.	.	.	.	0,255,255	31	2.84784	3.31588	2.86986	2.4419	3.46376e-16	4.18787e-14	5.15856e-16	1.81825e-18	2	111490000	111727500	2500	Gpbp1,		Dual	EE
chr13	55105000	55110000	chr13	55165000	55170000	.	.	.	.	0,255,255	31	7.35758	6.99168	11.7288	6.60882	4.40409e-08	5.05972e-08	0.000220619	1.09153e-07	6	55106666	55167500	15023	Zfp346,		Single	None
chr13	52655000	52660000	chr13	52980000	52985000	.	.	.	.	0,255,255	31	2.4108	3.10392	4.64907	2.76985	2.06027e-18	2.24411e-16	1.30118e-11	4.80099e-16	1	52657500	52982500	0		Nfil3,	None	EP
chr13	75705000	75710000	chr13	75795000	75800000	.	.	.	.	0,255,255	30	5.07993	3.71011	5.485	4.10629	3.13072e-09	2.88991e-13	6.25717e-09	5.80556e-11	2	75707500	75795000	2500	Ell2,		Dual	EE
chr13	65240000	65245000	chr13	65275000	65280000	.	.	.	.	0,255,255	30	6.98323	6.45464	6.8503	6.09205	1.49749e-07	1.73051e-07	4.0929e-07	6.67734e-09	1	65242500	65277500	0		Zfp369,	Dual	EP
chr13	54245000	54250000	chr13	54300000	54305000	.	.	.	.	0,255,255	30	6.05559	5.6372	7.24288	4.61223	3.13072e-09	3.22018e-09	4.0929e-07	5.80556e-11	4	54256250	54302500	8750			Single	EE
chr13	49420000	49425000	chr13	49650000	49655000	.	.	.	.	0,255,255	30	11.7684	6.99315	4.69877	15.5455	0.000173084	1.73051e-07	6.69062e-11	0.0116049	1	49422500	49652500	0	Ippk,	Nol8,Cenpp,	Dual	PP
chr13	34045000	34050000	chr13	34150000	34155000	.	.	.	.	0,255,255	30	5.48662	4.23323	5.17239	6.30275	3.13072e-09	3.92484e-11	6.25717e-09	3.71111e-07	8	34044375	34155625	8705			None	None
chr13	21970000	21975000	chr13	22025000	22030000	.	.	.	.	0,255,255	30	5.13473	4.66302	3.70208	8.05627	3.13072e-09	3.92484e-11	5.32317e-13	1.72381e-05	2	21975000	22025000	3536			None	EE
chr13	107890000	107895000	chr13	108040000	108045000	.	.	.	.	0,255,255	29	3.31673	3.13465	3.7204	4.62423	2.29602e-12	1.50071e-14	3.1847e-12	3.01547e-10	2	107890000	108042500	2500	Zswim6,	Smim15,	Single	PP
chr13	64370000	64375000	chr13	64430000	64435000	.	.	.	.	0,255,255	29	7.86252	6.89465	5.85723	10.1976	1.68846e-05	5.73205e-07	2.57225e-08	0.00115019	1	64372500	64432500	0	Ctsl,	Cdk20,	Dual	PP
chr13	63205000	63210000	chr13	63240000	63245000	.	.	.	.	0,255,255	29	8.98305	8.08775	10.281	7.57187	1.68846e-05	1.67497e-05	0.00103124	1.20968e-06	1	63207500	63242500	0			None	EE
chr13	46840000	46845000	chr13	46930000	46935000	.	.	.	.	0,255,255	29	6.04341	6.56365	7.74346	8.47779	1.26416e-08	5.73205e-07	1.35353e-06	4.5373e-05	3	46842500	46922500	15000		Kif13a,	Single	None
chr13	38345000	38350000	chr13	38410000	38415000	.	.	.	.	0,255,255	29	5.34494	5.36712	8.10861	6.25986	1.26416e-08	1.34096e-08	4.6261e-05	1.20968e-06	2	38350000	38410000	3536	Bmp6,		None	None
chr13	32335000	32340000	chr13	32370000	32375000	.	.	.	.	0,255,255	29	8.41615	8.6217	7.82115	8.52143	1.68846e-05	1.67497e-05	1.35353e-06	4.5373e-05	1	32337500	32372500	0	Gmds,		Single	EE
chr13	21940000	21945000	chr13	22020000	22025000	.	.	.	.	0,255,255	29	5.95767	5.57305	5.97951	11.9416	1.26416e-08	1.34096e-08	2.57225e-08	0.00115019	5	21940500	22024500	8544	Zfp184,		None	EE
chr13	55415000	55420000	chr13	55510000	55515000	.	.	.	.	0,255,255	28	6.69603	7.62638	9.92662	8.42921	1.56992e-06	1.80133e-06	0.00215289	0.000113234	6	55413333	55515833	10961	Pfn3,	Pdlim7,	Single	PP
chr13	54245000	54250000	chr13	54445000	54450000	.	.	.	.	0,255,255	28	1.4281	2.1063	1.58083	2.3124	2.45162e-19	1.16664e-15	1.43297e-17	1.8552e-15	2	54245000	54447500	2500			None	None
chr13	32925000	32930000	chr13	32960000	32965000	.	.	.	.	0,255,255	28	6.66845	6.43022	8.08221	5.69929	1.56992e-06	1.80133e-06	0.000115094	1.07329e-07	1	32927500	32962500	0		Serpinb6b,	None	EP
chr13	112925000	112930000	chr13	112985000	112990000	.	.	.	.	0,255,255	27	7.05541	6.77615	7.60051	9.92497	4.84616e-06	5.58602e-06	1.24485e-05	0.00474805	1	112927500	112987500	0	Dhx29,Mtrex,	Ccno,	Dual	PP
chr13	103975000	103980000	chr13	104020000	104025000	.	.	.	.	0,255,255	27	8.22562	7.52936	6.16407	7.25671	0.00010627	5.58602e-06	3.88881e-07	1.16037e-05	4	103978750	104030000	12562			None	EE
chr13	34650000	34655000	chr13	34790000	34795000	.	.	.	.	0,255,255	27	3.71261	3.69355	6.51344	3.92682	8.48918e-11	7.16017e-11	1.24485e-05	1.38988e-10	5	34651500	34790500	13601	Pxdc1,		Single	EE
chr13	34645000	34650000	chr13	34870000	34875000	.	.	.	.	0,255,255	27	4.22627	3.16049	3.19703	3.81068	4.71204e-09	7.16017e-11	1.17398e-10	1.38988e-10	12	34647500	34866666	11932		Prpf4b,	Single	None
chr13	17940000	17945000	chr13	17990000	17995000	.	.	.	.	0,255,255	27	4.09554	3.88031	5.93972	7.53826	4.71204e-09	7.16017e-11	3.88881e-07	1.16037e-05	2	17942500	17985000	7500	Rala,	Yae1d1,	Single	PP
chr13	8885000	8890000	chr13	8995000	9000000	.	.	.	.	0,255,255	27	2.9961	3.21501	4.95289	3.38765	1.35861e-12	7.16017e-11	8.27648e-09	1.38988e-10	2	8880000	8997500	7500	Idi1,	Gtpbp4,	Dual	PP
chr13	107830000	107835000	chr13	107890000	107895000	.	.	.	.	0,255,255	26	6.11828	5.8592	4.10882	5.75469	6.75653e-07	7.18589e-07	3.57241e-08	1.44806e-06	1	107832500	107892500	0		Zswim6,	Single	EP
chr13	63070000	63075000	chr13	63105000	63110000	.	.	.	.	0,255,255	26	8.34103	8.31481	8.17323	9.41269	0.000259715	0.000257154	0.000652984	0.000667886	2	63070000	63107500	2500			None	None
chr13	56275000	56280000	chr13	56425000	56430000	.	.	.	.	0,255,255	26	3.42516	2.77824	2.67414	3.74893	4.77757e-10	6.3273e-12	1.35201e-11	7.27045e-10	5	56277500	56425500	10198		Gm3045,	None	None
chr13	54245000	54250000	chr13	54370000	54375000	.	.	.	.	0,255,255	26	4.07817	3.35324	4.47216	3.31705	2.08254e-08	4.05541e-10	3.57241e-08	7.27045e-10	2	54247500	54375000	2500		Cplx2,	None	EP
chr13	48525000	48530000	chr13	48635000	48640000	.	.	.	.	0,255,255	26	3.65472	2.63002	3.41657	3.18847	4.77757e-10	6.3273e-12	6.81206e-10	7.27045e-10	2	48527500	48640000	2500			None	None
chr13	46530000	46535000	chr13	46570000	46575000	.	.	.	.	0,255,255	26	6.72987	6.42659	6.35074	7.38588	1.43375e-05	1.64817e-05	3.67641e-05	3.47773e-05	1	46532500	46572500	0			None	EE
chr13	30090000	30095000	chr13	30255000	30260000	.	.	.	.	0,255,255	26	2.02182	1.56828	2.08749	1.97909	1.63361e-13	1.08614e-17	1.63385e-13	2.99482e-15	3	30094166	30255833	3728			None	None
chr13	24760000	24765000	chr13	24800000	24805000	.	.	.	.	0,255,255	26	6.83241	7.31313	5.17346	10.8907	1.43375e-05	1.64817e-05	1.40256e-06	0.00916616	1	24762500	24802500	0	Gmnn,	BC005537,	Dual	PP
chr13	74770000	74775000	chr13	74805000	74810000	.	.	.	.	0,255,255	25	6.96846	6.20896	6.50162	6.71901	4.00582e-05	2.5459e-06	0.000102653	9.80659e-05	1	74772500	74807500	0		Cast,	Dual	EP
chr13	64250000	64255000	chr13	64310000	64315000	.	.	.	.	0,255,255	25	5.85652	5.55386	5.99545	7.76579	2.36491e-06	2.5459e-06	4.91045e-06	9.80659e-05	4	64250000	64310000	3536		Prxl2c,	Single	None
chr13	63430000	63435000	chr13	63565000	63570000	.	.	.	.	0,255,255	25	3.48093	3.85922	4.72639	2.64259	2.76719e-09	2.3746e-09	1.57168e-07	9.64645e-11	2	63432500	63565000	2500			Dual	None
chr13	63240000	63245000	chr13	63275000	63280000	.	.	.	.	0,255,255	25	8.56851	7.55394	9.30837	8.16406	0.000584456	4.5281e-05	0.00147747	0.00149375	2	63245000	63280000	3536			None	None
chr13	60415000	60420000	chr13	60455000	60460000	.	.	.	.	0,255,255	25	6.41957	6.43389	7.97083	10.3566	4.00582e-05	4.5281e-05	0.00147747	0.0170456	1	60417500	60457500	0			Single	EE
chr13	55320000	55325000	chr13	55360000	55365000	.	.	.	.	0,255,255	25	8.09949	7.5583	5.00686	9.01381	0.000584456	4.5281e-05	4.91045e-06	0.00149375	1	55322500	55362500	0	Prelid1,Rab24,	Lman2,	Dual	PP
chr13	54620000	54625000	chr13	54685000	54690000	.	.	.	.	0,255,255	25	9.15281	7.86299	9.97501	8.43412	0.000584456	0.000583199	0.0165343	0.00149375	1	54622500	54687500	0	Faf2,		Dual	EE
chr13	51885000	51890000	chr13	51960000	51965000	.	.	.	.	0,255,255	25	4.98399	5.70284	6.3951	11.1998	2.36491e-06	2.5459e-06	0.000102653	0.0170456	5	51904500	51962500	18682			None	EE
chr13	3535000	3540000	chr13	3610000	3615000	.	.	.	.	0,255,255	25	6.04873	4.99752	4.27468	6.29885	2.36491e-06	2.5459e-06	1.57168e-07	9.80659e-05	1	3537500	3612500	0	Gdi2,	Tasor2,	Dual	PP
chr13	104465000	104470000	chr13	104510000	104515000	.	.	.	.	0,255,255	24	3.097	3.26075	4.05269	5.28132	4.10237e-10	1.28923e-08	6.64217e-07	1.67105e-05	4	104461250	104511250	13807			None	None
chr13	94285000	94290000	chr13	94355000	94360000	.	.	.	.	0,255,255	24	4.18814	3.92004	5.73553	4.51992	3.96624e-07	1.28923e-08	1.60859e-05	6.54888e-07	1	94287500	94357500	0	Scamp1,	Ap3b1,	Single	PP
chr13	63105000	63110000	chr13	63240000	63245000	.	.	.	.	0,255,255	24	5.72205	6.65638	8.51288	9.04314	7.80013e-06	0.000120582	0.00317913	0.00319152	3	63109166	63245833	3728			None	EE
chr13	55600000	55605000	chr13	55635000	55640000	.	.	.	.	0,255,255	24	7.64779	7.23797	6.93954	8.0205	0.000107748	0.000120582	0.00027428	0.00319152	2	55602500	55640000	2500	B4galt7,	Ddx46,	Single	PP
chr13	51975000	51980000	chr13	52020000	52025000	.	.	.	.	0,255,255	24	5.65449	5.59262	8.3673	10.4953	7.80013e-06	8.45418e-06	0.00317913	0.0306382	5	51972500	52020500	10198			None	EE
chr13	49340000	49345000	chr13	49375000	49380000	.	.	.	.	0,255,255	24	6.73059	7.79438	7.93385	7.23561	0.000107748	0.000120582	0.00317913	0.000263279	3	49339166	49377500	5270	Bicd2,		None	None
chr13	45030000	45035000	chr13	45475000	45480000	.	.	.	.	0,255,255	24	1.63712	2.02115	2.39566	2.50138	1.48237e-13	6.79368e-12	1.17006e-11	6.3506e-10	1	45032500	45477500	0			None	None
chr13	41355000	41360000	chr13	41400000	41405000	.	.	.	.	0,255,255	24	6.63187	6.96545	5.63393	7.27288	0.000107748	0.000120582	1.60859e-05	0.000263279	2	41362500	41402500	5000			Single	EE
chr13	41280000	41285000	chr13	41570000	41575000	.	.	.	.	0,255,255	24	2.68365	2.52924	2.76203	4.52663	4.10237e-10	3.07562e-10	6.12957e-10	6.54888e-07	4	41295000	41572500	12500			None	None
chr13	34650000	34655000	chr13	34710000	34715000	.	.	.	.	0,255,255	24	6.65766	6.20367	9.46728	8.11587	0.000107748	8.45418e-06	0.00317913	0.00319152	3	34654166	34704166	12133	Pxdc1,		Single	EE
chr13	33955000	33960000	chr13	33995000	34000000	.	.	.	.	0,255,255	24	4.79989	4.45432	5.64228	5.27844	3.96624e-07	4.14385e-07	1.60859e-05	1.67105e-05	6	33953333	33999166	16180			None	None
chr13	23620000	23625000	chr13	23680000	23685000	.	.	.	.	0,255,255	24	3.84954	3.61507	3.90216	4.1208	1.46055e-08	1.28923e-08	2.12098e-08	6.54888e-07	5	23629500	23676500	9487	H2bc6,H1f4,	H2bc4,H2ac6,	Dual	PP
chr13	23285000	23290000	chr13	23400000	23405000	.	.	.	.	0,255,255	24	8.05018	5.00122	4.24805	6.72545	0.00128298	8.45418e-06	6.64217e-07	0.000263279	7	23296071	23405357	11781			Single	EE
chr13	110060000	110065000	chr13	110365000	110370000	.	.	.	.	0,255,255	23	2.97373	1.42028	1.01428	1.27873	2.65273e-09	2.21989e-14	8.97277e-14	3.69493e-14	3	110064166	110369166	3727			None	None
chr13	106945000	106950000	chr13	107020000	107025000	.	.	.	.	0,255,255	23	5.94956	5.10274	4.78838	5.49024	2.499e-05	2.75158e-05	2.71631e-06	5.27348e-05	2	106942500	107022500	5000	Dimt1,	Kif2a,	Dual	PP
chr13	100785000	100790000	chr13	100830000	100835000	.	.	.	.	0,255,255	23	8.46538	7.57652	8.63929	9.19262	0.00271874	0.000307541	0.00664283	0.00673554	2	100782500	100832500	5000	Ccnb1,	Slc30a5,	Single	PP
chr13	95780000	95785000	chr13	95890000	95895000	.	.	.	.	0,255,255	23	2.99057	3.78003	3.48603	4.5786	2.65273e-09	6.59957e-08	1.07219e-07	2.6593e-06	4	95777500	95891250	5154		Iqgap2,	None	None
chr13	94115000	94120000	chr13	94150000	94155000	.	.	.	.	0,255,255	23	7.05435	7.28796	6.45994	8.14061	0.000277739	0.000307541	0.000693526	0.00673554	1	94117500	94152500	0			None	EE
chr13	59770000	59775000	chr13	59820000	59825000	.	.	.	.	0,255,255	23	8.12059	7.16026	6.54841	6.4169	0.00271874	0.000307541	0.000693526	0.000686019	3	59770833	59820833	3727	Isca1,	Tut7,	Dual	PP
chr13	48530000	48535000	chr13	48570000	48575000	.	.	.	.	0,255,255	23	5.15147	5.46358	5.96309	6.17656	2.499e-05	2.75158e-05	5.3291e-05	5.27348e-05	6	48535000	48575000	10607			None	None
chr13	43170000	43175000	chr13	43395000	43400000	.	.	.	.	0,255,255	23	5.46097	3.90526	7.65701	3.62782	2.499e-05	6.59957e-08	0.000693526	1.12124e-07	1	43172500	43397500	0	Tbc1d7,	Nol7,	Dual	PP
chr13	37620000	37625000	chr13	37675000	37680000	.	.	.	.	0,255,255	23	6.25026	6.32154	6.49146	6.60038	0.000277739	0.000307541	0.000693526	0.000686019	4	37626250	37670000	8385			None	EE
chr13	24515000	24520000	chr13	24685000	24690000	.	.	.	.	0,255,255	23	2.67084	3.25533	4.26937	5.21306	2.65273e-09	6.59957e-08	2.71631e-06	5.27348e-05	2	24520000	24687500	2500			None	None
chr13	110390000	110395000	chr13	111230000	111235000	.	.	.	.	0,255,255	22	1.47375	1.68302	2.39646	2.56806	6.49166e-13	1.46182e-11	6.06334e-10	2.35657e-08	3	110389166	111234166	6871	Plk2,		Single	EE
chr13	110390000	110395000	chr13	110965000	110970000	.	.	.	.	0,255,255	22	3.20512	2.38367	5.14962	2.44373	3.65288e-07	3.96003e-10	0.00016081	6.29727e-10	2	110395000	110967500	2500	Plk2,		Single	EE
chr13	101765000	101770000	chr13	101810000	101815000	.	.	.	.	0,255,255	22	7.5694	7.39321	5.76897	6.77286	0.000688615	0.000761178	0.00016081	0.00168236	2	101767500	101807500	5000	Pik3r1,		Single	None
chr13	96430000	96435000	chr13	96590000	96595000	.	.	.	.	0,255,255	22	1.75005	2.12258	2.74537	2.61736	1.41446e-11	3.96003e-10	2.46231e-08	2.35657e-08	4	96432500	96591250	5154			None	None
chr13	95545000	95550000	chr13	95640000	95645000	.	.	.	.	0,255,255	22	5.05499	5.02985	6.53766	6.15131	7.56672e-05	8.36516e-05	0.00172168	0.000158742	1	95547500	95642500	0			None	EE
chr13	95390000	95395000	chr13	95480000	95485000	.	.	.	.	0,255,255	22	3.64638	2.92444	3.8752	3.20154	3.65288e-07	1.29707e-08	5.14711e-07	5.18008e-07	6	95390833	95476666	9316		S100z,	None	None
chr13	64150000	64155000	chr13	64310000	64315000	.	.	.	.	0,255,255	22	9.03627	4.78486	3.35636	9.29447	0.00557848	6.59208e-06	5.14711e-07	0.0134995	1	64152500	64312500	0	Zfp367,	Prxl2c,	Dual	PP
chr13	60485000	60490000	chr13	60735000	60740000	.	.	.	.	0,255,255	22	2.7291	2.0152	3.12099	2.48009	1.48865e-08	3.96003e-10	2.46231e-08	6.29727e-10	5	60481500	60739500	6325			None	None
chr13	52025000	52030000	chr13	52075000	52080000	.	.	.	.	0,255,255	22	3.68896	3.75061	4.59478	4.45377	3.65288e-07	3.12454e-07	1.02065e-05	1.02569e-05	2	52030000	52077500	2500			None	EE
chr13	51850000	51855000	chr13	51885000	51890000	.	.	.	.	0,255,255	22	6.62791	5.68242	6.10581	5.85949	0.000688615	8.36516e-05	0.00016081	0.000158742	1	51852500	51887500	0			None	None
chr13	51845000	51850000	chr13	52235000	52240000	.	.	.	.	0,255,255	22	3.56753	3.5487	4.24924	3.5634	3.65288e-07	3.12454e-07	1.02065e-05	5.18008e-07	7	51845357	52232500	9313	Gadd45g,		Single	EE
chr13	49340000	49345000	chr13	49420000	49425000	.	.	.	.	0,255,255	22	6.38643	6.23264	8.24797	6.62474	0.000688615	8.36516e-05	0.0133611	0.00168236	1	49342500	49422500	0	Bicd2,	Ippk,	Single	PP
chr13	48655000	48660000	chr13	48800000	48805000	.	.	.	.	0,255,255	22	4.27826	3.25972	4.10628	3.2409	6.10044e-06	3.12454e-07	1.02065e-05	5.18008e-07	3	48654166	48800833	3728			None	None
chr13	47040000	47045000	chr13	47105000	47110000	.	.	.	.	0,255,255	22	8.87032	7.59747	6.02428	7.92018	0.00557848	0.000761178	0.00016081	0.0134995	1	47042500	47107500	0	Kdm1b,Tpmt,	Dek,	Dual	PP
chr13	43210000	43215000	chr13	43300000	43305000	.	.	.	.	0,255,255	22	5.7449	8.31161	8.4506	11.5196	7.56672e-05	0.00547722	0.0133611	0.0866726	5	43198500	43308500	15232		Gfod1,	Single	EP
chr13	42300000	42305000	chr13	42585000	42590000	.	.	.	.	0,255,255	22	2.15532	1.6448	2.35477	2.08044	6.65975e-10	1.46182e-11	6.06334e-10	6.29727e-10	2	42302500	42582500	5000	Edn1,		None	None
chr13	21360000	21365000	chr13	21400000	21405000	.	.	.	.	0,255,255	22	5.33074	5.16653	4.77617	6.06016	7.56672e-05	8.36516e-05	1.02065e-05	0.000158742	1	21362500	21402500	0	Zscan12,	Zkscan3,	None	PP
chr13	21170000	21175000	chr13	21220000	21225000	.	.	.	.	0,255,255	22	6.65243	6.68625	12.2544	7.5233	0.000688615	0.000761178	0.0837382	0.00168236	2	21172500	21227500	5000			None	EE
chr13	12255000	12260000	chr13	12390000	12395000	.	.	.	.	0,255,255	22	6.41656	6.01994	6.24988	9.65037	0.000688615	8.36516e-05	0.00172168	0.0134995	1	12257500	12392500	0	Mtr,	Heatr1,	Dual	PP
chr13	3740000	3745000	chr13	3890000	3895000	.	.	.	.	0,255,255	22	4.54131	3.57824	4.22422	5.43048	6.10044e-06	3.12454e-07	1.02065e-05	0.000158742	1	3742500	3892500	0			None	None
chr13	119690000	119695000	chr13	119790000	119795000	.	.	.	.	0,255,255	21	6.33119	3.66776	4.6768	4.29757	0.00161696	1.44707e-06	3.62529e-05	3.65777e-05	1	119692500	119792500	0	Hmgcs1,	Zfp131,	Dual	PP
chr13	112995000	113000000	chr13	113030000	113035000	.	.	.	.	0,255,255	21	5.93495	5.71021	3.36093	8.56956	0.000218684	0.000239591	2.35137e-06	0.0259565	3	112994166	113034166	6871		Cdc20b,	None	None
chr13	112670000	112675000	chr13	112860000	112865000	.	.	.	.	0,255,255	21	4.82142	4.05194	7.01913	3.73116	2.17329e-05	2.34224e-05	0.00395035	2.2884e-06	3	112675833	112864166	8499			None	None
chr13	109650000	109655000	chr13	109690000	109695000	.	.	.	.	0,255,255	21	4.49078	6.424	5.20783	8.2937	2.17329e-05	0.00178168	0.000458098	0.0259565	2	109655000	109692500	2500			None	None
chr13	100730000	100735000	chr13	100785000	100790000	.	.	.	.	0,255,255	21	5.3381	5.40419	5.21147	4.45449	0.000218684	0.000239591	0.000458098	3.65777e-05	4	100736250	100781250	7289	Cdk7,	Ccnb1,	Single	PP
chr13	97235000	97240000	chr13	97935000	97940000	.	.	.	.	0,255,255	21	1.19604	1.73577	2.46552	1.49353	2.05309e-11	1.24427e-10	4.60218e-09	4.86996e-12	8	97238125	97935625	9228	Enc1,		None	None
chr13	60175000	60180000	chr13	60415000	60420000	.	.	.	.	0,255,255	21	3.17655	3.48413	4.61938	2.80697	1.60971e-06	1.44707e-06	3.62529e-05	1.28675e-07	2	60177500	60422500	5000	Gas1,		Dual	EE
chr13	60010000	60015000	chr13	60045000	60050000	.	.	.	.	0,255,255	21	6.13061	5.98808	5.15313	6.96699	0.000218684	0.000239591	0.000458098	0.00389243	1	60012500	60047500	0			None	EE
chr13	56805000	56810000	chr13	57255000	57260000	.	.	.	.	0,255,255	21	1.64885	1.20566	1.03051	1.92747	1.3282e-10	2.39598e-11	2.05324e-11	2.59406e-10	3	56807500	57262500	5000			None	None
chr13	46725000	46730000	chr13	46810000	46815000	.	.	.	.	0,255,255	21	6.88944	5.889	6.31642	4.85484	0.00161696	0.000239591	0.00395035	3.65777e-05	1	46727500	46812500	0	Nup153,		Single	EE
chr13	45825000	45830000	chr13	45870000	45875000	.	.	.	.	0,255,255	21	5.68152	5.88122	5.12931	7.73835	0.000218684	0.000239591	0.000458098	0.00389243	4	45830000	45876250	9763			None	EE
chr13	43595000	43600000	chr13	43725000	43730000	.	.	.	.	0,255,255	21	2.6118	2.85309	2.7219	3.28964	8.50776e-08	7.25424e-08	1.27632e-07	2.2884e-06	4	43592500	43730000	10308			None	None
chr13	43180000	43185000	chr13	43365000	43370000	.	.	.	.	0,255,255	21	2.65735	3.0072	5.94477	2.5918	8.50776e-08	7.25424e-08	0.000458098	1.28675e-07	1	43182500	43367500	0		Sirt5,	None	EP
chr13	37675000	37680000	chr13	37825000	37830000	.	.	.	.	0,255,255	21	5.71506	5.94907	6.84213	5.31921	0.000218684	0.000239591	0.00395035	0.00045494	1	37677500	37827500	0			Single	EE
chr13	29985000	29990000	chr13	30040000	30045000	.	.	.	.	0,255,255	21	6.26668	6.40504	5.59112	8.23223	0.00161696	0.00178168	0.000458098	0.0259565	2	29987500	30040000	2500	E2f3,		Single	EE
chr13	28880000	28885000	chr13	28950000	28955000	.	.	.	.	0,255,255	21	5.04015	4.13217	4.4092	3.62214	0.000218684	2.34224e-05	3.62529e-05	2.2884e-06	3	28884166	28950833	3728		Sox4,	Single	EP
chr13	23585000	23590000	chr13	23620000	23625000	.	.	.	.	0,255,255	21	6.62527	5.23063	6.59534	7.14861	0.00161696	0.000239591	0.00395035	0.00389243	1	23587500	23622500	0		H2bc6,H1f4,	Single	EP
chr13	12295000	12300000	chr13	12385000	12390000	.	.	.	.	0,255,255	21	3.05059	2.80228	2.56684	4.25334	8.50776e-08	7.25424e-08	1.27632e-07	3.65777e-05	1	12297500	12387500	0			None	None
chr13	117205000	117210000	chr13	117285000	117290000	.	.	.	.	0,255,255	20	2.15727	2.40581	3.35229	3.48959	3.08794e-08	2.02775e-08	9.75986e-06	9.99168e-06	3	117204166	117289166	3727	Emb,		None	None
chr13	112770000	112775000	chr13	112805000	112810000	.	.	.	.	0,255,255	20	6.3171	6.47332	6.68167	5.07558	0.0036228	0.00397847	0.00870284	0.00123553	2	112772500	112810000	2500			None	None
chr13	109920000	109925000	chr13	110015000	110020000	.	.	.	.	0,255,255	20	4.20173	4.23586	6.12987	4.16761	7.48545e-05	8.1006e-05	0.00127061	0.000125707	1	109922500	110017500	0			None	None
chr13	104510000	104515000	chr13	104605000	104610000	.	.	.	.	0,255,255	20	6.08376	4.42818	4.33376	4.95583	0.000591483	8.1006e-05	0.000127855	0.000125707	4	104518750	104606250	6374			None	None
chr13	101720000	101725000	chr13	101765000	101770000	.	.	.	.	0,255,255	20	4.92027	4.75199	5.20578	5.50757	7.48545e-05	8.1006e-05	0.00127061	0.00123553	1	101722500	101767500	0		Pik3r1,	Dual	None
chr13	95325000	95330000	chr13	95370000	95375000	.	.	.	.	0,255,255	20	6.71981	5.84164	7.9436	7.11005	0.0036228	0.000661159	0.0460833	0.00867498	2	95327500	95375000	2500		Aggf1,	None	EP
chr13	74635000	74640000	chr13	74855000	74860000	.	.	.	.	0,255,255	20	2.20147	1.37894	3.05752	2.19053	3.08794e-08	3.46327e-11	6.52484e-07	3.09019e-08	5	74639500	74856500	6325	Erap1,		Single	None
chr13	62920000	62925000	chr13	63330000	63335000	.	.	.	.	0,255,255	20	2.98575	2.73347	5.69653	3.24581	4.52734e-07	3.94609e-07	0.00127061	9.99168e-06	5	62922500	63331500	6403			None	None
chr13	58155000	58160000	chr13	58210000	58215000	.	.	.	.	0,255,255	20	5.04489	4.96002	5.94797	7.13148	0.000591483	0.000661159	0.00127061	0.00867498	1	58157500	58212500	0	Idnk,		Single	EE
chr13	52890000	52895000	chr13	52975000	52980000	.	.	.	.	0,255,255	20	4.12424	4.2668	4.68491	6.38136	7.48545e-05	8.1006e-05	0.000127855	0.00867498	1	52892500	52977500	0			None	None
chr13	49450000	49455000	chr13	49645000	49650000	.	.	.	.	0,255,255	20	2.80776	2.91385	2.97105	4.31284	4.52734e-07	3.94609e-07	6.52484e-07	0.000125707	6	49452500	49644166	8333			None	None
chr13	40850000	40855000	chr13	40915000	40920000	.	.	.	.	0,255,255	20	4.70051	4.59118	6.83942	3.98448	7.48545e-05	8.1006e-05	0.00870284	0.000125707	1	40852500	40917500	0			None	EE
chr13	21400000	21405000	chr13	21450000	21455000	.	.	.	.	0,255,255	20	4.35952	4.52794	3.76153	4.30031	7.48545e-05	8.1006e-05	9.75986e-06	0.000125707	2	21405000	21452500	2500	Zkscan3,	Zscan26,	None	PP
chr13	113340000	113345000	chr13	113415000	113420000	.	.	.	.	0,255,255	19	3.77481	3.70061	5.89248	2.72862	2.68062e-05	2.52574e-05	0.00324536	3.48397e-06	1	113342500	113417500	0			None	EE
chr13	110380000	110385000	chr13	111410000	111415000	.	.	.	.	0,255,255	19	0.906389	0.819375	1.48893	1.06899	3.82553e-09	4.25184e-09	9.41676e-10	4.50094e-09	1	110382500	111412500	0			None	None
chr13	109230000	109235000	chr13	109545000	109550000	.	.	.	.	0,255,255	19	3.19678	2.82378	5.35826	5.38111	2.68062e-05	1.98429e-06	0.00324536	0.00313815	3	109234166	109547500	8334			Single	EE
chr13	70635000	70640000	chr13	70680000	70685000	.	.	.	.	0,255,255	19	5.41778	5.08691	4.23081	7.1028	0.00151373	0.00170924	0.000411517	0.0183631	3	70642500	70682500	11180	Ice1,		Single	None
chr13	60175000	60180000	chr13	60465000	60470000	.	.	.	.	0,255,255	19	3.63901	2.49193	2.6082	3.26551	2.68062e-05	1.24739e-07	3.19942e-06	4.039e-05	3	60175833	60460833	6872	Gas1,		Single	EE
chr13	58400000	58405000	chr13	58540000	58545000	.	.	.	.	0,255,255	19	4.04164	3.61983	4.80044	5.21521	0.000242234	2.52574e-05	0.000411517	0.00313815	4	58401250	58532500	17002	Rmi1,Hnrnpk,		Single	None
chr13	51845000	51850000	chr13	52025000	52030000	.	.	.	.	0,255,255	19	3.63285	2.83147	5.87778	2.39857	2.68062e-05	1.98429e-06	0.00324536	1.79577e-07	4	51850000	52025000	3536	Gadd45g,		Single	EE
chr13	24535000	24540000	chr13	24575000	24580000	.	.	.	.	0,255,255	19	5.2181	5.88907	7.33663	5.58312	0.00151373	0.00170924	0.0182989	0.00313815	3	24529166	24570833	10673			None	None
chr13	20305000	20310000	chr13	20470000	20475000	.	.	.	.	0,255,255	19	3.23502	2.51629	3.88147	2.40665	2.68062e-05	1.98429e-06	3.78878e-05	1.79577e-07	3	20310833	20474166	3728			None	None
chr13	12460000	12465000	chr13	12565000	12570000	.	.	.	.	0,255,255	19	6.40542	4.43465	4.91574	4.2507	0.00780562	0.000258905	0.000411517	0.000397444	1	12462500	12567500	0	Lgals8,	Ero1lb,	Dual	PP
chr13	113690000	113695000	chr13	113865000	113870000	.	.	.	.	0,255,255	18	2.01116	1.50559	2.72752	1.57713	1.07711e-06	3.59527e-09	1.5308e-05	4.91744e-09	3	113694166	113864166	3727			None	None
chr13	99445000	99450000	chr13	99510000	99515000	.	.	.	.	0,255,255	18	4.50719	4.48674	4.83159	6.95082	0.000726432	0.000787201	0.00122467	0.0370727	2	99440000	99515000	7906			None	EE
chr13	81435000	81440000	chr13	81760000	81765000	.	.	.	.	0,255,255	18	1.19133	0.981801	1.23701	1.2558	4.92705e-08	5.03565e-08	6.09443e-08	5.78971e-08	1	81437500	81762500	0			None	None
chr13	80885000	80890000	chr13	80935000	80940000	.	.	.	.	0,255,255	18	5.16627	4.93321	7.39671	6.11431	0.00369893	0.000787201	0.0365924	0.00758099	4	80886250	80943750	13807			Single	None
chr13	74005000	74010000	chr13	74060000	74065000	.	.	.	.	0,255,255	18	6.44184	5.71976	4.73573	3.81317	0.0161407	0.00416454	0.00122467	0.000153782	2	74010000	74062500	2500	Tppp,	Cep72,	Single	PP
chr13	70640000	70645000	chr13	70840000	70845000	.	.	.	.	0,255,255	18	2.00792	1.82944	2.25591	3.44821	1.07711e-06	5.49329e-08	1.22202e-06	0.000153782	6	70643333	70839166	9317		Adamts16,	None	None
chr13	63135000	63140000	chr13	63235000	63240000	.	.	.	.	0,255,255	18	4.11419	5.3893	6.12041	6.54494	0.000726432	0.00416454	0.0078952	0.0370727	2	63137500	63247500	10000			None	None
chr13	56215000	56220000	chr13	56255000	56260000	.	.	.	.	0,255,255	18	2.752	3.0965	4.21692	4.73406	1.09109e-05	9.71084e-06	0.00122467	0.00122162	2	56210000	56262500	9014			None	None
chr13	50950000	50955000	chr13	51415000	51420000	.	.	.	.	0,255,255	18	1.49782	1.14386	1.69529	1.44679	5.78025e-09	5.03565e-08	8.96944e-08	4.91744e-09	5	50956500	51420500	6325			None	None
chr13	46465000	46470000	chr13	46530000	46535000	.	.	.	.	0,255,255	18	4.40163	5.13115	5.24675	4.84795	0.000726432	0.00416454	0.0078952	0.00122162	1	46467500	46532500	0			None	None
chr13	34185000	34190000	chr13	34635000	34640000	.	.	.	.	0,255,255	18	1.83205	1.38805	2.12317	1.84738	6.61869e-08	3.59527e-09	1.22202e-06	1.03006e-07	2	34187500	34635000	2500			None	None
chr13	29855000	29860000	chr13	29980000	29985000	.	.	.	.	0,255,255	18	2.46421	1.68523	2.83673	2.49064	1.07711e-06	5.49329e-08	1.5308e-05	1.1088e-06	1	29857500	29982500	0	Cdkal1,		None	EE
chr13	21230000	21235000	chr13	21275000	21280000	.	.	.	.	0,255,255	18	4.41081	4.27531	5.06462	4.22146	0.000726432	0.000787201	0.0078952	0.00122162	1	21232500	21277500	0			None	EE
chr13	13950000	13955000	chr13	14060000	14065000	.	.	.	.	0,255,255	18	4.7926	4.01264	6.17574	3.45359	0.000726432	0.000787201	0.0078952	0.000153782	2	13952500	14052500	10000	B3galnt2,	Arid4b,Ggps1,	Dual	PP
chr13	12395000	12400000	chr13	12455000	12460000	.	.	.	.	0,255,255	18	5.23751	3.4233	4.13267	2.9334	0.00369893	9.78717e-05	0.00122467	1.55993e-05	1	12397500	12457500	0	Heatr1,		Single	None
chr13	5800000	5805000	chr13	5835000	5840000	.	.	.	.	0,255,255	18	5.1837	4.89629	4.91925	5.91809	0.00369893	0.000787201	0.00122467	0.00758099	1	5802500	5837500	0			None	EE
chr13	113790000	113795000	chr13	113865000	113870000	.	.	.	.	0,255,255	17	3.22603	3.08529	3.10694	5.36107	0.000370645	4.31872e-05	6.44342e-05	0.0172555	2	113792500	113865000	2500	Arl15,		Single	None
chr13	109775000	109780000	chr13	109905000	109910000	.	.	.	.	0,255,255	17	3.56011	2.85828	3.26503	4.46683	0.000370645	4.31872e-05	0.000519781	0.00346353	1	109777500	109907500	0			None	None
chr13	108155000	108160000	chr13	108315000	108320000	.	.	.	.	0,255,255	17	3.4632	3.64248	3.62886	4.13659	0.000370645	0.000350187	0.000519781	0.00346353	1	108157500	108317500	0	Ercc8,Ndufaf2,	Depdc1b,	Dual	PP
chr13	100730000	100735000	chr13	100830000	100835000	.	.	.	.	0,255,255	17	3.62383	3.48246	2.30152	2.8602	0.000370645	0.000350187	6.40157e-06	6.64527e-05	1	100732500	100832500	0	Cdk7,	Slc30a5,	Dual	PP
chr13	100650000	100655000	chr13	100730000	100735000	.	.	.	.	0,255,255	17	4.10644	3.81962	3.63062	3.75199	0.00201149	0.000350187	0.000519781	0.000537793	1	100652500	100732500	0	Ak6,Taf9,Rad17,	Cdk7,	Dual	PP
chr13	99350000	99355000	chr13	99835000	99840000	.	.	.	.	0,255,255	17	2.57481	1.94294	1.99341	4.11196	4.71912e-05	3.78599e-07	6.40157e-06	0.00346353	1	99352500	99837500	0			Single	None
chr13	73830000	73835000	chr13	73905000	73910000	.	.	.	.	0,255,255	17	2.33618	2.21003	2.63428	2.13448	5.5489e-06	4.2043e-06	6.44342e-05	6.07223e-06	2	73840000	73910000	7906			None	None
chr13	56475000	56480000	chr13	56655000	56660000	.	.	.	.	0,255,255	17	2.38604	2.66965	2.95239	2.67915	5.5489e-06	4.31872e-05	6.44342e-05	6.64527e-05	2	56475000	56660000	3536			None	None
chr13	56195000	56200000	chr13	56265000	56270000	.	.	.	.	0,255,255	17	2.83638	2.67079	2.58269	2.90129	4.71912e-05	4.31872e-05	6.44342e-05	6.64527e-05	2	56197500	56265000	2500			None	None
chr13	54500000	54505000	chr13	54685000	54690000	.	.	.	.	0,255,255	17	3.67918	2.56143	1.91258	3.21164	0.000370645	4.31872e-05	6.27809e-07	0.000537793	1	54502500	54687500	0	Simc1,		Single	EE
chr13	54500000	54505000	chr13	54620000	54625000	.	.	.	.	0,255,255	17	3.43074	3.5441	3.96489	3.91796	0.000370645	0.000350187	0.00347729	0.000537793	1	54502500	54622500	0	Simc1,	Faf2,	Single	PP
chr13	52655000	52660000	chr13	53095000	53100000	.	.	.	.	0,255,255	17	2.27634	1.62846	2.18218	2.50683	5.5489e-06	3.78599e-07	6.40157e-06	6.64527e-05	2	52655000	53097500	2500			None	None
chr13	51195000	51200000	chr13	51415000	51420000	.	.	.	.	0,255,255	17	2.59358	2.48222	2.2617	3.23571	4.71912e-05	4.2043e-06	6.40157e-06	0.000537793	3	51194166	51415833	3728			None	EE
chr13	29855000	29860000	chr13	30085000	30090000	.	.	.	.	0,255,255	17	2.16694	1.43593	2.92398	1.05539	5.5489e-06	3.07292e-08	6.44342e-05	6.64314e-07	2	29857500	30085000	2500	Cdkal1,		None	EE
chr13	112925000	112930000	chr13	113035000	113040000	.	.	.	.	0,255,255	16	2.9927	2.78908	3.06797	4.02819	0.000201023	0.00018565	0.000263402	0.00919998	2	112927500	113032500	5000	Dhx29,Mtrex,	Cdc20b,	Single	PP
chr13	112305000	112310000	chr13	112505000	112510000	.	.	.	.	0,255,255	16	2.85087	2.97187	4.13404	3.51764	0.000201023	0.00018565	0.00916755	0.00180208	3	112310833	112509166	6872			None	None
chr13	110395000	110400000	chr13	110540000	110545000	.	.	.	.	0,255,255	16	3.53292	2.57461	2.25767	3.38807	0.00120563	0.00018565	3.17844e-05	0.00180208	2	110402500	110542500	5000	Plk2,		None	EE
chr13	108210000	108215000	chr13	108295000	108300000	.	.	.	.	0,255,255	16	3.9338	5.13588	5.40907	4.00357	0.00120563	0.0202759	0.0380457	0.00919998	2	108212500	108307500	10000	Elovl7,		None	EE
chr13	99170000	99175000	chr13	99320000	99325000	.	.	.	.	0,255,255	16	3.97057	3.65471	4.64029	3.91144	0.00529644	0.00117566	0.00916755	0.00180208	1	99172500	99322500	0			None	EE
chr13	98030000	98035000	chr13	98225000	98230000	.	.	.	.	0,255,255	16	2.70797	2.40161	2.98327	1.86221	0.000201023	2.18245e-05	0.000263402	4.54718e-06	4	98032500	98226250	8004			None	None
chr13	91220000	91225000	chr13	91365000	91370000	.	.	.	.	0,255,255	16	2.39006	2.34638	2.13966	2.14878	2.83403e-05	2.18245e-05	3.17844e-05	3.05836e-05	1	91222500	91367500	0	Atg10,		None	None
chr13	58125000	58130000	chr13	58400000	58405000	.	.	.	.	0,255,255	16	3.76011	1.8223	1.41146	2.3107	0.00120563	2.42447e-06	5.1465e-07	3.05836e-05	1	58127500	58402500	0	Hnrnpa0,	Rmi1,Hnrnpk,	Dual	PP
chr13	51970000	51975000	chr13	52075000	52080000	.	.	.	.	0,255,255	16	2.98023	3.26601	3.59116	3.94044	0.000201023	0.00117566	0.00176204	0.00180208	2	51975000	52077500	2500			None	None
chr13	49555000	49560000	chr13	49645000	49650000	.	.	.	.	0,255,255	16	2.86922	2.76606	3.232	3.89937	0.000201023	0.00018565	0.00176204	0.00180208	1	49557500	49647500	0			None	None
chr13	48260000	48265000	chr13	48445000	48450000	.	.	.	.	0,255,255	16	2.321	2.83676	2.59447	4.14784	2.83403e-05	0.00018565	0.000263402	0.00919998	1	48262500	48447500	0	Id4,		Single	EE
chr13	46935000	46940000	chr13	46980000	46985000	.	.	.	.	0,255,255	16	2.57983	2.95152	3.54663	3.50797	0.000201023	0.00018565	0.00176204	0.00180208	1	46937500	46982500	0			None	None
chr13	46840000	46845000	chr13	47015000	47020000	.	.	.	.	0,255,255	16	2.74335	3.93939	3.96987	5.77966	0.000201023	0.00117566	0.00916755	0.0367057	2	46842500	47015000	2500		Nhlrc1,	Single	None
chr13	29985000	29990000	chr13	30085000	30090000	.	.	.	.	0,255,255	16	5.09262	4.14732	5.08484	4.06507	0.0184063	0.00591233	0.0380457	0.00919998	3	29985833	30085833	3727	E2f3,		Single	EE
chr13	28755000	28760000	chr13	28950000	28955000	.	.	.	.	0,255,255	16	2.34521	2.41772	1.71447	4.38149	2.83403e-05	2.18245e-05	3.88984e-06	0.00919998	1	28757500	28952500	0		Sox4,	Dual	EP
chr13	8885000	8890000	chr13	9090000	9095000	.	.	.	.	0,255,255	16	2.00516	2.2625	2.13039	2.0941	2.83403e-05	2.18245e-05	3.17844e-05	3.05836e-05	1	8887500	9092500	0	Idi1,	Larp4b,	Dual	PP
chr13	114830000	114835000	chr13	114960000	114965000	.	.	.	.	0,255,255	15	2.79297	1.99283	3.33716	2.16026	0.00076804	0.000106557	0.0053366	0.000148222	2	114832500	114965000	2500			None	None
chr13	111805000	111810000	chr13	112255000	112260000	.	.	.	.	0,255,255	15	1.59044	2.33644	1.84336	4.06607	1.92046e-05	0.000106557	2.17755e-05	0.0224352	3	111792500	112259166	15092	Map3k1,		Single	None
chr13	111785000	111790000	chr13	112260000	112265000	.	.	.	.	0,255,255	15	2.40698	1.89262	2.42236	3.67774	0.00013031	1.46215e-05	0.000151232	0.00547571	1	111787500	112262500	0			None	None
chr13	104815000	104820000	chr13	104935000	104940000	.	.	.	.	0,255,255	15	2.65334	2.15822	2.17263	2.66308	0.00076804	0.000106557	0.000151232	0.00102894	3	104814166	104935833	6871	Cwc27,		Single	None
chr13	99515000	99520000	chr13	99835000	99840000	.	.	.	.	0,255,255	15	2.52131	2.3795	1.84776	3.31365	0.00076804	0.000106557	2.17755e-05	0.00547571	1	99517500	99837500	0	Map1b,		None	None
chr13	95560000	95565000	chr13	95720000	95725000	.	.	.	.	0,255,255	15	2.31114	2.26685	3.2822	2.70604	0.00013031	0.000106557	0.0053366	0.00102894	1	95562500	95722500	0			None	None
chr13	93305000	93310000	chr13	93495000	93500000	.	.	.	.	0,255,255	15	3.05404	2.18092	3.14349	2.41922	0.00076804	0.000106557	0.0053366	0.000148222	1	93307500	93497500	0		Jmy,	Single	None
chr13	91460000	91465000	chr13	91630000	91635000	.	.	.	.	0,255,255	15	2.56425	2.52172	3.15287	3.24442	0.00076804	0.000717715	0.0053366	0.00547571	2	91462500	91637500	5000	Ssbp2,		Single	None
chr13	89740000	89745000	chr13	90085000	90090000	.	.	.	.	0,255,255	15	1.96521	1.84947	2.9726	3.35852	1.92046e-05	1.46215e-05	0.00102899	0.00547571	1	89742500	90087500	0	Vcan,	Tmem167,Xrcc4,	Dual	PP
chr13	84220000	84225000	chr13	84345000	84350000	.	.	.	.	0,255,255	15	3.13894	3.25599	2.15078	3.62046	0.00372528	0.00364451	0.000151232	0.00547571	1	84222500	84347500	0	Tmem161b,		None	None
chr13	67635000	67640000	chr13	67680000	67685000	.	.	.	.	0,255,255	15	1.74161	1.92667	1.32804	3.13624	1.92046e-05	1.46215e-05	3.16739e-06	0.00102894	1	67637500	67682500	0	Gm49345,Zfp729a,		None	EE
chr13	67060000	67065000	chr13	67105000	67110000	.	.	.	.	0,255,255	15	4.06926	3.99079	6.09884	4.35537	0.0127998	0.0145001	0.075831	0.0224352	2	67062500	67117500	10000	Zfp712,	Gm28557,	Dual	PP
chr13	54570000	54575000	chr13	54615000	54620000	.	.	.	.	0,255,255	15	4.1503	4.37689	5.5142	5.94255	0.0127998	0.0145001	0.075831	0.0728104	2	54567500	54620000	5590	Arl10,	Faf2,	None	PP
chr13	37010000	37015000	chr13	37235000	37240000	.	.	.	.	0,255,255	15	1.6111	1.96812	1.65169	1.74866	1.92046e-05	1.46215e-05	2.17755e-05	2.54965e-05	1	37012500	37237500	0			None	None
chr13	34990000	34995000	chr13	35740000	35745000	.	.	.	.	0,255,255	15	1.69804	2.00398	1.26066	1.65164	1.92046e-05	0.000106557	3.16739e-06	2.54965e-05	1	34992500	35742500	0			Single	EE
chr13	19695000	19700000	chr13	20290000	20295000	.	.	.	.	0,255,255	15	1.47947	0.833769	1.83421	0.941828	2.58803e-06	5.27164e-05	2.17755e-05	6.17721e-05	1	19697500	20292500	0	Nme8,		None	None
chr13	112660000	112665000	chr13	113035000	113040000	.	.	.	.	0,255,255	14	1.98484	1.72959	1.59727	2.61888	0.000107101	8.20179e-05	0.000119144	0.00367872	1	112662500	113037500	0	Slc38a9,	Cdc20b,	None	PP
chr13	109615000	109620000	chr13	109735000	109740000	.	.	.	.	0,255,255	14	3.34931	2.91973	3.56357	3.40251	0.0104686	0.00260088	0.0149244	0.015328	2	109612500	109737500	5000			None	None
chr13	104285000	104290000	chr13	104790000	104795000	.	.	.	.	0,255,255	14	1.80231	1.90307	2.49038	3.29627	0.000107101	8.20179e-05	0.000672613	0.015328	2	104287500	104790000	2500	Adamts6,	Srek1ip1,	None	PP
chr13	103170000	103175000	chr13	103640000	103645000	.	.	.	.	0,255,255	14	1.70094	1.45917	2.8363	1.05718	0.000107101	1.54243e-05	0.00363589	0.000554681	2	103172500	103645000	2500			None	None
chr13	102905000	102910000	chr13	103110000	103115000	.	.	.	.	0,255,255	14	2.3114	1.85547	2.06857	2.89074	0.00057146	8.20179e-05	0.000672613	0.00367872	1	102907500	103112500	0			Single	None
chr13	97250000	97255000	chr13	97385000	97390000	.	.	.	.	0,255,255	14	2.62945	2.45766	3.94186	1.68818	0.00271997	0.000482595	0.0149244	0.000134175	1	97252500	97387500	0			None	None
chr13	70640000	70645000	chr13	70780000	70785000	.	.	.	.	0,255,255	14	2.49718	2.254	3.05562	2.37876	0.00271997	0.000482595	0.00363589	0.000646789	2	70642500	70775000	7500			None	None
chr13	67680000	67685000	chr13	67720000	67725000	.	.	.	.	0,255,255	14	1.5223	1.52724	2.11528	1.83999	1.71226e-05	1.54243e-05	0.000672613	0.000134175	1	67682500	67722500	0			None	EE
chr13	60270000	60275000	chr13	60455000	60460000	.	.	.	.	0,255,255	14	2.74618	2.31428	3.45128	1.97851	0.00271997	0.000482595	0.0149244	0.000134175	1	60272500	60457500	0			None	EE
chr13	59890000	59895000	chr13	60175000	60180000	.	.	.	.	0,255,255	14	3.3332	2.93365	2.87315	4.65453	0.0104686	0.00260088	0.00363589	0.051029	2	59892500	60175000	2500		Gas1,	Single	None
chr13	53780000	53785000	chr13	54055000	54060000	.	.	.	.	0,255,255	14	1.34203	1.03696	1.22091	1.68542	1.71226e-05	0.000471204	0.000667771	0.000134175	1	53782500	54057500	0		Drd1,	None	None
chr13	53115000	53120000	chr13	53355000	53360000	.	.	.	.	0,255,255	14	2.36467	1.5774	2.9495	1.11905	0.00057146	1.54243e-05	0.00363589	0.000554681	2	53112500	53357500	5000			None	None
chr13	52765000	52770000	chr13	52975000	52980000	.	.	.	.	0,255,255	14	2.68905	2.80948	2.90625	2.8073	0.00271997	0.00260088	0.00363589	0.00367872	2	52767500	52980000	2500			None	None
chr13	38340000	38345000	chr13	38505000	38510000	.	.	.	.	0,255,255	14	2.27538	2.28109	3.58032	1.49294	0.00057146	0.000482595	0.0149244	2.03051e-05	1	38342500	38507500	0	Bmp6,		None	None
chr13	37010000	37015000	chr13	37300000	37305000	.	.	.	.	0,255,255	14	1.83635	1.71814	1.3414	2.04229	0.000107101	8.20179e-05	2.23588e-05	0.000646789	1	37012500	37302500	0			None	None
chr13	31080000	31085000	chr13	31630000	31635000	.	.	.	.	0,255,255	14	1.31554	1.59393	3.82969	2.43922	1.71226e-05	8.20179e-05	0.0149244	0.000646789	3	31082500	31624166	8334			None	None
chr13	9180000	9185000	chr13	9845000	9850000	.	.	.	.	0,255,255	14	0.754601	0.619772	1.06629	0.708519	0.000446594	0.000471204	0.000667771	0.000554681	1	9182500	9847500	0			None	None
chr13	110540000	110545000	chr13	111230000	111235000	.	.	.	.	0,255,255	13	1.07148	1.26867	1.22062	1.99393	0.00356095	9.66266e-05	0.00477776	0.00270828	1	110542500	111232500	0			None	EE
chr13	80880000	80885000	chr13	81365000	81370000	.	.	.	.	0,255,255	13	1.35448	1.58616	1.36869	2.2388	0.000109526	0.000436702	0.000142874	0.00270828	1	80882500	81367500	0	Arrdc3,		None	None
chr13	80880000	80885000	chr13	81150000	81155000	.	.	.	.	0,255,255	13	2.11713	2.13784	3.16606	2.3724	0.00235499	0.00201311	0.0375389	0.00270828	2	80880000	81155000	3536	Arrdc3,		None	None
chr13	69550000	69555000	chr13	69655000	69660000	.	.	.	.	0,255,255	13	1.53893	1.72096	2.2786	1.57451	0.000109526	0.000436702	0.0027394	0.000129539	3	69554166	69650833	13437			None	None
chr13	58290000	58295000	chr13	58540000	58545000	.	.	.	.	0,255,255	13	1.61604	2.16686	2.65739	2.94514	0.000530443	0.00201311	0.0118765	0.0119854	2	58290000	58542500	2500			None	None
chr13	46305000	46310000	chr13	46665000	46670000	.	.	.	.	0,255,255	13	2.51521	2.03316	2.72063	3.16985	0.00874777	0.00201311	0.0118765	0.0389086	2	46310000	46665000	3536		Fam8a1,	None	None
chr13	34175000	34180000	chr13	34870000	34875000	.	.	.	.	0,255,255	13	2.05135	1.30959	2.03521	2.02235	0.00235499	9.66266e-05	0.0027394	0.00270828	1	34177500	34872500	0		Prpf4b,	Single	None
chr13	28955000	28960000	chr13	29835000	29840000	.	.	.	.	0,255,255	13	1.39632	0.997619	0.928927	1.76105	0.000109526	0.00379011	0.00477776	0.000651456	2	28955000	29835000	3536	Sox4,		Single	None
chr13	28605000	28610000	chr13	28950000	28955000	.	.	.	.	0,255,255	13	2.30383	1.33513	0.990511	2.87354	0.00235499	9.66266e-05	0.00477776	0.0119854	1	28607500	28952500	0		Sox4,	Single	EP
chr13	5860000	5865000	chr13	6190000	6195000	.	.	.	.	0,255,255	13	2.7554	2.25452	1.94188	2.62171	0.00874777	0.00201311	0.000608151	0.0119854	2	5865000	6192500	2500	Klf6,		Dual	EE
chr13	104285000	104290000	chr13	104500000	104505000	.	.	.	.	0,255,255	12	1.8619	1.40745	1.84227	0.913761	0.00238982	0.000555899	0.00275126	0.0307555	2	104287500	104507500	5000	Adamts6,		None	EE
chr13	52250000	52255000	chr13	52625000	52630000	.	.	.	.	0,255,255	12	1.85553	1.29656	1.76899	1.58874	0.00238982	0.000555899	0.00275126	0.00281049	1	52252500	52627500	0			None	None
chr13	22050000	22055000	chr13	23400000	23405000	.	.	.	.	0,255,255	12	1.61968	2.06988	3.92517	2.39827	0.00238982	0.00764312	0.0854022	0.00978273	3	22050833	23407500	5271			Dual	EE
chr13	9275000	9280000	chr13	9760000	9765000	.	.	.	.	0,255,255	12	1.36105	1.44379	1.66168	2.07011	0.000607301	0.000555899	0.00275126	0.00978273	1	9277500	9762500	0	Dip2c,	Zmynd11,	Dual	PP
chr14	20345000	20350000	chr14	20390000	20395000	.	.	.	.	0,255,255	25	8.8621	8.61593	10.1922	6.35654	0.000584456	0.000583199	0.0165343	9.80659e-05	2	20347500	20390000	2500	Fam149b,Ecd,	Dnajc9,Mrps16,	Dual	PP
chr14	67070000	67075000	chr14	67185000	67190000	.	.	.	.	0,255,255	30	5.24849	4.78292	4.28427	7.29024	3.13072e-09	3.92484e-11	6.69062e-11	3.71111e-07	1	67072500	67187500	0	Ppp2r2a,		Single	EE
chr14	30590000	30595000	chr14	30670000	30675000	.	.	.	.	0,255,255	40	5.90841	6.31204	9.35803	7.38378	3.53318e-16	1.96734e-13	1.80001e-10	4.67327e-13	3	30592500	30672500	5000			None	None
chr14	120830000	120835000	chr14	120910000	120915000	.	.	.	.	0,255,255	45	5.32528	5.25258	7.73955	7.37608	4.42698e-20	5.36746e-20	1.95968e-16	1.81191e-16	3	120844166	120912500	11666		Ipo5,	Single	EP
chr14	62760000	62765000	chr14	62835000	62840000	.	.	.	.	0,255,255	49	6.02136	6.15544	10.0359	6.41638	2.03948e-23	2.62908e-23	1.4862e-12	2.35287e-19	3	62760833	62835833	3727	Ints6,	Wdfy2,	Dual	PP
chr14	18235000	18240000	chr14	18270000	18275000	.	.	.	.	0,255,255	62	8.01214	6.9745	6.16745	8.07105	1.55071e-25	3.21876e-30	1.08855e-34	5.10273e-25	1	18237500	18272500	0	Nr1d2,	Nkiras1,Rpl15,	Dual	PP
chr14	20800000	20805000	chr14	20870000	20875000	.	.	.	.	0,255,255	56	5.40283	6.34201	9.95395	8.13713	2.19976e-29	3.31111e-25	1.23391e-16	1.22083e-20	9	20803611	20876388	29149			None	EE
chr14	55680000	55685000	chr14	55745000	55750000	.	.	.	.	0,255,255	51	6.23737	6.57364	10.8894	7.03735	2.58236e-21	2.94056e-21	1.10961e-13	8.11771e-21	11	55679772	55748409	27037	Tinf2,	Nop9,Dhrs1,	Single	PP
chr14	46880000	46885000	chr14	47085000	47090000	.	.	.	.	0,255,255	48	4.27828	4.04189	4.70041	4.74509	5.8386e-26	3.02639e-26	9.26813e-26	5.53887e-26	2	46885000	47087500	2500	Samd4,		Single	EE
chr14	33210000	33215000	chr14	33245000	33250000	.	.	.	.	0,255,255	47	10.4903	8.45742	8.6517	8.25738	4.5738e-12	4.65325e-15	1.30973e-14	1.20388e-14	1	33212500	33247500	0	Arhgap22,		None	None
chr14	34310000	34315000	chr14	34360000	34365000	.	.	.	.	0,255,255	46	8.71476	8.87615	7.39044	11.1863	1.8662e-14	1.94814e-14	4.0718e-17	5.4327e-11	2	34315000	34362500	2500	Glud1,Shld2,		Dual	EE
chr14	61645000	61650000	chr14	61680000	61685000	.	.	.	.	0,255,255	45	9.60997	7.78039	9.15576	8.60261	7.20965e-14	6.92745e-17	2.1711e-13	1.97049e-13	1	61647500	61682500	0			Dual	EE
chr14	69860000	69865000	chr14	70095000	70100000	.	.	.	.	0,255,255	43	3.72049	4.47929	11.2059	3.79093	6.16593e-25	1.0612e-21	1.61813e-09	1.28585e-24	4	69865000	70097500	20156		Bin3,	Single	EP
chr14	20575000	20580000	chr14	20655000	20660000	.	.	.	.	0,255,255	43	5.91199	6.07376	8.36445	7.54367	1.7138e-18	1.92707e-18	3.35838e-12	4.70248e-15	9	20576944	20649166	26672		Myoz1,	None	None
chr14	54715000	54720000	chr14	54780000	54785000	.	.	.	.	0,255,255	42	5.29849	5.35452	7.94158	8.03348	1.03067e-17	1.12814e-17	1.27075e-11	1.25276e-11	6	54716666	54783333	5893		Slc7a8,	None	None
chr14	65340000	65345000	chr14	65375000	65380000	.	.	.	.	0,255,255	40	9.28559	10.1802	9.89736	9.70502	6.39583e-11	1.20368e-08	4.2029e-08	1.74565e-10	10	65332500	65384000	11927			Single	None
chr14	31955000	31960000	chr14	32030000	32035000	.	.	.	.	0,255,255	40	4.06402	4.28792	6.75327	4.06874	4.85144e-19	4.48746e-19	4.5396e-13	6.60981e-19	9	31955833	32023611	31156			None	None
chr14	31660000	31665000	chr14	31780000	31785000	.	.	.	.	0,255,255	40	6.44043	5.18685	2.86582	5.90298	1.68257e-13	3.68255e-16	4.80614e-25	1.01662e-15	5	31657500	31786500	6403			Single	EE
chr14	57745000	57750000	chr14	57795000	57800000	.	.	.	.	0,255,255	39	6.16443	6.9946	9.45261	6.05514	1.93907e-15	8.99001e-13	6.4804e-10	4.75078e-15	3	57754166	57795833	8499	Gm49361,	Sap18,	Single	PP
chr14	21500000	21505000	chr14	21545000	21550000	.	.	.	.	0,255,255	39	9.78995	9.93913	12.6268	12.61	2.27115e-10	3.46765e-08	1.96489e-05	1.92813e-05	1	21502500	21547500	0			Single	EE
chr14	66180000	66185000	chr14	66280000	66285000	.	.	.	.	0,255,255	38	3.51784	2.87679	3.00112	4.97384	3.62317e-20	3.68733e-23	6.11222e-23	2.57536e-14	6	66183333	66284166	14554		Ptk2b,	None	None
chr14	54900000	54905000	chr14	54935000	54940000	.	.	.	.	0,255,255	37	4.41203	4.91973	5.58582	4.46529	1.59312e-16	1.54268e-16	1.21926e-13	2.23794e-16	4	54897500	54937500	7071		Cmtm5,	None	None
chr14	20890000	20895000	chr14	20925000	20930000	.	.	.	.	0,255,255	37	12.2023	10.1785	10.8428	11.6418	2.9046e-07	2.81128e-07	9.39323e-07	1.0267e-06	1	20892500	20927500	0		Vcl,	Single	EP
chr14	121275000	121280000	chr14	121450000	121455000	.	.	.	.	0,255,255	35	3.81101	2.75755	3.13868	3.98652	1.98522e-17	3.917e-20	3.29993e-17	9.05098e-15	5	121279500	121448500	6325			None	None
chr14	76500000	76505000	chr14	77010000	77015000	.	.	.	.	0,255,255	35	2.26758	2.24784	3.118	5.04075	2.29191e-22	8.72204e-23	7.65237e-20	3.24496e-12	5	76495500	77009500	13342			Single	EE
chr14	31385000	31390000	chr14	31435000	31440000	.	.	.	.	0,255,255	35	8.15038	9.64645	14.398	11.2218	2.9265e-08	2.93746e-08	0.000435503	7.15884e-06	6	31386666	31446666	29463		Sh3bp5,	None	EP
chr14	70470000	70475000	chr14	70535000	70540000	.	.	.	.	0,255,255	34	4.47579	5.00264	4.91928	7.14193	4.15265e-14	7.35408e-12	7.28225e-14	2.35462e-09	6	70470000	70535000	12748			Single	None
chr14	70550000	70555000	chr14	70595000	70600000	.	.	.	.	0,255,255	33	6.5904	7.45662	13.514	12.9874	3.44662e-09	4.01251e-09	0.00172459	0.00185406	6	70548333	70593333	19615	Hr,	Fam160b2,	Single	PP
chr14	64625000	64630000	chr14	64750000	64755000	.	.	.	.	0,255,255	33	3.00904	2.76745	4.32072	2.33621	4.53108e-18	2.98977e-18	3.92835e-13	1.6318e-20	4	64628750	64753750	8839			None	None
chr14	31205000	31210000	chr14	31250000	31255000	.	.	.	.	0,255,255	32	10.7529	10.0173	9.34699	10.3256	3.23123e-05	3.16044e-05	2.21964e-06	0.000106728	1	31207500	31252500	0	Tnnc1,	Bap1,Phf7,	Single	PP
chr14	27030000	27035000	chr14	27095000	27100000	.	.	.	.	0,255,255	32	3.50764	3.1764	4.48839	2.96845	7.66218e-15	5.86414e-15	2.24739e-12	5.53875e-17	7	27036785	27089642	13553			None	None
chr14	61135000	61140000	chr14	61170000	61175000	.	.	.	.	0,255,255	31	8.93084	8.09586	8.24521	9.84884	2.29493e-06	2.34253e-06	6.274e-06	6.326e-06	4	61131250	61170000	8385	Sacs,		Single	None
chr14	21750000	21755000	chr14	21830000	21835000	.	.	.	.	0,255,255	31	8.65709	6.84927	7.45648	5.88693	2.29493e-06	5.05972e-08	1.17994e-07	1.53525e-09	5	21762500	21834500	32696	Samd8,Dusp13,		Dual	EE
chr14	65870000	65875000	chr14	65965000	65970000	.	.	.	.	0,255,255	30	4.02635	4.14168	5.67654	6.65864	3.93109e-11	3.92484e-11	6.25717e-09	3.71111e-07	4	65873750	65965000	8385		Clu,	None	None
chr14	55590000	55595000	chr14	55635000	55640000	.	.	.	.	0,255,255	30	9.53251	9.56228	9.27802	10.2062	6.31132e-06	6.3673e-06	1.73151e-05	0.000539541	2	55592500	55640000	2500	Rnf31,Psme2,	Ipo4,Gm49378,	Single	PP
chr14	30135000	30140000	chr14	30455000	30460000	.	.	.	.	0,255,255	30	3.13471	2.90291	2.25094	4.53891	2.77068e-15	1.77724e-15	2.40073e-17	5.80556e-11	5	30134500	30458500	7071			None	None
chr14	29015000	29020000	chr14	29080000	29085000	.	.	.	.	0,255,255	30	3.69696	3.85598	4.33736	4.99292	3.50888e-13	2.88991e-13	6.69062e-11	6.67734e-09	1	29017500	29082500	0	Lrtm1,		None	EE
chr14	20835000	20840000	chr14	20870000	20875000	.	.	.	.	0,255,255	30	8.39701	8.91609	9.74643	8.35874	6.31132e-06	6.3673e-06	1.73151e-05	1.72381e-05	1	20837500	20872500	0	Plau,		None	EE
chr14	65665000	65670000	chr14	65740000	65745000	.	.	.	.	0,255,255	29	3.33767	3.54104	5.10645	4.18072	2.29602e-12	1.90397e-12	2.57225e-08	3.01547e-10	4	65668750	65738750	6374	Scara5,		None	None
chr14	19705000	19710000	chr14	19815000	19820000	.	.	.	.	0,255,255	29	2.68112	2.06074	3.3579	3.13567	2.29951e-14	1.18886e-16	3.1847e-12	3.37677e-14	2	19707500	19820000	2500			None	None
chr14	121375000	121380000	chr14	121435000	121440000	.	.	.	.	0,255,255	28	6.96812	5.81532	3.16299	6.74104	1.56992e-06	5.12979e-08	2.02828e-11	3.75381e-06	3	121375833	121440833	6872	Stk24,		Single	EE
chr14	55015000	55020000	chr14	55085000	55090000	.	.	.	.	0,255,255	28	5.59956	4.82113	6.61071	5.65476	4.86515e-08	9.79287e-10	4.11741e-06	1.07329e-07	11	55022045	55095681	16824	Ngdn,		Single	None
chr14	47335000	47340000	chr14	47390000	47395000	.	.	.	.	0,255,255	28	4.02446	4.28525	4.79026	5.51362	9.78738e-10	9.79287e-10	1.65708e-09	1.07329e-07	8	47336875	47392500	16020			None	None
chr14	26530000	26535000	chr14	26575000	26580000	.	.	.	.	0,255,255	28	7.90691	7.34564	5.02413	9.64291	4.27717e-05	1.80133e-06	1.00727e-07	0.000113234	2	26532500	26580000	2500	Slmap,		Dual	EE
chr14	62835000	62840000	chr14	62875000	62880000	.	.	.	.	0,255,255	27	7.02125	7.26163	9.15441	7.56072	4.84616e-06	5.58602e-06	0.000274272	1.16037e-05	2	62837500	62880000	2500	Wdfy2,		Single	EE
chr14	54575000	54580000	chr14	54640000	54645000	.	.	.	.	0,255,255	27	6.42543	7.74591	8.64823	12.1442	4.84616e-06	5.58602e-06	0.000274272	0.00474805	4	54575000	54641250	11524	Ajuba,	Gm17606,Cdh24,	Single	PP
chr14	31655000	31660000	chr14	31690000	31695000	.	.	.	.	0,255,255	27	9.13916	9.35324	9.43394	9.64973	0.00010627	0.000107189	0.000274272	0.00028361	1	31657500	31692500	0			None	None
chr14	31130000	31135000	chr14	31195000	31200000	.	.	.	.	0,255,255	27	8.01529	7.39302	8.5108	7.55377	0.00010627	5.58602e-06	0.000274272	1.16037e-05	3	31129166	31200833	6872	Smim4,Nt5dc2,		None	EE
chr14	25745000	25750000	chr14	25780000	25785000	.	.	.	.	0,255,255	27	9.75664	11.6434	9.97738	11.9994	0.00010627	0.0015256	0.00451084	0.00474805	2	25747500	25785000	2500			None	EE
chr14	20110000	20115000	chr14	20255000	20260000	.	.	.	.	0,255,255	27	1.84907	1.76458	2.1747	2.16727	1.37847e-16	1.31288e-16	1.91321e-14	1.72368e-14	4	20117500	20253750	8004			None	None
chr14	55870000	55875000	chr14	55915000	55920000	.	.	.	.	0,255,255	26	3.7284	3.82352	4.30731	3.18074	4.77757e-10	4.05541e-10	3.57241e-08	7.27045e-10	1	55872500	55917500	0			None	None
chr14	46880000	46885000	chr14	46965000	46970000	.	.	.	.	0,255,255	26	6.53015	5.89954	8.98824	6.47517	1.43375e-05	7.18589e-07	0.000652984	3.47773e-05	2	46885000	46967500	2500	Samd4,		Dual	EE
chr14	31385000	31390000	chr14	31470000	31475000	.	.	.	.	0,255,255	26	4.94308	5.82784	9.06002	8.29115	2.08254e-08	7.18589e-07	0.000652984	0.000667886	1	31387500	31472500	0			None	None
chr14	31250000	31255000	chr14	31335000	31340000	.	.	.	.	0,255,255	26	7.93331	8.20482	7.01578	9.84279	0.000259715	0.000257154	3.67641e-05	0.000667886	3	31265833	31334166	13744	Bap1,Phf7,	Capn7,	Dual	PP
chr14	25495000	25500000	chr14	25530000	25535000	.	.	.	.	0,255,255	26	6.92586	8.12189	7.8389	7.5645	1.43375e-05	0.000257154	0.000652984	3.47773e-05	3	25492500	25530833	6009			None	EE
chr14	20800000	20805000	chr14	20835000	20840000	.	.	.	.	0,255,255	26	5.66478	7.11534	7.36501	6.02815	6.75653e-07	1.64817e-05	3.67641e-05	1.44806e-06	2	20800000	20837500	2500		Plau,	None	EP
chr14	74880000	74885000	chr14	74945000	74950000	.	.	.	.	0,255,255	25	5.4123	5.88068	7.45741	7.54597	2.36491e-06	2.5459e-06	0.000102653	9.80659e-05	1	74882500	74947500	0		Lrch1,	None	EP
chr14	69860000	69865000	chr14	70135000	70140000	.	.	.	.	0,255,255	25	3.81246	3.15556	6.55881	3.80497	2.76719e-09	2.3746e-09	0.000102653	4.26685e-09	4	69861250	70135000	9100			None	None
chr14	63065000	63070000	chr14	63190000	63195000	.	.	.	.	0,255,255	25	5.57647	4.21731	6.43249	5.05101	2.36491e-06	9.94967e-08	0.000102653	5.124e-06	6	63074166	63193333	10172		Neil2,	None	None
chr14	45350000	45355000	chr14	45385000	45390000	.	.	.	.	0,255,255	25	8.70796	8.15872	7.65533	8.93279	0.000584456	0.000583199	0.000102653	0.00149375	1	45352500	45387500	0	Styx,		Dual	EE
chr14	34670000	34675000	chr14	34765000	34770000	.	.	.	.	0,255,255	25	7.43169	5.29113	6.31437	5.3034	4.00582e-05	2.5459e-06	0.000102653	5.124e-06	1	34672500	34767500	0	Wapl,		Single	None
chr14	34505000	34510000	chr14	34545000	34550000	.	.	.	.	0,255,255	25	8.33032	8.01346	8.39401	8.6745	0.000584456	0.000583199	0.00147747	0.00149375	4	34506250	34552500	15462	Bmpr1a,		None	None
chr14	33210000	33215000	chr14	33300000	33305000	.	.	.	.	0,255,255	25	3.6752	3.27709	5.39815	4.01394	2.76719e-09	2.3746e-09	4.91045e-06	1.53295e-07	4	33212500	33298750	11250	Arhgap22,		None	None
chr14	27035000	27040000	chr14	27070000	27075000	.	.	.	.	0,255,255	25	5.9284	8.4144	9.17272	6.84074	2.36491e-06	0.000583199	0.00147747	9.80659e-05	1	27037500	27072500	0	Il17rd,		Single	None
chr14	8170000	8175000	chr14	8210000	8215000	.	.	.	.	0,255,255	25	6.73362	6.03938	5.04885	7.51307	4.00582e-05	2.5459e-06	4.91045e-06	9.80659e-05	2	8175000	8212500	2500	Pdhb,	Kctd6,	Dual	PP
chr14	118705000	118710000	chr14	118765000	118770000	.	.	.	.	0,255,255	24	6.02759	5.76116	6.19182	9.33667	7.80013e-06	8.45418e-06	1.60859e-05	0.00319152	2	118705000	118767500	2500	Abcc4,		None	EE
chr14	99045000	99050000	chr14	99095000	99100000	.	.	.	.	0,255,255	24	7.23112	6.18261	5.75861	6.12597	0.000107748	8.45418e-06	1.60859e-05	1.67105e-05	1	99047500	99097500	0	Bora,Mzt1,	Pibf1,Dis3,	Dual	PP
chr14	74820000	74825000	chr14	74945000	74950000	.	.	.	.	0,255,255	24	3.81027	5.81283	6.77868	8.22239	1.46055e-08	8.45418e-06	0.00027428	0.00319152	1	74822500	74947500	0		Lrch1,	None	EP
chr14	74820000	74825000	chr14	74880000	74885000	.	.	.	.	0,255,255	24	4.94331	5.04144	3.8225	4.7922	3.96624e-07	8.45418e-06	2.12098e-08	6.54888e-07	2	74822500	74875000	7500			None	EE
chr14	67715000	67720000	chr14	67930000	67935000	.	.	.	.	0,255,255	24	2.93785	3.25494	3.86169	4.30215	4.10237e-10	1.28923e-08	2.12098e-08	6.54888e-07	1	67717500	67932500	0	Kctd9,Cdca2,	Dock5,	Dual	PP
chr14	66810000	66815000	chr14	66865000	66870000	.	.	.	.	0,255,255	24	5.73877	5.78241	6.75204	6.85304	7.80013e-06	8.45418e-06	0.00027428	0.000263279	3	66810833	66869166	3728		Dpysl2,	Single	None
chr14	63120000	63125000	chr14	63175000	63180000	.	.	.	.	0,255,255	24	9.60487	10.8805	8.50512	12.3278	0.00128298	0.0109574	0.00317913	0.0306382	2	63122500	63182500	5000	Ctsb,	Fdft1,	Dual	PP
chr14	55920000	55925000	chr14	56035000	56040000	.	.	.	.	0,255,255	24	1.98684	1.31817	0.775619	1.20533	1.12401e-11	1.8302e-15	5.87507e-15	6.71437e-15	1	55922500	56037500	0			None	None
chr14	55555000	55560000	chr14	55590000	55595000	.	.	.	.	0,255,255	24	9.33597	8.5472	7.45487	9.82107	0.00128298	0.00127969	0.00027428	0.00319152	1	55557500	55592500	0	Dcaf11,	Rnf31,Psme2,	Dual	PP
chr14	55120000	55125000	chr14	55160000	55165000	.	.	.	.	0,255,255	24	5.36838	5.03383	5.08223	6.25706	7.80013e-06	8.45418e-06	1.60859e-05	0.000263279	3	55125833	55164166	10673			None	None
chr14	30950000	30955000	chr14	31000000	31005000	.	.	.	.	0,255,255	24	6.71933	6.77448	6.71051	6.90803	0.000107748	0.000120582	0.00027428	0.000263279	1	30952500	31002500	0	Nek4,	Glt8d1,Spcs1,	Dual	PP
chr14	118615000	118620000	chr14	118765000	118770000	.	.	.	.	0,255,255	23	2.12425	2.20303	2.22675	2.62022	8.66826e-11	5.4171e-11	8.57173e-11	4.05495e-09	4	118617500	118768750	5154			None	None
chr14	76370000	76375000	chr14	76410000	76415000	.	.	.	.	0,255,255	23	7.09029	7.00445	9.10529	6.08895	0.000277739	0.000307541	0.00664283	5.27348e-05	1	76372500	76412500	0		Tsc22d1,	Single	None
chr14	74760000	74765000	chr14	74990000	74995000	.	.	.	.	0,255,255	23	3.46072	3.03962	3.51372	4.62408	7.64885e-08	2.11674e-09	1.07219e-07	2.6593e-06	3	74764166	74989166	3727			None	None
chr14	67005000	67010000	chr14	67070000	67075000	.	.	.	.	0,255,255	23	5.97422	5.82463	6.91589	7.22864	2.499e-05	2.75158e-05	0.000693526	0.000686019	1	67007500	67072500	0	Bnip3l,	Ppp2r2a,	Dual	PP
chr14	55780000	55785000	chr14	55820000	55825000	.	.	.	.	0,255,255	23	3.33016	3.53804	5.28755	1.30666	7.64885e-08	6.59957e-08	5.3291e-05	3.69493e-14	2	55785000	55822500	2500	Adcy4,	Nfatc4,	None	PP
chr14	54650000	54655000	chr14	54685000	54690000	.	.	.	.	0,255,255	23	6.09852	7.08062	6.79885	7.35726	2.499e-05	0.000307541	0.000693526	0.000686019	1	54652500	54687500	0		1700123O20Rik,Acin1,	Single	EP
chr14	54605000	54610000	chr14	54640000	54645000	.	.	.	.	0,255,255	23	7.09566	8.80174	8.20313	9.16126	0.000277739	0.00272182	0.00664283	0.00673554	1	54607500	54642500	0	4931414P19Rik,	Gm17606,Cdh24,	Single	PP
chr14	51910000	51915000	chr14	52020000	52025000	.	.	.	.	0,255,255	23	7.03772	6.97847	10.4587	7.75258	0.000277739	0.000307541	0.0505782	0.000686019	3	51909166	52015833	10671	Ndrg2,	Zfp219,	Dual	PP
chr14	51025000	51030000	chr14	51060000	51065000	.	.	.	.	0,255,255	23	4.87018	4.71407	4.60663	5.35081	1.6097e-06	1.68994e-06	2.71631e-06	5.27348e-05	2	51025000	51062500	2500			Single	None
chr14	46785000	46790000	chr14	46820000	46825000	.	.	.	.	0,255,255	23	5.70986	5.76445	4.1487	8.14404	2.499e-05	2.75158e-05	2.71631e-06	0.00673554	1	46787500	46822500	0	Cnih1,	Gmfb,	Dual	PP
chr14	36865000	36870000	chr14	36935000	36940000	.	.	.	.	0,255,255	23	3.7785	3.17812	3.05006	3.81806	7.64885e-08	6.59957e-08	4.00793e-09	1.12124e-07	2	36870000	36937500	2500			None	None
chr14	75785000	75790000	chr14	75825000	75830000	.	.	.	.	0,255,255	22	5.43981	6.23988	7.41413	7.32955	7.56672e-05	0.000761178	0.00172168	0.00168236	2	75777500	75827500	10000	Slc25a30,		Single	EE
chr14	71080000	71085000	chr14	71125000	71130000	.	.	.	.	0,255,255	22	4.14938	3.91602	6.34247	5.47081	6.10044e-06	3.12454e-07	0.00172168	0.000158742	1	71082500	71127500	0			Single	EE
chr14	67005000	67010000	chr14	67185000	67190000	.	.	.	.	0,255,255	22	4.65399	4.09718	4.0844	5.73704	6.10044e-06	6.59208e-06	1.02065e-05	0.000158742	1	67007500	67187500	0	Bnip3l,		Single	EE
chr14	65985000	65990000	chr14	66145000	66150000	.	.	.	.	0,255,255	22	2.08051	1.99917	2.22981	2.33245	6.65975e-10	3.96003e-10	6.06334e-10	6.29727e-10	2	65985000	66147500	2500			None	None
chr14	60525000	60530000	chr14	60685000	60690000	.	.	.	.	0,255,255	22	2.65383	2.75097	3.19866	4.3423	1.48865e-08	1.29707e-08	5.14711e-07	1.02569e-05	6	60523333	60691666	8250			None	None
chr14	54460000	54465000	chr14	54515000	54520000	.	.	.	.	0,255,255	22	7.05686	7.21501	9.07442	8.7437	0.000688615	0.000761178	0.0133611	0.0134995	2	54470000	54517500	7500	Lrp10,	Prmt5,	Dual	PP
chr14	54425000	54430000	chr14	54460000	54465000	.	.	.	.	0,255,255	22	6.15513	6.93206	7.00638	5.9708	7.56672e-05	0.000761178	0.00172168	0.000158742	1	54427500	54462500	0	Mrpl52,Mmp14,	Lrp10,	Single	PP
chr14	45490000	45495000	chr14	45525000	45530000	.	.	.	.	0,255,255	22	7.06524	6.94177	7.11608	7.73286	0.000688615	0.000761178	0.00172168	0.00168236	1	45492500	45527500	0		Fermt2,	Single	EP
chr14	31830000	31835000	chr14	31930000	31935000	.	.	.	.	0,255,255	22	4.59451	5.34221	5.43486	6.29964	6.10044e-06	8.36516e-05	0.00016081	0.00168236	1	31832500	31932500	0	Ankrd28,		Single	EE
chr14	21500000	21505000	chr14	21745000	21750000	.	.	.	.	0,255,255	22	3.9388	3.53051	4.43645	5.29399	3.65288e-07	3.12454e-07	1.02065e-05	0.000158742	3	21502500	21747500	5000		Samd8,	Single	EP
chr14	20670000	20675000	chr14	20705000	20710000	.	.	.	.	0,255,255	22	10.4879	10.196	10.0095	9.90145	0.0373755	0.0328851	0.0837382	0.0866726	2	20670000	20705000	3536	Synpo2l,Sec24c,	Zswim8,	Dual	PP
chr14	121925000	121930000	chr14	122060000	122065000	.	.	.	.	0,255,255	21	2.8946	2.65221	3.34301	3.79123	8.50776e-08	7.25424e-08	2.35137e-06	2.2884e-06	2	121930000	122060000	3536			None	None
chr14	79480000	79485000	chr14	79585000	79590000	.	.	.	.	0,255,255	21	6.18631	4.58758	6.86863	5.10266	0.000218684	2.34224e-05	0.00395035	0.00045494	1	79482500	79587500	0	Elf1,Wbp4,	Sugt1,	Dual	PP
chr14	73385000	73390000	chr14	73450000	73455000	.	.	.	.	0,255,255	21	4.71442	5.44697	5.6216	4.90863	2.17329e-05	0.000239591	0.000458098	3.65777e-05	3	73384166	73455833	6872	Itm2b,		Single	EE
chr14	52020000	52025000	chr14	52100000	52105000	.	.	.	.	0,255,255	21	5.48524	5.20299	4.20312	5.42812	0.000218684	0.000239591	3.62529e-05	0.00045494	2	52020000	52102500	2500	Zfp219,	Hnrnpc,	Dual	PP
chr14	50870000	50875000	chr14	51060000	51065000	.	.	.	.	0,255,255	21	2.28802	2.59809	2.36378	2.97387	4.54104e-09	7.25424e-08	4.60218e-09	1.28675e-07	1	50872500	51062500	0	Tep1,		Single	EE
chr14	36865000	36870000	chr14	37030000	37035000	.	.	.	.	0,255,255	21	1.4845	1.38602	2.78301	1.48424	6.17636e-12	3.2045e-12	1.27632e-07	4.86996e-12	2	36865000	37032500	2500			None	None
chr14	32030000	32035000	chr14	32075000	32080000	.	.	.	.	0,255,255	21	4.06828	4.15514	4.07586	5.41116	2.17329e-05	2.34224e-05	3.62529e-05	0.00045494	2	32035000	32077500	2500			None	None
chr14	25455000	25460000	chr14	25585000	25590000	.	.	.	.	0,255,255	21	6.81014	4.38999	7.60332	3.53421	0.00161696	2.34224e-05	0.00395035	2.2884e-06	2	25457500	25577500	10000	Zmiz1,		Single	None
chr14	21680000	21685000	chr14	21740000	21745000	.	.	.	.	0,255,255	21	5.77339	5.92259	6.7239	9.51567	0.000218684	0.000239591	0.00395035	0.0259565	2	21680000	21742500	2500			None	None
chr14	20295000	20300000	chr14	20345000	20350000	.	.	.	.	0,255,255	21	6.46774	6.03118	7.01178	6.03921	0.00161696	0.000239591	0.00395035	0.00045494	1	20297500	20347500	0	Nudt13,	Fam149b,Ecd,	Single	PP
chr14	14630000	14635000	chr14	14700000	14705000	.	.	.	.	0,255,255	21	5.61287	5.50918	4.65921	7.30611	0.000218684	0.000239591	3.62529e-05	0.00389243	2	14635000	14702500	2500		Slc4a7,	Dual	EP
chr14	8095000	8100000	chr14	8170000	8175000	.	.	.	.	0,255,255	21	5.76646	5.44147	6.66881	4.59685	0.000218684	0.000239591	0.00395035	3.65777e-05	3	8087500	8169166	10541	Pxk,	Pdhb,	Dual	PP
chr14	101605000	101610000	chr14	101650000	101655000	.	.	.	.	0,255,255	20	6.98958	6.62832	5.96185	4.91124	0.0036228	0.00397847	0.00127061	0.000125707	1	101607500	101652500	0	Tbc1d4,	Uchl3,	Dual	PP
chr14	79395000	79400000	chr14	79465000	79470000	.	.	.	.	0,255,255	20	2.98498	2.67895	2.32035	4.02954	4.52734e-07	3.94609e-07	3.01169e-08	0.000125707	1	79397500	79467500	0	Mtrf1,		None	None
chr14	70685000	70690000	chr14	70765000	70770000	.	.	.	.	0,255,255	20	5.24125	4.18492	1.98863	5.45135	0.000591483	8.1006e-05	3.01169e-08	0.00123553	1	70687500	70767500	0		Dok2,Xpo7,	Single	None
chr14	66865000	66870000	chr14	67005000	67010000	.	.	.	.	0,255,255	20	3.37913	3.80703	3.63259	3.69597	6.97735e-06	6.26476e-06	9.75986e-06	9.99168e-06	1	66867500	67007500	0	Dpysl2,	Bnip3l,	Dual	PP
chr14	60795000	60800000	chr14	61110000	61115000	.	.	.	.	0,255,255	20	1.83026	1.56543	3.35151	1.33598	1.15166e-09	3.46327e-11	9.75986e-06	5.31156e-11	2	60800000	61112500	2500			None	None
chr14	55820000	55825000	chr14	55860000	55865000	.	.	.	.	0,255,255	20	5.73291	5.4874	5.66751	6.22973	0.000591483	0.000661159	0.00127061	0.00123553	1	55822500	55862500	0	Nfatc4,		None	None
chr14	55590000	55595000	chr14	55680000	55685000	.	.	.	.	0,255,255	20	6.10242	5.47578	6.12206	4.94911	0.000591483	0.000661159	0.00127061	0.000125707	1	55592500	55682500	0	Rnf31,Psme2,	Tinf2,	Dual	PP
chr14	47470000	47475000	chr14	47530000	47535000	.	.	.	.	0,255,255	20	4.24975	4.18893	2.58418	2.31893	7.48545e-05	8.1006e-05	6.52484e-07	3.09019e-08	1	47472500	47532500	0			Single	EE
chr14	46830000	46835000	chr14	46880000	46885000	.	.	.	.	0,255,255	20	5.65487	5.30939	7.34342	7.1494	0.000591483	0.000661159	0.00870284	0.00867498	1	46832500	46882500	0	Cgrrf1,	Samd4,	Dual	PP
chr14	34270000	34275000	chr14	34360000	34365000	.	.	.	.	0,255,255	20	3.57239	3.90839	5.34807	6.1892	6.97735e-06	6.26476e-06	0.00127061	0.00123553	1	34272500	34362500	0			Single	None
chr14	31955000	31960000	chr14	32075000	32080000	.	.	.	.	0,255,255	20	3.68461	3.21715	4.91248	3.00759	6.97735e-06	6.26476e-06	0.000127855	6.72051e-07	3	31959166	32080833	3728			None	None
chr14	16245000	16250000	chr14	16365000	16370000	.	.	.	.	0,255,255	20	4.02702	3.49589	3.45755	3.74507	7.48545e-05	6.26476e-06	9.75986e-06	9.99168e-06	4	16245000	16370000	12748	Ngly1,Oxsm,	Top2b,	Dual	PP
chr14	7815000	7820000	chr14	7960000	7965000	.	.	.	.	0,255,255	20	3.72528	3.62062	8.33378	3.28972	6.97735e-06	6.26476e-06	0.0460833	9.99168e-06	2	7815000	7960000	3536	Flnb,		None	None
chr14	120135000	120140000	chr14	120475000	120480000	.	.	.	.	0,255,255	19	2.35139	2.57303	2.38652	3.65768	1.86523e-07	1.98429e-06	1.98653e-07	4.039e-05	1	120137500	120477500	0		Rap2a,	Dual	EP
chr14	103345000	103350000	chr14	103465000	103470000	.	.	.	.	0,255,255	19	3.27343	3.42451	4.45733	3.3326	2.68062e-05	2.52574e-05	0.000411517	4.039e-05	1	103347500	103467500	0	Mycbp2,		Single	EE
chr14	76500000	76505000	chr14	76785000	76790000	.	.	.	.	0,255,255	19	4.21395	3.31355	5.65292	4.49084	0.000242234	2.52574e-05	0.00324536	0.000397444	2	76502500	76785000	2500			Single	EE
chr14	74765000	74770000	chr14	74945000	74950000	.	.	.	.	0,255,255	19	4.13256	4.98018	6.63894	6.35499	0.000242234	0.00170924	0.0182989	0.0183631	2	74765000	74947500	2500		Lrch1,	None	None
chr14	63890000	63895000	chr14	64045000	64050000	.	.	.	.	0,255,255	19	2.34574	2.7819	2.67143	5.61441	1.86523e-07	1.98429e-06	3.19942e-06	0.00313815	2	63882500	64047500	10000			None	None
chr14	61680000	61685000	chr14	61740000	61745000	.	.	.	.	0,255,255	19	5.85965	4.90395	4.90581	5.77406	0.00151373	0.000258905	0.000411517	0.00313815	1	61682500	61742500	0			Single	None
chr14	50930000	50935000	chr14	51060000	51065000	.	.	.	.	0,255,255	19	2.80819	3.16843	4.7118	3.4616	2.28507e-06	2.52574e-05	0.000411517	4.039e-05	1	50932500	51062500	0	Pnp,Pip4p1,		Dual	EE
chr14	45780000	45785000	chr14	45850000	45855000	.	.	.	.	0,255,255	19	4.02514	3.40016	6.20077	2.12603	0.000242234	2.52574e-05	0.00324536	1.79577e-07	1	45782500	45852500	0			None	None
chr14	34615000	34620000	chr14	34765000	34770000	.	.	.	.	0,255,255	19	2.59702	2.30114	2.56009	3.82631	2.28507e-06	1.24739e-07	3.19942e-06	4.039e-05	3	34615833	34769166	3728			None	None
chr14	27110000	27115000	chr14	27180000	27185000	.	.	.	.	0,255,255	19	4.09456	3.36768	3.8223	4.0172	0.000242234	2.52574e-05	3.78878e-05	0.000397444	2	27115000	27175000	7906	Arhgef3,		None	None
chr14	76885000	76890000	chr14	76945000	76950000	.	.	.	.	0,255,255	18	3.91382	3.7758	3.38376	2.55766	0.000104072	9.78717e-05	0.000147311	1.55993e-05	2	76887500	76945000	2500			None	None
chr14	76150000	76155000	chr14	76470000	76475000	.	.	.	.	0,255,255	18	3.24807	2.61519	2.7541	5.4397	0.000104072	9.71084e-06	1.5308e-05	0.00758099	4	76148750	76466250	17410			Single	None
chr14	64200000	64205000	chr14	64450000	64455000	.	.	.	.	0,255,255	18	2.41031	2.24939	3.58762	5.00831	1.07711e-06	7.67701e-07	0.000147311	0.00758099	2	64202500	64447500	5000			None	None
chr14	54225000	54230000	chr14	54445000	54450000	.	.	.	.	0,255,255	18	5.50949	3.70974	6.11103	2.46982	0.00369893	9.78717e-05	0.0078952	1.1088e-06	5	54233500	54439500	15000			None	None
chr14	47415000	47420000	chr14	47470000	47475000	.	.	.	.	0,255,255	18	4.54984	4.67089	4.57074	4.6866	0.000726432	0.000787201	0.00122467	0.00122162	1	47417500	47472500	0	Dlgap5,		Single	EE
chr14	31830000	31835000	chr14	32085000	32090000	.	.	.	.	0,255,255	18	4.25755	4.44719	5.11708	4.93567	0.000726432	0.000787201	0.0078952	0.00122162	1	31832500	32087500	0	Ankrd28,	Oxnad1,Dph3,	Dual	PP
chr14	31215000	31220000	chr14	31335000	31340000	.	.	.	.	0,255,255	18	5.04134	4.76137	7.44416	6.61954	0.00369893	0.000787201	0.0365924	0.0370727	2	31212500	31337500	5000	Sema3g,Nisch,	Capn7,	Single	PP
chr14	24180000	24185000	chr14	24270000	24275000	.	.	.	.	0,255,255	18	2.91129	2.55954	3.11362	3.69867	1.09109e-05	9.71084e-06	1.5308e-05	0.000153782	3	24180833	24274166	3728			None	None
chr14	19750000	19755000	chr14	19820000	19825000	.	.	.	.	0,255,255	18	4.92823	4.7029	5.56988	4.62085	0.000726432	0.000787201	0.0078952	0.00122162	1	19752500	19822500	0	Nid2,	Rtraf,	Dual	PP
chr14	120275000	120280000	chr14	120475000	120480000	.	.	.	.	0,255,255	17	2.17889	2.56955	3.44677	3.22959	5.5489e-06	4.31872e-05	0.000519781	0.000537793	1	120277500	120477500	0	Mbnl2,	Rap2a,	Single	PP
chr14	105730000	105735000	chr14	105895000	105900000	.	.	.	.	0,255,255	17	1.82263	2.20619	2.10652	2.48571	4.54299e-07	4.2043e-06	6.40157e-06	6.07223e-06	1	105732500	105897500	0		Spry2,	Single	EP
chr14	75755000	75760000	chr14	75825000	75830000	.	.	.	.	0,255,255	17	4.42188	3.98286	3.80786	4.91992	0.00201149	0.0022334	0.000519781	0.00346353	1	75757500	75827500	0	Cog3,		None	None
chr14	61435000	61440000	chr14	61555000	61560000	.	.	.	.	0,255,255	17	2.97968	2.25396	2.61543	3.13815	4.71912e-05	4.2043e-06	6.44342e-05	6.64527e-05	1	61437500	61557500	0	Kpna3,	Spryd7,	Dual	PP
chr14	56570000	56575000	chr14	56665000	56670000	.	.	.	.	0,255,255	17	5.16925	4.49489	3.50038	5.953	0.00852598	0.0022334	0.000519781	0.0172555	2	56575000	56667500	2500	Parp4,Cenpj,	Mphosph8,	Dual	PP
chr14	45780000	45785000	chr14	45825000	45830000	.	.	.	.	0,255,255	17	3.38009	3.74309	6.78134	5.87805	0.000370645	0.000350187	0.0679267	0.0172555	2	45790000	45830000	7906			None	None
chr14	33315000	33320000	chr14	33355000	33360000	.	.	.	.	0,255,255	17	5.57976	5.02695	5.33667	4.98421	0.00852598	0.00946896	0.0179251	0.0172555	2	33315000	33355000	3536			None	None
chr14	25185000	25190000	chr14	25455000	25460000	.	.	.	.	0,255,255	17	2.99703	2.97526	2.49185	3.34809	4.71912e-05	4.31872e-05	6.40157e-06	0.000537793	1	25187500	25457500	0		Zmiz1,	Single	EP
chr14	18270000	18275000	chr14	18330000	18335000	.	.	.	.	0,255,255	17	4.74399	3.49554	3.96915	1.69004	0.00201149	0.000350187	0.00347729	6.51365e-07	1	18272500	18332500	0	Nkiras1,Rpl15,	Ube2e1,	Single	PP
chr14	66375000	66380000	chr14	66785000	66790000	.	.	.	.	0,255,255	16	1.80526	1.40964	2.13813	3.03165	2.99624e-06	2.75238e-07	3.17844e-05	0.000267656	2	66377500	66790000	2500			None	None
chr14	63380000	63385000	chr14	63470000	63475000	.	.	.	.	0,255,255	16	2.36219	2.04848	2.18699	2.53434	2.83403e-05	2.18245e-05	3.17844e-05	0.000267656	3	63379166	63474166	3727			None	None
chr14	61240000	61245000	chr14	61290000	61295000	.	.	.	.	0,255,255	16	2.68758	2.54575	3.30078	1.8841	0.000201023	0.00018565	0.00176204	4.54718e-06	1	61242500	61292500	0			None	None
chr14	23580000	23585000	chr14	24005000	24010000	.	.	.	.	0,255,255	16	1.49228	1.63507	2.15302	2.05992	3.82714e-07	2.42447e-06	3.17844e-05	3.05836e-05	3	23582500	24010833	8334			None	None
chr14	19835000	19840000	chr14	20065000	20070000	.	.	.	.	0,255,255	16	1.77528	1.6219	2.11524	2.31473	2.99624e-06	2.42447e-06	3.17844e-05	3.05836e-05	3	19839166	20069166	3727			None	None
chr14	7960000	7965000	chr14	8040000	8045000	.	.	.	.	0,255,255	16	2.46989	2.47194	2.65633	3.99511	2.83403e-05	2.18245e-05	0.000263402	0.00919998	1	7962500	8042500	0			None	None
chr14	76500000	76505000	chr14	76875000	76880000	.	.	.	.	0,255,255	15	2.64227	2.30095	2.81612	2.30239	0.00076804	0.000106557	0.00102899	0.000148222	2	76505000	76877500	2500			Single	None
chr14	64250000	64255000	chr14	64300000	64305000	.	.	.	.	0,255,255	15	3.18524	3.29519	1.9411	4.40918	0.00372528	0.00364451	2.17755e-05	0.0224352	2	64257500	64300000	5590			None	None
chr14	54060000	54065000	chr14	54225000	54230000	.	.	.	.	0,255,255	15	2.43062	2.21879	3.39898	1.43835	0.00013031	0.000106557	0.0053366	3.09457e-06	1	54062500	54227500	0			None	None
chr14	52100000	52105000	chr14	52195000	52200000	.	.	.	.	0,255,255	15	5.13758	5.21747	5.43334	4.48678	0.0373988	0.0408852	0.075831	0.0224352	2	52102500	52200000	2500	Hnrnpc,	Supt16,	Dual	PP
chr14	50805000	50810000	chr14	51060000	51065000	.	.	.	.	0,255,255	15	3.10353	2.66397	4.84686	2.80855	0.00076804	0.000717715	0.0225319	0.00102894	3	50805833	51064166	3728	Parp2,Ccnb1ip1,		Dual	EE
chr14	49065000	49070000	chr14	49170000	49175000	.	.	.	.	0,255,255	15	3.22735	2.63364	2.58133	2.98612	0.00372528	0.000717715	0.00102899	0.00102894	1	49067500	49172500	0	Ap5m1,Exoc5,	Naa30,	Single	PP
chr14	46830000	46835000	chr14	47085000	47090000	.	.	.	.	0,255,255	15	3.10172	2.81757	3.26531	2.9508	0.00076804	0.000717715	0.0053366	0.00102894	1	46832500	47087500	0	Cgrrf1,		Single	EE
chr14	120830000	120835000	chr14	120970000	120975000	.	.	.	.	0,255,255	14	1.91391	1.4732	2.13303	1.85147	0.000107101	1.54243e-05	0.000672613	0.000134175	1	120832500	120972500	0			None	None
chr14	105730000	105735000	chr14	105810000	105815000	.	.	.	.	0,255,255	14	3.27007	3.35825	4.16209	2.07393	0.0104686	0.0103497	0.0511435	0.000646789	2	105737500	105810000	5590			None	None
chr14	105675000	105680000	chr14	105890000	105895000	.	.	.	.	0,255,255	14	1.85276	1.51384	1.67823	1.61034	0.000107101	1.54243e-05	0.000119144	0.000134175	2	105672500	105895000	5590			None	None
chr14	99140000	99145000	chr14	99890000	99895000	.	.	.	.	0,255,255	14	1.37752	1.23005	1.87549	2.3618	1.71226e-05	0.000471204	0.000119144	0.000646789	1	99142500	99892500	0			None	None
chr14	70160000	70165000	chr14	70300000	70305000	.	.	.	.	0,255,255	14	2.39827	2.32529	2.77962	2.94511	0.00057146	0.000482595	0.00363589	0.00367872	1	70162500	70302500	0	9930012K11Rik,		None	None
chr14	56375000	56380000	chr14	56465000	56470000	.	.	.	.	0,255,255	14	2.20838	1.88978	2.00818	2.60822	0.00057146	8.20179e-05	0.000672613	0.00367872	2	56375000	56467500	2500			None	None
chr14	36700000	36705000	chr14	36790000	36795000	.	.	.	.	0,255,255	14	1.58604	1.54774	2.18472	1.0082	0.000107101	1.54243e-05	0.000672613	0.000554681	1	36702500	36792500	0			None	None
chr14	31015000	31020000	chr14	31195000	31200000	.	.	.	.	0,255,255	14	2.9239	2.57878	1.78066	2.89022	0.00271997	0.00260088	0.000119144	0.00367872	1	31017500	31197500	0	Pbrm1,Gnl3,		Single	EE
chr14	27030000	27035000	chr14	27180000	27185000	.	.	.	.	0,255,255	14	1.73846	1.56641	1.49023	1.55875	0.000107101	1.54243e-05	2.23588e-05	2.03051e-05	1	27032500	27182500	0			None	None
chr14	23790000	23795000	chr14	24005000	24010000	.	.	.	.	0,255,255	14	1.74755	1.77214	2.09861	1.48945	0.000107101	8.20179e-05	0.000672613	2.03051e-05	1	23792500	24007500	0			None	None
chr14	63205000	63210000	chr14	63370000	63375000	.	.	.	.	0,255,255	13	2.46749	2.14306	2.27093	3.27272	0.00235499	0.00201311	0.0027394	0.0389086	2	63210000	63372500	2500			None	None
chr14	59600000	59605000	chr14	60015000	60020000	.	.	.	.	0,255,255	13	1.91645	1.30763	1.17401	1.53825	0.000530443	9.66266e-05	0.00477776	0.000129539	1	59602500	60017500	0			None	None
chr14	40915000	40920000	chr14	40975000	40980000	.	.	.	.	0,255,255	13	2.90706	2.52746	3.51672	2.08804	0.00874777	0.00846835	0.0375389	0.00270828	3	40915833	40975833	3727			None	None
chr14	27185000	27190000	chr14	27410000	27415000	.	.	.	.	0,255,255	13	1.58159	1.56703	3.06978	1.90763	0.000530443	9.66266e-05	0.0118765	0.000651456	1	27187500	27412500	0			None	None
chr14	9240000	9245000	chr14	9280000	9285000	.	.	.	.	0,255,255	13	3.13825	2.8618	2.51561	2.9694	0.00874777	0.00846835	0.0118765	0.0119854	2	9245000	9282500	2500			None	None
chr14	99550000	99555000	chr14	99620000	99625000	.	.	.	.	0,255,255	12	2.41619	2.34536	2.52788	2.11807	0.00864838	0.00764312	0.0335502	0.00978273	2	99550000	99622500	2500			None	None
chr14	79120000	79125000	chr14	79325000	79330000	.	.	.	.	0,255,255	12	2.19655	1.7613	3.46682	2.49016	0.00864838	0.00200913	0.0854022	0.00978273	3	79125833	79324166	6872			None	None
chr14	70295000	70300000	chr14	70400000	70405000	.	.	.	.	0,255,255	12	2.25028	2.88431	2.76973	3.4087	0.00864838	0.0243247	0.0335502	0.0895709	2	70300000	70407500	5590			None	None
chr14	57680000	57685000	chr14	57910000	57915000	.	.	.	.	0,255,255	12	2.25384	1.84699	3.43392	2.18564	0.00864838	0.00200913	0.0854022	0.00978273	2	57682500	57910000	2500			Single	None
chr14	56965000	56970000	chr14	57055000	57060000	.	.	.	.	0,255,255	12	2.61516	2.52328	3.06588	2.00562	0.0250149	0.0243247	0.0335502	0.00978273	2	56967500	57060000	2500		Gja3,	None	None
chr14	32225000	32230000	chr14	32480000	32485000	.	.	.	.	0,255,255	12	1.69391	1.4794	1.34218	1.87317	0.00238982	0.000555899	0.000773678	0.00281049	1	32227500	32482500	0			None	None
chr14	21985000	21990000	chr14	22575000	22580000	.	.	.	.	0,255,255	12	1.80192	1.96681	1.40141	2.11939	0.00238982	0.00200913	0.000773678	0.00978273	1	21987500	22577500	0	Zfp503,		Single	None
chr14	14865000	14870000	chr14	14985000	14990000	.	.	.	.	0,255,255	12	1.47544	1.35191	1.85792	1.16735	0.000607301	0.000555899	0.00275126	0.0307555	2	14865000	14987500	2500			None	None
chr14	57105000	57110000	chr14	57360000	57365000	.	.	.	.	0,255,255	11	1.46514	1.52923	2.21126	2.15024	0.00320206	0.00277344	0.0314044	0.0315343	2	57107500	57365000	2500	Gjb2,		None	None
chr14	59610000	59615000	chr14	59940000	59945000	.	.	.	.	0,255,255	10	1.90448	1.64643	2.31787	2.17773	0.0343328	0.0308652	0.0871321	0.0865326	2	59610000	59942500	2500			None	None
chr14	21135000	21140000	chr14	21740000	21745000	.	.	.	.	0,255,255	10	2.07437	1.94597	1.96437	1.92076	0.074088	0.0308652	0.0388071	0.0380515	2	21135000	21745000	3536			None	None
chr15	31185000	31190000	chr15	31220000	31225000	.	.	.	.	0,255,255	32	9.76582	8.27673	9.96219	9.4277	8.20044e-07	8.2971e-07	9.90168e-05	2.21728e-06	1	31187500	31222500	0		Dap,	Single	EP
chr15	78620000	78625000	chr15	78740000	78745000	.	.	.	.	0,255,255	40	3.98772	4.41641	5.5976	7.02407	4.85144e-19	4.48746e-19	7.86924e-16	4.67327e-13	2	78622500	78732500	10000			Single	None
chr15	36790000	36795000	chr15	37005000	37010000	.	.	.	.	0,255,255	53	7.53669	6.80073	6.76265	8.962	6.89767e-23	7.98046e-23	2.40982e-22	1.38914e-18	1	36792500	37007500	0		Zfp706,	Dual	EP
chr15	99415000	99420000	chr15	99470000	99475000	.	.	.	.	0,255,255	64	9.19322	8.58807	12.6579	14.6411	4.92069e-27	6.34539e-27	2.34423e-17	3.23259e-17	11	99419772	99466136	12801		Bcdin3d,	Single	None
chr15	78445000	78450000	chr15	78530000	78535000	.	.	.	.	0,255,255	81	10.5805	8.75802	10.1958	8.87993	5.18145e-35	3.0169e-41	2.64631e-34	7.597e-41	9	78450277	78524166	29617		C1qtnf6,	Single	EP
chr15	38300000	38305000	chr15	38470000	38475000	.	.	.	.	0,255,255	165	10.3209	11.8856	12.5885	13.7623	0	0	0	0	14	38293928	38473571	26518	Klf10,		Dual	EE
chr15	102695000	102700000	chr15	102740000	102745000	.	.	.	.	0,255,255	89	8.07101	8.33131	10.9224	13.1615	0	0	1.82333e-40	6.93814e-34	14	102696785	102741785	11540			None	None
chr15	81465000	81470000	chr15	81585000	81590000	.	.	.	.	0,255,255	87	7.34635	8.49628	8.27589	7.73236	0	0	0	0	6	81468333	81590000	12528	Rbx1,	Ep300,	Dual	PP
chr15	73065000	73070000	chr15	73185000	73190000	.	.	.	.	0,255,255	75	9.3955	5.85557	7.11489	9.29401	6.68713e-36	0	2.5096e-41	1.3029e-35	6	73072500	73185833	20069		Ago2,	Single	EP
chr15	101985000	101990000	chr15	102065000	102070000	.	.	.	.	0,255,255	71	6.88651	4.3593	4.94012	4.48651	2.84423e-38	0	0	0	16	101996875	102060000	23057			None	None
chr15	99330000	99335000	chr15	99370000	99375000	.	.	.	.	0,255,255	67	9.28379	10.3301	14.7546	11.2403	2.37149e-29	1.57884e-24	5.09067e-19	7.19674e-24	7	99326785	99374642	12164		Fmnl3,	Single	EP
chr15	102995000	103000000	chr15	103170000	103175000	.	.	.	.	0,255,255	62	14.6767	11.6494	8.92797	26.1557	1.29314e-16	3.43397e-21	3.82135e-25	1.89027e-05	17	102989558	103173088	25267	Hoxc6,		None	None
chr15	77840000	77845000	chr15	77885000	77890000	.	.	.	.	0,255,255	59	8.35269	9.34788	16.5434	13.1708	2.53511e-23	3.23797e-23	9.71413e-11	1.93198e-14	9	77840833	77886388	18367	Myh9,		Single	EE
chr15	79945000	79950000	chr15	80070000	80075000	.	.	.	.	0,255,255	58	5.95337	4.77078	7.02035	4.10039	2.91423e-31	3.81168e-36	1.88726e-26	9.09923e-36	15	79945166	80070500	12225			None	None
chr15	98950000	98955000	chr15	98990000	98995000	.	.	.	.	0,255,255	57	7.67352	7.81936	10.5504	10.6433	4.4767e-26	5.03722e-26	3.30571e-17	2.51e-17	13	98943269	98989423	14560	Gm49450,Tuba1a,		Dual	EE
chr15	81810000	81815000	chr15	81855000	81860000	.	.	.	.	0,255,255	54	11.5572	12.639	14.2249	16.4576	4.74365e-16	1.71906e-12	6.40974e-12	1.34617e-08	4	81815000	81865000	19039		Tob2,	Dual	EP
chr15	76660000	76665000	chr15	76700000	76705000	.	.	.	.	0,255,255	54	8.862	9.27445	9.1238	10.0639	1.02017e-19	1.17625e-19	3.14246e-19	1.74757e-15	9	76662500	76706944	11680	Kifc2,Cyhr1,	Mfsd3,	Dual	PP
chr15	55110000	55115000	chr15	55265000	55270000	.	.	.	.	0,255,255	54	6.91836	7.16394	10.825	4.83179	1.13853e-23	1.33575e-23	2.15773e-15	8.03373e-32	12	55108333	55277083	18842	Deptor,		Single	EE
chr15	101245000	101250000	chr15	101280000	101285000	.	.	.	.	0,255,255	52	11.1575	12.5611	11.3808	14.2733	7.5231e-15	1.56099e-11	3.09782e-14	8.05855e-11	7	101238214	101282500	10714		Atg101,	Dual	EP
chr15	79400000	79405000	chr15	79440000	79445000	.	.	.	.	0,255,255	52	9.67915	12.6104	15.251	14.5962	2.11786e-18	1.56099e-11	5.71642e-11	8.05855e-11	3	79402500	79444166	8334	Tmem184b,		None	EE
chr15	102965000	102970000	chr15	103170000	103175000	.	.	.	.	0,255,255	51	12.681	7.59209	5.94993	20.6965	6.75433e-11	2.94056e-21	9.83458e-25	9.76617e-05	1	102967500	103172500	0	Hoxc10,Hoxc5,		None	EE
chr15	102470000	102475000	chr15	102515000	102520000	.	.	.	.	0,255,255	51	10.9557	10.6733	14.9096	10.99	2.89681e-14	2.77466e-14	1.71009e-10	1.03349e-13	2	102472500	102515000	2500	Pcbp2,	Tarbp2,Map3k12,	Dual	PP
chr15	38300000	38305000	chr15	38370000	38375000	.	.	.	.	0,255,255	49	11.0797	9.3777	8.9776	14.9248	3.81067e-13	2.52861e-16	7.35537e-16	1.76379e-09	6	38307500	38375833	20069	Klf10,		Single	EE
chr15	98530000	98535000	chr15	98565000	98570000	.	.	.	.	0,255,255	45	10.5417	10.8858	11.2884	11.2412	5.17621e-11	4.74238e-11	1.71423e-10	1.70005e-10	2	98530000	98567500	2500	Kansl2,	4930415O20Rik,	Dual	PP
chr15	85595000	85600000	chr15	85710000	85715000	.	.	.	.	0,255,255	45	7.93442	4.65493	8.3663	4.57421	7.20965e-14	1.62445e-23	2.1711e-13	2.71452e-23	10	85604500	85708500	11402			Single	None
chr15	98580000	98585000	chr15	98615000	98620000	.	.	.	.	0,255,255	44	6.39918	6.65325	7.70097	6.12156	3.22001e-16	3.65942e-16	9.34389e-16	7.72935e-19	8	98572500	98617500	11180			None	None
chr15	102625000	102630000	chr15	102670000	102675000	.	.	.	.	0,255,255	43	11.4345	11.055	11.3984	9.44219	5.06129e-10	4.77215e-10	1.61813e-09	3.16386e-12	4	102627500	102668750	5154	Gm28047,Atf7,	Atp5g2,	Single	PP
chr15	85610000	85615000	chr15	85645000	85650000	.	.	.	.	0,255,255	43	12.7067	12.7947	13.3522	13.8318	1.89065e-07	1.41079e-07	6.21855e-07	6.12773e-07	8	85609375	85655625	16794			Single	EE
chr15	81520000	81525000	chr15	81585000	81590000	.	.	.	.	0,255,255	43	7.24485	8.01482	9.57939	8.22583	1.52323e-15	1.17664e-12	3.35838e-12	3.16386e-12	3	81519166	81585833	6871		Ep300,	Dual	EP
chr15	88825000	88830000	chr15	88875000	88880000	.	.	.	.	0,255,255	42	4.51613	4.4938	5.77143	4.04831	1.03763e-20	7.94635e-21	2.26557e-17	1.19807e-20	10	88829500	88873000	10689			None	None
chr15	73720000	73725000	chr15	73755000	73760000	.	.	.	.	0,255,255	42	6.13129	6.28305	7.74984	5.69117	1.03067e-17	8.89571e-15	2.12563e-14	2.90509e-17	3	73719166	73755833	3728	Ptp4a3,		Single	None
chr15	79950000	79955000	chr15	80025000	80030000	.	.	.	.	0,255,255	41	7.43307	8.76506	18.1223	6.35147	3.53474e-14	1.74668e-11	0.000479541	9.81504e-14	6	79953333	80018333	12964			None	EE
chr15	79035000	79040000	chr15	79070000	79075000	.	.	.	.	0,255,255	40	8.18417	8.09977	8.20979	8.54361	6.39583e-11	6.48098e-11	1.80001e-10	1.74565e-10	1	79037500	79072500	0	Galr3,	Eif3l,	None	PP
chr15	76475000	76480000	chr15	76510000	76515000	.	.	.	.	0,255,255	39	14.1262	16.2088	16.5617	15.9237	6.62474e-06	0.000925309	0.00159653	0.00169794	2	76472500	76507500	7071	Hsf1,Bop1,	Dgat1,	Dual	PP
chr15	76195000	76200000	chr15	76230000	76235000	.	.	.	.	0,255,255	39	9.9608	10.1348	13.9757	9.04659	3.65436e-08	3.46765e-08	1.96489e-05	6.06214e-10	1	76197500	76232500	0		Plec,	Single	EP
chr15	102380000	102385000	chr15	102440000	102445000	.	.	.	.	0,255,255	38	5.26381	5.88405	7.25036	5.57058	1.07323e-14	1.07582e-14	8.8784e-12	2.57536e-14	5	102383500	102430500	12042		Amhr2,	None	None
chr15	99595000	99600000	chr15	99665000	99670000	.	.	.	.	0,255,255	38	6.05348	5.87041	8.01152	5.84201	1.07323e-14	1.07582e-14	2.33627e-09	2.57536e-14	8	99596875	99671875	15637	Aqp6,	Asic1,	None	PP
chr15	98880000	98885000	chr15	98915000	98920000	.	.	.	.	0,255,255	38	11.7319	12.7417	12.2446	13.1139	1.06201e-07	1.12119e-05	3.53572e-07	4.45068e-05	7	98879642	98924642	13172		Lmbr1l,	Dual	EP
chr15	78910000	78915000	chr15	78945000	78950000	.	.	.	.	0,255,255	37	12.7787	13.3901	11.6498	13.8765	3.35091e-05	2.37043e-05	9.39323e-07	9.65661e-05	3	78910833	78950833	13438	Pdxp,	Triobp,	Single	PP
chr15	67175000	67180000	chr15	67220000	67225000	.	.	.	.	0,255,255	37	7.87485	7.46974	8.94174	7.10899	2.81422e-09	1.61331e-11	7.82387e-09	3.83432e-11	4	67178750	67226250	6374	St3gal1,		Single	EE
chr15	12370000	12375000	chr15	12575000	12580000	.	.	.	.	0,255,255	37	4.17479	2.99938	3.6237	4.37769	1.59312e-16	3.98133e-22	5.47928e-19	2.23794e-16	3	12374166	12575833	3728			None	None
chr15	6905000	6910000	chr15	7225000	7230000	.	.	.	.	0,255,255	37	2.6889	2.40564	4.07337	3.58285	1.04155e-21	5.91638e-25	2.86361e-16	5.99956e-19	7	6909642	7224642	8362			Single	None
chr15	100035000	100040000	chr15	100125000	100130000	.	.	.	.	0,255,255	36	5.45403	5.23133	7.02432	5.78707	2.88791e-13	3.00904e-13	1.53421e-10	6.51985e-13	7	100037500	100127500	7071	Dip2b,		Single	None
chr15	87650000	87655000	chr15	87715000	87720000	.	.	.	.	0,255,255	36	6.55172	6.90177	7.00307	12.8414	5.71574e-11	6.70933e-11	1.53421e-10	0.000208975	4	87661250	87715000	16441			None	EE
chr15	79830000	79835000	chr15	79880000	79885000	.	.	.	.	0,255,255	36	7.45406	7.90841	11.6069	7.31886	5.71574e-11	9.56343e-09	2.50561e-06	1.59572e-10	2	79835000	79882500	2500	Npcd,Cbx6,		Dual	EE
chr15	76720000	76725000	chr15	76870000	76875000	.	.	.	.	0,255,255	36	9.87286	7.5568	11.1048	11.5119	7.95561e-07	6.70933e-11	2.50561e-06	2.71784e-06	2	76722500	76875000	2500	Lrrc24,C030006K11Rik,	Zfp251,	None	PP
chr15	62285000	62290000	chr15	62320000	62325000	.	.	.	.	0,255,255	36	6.28079	5.81968	6.23235	6.06588	5.71574e-11	3.00904e-13	6.6478e-13	6.51985e-13	3	62287500	62327500	5000			Single	EE
chr15	98830000	98835000	chr15	98870000	98875000	.	.	.	.	0,255,255	35	10.3257	11.1362	15.3978	12.8523	2.15112e-06	2.05804e-06	0.000435503	0.000446091	2	98832500	98870000	2500	Prkag1,	Kmt2d,	Dual	PP
chr15	98090000	98095000	chr15	98145000	98150000	.	.	.	.	0,255,255	35	6.17737	7.02915	12.7603	10.0795	1.45292e-12	2.76989e-10	0.000435503	7.15884e-06	6	98094166	98151666	15921	Pfkm,Senp1,		Single	EE
chr15	91475000	91480000	chr15	91570000	91575000	.	.	.	.	0,255,255	35	3.7955	3.54792	4.06402	5.5735	1.98522e-17	1.51195e-17	1.15282e-14	3.24496e-12	3	91479166	91574166	3727		Slc2a13,	Single	None
chr15	80710000	80715000	chr15	80795000	80800000	.	.	.	.	0,255,255	35	7.91688	6.45402	9.53788	6.97422	2.9265e-08	2.76989e-10	8.25008e-08	6.11342e-10	3	80710833	80799166	3728	Tnrc6b,		Single	EE
chr15	61985000	61990000	chr15	62035000	62040000	.	.	.	.	0,255,255	35	7.56863	6.51113	4.57359	4.58588	2.36773e-10	2.76989e-10	1.15282e-14	9.05098e-15	3	61990833	62039166	6872	Myc,		Single	EE
chr15	102105000	102110000	chr15	102145000	102150000	.	.	.	.	0,255,255	34	9.54919	10.3418	11.9071	12.7709	9.21596e-08	5.2888e-06	1.66856e-05	0.000916728	3	102105833	102142500	6009		Soat2,	None	None
chr15	98660000	98665000	chr15	98695000	98700000	.	.	.	.	0,255,255	34	8.9543	8.63229	9.11865	7.69027	9.21596e-08	9.41939e-08	2.55792e-07	2.35462e-09	3	98665833	98704166	7454	Ddx23,		Single	None
chr15	79105000	79110000	chr15	79140000	79145000	.	.	.	.	0,255,255	34	11.5214	12.4113	11.3757	13.4485	5.54712e-06	0.000241065	1.66856e-05	0.000916728	2	79100000	79137500	9014	Micall1,	Polr2f,1700088E04Rik,	None	PP
chr15	77795000	77800000	chr15	77840000	77845000	.	.	.	.	0,255,255	34	10.9756	11.4041	18.1702	15.0413	5.54712e-06	5.2888e-06	0.0283948	0.000916728	2	77797500	77840000	2500		Myh9,	Single	EP
chr15	76720000	76725000	chr15	76900000	76905000	.	.	.	.	0,255,255	34	13.4899	9.29738	15.2739	5.1642	0.000326496	9.41939e-08	0.000898554	1.53867e-11	1	76722500	76902500	0	Lrrc24,C030006K11Rik,	Commd5,Rpl8,	Single	PP
chr15	38380000	38385000	chr15	38470000	38475000	.	.	.	.	0,255,255	34	9.62898	7.11296	9.18787	6.89479	9.21596e-08	1.05437e-09	2.55792e-07	2.35462e-09	16	38384062	38462500	26386			Dual	EE
chr15	102235000	102240000	chr15	102275000	102280000	.	.	.	.	0,255,255	33	6.77693	6.79228	5.62083	7.7406	3.44662e-09	4.01251e-09	7.28726e-11	8.82139e-09	2	102240000	102277500	2500		Mfsd5,	Single	None
chr15	73310000	73315000	chr15	73470000	73475000	.	.	.	.	0,255,255	33	3.23174	2.74026	3.68056	3.77294	1.09933e-15	2.98977e-18	1.6482e-15	1.88317e-15	3	73312500	73469166	8333			None	None
chr15	10940000	10945000	chr15	10980000	10985000	.	.	.	.	0,255,255	33	7.00309	7.49461	8.38231	8.15636	3.44662e-09	4.01251e-09	7.74683e-07	7.7814e-07	3	10935833	10982500	14240		Amacr,	Single	EP
chr15	97715000	97720000	chr15	97780000	97785000	.	.	.	.	0,255,255	32	4.9777	4.92995	7.08852	6.80946	1.62167e-10	1.29464e-12	3.31829e-08	3.14401e-08	2	97722500	97775000	9014			None	None
chr15	81235000	81240000	chr15	81300000	81305000	.	.	.	.	0,255,255	32	6.16892	6.17968	7.70682	7.12024	1.62167e-10	1.63849e-10	3.31829e-08	3.14401e-08	7	81243214	81291785	33235	Mchr1,		None	None
chr15	77150000	77155000	chr15	77215000	77220000	.	.	.	.	0,255,255	32	6.54585	6.27801	6.5001	7.3916	1.25406e-08	1.44516e-08	3.31829e-08	3.14401e-08	8	77156875	77213125	16607			None	EE
chr15	98725000	98730000	chr15	98760000	98765000	.	.	.	.	0,255,255	31	11.2416	12.8064	12.5091	11.6213	7.57404e-05	0.00180106	0.00615584	0.000240249	3	98719166	98767500	12018	Fkbp11,	Arf3,	None	PP
chr15	76080000	76085000	chr15	76155000	76160000	.	.	.	.	0,255,255	31	5.81195	6.01339	7.30342	8.98975	7.3365e-10	7.41257e-10	1.17994e-07	6.326e-06	6	76082500	76153333	15568	Puf60,		Single	None
chr15	75940000	75945000	chr15	75980000	75985000	.	.	.	.	0,255,255	31	7.98676	8.75755	10.749	9.85429	2.29493e-06	2.34253e-06	0.000220619	0.000240249	1	75942500	75982500	0	Zfp623,	Ccdc166,	Dual	PP
chr15	75840000	75845000	chr15	75880000	75885000	.	.	.	.	0,255,255	31	7.21097	6.63974	6.54781	7.84461	4.40409e-08	5.05972e-08	1.17994e-07	6.326e-06	1	75842500	75882500	0	Zc3h3,		Single	EE
chr15	62035000	62040000	chr15	62075000	62080000	.	.	.	.	0,255,255	31	6.92455	7.08171	7.61626	9.31487	4.40409e-08	5.05972e-08	1.17994e-07	6.326e-06	3	62039166	62075833	3728			Single	EE
chr15	102760000	102765000	chr15	102945000	102950000	.	.	.	.	0,255,255	30	8.51114	5.61531	7.18199	7.41495	6.31132e-06	3.22018e-09	4.0929e-07	3.71111e-07	10	102762000	102946000	15890			Single	None
chr15	89355000	89360000	chr15	89425000	89430000	.	.	.	.	0,255,255	30	5.05557	4.81839	4.41691	6.89783	3.13072e-09	3.92484e-11	6.69062e-11	3.71111e-07	2	89367500	89427500	10000	Ncaph2,Lmf2,	Cpt1b,Gm44502,Chkb,	Single	PP
chr15	81085000	81090000	chr15	81190000	81195000	.	.	.	.	0,255,255	30	6.55417	7.39557	6.64247	11.318	1.49749e-07	1.73051e-07	4.0929e-07	0.000539541	1	81087500	81192500	0		Mrtfa,	Dual	EP
chr15	75615000	75620000	chr15	75675000	75680000	.	.	.	.	0,255,255	30	8.15409	7.64142	8.33076	9.21734	6.31132e-06	1.73051e-07	1.73151e-05	1.72381e-05	3	75619166	75669166	12133	Zfp41,	Top1mt,	Single	PP
chr15	59105000	59110000	chr15	59155000	59160000	.	.	.	.	0,255,255	30	6.04834	6.2717	7.00073	6.48354	3.13072e-09	1.73051e-07	4.0929e-07	3.71111e-07	1	59107500	59157500	0			None	EE
chr15	36790000	36795000	chr15	36935000	36940000	.	.	.	.	0,255,255	30	6.51385	6.81387	6.72678	7.19142	1.49749e-07	1.73051e-07	4.0929e-07	3.71111e-07	1	36792500	36937500	0			Dual	EE
chr15	93275000	93280000	chr15	93335000	93340000	.	.	.	.	0,255,255	29	5.51796	5.56492	6.98847	7.70439	1.26416e-08	1.34096e-08	1.35353e-06	1.20968e-06	1	93277500	93337500	0	Gxylt1,	Yaf2,	Dual	PP
chr15	78980000	78985000	chr15	79025000	79030000	.	.	.	.	0,255,255	29	12.2914	12.4472	9.65034	11.3289	0.000371449	0.00587215	4.6261e-05	0.00115019	1	78982500	79027500	0		H1f0,Gcat,	Dual	EP
chr15	68255000	68260000	chr15	68360000	68365000	.	.	.	.	0,255,255	29	5.2462	3.98552	5.12552	5.42163	1.26416e-08	1.96263e-10	2.57225e-08	2.76216e-08	2	68260000	68362500	2500	Zfat,		Dual	EE
chr15	25575000	25580000	chr15	25620000	25625000	.	.	.	.	0,255,255	29	7.38044	6.91882	8.98636	9.27475	5.01026e-07	5.73205e-07	4.6261e-05	4.5373e-05	2	25580000	25622500	2500		Myo10,	Single	EP
chr15	103270000	103275000	chr15	103305000	103310000	.	.	.	.	0,255,255	28	10.1379	10.8474	10.9276	11.5623	0.000778305	0.00074952	0.00215289	0.00237935	2	103262500	103307500	10000	Copz1,		Dual	EE
chr15	99045000	99050000	chr15	99095000	99100000	.	.	.	.	0,255,255	28	5.00358	5.63094	8.52705	7.51214	4.86515e-08	5.12979e-08	0.000115094	3.75381e-06	3	99055833	99099166	8498			None	None
chr15	98090000	98095000	chr15	98170000	98175000	.	.	.	.	0,255,255	28	5.23325	4.97855	7.84531	4.90696	4.86515e-08	5.12979e-08	0.000115094	1.46631e-09	1	98092500	98172500	0	Pfkm,Senp1,		Single	None
chr15	97785000	97790000	chr15	97820000	97825000	.	.	.	.	0,255,255	28	8.46514	9.68063	10.0762	9.37148	4.27717e-05	4.29486e-05	0.00215289	0.000113234	3	97785833	97829166	6871			Single	None
chr15	85735000	85740000	chr15	85810000	85815000	.	.	.	.	0,255,255	28	7.45571	7.67417	9.37335	6.35215	1.56992e-06	1.80133e-06	0.000115094	3.75381e-06	1	85737500	85812500	0	Ppara,	Cdpf1,	Dual	PP
chr15	85475000	85480000	chr15	85580000	85585000	.	.	.	.	0,255,255	28	4.93608	3.34171	3.31162	4.92285	9.78738e-10	1.17714e-11	2.02828e-11	1.46631e-09	3	85475833	85580833	3727		Wnt7b,	None	None
chr15	84920000	84925000	chr15	85035000	85040000	.	.	.	.	0,255,255	28	4.85175	4.88149	7.43513	5.37132	9.78738e-10	9.79287e-10	4.11741e-06	1.07329e-07	1	84922500	85037500	0	Gm29666,Nup50,		Dual	EE
chr15	84920000	84925000	chr15	84985000	84990000	.	.	.	.	0,255,255	28	8.87116	7.88642	9.58412	8.89517	4.27717e-05	4.29486e-05	0.000115094	0.000113234	3	84925833	84984166	6871	Gm29666,Nup50,	5031439G07Rik,	Single	PP
chr15	82145000	82150000	chr15	82240000	82245000	.	.	.	.	0,255,255	28	9.59885	7.95058	8.09249	8.49686	4.27717e-05	4.29486e-05	0.000115094	0.000113234	2	82142500	82240000	5590	Srebf2,	Cenpm,	Dual	PP
chr15	78830000	78835000	chr15	78870000	78875000	.	.	.	.	0,255,255	28	7.15271	7.89715	13.3211	11.1736	1.56992e-06	4.29486e-05	0.0333181	0.00237935	4	78832500	78871250	8004			None	None
chr15	59385000	59390000	chr15	59645000	59650000	.	.	.	.	0,255,255	28	4.04314	3.34469	5.09129	3.71432	9.78738e-10	1.17714e-11	1.00727e-07	2.64801e-11	4	59385000	59650000	12748		Trib1,	Single	EP
chr15	11035000	11040000	chr15	11320000	11325000	.	.	.	.	0,255,255	28	2.82266	3.12762	4.37439	4.34053	1.78943e-13	1.20065e-13	1.65708e-09	1.46631e-09	2	11040000	11320000	3536	Rxfp3,		None	None
chr15	98890000	98895000	chr15	98990000	98995000	.	.	.	.	0,255,255	27	4.98693	6.04266	6.7151	11.3624	1.84645e-07	1.9452e-07	1.24485e-05	0.00474805	7	98881071	98996785	14725	Rhebl1,		Single	None
chr15	88750000	88755000	chr15	88815000	88820000	.	.	.	.	0,255,255	27	7.25453	5.90773	5.29886	3.11672	4.84616e-06	1.9452e-07	3.88881e-07	1.91509e-12	1	88752500	88817500	0	Zbed4,	Creld2,Alg12,	Single	PP
chr15	87625000	87630000	chr15	87715000	87720000	.	.	.	.	0,255,255	27	5.03951	4.19959	5.17246	9.44698	1.84645e-07	4.73899e-09	3.88881e-07	0.00028361	1	87627500	87717500	0			Single	EE
chr15	86055000	86060000	chr15	86135000	86140000	.	.	.	.	0,255,255	27	4.98577	4.65309	6.70754	5.23961	1.84645e-07	4.73899e-09	1.24485e-05	4.01771e-07	6	86055000	86129166	8701	Gramd4,		None	None
chr15	81465000	81470000	chr15	81510000	81515000	.	.	.	.	0,255,255	27	4.65122	5.38643	6.17704	10.7121	4.71204e-09	1.9452e-07	3.88881e-07	0.00474805	1	81467500	81512500	0	Rbx1,		Single	None
chr15	55305000	55310000	chr15	55545000	55550000	.	.	.	.	0,255,255	27	2.82025	2.20555	3.64902	3.70857	1.35861e-12	1.107e-14	1.17398e-10	1.38988e-10	4	55306250	55551250	6374	Col14a1,		None	None
chr15	38470000	38475000	chr15	38515000	38520000	.	.	.	.	0,255,255	27	9.53005	8.12734	8.21856	12.3615	0.00010627	0.000107189	0.000274272	0.00474805	1	38472500	38517500	0		Azin1,	Dual	EP
chr15	36935000	36940000	chr15	37005000	37010000	.	.	.	.	0,255,255	27	8.08748	7.77719	9.63489	8.09011	0.00010627	5.58602e-06	0.000274272	0.00028361	1	36937500	37007500	0		Zfp706,	Dual	EP
chr15	36725000	36730000	chr15	36760000	36765000	.	.	.	.	0,255,255	27	10.1122	8.89108	8.70653	10.4268	0.0016042	0.000107189	0.000274272	0.00474805	2	36727500	36770000	7500			None	EE
chr15	12585000	12590000	chr15	12790000	12795000	.	.	.	.	0,255,255	27	2.46103	2.27821	3.02255	2.3135	1.8229e-14	1.107e-14	1.87536e-12	1.72368e-14	8	12584375	12793750	8221			None	None
chr15	98660000	98665000	chr15	98800000	98805000	.	.	.	.	0,255,255	26	6.8072	5.99642	5.21083	8.96417	1.43375e-05	7.18589e-07	1.40256e-06	0.000667886	2	98662500	98805000	2500	Ddx23,		Single	None
chr15	96545000	96550000	chr15	96665000	96670000	.	.	.	.	0,255,255	26	3.79271	4.2179	6.98604	5.87679	4.77757e-10	2.17731e-08	3.67641e-05	1.44806e-06	4	96546250	96668750	6374			Single	EE
chr15	86055000	86060000	chr15	86090000	86095000	.	.	.	.	0,255,255	26	8.19626	8.84721	10.029	7.52935	0.000259715	0.000257154	0.00882477	3.47773e-05	1	86057500	86092500	0	Gramd4,		None	EE
chr15	82350000	82355000	chr15	82415000	82420000	.	.	.	.	0,255,255	26	2.89398	3.07959	3.89767	7.01842	9.31093e-12	6.3273e-12	6.81206e-10	3.47773e-05	3	82350833	82417500	8333	Ndufa6,		Single	None
chr15	77795000	77800000	chr15	77885000	77890000	.	.	.	.	0,255,255	26	4.6772	7.42475	7.98633	12.0509	2.08254e-08	1.64817e-05	0.000652984	0.00916616	1	77797500	77887500	0			None	EE
chr15	39860000	39865000	chr15	40130000	40135000	.	.	.	.	0,255,255	26	1.81457	1.45365	1.92619	2.41695	1.3219e-15	1.08614e-17	1.76202e-15	1.54469e-13	2	39860000	40132500	2500		9330182O14Rik,	None	None
chr15	34335000	34340000	chr15	34410000	34415000	.	.	.	.	0,255,255	26	4.3545	5.73765	6.78488	10.9474	2.08254e-08	7.18589e-07	3.67641e-05	0.00916616	6	34357500	34414166	21667			Single	EE
chr15	34040000	34045000	chr15	34080000	34085000	.	.	.	.	0,255,255	26	7.30422	6.7645	5.88299	7.03894	1.43375e-05	1.64817e-05	1.40256e-06	3.47773e-05	2	34045000	34082500	2500		Mtdh,	Single	None
chr15	25915000	25920000	chr15	25955000	25960000	.	.	.	.	0,255,255	26	5.78969	6.32416	8.76644	7.39352	6.75653e-07	1.64817e-05	0.000652984	3.47773e-05	2	25910000	25957500	7500			Single	EE
chr15	12200000	12205000	chr15	12320000	12325000	.	.	.	.	0,255,255	26	5.48286	4.509	7.03858	5.00975	6.75653e-07	2.17731e-08	3.67641e-05	1.44806e-06	2	12205000	12322500	2500	Mtmr12,	Golph3,1810049J17Rik,	Dual	PP
chr15	8445000	8450000	chr15	8585000	8590000	.	.	.	.	0,255,255	26	4.88177	4.16933	5.00692	5.55321	2.08254e-08	2.17731e-08	1.40256e-06	1.44806e-06	11	8451136	8583409	12078	Nipbl,		None	EE
chr15	103185000	103190000	chr15	103305000	103310000	.	.	.	.	0,255,255	25	7.15735	5.05272	8.8545	6.98971	4.00582e-05	2.5459e-06	0.00147747	9.80659e-05	3	103185833	103305833	3727			Single	None
chr15	99725000	99730000	chr15	99770000	99775000	.	.	.	.	0,255,255	25	6.9715	7.19896	9.27036	7.64444	4.00582e-05	4.5281e-05	0.00147747	9.80659e-05	2	99725000	99775000	3536	Cox14,	Cers5,	Single	PP
chr15	88825000	88830000	chr15	88920000	88925000	.	.	.	.	0,255,255	25	3.15227	2.96809	5.94646	2.7755	2.76719e-09	4.56546e-11	4.91045e-06	9.64645e-11	2	88832500	88922500	5000			None	None
chr15	84985000	84990000	chr15	85035000	85040000	.	.	.	.	0,255,255	25	9.74547	9.92624	7.19099	10.9823	0.000584456	0.00600638	0.000102653	0.0170456	2	84995000	85037500	7500	5031439G07Rik,		Single	EE
chr15	81935000	81940000	chr15	81985000	81990000	.	.	.	.	0,255,255	25	5.14846	6.44061	10.1941	11.8911	2.36491e-06	4.5281e-05	0.0165343	0.0170456	2	81945000	81992500	9014	Csdc2,	Xrcc6,	None	PP
chr15	81925000	81930000	chr15	81960000	81965000	.	.	.	.	0,255,255	25	7.65831	8.91554	8.3446	7.73433	4.00582e-05	0.000583199	0.00147747	9.80659e-05	1	81927500	81962500	0	Polr3h,	Pmm1,	Dual	PP
chr15	81585000	81590000	chr15	81660000	81665000	.	.	.	.	0,255,255	25	6.88217	6.27244	6.29012	5.93756	4.00582e-05	4.5281e-05	0.000102653	5.124e-06	1	81587500	81662500	0	Ep300,	L3mbtl2,	Dual	PP
chr15	80020000	80025000	chr15	80060000	80065000	.	.	.	.	0,255,255	25	8.87859	8.29224	7.93225	8.54839	0.000584456	0.000583199	0.00147747	0.00149375	4	80018750	80066250	12870			None	None
chr15	79740000	79745000	chr15	79830000	79835000	.	.	.	.	0,255,255	25	10.5399	8.45495	9.84736	8.54138	0.00643504	0.000583199	0.00147747	0.00149375	3	79749166	79827500	8333	Sun2,	Npcd,Cbx6,	Dual	PP
chr15	79240000	79245000	chr15	79465000	79470000	.	.	.	.	0,255,255	25	3.66438	3.72331	4.33217	4.25717	2.76719e-09	2.3746e-09	1.57168e-07	1.53295e-07	2	79235000	79467500	7500			None	None
chr15	76720000	76725000	chr15	76815000	76820000	.	.	.	.	0,255,255	25	8.40847	9.05804	9.50746	11.9277	0.000584456	0.000583199	0.00147747	0.0170456	1	76722500	76817500	0	Lrrc24,C030006K11Rik,	Arhgap39,	Single	PP
chr15	76245000	76250000	chr15	76330000	76335000	.	.	.	.	0,255,255	25	6.65425	6.69429	7.54202	8.73533	4.00582e-05	4.5281e-05	0.000102653	0.00149375	9	76235833	76332500	13017	Parp10,Grina,	Oplah,Gpaa1,	None	PP
chr15	67360000	67365000	chr15	67395000	67400000	.	.	.	.	0,255,255	25	6.59134	6.16482	6.99778	6.53679	4.00582e-05	2.5459e-06	0.000102653	9.80659e-05	4	67360000	67402500	5590			None	None
chr15	38300000	38305000	chr15	38515000	38520000	.	.	.	.	0,255,255	25	4.22617	8.00469	7.43806	6.34415	9.49121e-08	0.000583199	0.000102653	9.80659e-05	2	38300000	38517500	2500	Klf10,	Azin1,	Dual	PP
chr15	27920000	27925000	chr15	28025000	28030000	.	.	.	.	0,255,255	25	8.48047	6.50935	9.53347	7.16256	0.000584456	4.5281e-05	0.00147747	9.80659e-05	2	27922500	28025000	2500		Trio,	Single	None
chr15	25440000	25445000	chr15	25620000	25625000	.	.	.	.	0,255,255	25	4.69939	4.24614	6.76455	4.84741	9.49121e-08	9.94967e-08	0.000102653	1.53295e-07	1	25442500	25622500	0		Myo10,	Single	EP
chr15	89075000	89080000	chr15	89125000	89130000	.	.	.	.	0,255,255	24	7.70614	7.51634	6.87973	7.55139	0.000107748	0.000120582	0.00027428	0.000263279	3	89080833	89124166	6872	Trabd,	Tubgcp6,Hdac10,	Single	PP
chr15	85735000	85740000	chr15	85855000	85860000	.	.	.	.	0,255,255	24	5.26943	5.33311	7.35472	4.05566	7.80013e-06	8.45418e-06	0.00027428	6.54888e-07	7	85725357	85868214	16194	Ppara,	Gtse1,	Dual	PP
chr15	82125000	82130000	chr15	82160000	82165000	.	.	.	.	0,255,255	24	7.80352	9.22222	9.29836	9.19191	0.000107748	0.00127969	0.00317913	0.00319152	1	82127500	82162500	0	Ccdc134,		Single	None
chr15	80130000	80135000	chr15	80230000	80235000	.	.	.	.	0,255,255	24	6.17529	6.31415	5.65265	8.95285	7.80013e-06	0.000120582	1.60859e-05	0.00319152	1	80132500	80232500	0	Tab1,	Mief1,AC140267.1,	Dual	PP
chr15	77925000	77930000	chr15	77970000	77975000	.	.	.	.	0,255,255	24	9.6171	8.32814	8.92976	7.86337	0.00128298	0.00127969	0.00317913	0.00319152	3	77929166	77969166	3727	Txn2,	Eif3d,	Dual	PP
chr15	75745000	75750000	chr15	75840000	75845000	.	.	.	.	0,255,255	24	6.72217	8.38724	7.57522	9.56307	0.000107748	0.00127969	0.00027428	0.00319152	2	75747500	75832500	10000	Mafa,	Zc3h3,	Dual	PP
chr15	75725000	75730000	chr15	75835000	75840000	.	.	.	.	0,255,255	24	3.42628	3.19015	4.5801	3.81648	1.46055e-08	1.28923e-08	6.64217e-07	2.19391e-08	1	75727500	75837500	0			None	None
chr15	73720000	73725000	chr15	73785000	73790000	.	.	.	.	0,255,255	24	3.78462	3.72564	8.11506	4.23345	1.46055e-08	1.28923e-08	0.00317913	6.54888e-07	1	73722500	73787500	0	Ptp4a3,		Single	None
chr15	73420000	73425000	chr15	73465000	73470000	.	.	.	.	0,255,255	24	7.25968	7.91335	7.57304	9.10097	0.000107748	0.00127969	0.00027428	0.00319152	1	73422500	73467500	0	Ptk2,		Single	None
chr15	66890000	66895000	chr15	66965000	66970000	.	.	.	.	0,255,255	24	6.85643	5.93284	4.18656	7.90188	0.000107748	8.45418e-06	6.64217e-07	0.00319152	1	66892500	66967500	0	Ccn4,	Ndrg1,	Dual	PP
chr15	66675000	66680000	chr15	66895000	66900000	.	.	.	.	0,255,255	24	2.69858	2.48937	4.09978	3.56263	4.10237e-10	6.79368e-12	6.64217e-07	2.19391e-08	4	66676250	66897500	5154			None	None
chr15	59600000	59605000	chr15	59645000	59650000	.	.	.	.	0,255,255	24	7.84583	6.79697	7.98839	5.83239	0.00128298	0.000120582	0.00317913	1.67105e-05	2	59600000	59647500	2500		Trib1,	Single	None
chr15	44425000	44430000	chr15	44615000	44620000	.	.	.	.	0,255,255	24	4.37998	2.86484	2.61441	3.78402	3.96624e-07	3.07562e-10	6.12957e-10	2.19391e-08	1	44427500	44617500	0	Eny2,Nudcd1,	Ebag9,	Dual	PP
chr15	39360000	39365000	chr15	39840000	39845000	.	.	.	.	0,255,255	24	1.8762	1.38729	2.80356	0.922403	1.48237e-13	1.8302e-15	6.12957e-10	6.71437e-15	2	39365000	39840000	3536			None	None
chr15	36875000	36880000	chr15	36935000	36940000	.	.	.	.	0,255,255	24	6.58028	6.91618	7.52918	8.15206	0.000107748	0.000120582	0.00027428	0.00319152	5	36883500	36936500	14560			Single	EE
chr15	36280000	36285000	chr15	36495000	36500000	.	.	.	.	0,255,255	24	4.99549	5.42598	5.43727	6.32767	7.80013e-06	8.45418e-06	1.60859e-05	0.000263279	2	36282500	36495000	2500	Rnf19a,	Ankrd46,	Single	PP
chr15	31530000	31535000	chr15	31600000	31605000	.	.	.	.	0,255,255	24	5.24483	5.319	8.25557	5.80978	7.80013e-06	8.45418e-06	0.00317913	1.67105e-05	1	31532500	31602500	0	Marchf6,	Atpsckmt,Cct5,	Single	PP
chr15	28025000	28030000	chr15	28060000	28065000	.	.	.	.	0,255,255	24	5.80791	5.48778	5.16166	6.82227	7.80013e-06	8.45418e-06	1.60859e-05	0.000263279	1	28027500	28062500	0	Trio,		Single	EE
chr15	85150000	85155000	chr15	85245000	85250000	.	.	.	.	0,255,255	23	3.69073	3.21946	4.78399	3.49259	7.64885e-08	6.59957e-08	2.71631e-06	1.12124e-07	4	85151250	85251250	6374			None	None
chr15	80710000	80715000	chr15	80945000	80950000	.	.	.	.	0,255,255	23	5.95261	4.19025	6.70037	3.34545	2.499e-05	1.68994e-06	0.000693526	1.12124e-07	2	80710000	80947500	2500	Tnrc6b,	Adsl,	Dual	PP
chr15	77840000	77845000	chr15	77925000	77930000	.	.	.	.	0,255,255	23	4.61568	6.54388	9.06924	8.4962	1.6097e-06	0.000307541	0.00664283	0.00673554	1	77842500	77927500	0	Myh9,	Txn2,	Dual	PP
chr15	74920000	74925000	chr15	74955000	74960000	.	.	.	.	0,255,255	23	5.5996	6.78736	6.02035	5.94287	2.499e-05	0.000307541	5.3291e-05	5.27348e-05	1	74922500	74957500	0		Ly6e,	None	None
chr15	58590000	58595000	chr15	58870000	58875000	.	.	.	.	0,255,255	23	2.80576	2.48578	2.13083	2.95304	2.65273e-09	5.4171e-11	8.57173e-11	4.05495e-09	2	58592500	58870000	2500		Trmt12,	None	None
chr15	36790000	36795000	chr15	36870000	36875000	.	.	.	.	0,255,255	23	6.72633	6.53842	6.73869	6.89363	0.000277739	0.000307541	0.000693526	0.000686019	2	36792500	36880000	7500			Single	EE
chr15	34305000	34310000	chr15	34425000	34430000	.	.	.	.	0,255,255	23	6.19218	4.73431	3.70284	9.59744	2.499e-05	1.68994e-06	1.07219e-07	0.00673554	2	34307500	34430000	2500	Matn2,		Single	None
chr15	25805000	25810000	chr15	25955000	25960000	.	.	.	.	0,255,255	23	3.52331	3.45723	3.81012	4.57983	7.64885e-08	6.59957e-08	1.07219e-07	2.6593e-06	1	25807500	25957500	0			None	None
chr15	103030000	103035000	chr15	103090000	103095000	.	.	.	.	0,255,255	22	7.08498	8.66741	9.86393	10.0198	0.000688615	0.00547722	0.0837382	0.0866726	4	103032500	103090000	10308			Single	None
chr15	102515000	102520000	chr15	102670000	102675000	.	.	.	.	0,255,255	22	9.78408	5.46575	4.59024	4.82963	0.00557848	8.36516e-05	1.02065e-05	1.02569e-05	2	102522500	102672500	5000	Tarbp2,Map3k12,	Atp5g2,	Single	PP
chr15	101365000	101370000	chr15	101975000	101980000	.	.	.	.	0,255,255	22	2.23169	3.78858	2.82768	8.94286	6.65975e-10	3.12454e-07	2.46231e-08	0.0134995	1	101367500	101977500	0	Krt80,		Single	None
chr15	100495000	100500000	chr15	100610000	100615000	.	.	.	.	0,255,255	22	4.88952	5.32437	4.91722	9.55154	6.10044e-06	8.36516e-05	1.02065e-05	0.0134995	2	100497500	100615000	2500	Csrnp2,	Dazap2,	Dual	PP
chr15	99125000	99130000	chr15	99250000	99255000	.	.	.	.	0,255,255	22	4.43689	5.29952	6.03172	4.68694	6.10044e-06	8.36516e-05	0.00016081	1.02569e-05	1	99127500	99252500	0	Spats2,	Mcrs1,	Dual	PP
chr15	89315000	89320000	chr15	89355000	89360000	.	.	.	.	0,255,255	22	8.15315	8.54981	7.74031	9.71941	0.00557848	0.00547722	0.00172168	0.0134995	3	89315833	89354166	3728	Sbf1,	Ncaph2,Lmf2,	Single	PP
chr15	85505000	85510000	chr15	85570000	85575000	.	.	.	.	0,255,255	22	3.97279	4.79667	4.33855	8.05979	6.10044e-06	6.59208e-06	1.02065e-05	0.0134995	3	85514166	85570833	10673	7530416G11Rik,		None	EE
chr15	85315000	85320000	chr15	85575000	85580000	.	.	.	.	0,255,255	22	2.39739	2.78017	2.79865	4.00293	6.65975e-10	1.29707e-08	2.46231e-08	1.02569e-05	4	85313750	85580000	6731			None	None
chr15	81745000	81750000	chr15	81810000	81815000	.	.	.	.	0,255,255	22	8.39848	8.02732	11.6722	6.59613	0.00557848	0.00547722	0.0837382	0.00168236	2	81747500	81807500	5000	Zc3h7b,Rangap1,		Single	EE
chr15	80225000	80230000	chr15	80260000	80265000	.	.	.	.	0,255,255	22	5.77232	5.89926	5.96499	6.08115	7.56672e-05	8.36516e-05	0.00016081	0.000158742	2	80222500	80257500	7071		Rps19bp1,	Single	None
chr15	79830000	79835000	chr15	79930000	79935000	.	.	.	.	0,255,255	22	6.33089	5.86404	8.29129	6.6119	0.000688615	8.36516e-05	0.0133611	0.00168236	1	79832500	79932500	0	Npcd,Cbx6,		Single	None
chr15	79260000	79265000	chr15	79320000	79325000	.	.	.	.	0,255,255	22	5.5156	7.39566	8.9241	5.22082	7.56672e-05	0.000761178	0.0133611	0.000158742	1	79262500	79322500	0			None	None
chr15	78625000	78630000	chr15	78680000	78685000	.	.	.	.	0,255,255	22	6.97836	6.98176	7.35442	6.01469	0.000688615	0.000761178	0.00172168	0.000158742	3	78625833	78679166	6871			None	None
chr15	76745000	76750000	chr15	76870000	76875000	.	.	.	.	0,255,255	22	4.20074	5.00314	5.66825	6.40123	6.10044e-06	8.36516e-05	0.00016081	0.00168236	1	76747500	76872500	0		Zfp251,	None	None
chr15	71915000	71920000	chr15	72050000	72055000	.	.	.	.	0,255,255	22	1.91305	1.30095	1.2643	1.95933	1.41446e-11	2.78127e-13	1.34389e-12	3.09529e-11	1	71917500	72052500	0			None	None
chr15	59645000	59650000	chr15	59725000	59730000	.	.	.	.	0,255,255	22	5.80686	5.97357	4.56551	7.50985	7.56672e-05	8.36516e-05	1.02065e-05	0.00168236	1	59647500	59727500	0	Trib1,		Dual	EE
chr15	59550000	59555000	chr15	59645000	59650000	.	.	.	.	0,255,255	22	4.08053	4.20719	5.00462	6.69948	6.10044e-06	6.59208e-06	0.00016081	0.00168236	1	59552500	59647500	0		Trib1,	Single	None
chr15	58885000	58890000	chr15	58925000	58930000	.	.	.	.	0,255,255	22	9.82642	7.72644	9.93993	7.24032	0.00557848	0.000761178	0.0837382	0.00168236	2	58887500	58930000	2500	Rnf139,Gm49356,		Single	None
chr15	35295000	35300000	chr15	35370000	35375000	.	.	.	.	0,255,255	22	5.19661	4.76157	3.62376	4.6308	7.56672e-05	6.59208e-06	5.14711e-07	1.02569e-05	1	35297500	35372500	0	Osr2,	Vps13b,	Single	PP
chr15	34080000	34085000	chr15	34235000	34240000	.	.	.	.	0,255,255	22	3.21937	3.65875	3.20463	5.29674	3.65288e-07	3.12454e-07	5.14711e-07	0.000158742	1	34082500	34237500	0	Mtdh,	Laptm4b,	Dual	PP
chr15	103185000	103190000	chr15	103280000	103285000	.	.	.	.	0,255,255	21	4.07279	3.9268	7.0456	3.4214	2.17329e-05	1.44707e-06	0.00395035	2.2884e-06	1	103187500	103282500	0			None	None
chr15	101770000	101775000	chr15	101970000	101975000	.	.	.	.	0,255,255	21	2.90522	2.5675	3.63307	3.57206	8.50776e-08	7.25424e-08	2.35137e-06	2.2884e-06	4	101773750	101976250	6374			None	None
chr15	101240000	101245000	chr15	101315000	101320000	.	.	.	.	0,255,255	21	4.34591	4.46767	8.67732	5.81004	2.17329e-05	2.34224e-05	0.0253309	0.00045494	2	101232500	101317500	10000			None	None
chr15	96695000	96700000	chr15	96740000	96745000	.	.	.	.	0,255,255	21	6.83519	7.24529	6.19699	7.41833	0.00161696	0.00178168	0.000458098	0.00389243	1	96697500	96742500	0	Slc38a2,		None	EE
chr15	84210000	84215000	chr15	84280000	84285000	.	.	.	.	0,255,255	21	7.0461	5.83701	7.63921	6.362	0.00161696	0.000239591	0.00395035	0.00389243	2	84212500	84292500	10000			None	EE
chr15	81810000	81815000	chr15	81925000	81930000	.	.	.	.	0,255,255	21	9.9794	7.65452	8.22514	7.98039	0.0616247	0.00178168	0.0253309	0.0259565	2	81807500	81927500	5000		Polr3h,	Dual	EP
chr15	80635000	80640000	chr15	80675000	80680000	.	.	.	.	0,255,255	21	5.01159	5.33341	6.24648	5.04641	0.000218684	0.000239591	0.00395035	0.00045494	1	80637500	80677500	0			None	None
chr15	77220000	77225000	chr15	77355000	77360000	.	.	.	.	0,255,255	21	6.86473	5.12445	5.16601	6.60294	0.00161696	0.000239591	0.000458098	0.00389243	3	77224166	77360833	6872			None	EE
chr15	58820000	58825000	chr15	58885000	58890000	.	.	.	.	0,255,255	21	6.8044	6.38741	7.74605	4.62761	0.00161696	0.00178168	0.00395035	3.65777e-05	1	58822500	58887500	0	Tmem65,	Rnf139,Gm49356,	Dual	PP
chr15	55115000	55120000	chr15	55195000	55200000	.	.	.	.	0,255,255	21	4.8117	4.35086	5.24679	4.15477	2.17329e-05	2.34224e-05	0.000458098	3.65777e-05	6	55125000	55192500	24622			None	None
chr15	27920000	27925000	chr15	27995000	28000000	.	.	.	.	0,255,255	21	5.30541	5.72818	7.63053	6.5803	0.000218684	0.000239591	0.00395035	0.00389243	2	27927500	27997500	5000			Single	None
chr15	27325000	27330000	chr15	27465000	27470000	.	.	.	.	0,255,255	21	3.63813	3.30734	4.9554	3.90268	1.60971e-06	1.44707e-06	3.62529e-05	2.2884e-06	3	27324166	27465833	3728		Ank,	Single	None
chr15	102835000	102840000	chr15	102920000	102925000	.	.	.	.	0,255,255	20	6.88947	7.6045	8.15875	9.83503	0.0036228	0.00397847	0.0460833	0.0467338	2	102840000	102917500	5590		Hoxc13,	None	EP
chr15	102175000	102180000	chr15	102220000	102225000	.	.	.	.	0,255,255	20	5.17767	6.11195	7.8356	8.93439	0.000591483	0.000661159	0.0460833	0.0467338	4	102178750	102217500	17002			None	None
chr15	99220000	99225000	chr15	99260000	99265000	.	.	.	.	0,255,255	20	6.17218	6.24555	6.4529	5.3503	0.000591483	0.00397847	0.00870284	0.00123553	2	99222500	99265000	2500	Kcnh3,		None	None
chr15	98510000	98515000	chr15	98615000	98620000	.	.	.	.	0,255,255	20	3.02152	2.95157	3.40007	3.1283	4.52734e-07	3.94609e-07	9.75986e-06	6.72051e-07	1	98512500	98617500	0			Single	None
chr15	82045000	82050000	chr15	82145000	82150000	.	.	.	.	0,255,255	20	6.56194	6.45408	6.65426	7.07724	0.0036228	0.00397847	0.00870284	0.00867498	2	82047500	82137500	10000	Snu13,	Srebf2,	Dual	PP
chr15	78175000	78180000	chr15	78235000	78240000	.	.	.	.	0,255,255	20	4.2649	3.70454	4.59203	3.66703	7.48545e-05	6.26476e-06	0.000127855	9.99168e-06	4	78177500	78240000	5590	Ift27,		None	None
chr15	77035000	77040000	chr15	77075000	77080000	.	.	.	.	0,255,255	20	7.91326	8.11099	7.48099	8.20369	0.0205546	0.0197009	0.00870284	0.0467338	2	77032500	77077500	5000			Dual	None
chr15	67175000	67180000	chr15	67355000	67360000	.	.	.	.	0,255,255	20	3.11742	3.22122	4.30509	4.55493	4.52734e-07	6.26476e-06	0.000127855	0.000125707	2	67175000	67357500	2500	St3gal1,		Single	EE
chr15	66965000	66970000	chr15	67035000	67040000	.	.	.	.	0,255,255	20	5.85547	7.0381	7.02057	8.82937	0.000591483	0.00397847	0.00870284	0.0467338	2	66967500	67040000	2500	Ndrg1,		Single	EE
chr15	66805000	66810000	chr15	66875000	66880000	.	.	.	.	0,255,255	20	4.95791	5.14436	5.30387	5.38751	7.48545e-05	0.000661159	0.00127061	0.00123553	3	66810833	66879166	6872			None	EE
chr15	66730000	66735000	chr15	66890000	66895000	.	.	.	.	0,255,255	20	3.50678	4.31497	4.07144	5.82654	6.97735e-06	8.1006e-05	0.000127855	0.00123553	4	66733750	66888750	15104		Ccn4,	Single	None
chr15	58975000	58980000	chr15	59080000	59085000	.	.	.	.	0,255,255	20	7.08711	5.72116	6.50166	5.6505	0.0036228	0.000661159	0.00870284	0.00123553	1	58977500	59082500	0		Mtss1,	Single	None
chr15	57690000	57695000	chr15	57910000	57915000	.	.	.	.	0,255,255	20	4.44088	4.64724	7.85844	5.50023	7.48545e-05	8.1006e-05	0.0460833	0.00123553	2	57692500	57902500	10000	Zhx2,	Tbc1d31,	Dual	PP
chr15	36605000	36610000	chr15	36790000	36795000	.	.	.	.	0,255,255	20	3.99111	2.6168	3.85546	2.3734	7.48545e-05	3.94609e-07	9.75986e-06	3.09019e-08	1	36607500	36792500	0	Pabpc1,		Dual	EE
chr15	10500000	10505000	chr15	10900000	10905000	.	.	.	.	0,255,255	20	1.61392	1.7378	2.66683	2.36197	1.15166e-09	9.31062e-10	6.52484e-07	3.09019e-08	3	10497500	10900833	10138			None	None
chr15	99330000	99335000	chr15	99470000	99475000	.	.	.	.	0,255,255	19	5.1383	4.43383	5.26285	5.20243	0.00151373	0.000258905	0.00324536	0.00313815	1	99332500	99472500	0		Bcdin3d,	Single	EP
chr15	96640000	96645000	chr15	96695000	96700000	.	.	.	.	0,255,255	19	6.68245	6.51068	7.96043	3.90447	0.00780562	0.00850753	0.0815031	4.039e-05	2	96642500	96702500	5000	Slc38a1,	Slc38a2,	None	PP
chr15	84210000	84215000	chr15	84610000	84615000	.	.	.	.	0,255,255	19	2.81456	3.75237	4.72886	4.74963	2.28507e-06	2.52574e-05	0.000411517	0.000397444	3	84212500	84624166	11666			None	None
chr15	82065000	82070000	chr15	82235000	82240000	.	.	.	.	0,255,255	19	3.2347	3.01824	4.28851	4.64955	2.68062e-05	1.98429e-06	0.000411517	0.000397444	3	82070833	82237500	11667	Mei1,		None	None
chr15	78445000	78450000	chr15	78580000	78585000	.	.	.	.	0,255,255	19	3.62289	3.16548	4.84863	2.59835	2.68062e-05	2.52574e-05	0.000411517	3.48397e-06	1	78447500	78582500	0			None	EE
chr15	77150000	77155000	chr15	77335000	77340000	.	.	.	.	0,255,255	19	3.18147	4.72627	5.82546	5.26212	2.68062e-05	0.000258905	0.00324536	0.00313815	1	77152500	77337500	0			Single	EE
chr15	75545000	75550000	chr15	75675000	75680000	.	.	.	.	0,255,255	19	4.59298	3.50393	6.24323	5.04148	0.000242234	2.52574e-05	0.0182989	0.00313815	3	75549166	75672500	10138		Top1mt,	None	None
chr15	61985000	61990000	chr15	62135000	62140000	.	.	.	.	0,255,255	19	3.15889	2.25067	4.54225	2.44653	2.68062e-05	1.24739e-07	0.000411517	1.79577e-07	1	61987500	62137500	0	Myc,		Single	EE
chr15	54780000	54785000	chr15	55005000	55010000	.	.	.	.	0,255,255	19	2.70367	2.26488	2.77015	3.02903	2.28507e-06	1.24739e-07	3.19942e-06	3.48397e-06	4	54783750	55007500	6250			None	None
chr15	36165000	36170000	chr15	36495000	36500000	.	.	.	.	0,255,255	19	3.55621	2.71083	5.34149	2.78855	2.68062e-05	1.98429e-06	0.00324536	3.48397e-06	3	36172500	36502500	15811	Fbxo43,	Ankrd46,	None	PP
chr15	35155000	35160000	chr15	35295000	35300000	.	.	.	.	0,255,255	19	3.85495	3.65519	3.34624	1.46342	2.68062e-05	2.52574e-05	3.78878e-05	5.37543e-10	1	35157500	35297500	0		Osr2,	Single	EP
chr15	27920000	27925000	chr15	28130000	28135000	.	.	.	.	0,255,255	19	1.6948	3.38429	5.89333	3.28334	8.89572e-09	2.52574e-05	0.00324536	4.039e-05	2	27930000	28132500	7500			None	None
chr15	103345000	103350000	chr15	103385000	103390000	.	.	.	.	0,255,255	18	4.55619	4.66241	3.34154	6.67431	0.000726432	0.000787201	0.000147311	0.0370727	3	103347500	103390833	5271			None	None
chr15	83385000	83390000	chr15	83480000	83485000	.	.	.	.	0,255,255	18	4.72192	4.87306	4.91386	5.01575	0.000726432	0.000787201	0.00122467	0.00758099	1	83387500	83482500	0			None	None
chr15	81395000	81400000	chr15	81465000	81470000	.	.	.	.	0,255,255	18	6.19093	5.1554	5.18421	4.37385	0.00369893	0.00416454	0.0078952	0.00122162	1	81397500	81467500	0	Xpnpep3,St13,	Rbx1,	Dual	PP
chr15	81190000	81195000	chr15	81225000	81230000	.	.	.	.	0,255,255	18	6.25311	6.26016	5.15293	6.94361	0.0161407	0.0173723	0.0078952	0.0370727	2	81190000	81227500	2500	Mrtfa,		Single	EE
chr15	80080000	80085000	chr15	80255000	80260000	.	.	.	.	0,255,255	18	6.94719	3.46133	4.49681	2.53019	0.0161407	9.78717e-05	0.00122467	1.55993e-05	1	80082500	80257500	0		Atf4,	Dual	EP
chr15	67225000	67230000	chr15	67405000	67410000	.	.	.	.	0,255,255	18	2.65952	3.34199	4.12749	4.1936	1.09109e-05	9.78717e-05	0.00122467	0.00122162	2	67225000	67415000	7906			None	None
chr15	67220000	67225000	chr15	67355000	67360000	.	.	.	.	0,255,255	18	2.33764	3.10508	2.66958	2.92896	1.07711e-06	9.71084e-06	1.5308e-05	1.55993e-05	3	67225833	67359166	3728			None	EE
chr15	56690000	56695000	chr15	56855000	56860000	.	.	.	.	0,255,255	18	2.72469	2.45929	2.34482	2.64358	1.09109e-05	7.67701e-07	1.22202e-06	1.55993e-05	3	56694166	56855833	3728	Has2,		Single	EE
chr15	31530000	31535000	chr15	31565000	31570000	.	.	.	.	0,255,255	18	5.92672	6.29863	7.37913	5.24377	0.00369893	0.0173723	0.0365924	0.00758099	2	31530000	31570000	3536	Marchf6,	Cmbl,	Single	PP
chr15	28085000	28090000	chr15	28125000	28130000	.	.	.	.	0,255,255	18	4.33296	4.27805	4.11857	5.12733	0.000726432	0.000787201	0.00122467	0.00758099	5	28079500	28128500	17464			None	None
chr15	27920000	27925000	chr15	28180000	28185000	.	.	.	.	0,255,255	18	2.51887	2.8407	2.85312	4.45102	1.09109e-05	9.71084e-06	1.5308e-05	0.00122162	1	27922500	28182500	0			None	None
chr15	12650000	12655000	chr15	12735000	12740000	.	.	.	.	0,255,255	18	4.01032	5.00325	5.1485	6.87828	0.000726432	0.00416454	0.0078952	0.0370727	2	12652500	12727500	10000		Pdzd2,	Single	None
chr15	7810000	7815000	chr15	7930000	7935000	.	.	.	.	0,255,255	18	3.75585	3.82914	5.31741	5.99871	0.000104072	9.78717e-05	0.0078952	0.00758099	1	7812500	7932500	0	Gdnf,		Single	EE
chr15	102515000	102520000	chr15	102620000	102625000	.	.	.	.	0,255,255	17	6.45255	5.70659	4.27142	7.63685	0.0313385	0.00946896	0.00347729	0.06922	2	102525000	102617500	9014	Tarbp2,Map3k12,	Gm28047,Atf7,	Dual	PP
chr15	101325000	101330000	chr15	101975000	101980000	.	.	.	.	0,255,255	17	2.11765	2.03892	3.08238	2.87483	5.5489e-06	4.2043e-06	6.44342e-05	6.64527e-05	4	101326250	101978750	6374			Single	EE
chr15	100420000	100425000	chr15	100615000	100620000	.	.	.	.	0,255,255	17	3.36267	3.95956	2.52297	6.06408	0.000370645	0.0022334	6.44342e-05	0.0172555	1	100422500	100617500	0	Gm5475,Slc11a2,	Dazap2,	Dual	PP
chr15	96285000	96290000	chr15	96460000	96465000	.	.	.	.	0,255,255	17	4.17632	2.47688	2.57092	2.46794	0.00201149	4.2043e-06	6.44342e-05	6.07223e-06	1	96287500	96462500	0	Arid2,	Scaf11,	Dual	PP
chr15	94555000	94560000	chr15	94660000	94665000	.	.	.	.	0,255,255	17	2.45069	1.91793	2.67451	2.60959	5.5489e-06	3.78599e-07	6.44342e-05	6.64527e-05	1	94557500	94662500	0			None	None
chr15	94555000	94560000	chr15	94600000	94605000	.	.	.	.	0,255,255	17	2.70104	3.33959	4.92469	1.71634	4.71912e-05	0.000350187	0.00347729	6.51365e-07	3	94552500	94594166	12018			None	None
chr15	93275000	93280000	chr15	93395000	93400000	.	.	.	.	0,255,255	17	3.05692	3.32229	4.36869	2.70622	4.71912e-05	0.000350187	0.00347729	6.64527e-05	1	93277500	93397500	0	Gxylt1,	Pphln1,Zcrb1,	Dual	PP
chr15	88750000	88755000	chr15	88860000	88865000	.	.	.	.	0,255,255	17	2.10964	3.12424	4.24521	1.77923	5.5489e-06	4.31872e-05	0.00347729	6.51365e-07	1	88752500	88862500	0	Zbed4,	Pim3,	Single	PP
chr15	85265000	85270000	chr15	85580000	85585000	.	.	.	.	0,255,255	17	1.80039	1.46603	0.962844	2.76969	4.54299e-07	3.07292e-08	6.51288e-07	6.64527e-05	1	85267500	85582500	0		Wnt7b,	None	None
chr15	83345000	83350000	chr15	83460000	83465000	.	.	.	.	0,255,255	17	4.73911	5.27835	6.39359	3.86322	0.00201149	0.00946896	0.0679267	0.000537793	2	83350000	83462500	2500	Arfgap3,	Pacsin2,	Single	PP
chr15	81955000	81960000	chr15	81990000	81995000	.	.	.	.	0,255,255	17	4.71273	6.01189	5.21119	5.61199	0.00201149	0.00946896	0.0179251	0.0172555	2	81957500	81995000	2500			None	None
chr15	81025000	81030000	chr15	81190000	81195000	.	.	.	.	0,255,255	17	4.38564	4.13062	4.9299	6.31714	0.00201149	0.0022334	0.00347729	0.06922	2	81027500	81195000	2500		Mrtfa,	Single	None
chr15	80085000	80090000	chr15	80130000	80135000	.	.	.	.	0,255,255	17	6.61832	6.53276	6.57772	6.08403	0.0313385	0.0332692	0.0679267	0.0172555	2	80087500	80135000	2500	Syngr1,	Tab1,	Single	PP
chr15	78585000	78590000	chr15	78740000	78745000	.	.	.	.	0,255,255	17	3.79309	3.21868	3.28439	5.65999	0.000370645	0.000350187	0.000519781	0.0172555	1	78587500	78742500	0			None	None
chr15	74585000	74590000	chr15	74690000	74695000	.	.	.	.	0,255,255	17	2.27185	2.26279	2.59161	3.29512	5.5489e-06	4.2043e-06	6.44342e-05	0.000537793	5	74588500	74694500	8062			None	None
chr15	73310000	73315000	chr15	73550000	73555000	.	.	.	.	0,255,255	17	1.7034	1.95303	2.129	2.45202	4.54299e-07	3.78599e-07	6.40157e-06	6.07223e-06	1	73312500	73552500	0			None	None
chr15	67175000	67180000	chr15	67430000	67435000	.	.	.	.	0,255,255	17	3.83466	4.14721	5.32723	5.21394	0.000370645	0.0022334	0.0179251	0.0172555	2	67177500	67427500	5000	St3gal1,		Single	EE
chr15	66900000	66905000	chr15	67095000	67100000	.	.	.	.	0,255,255	17	2.97257	2.12479	2.48762	3.16499	4.71912e-05	4.2043e-06	6.40157e-06	0.000537793	1	66902500	67097500	0			None	None
chr15	57845000	57850000	chr15	57905000	57910000	.	.	.	.	0,255,255	17	6.53729	6.22911	5.95773	6.68614	0.0313385	0.00946896	0.0179251	0.06922	3	57835833	57902500	14240			None	EE
chr15	52160000	52165000	chr15	52455000	52460000	.	.	.	.	0,255,255	17	1.92963	1.58063	2.26687	2.02425	4.54299e-07	3.78599e-07	6.40157e-06	6.07223e-06	1	52162500	52457500	0			None	None
chr15	40165000	40170000	chr15	41025000	41030000	.	.	.	.	0,255,255	17	1.49745	1.46181	2.73578	1.66347	4.91051e-08	3.07292e-08	6.44342e-05	6.51365e-07	1	40167500	41027500	0			None	None
chr15	34235000	34240000	chr15	34425000	34430000	.	.	.	.	0,255,255	17	3.23577	3.4889	2.75915	6.60774	0.000370645	0.000350187	6.44342e-05	0.06922	3	34239166	34425833	3728	Laptm4b,		Single	None
chr15	12195000	12200000	chr15	12265000	12270000	.	.	.	.	0,255,255	17	3.24118	3.32269	2.72159	3.54904	0.000370645	0.000350187	6.44342e-05	0.000537793	1	12197500	12267500	0			None	None
chr15	5145000	5150000	chr15	5185000	5190000	.	.	.	.	0,255,255	17	5.57384	5.33307	3.29323	6.64023	0.00852598	0.00946896	0.000519781	0.06922	2	5147500	5185000	2500		Ttc33,	Single	EP
chr15	101520000	101525000	chr15	101980000	101985000	.	.	.	.	0,255,255	16	1.69535	1.65518	2.20784	2.18566	2.99624e-06	2.42447e-06	3.17844e-05	3.05836e-05	2	101522500	101977500	5000			Single	None
chr15	98180000	98185000	chr15	98385000	98390000	.	.	.	.	0,255,255	16	2.91038	2.22978	2.69617	2.43671	0.000201023	2.18245e-05	0.000263402	3.05836e-05	2	98182500	98390000	2500			Single	None
chr15	95790000	95795000	chr15	96285000	96290000	.	.	.	.	0,255,255	16	1.67561	2.59593	2.77729	4.08596	2.99624e-06	0.00018565	0.000263402	0.00919998	2	95797500	96287500	5000	Ano6,	Arid2,	Dual	PP
chr15	88815000	88820000	chr15	89075000	89080000	.	.	.	.	0,255,255	16	2.5914	2.517	3.29638	2.48289	0.000201023	0.00018565	0.00176204	3.05836e-05	1	88817500	89077500	0	Creld2,Alg12,	Trabd,	Dual	PP
chr15	82805000	82810000	chr15	83035000	83040000	.	.	.	.	0,255,255	16	2.46583	2.37336	2.91261	2.58864	2.83403e-05	2.18245e-05	0.000263402	0.000267656	3	82812500	83037500	5000		Nfam1,	None	None
chr15	79740000	79745000	chr15	79930000	79935000	.	.	.	.	0,255,255	16	6.49811	4.62838	5.18842	5.77386	0.0574975	0.00591233	0.0380457	0.0367057	2	79747500	79932500	5000	Sun2,		Single	None
chr15	74640000	74645000	chr15	74690000	74695000	.	.	.	.	0,255,255	16	2.95794	3.23207	3.99088	4.68113	0.000201023	0.00117566	0.00916755	0.00919998	1	74642500	74692500	0			None	None
chr15	61985000	61990000	chr15	62320000	62325000	.	.	.	.	0,255,255	16	2.42672	1.73622	3.42837	0.662079	2.83403e-05	2.42447e-06	0.00176204	6.61976e-06	1	61987500	62322500	0	Myc,		Single	EE
chr15	36605000	36610000	chr15	37005000	37010000	.	.	.	.	0,255,255	16	2.31352	2.47031	2.95296	2.9421	2.83403e-05	2.18245e-05	0.000263402	0.000267656	1	36607500	37007500	0	Pabpc1,	Zfp706,	Dual	PP
chr15	24595000	24600000	chr15	25410000	25415000	.	.	.	.	0,255,255	16	1.19451	0.824052	1.12615	0.914268	5.92252e-06	6.00326e-06	7.14515e-06	6.61976e-06	1	24597500	25412500	0		Basp1,	None	None
chr15	11970000	11975000	chr15	12080000	12085000	.	.	.	.	0,255,255	16	2.26962	2.31934	1.70842	2.59232	2.83403e-05	2.18245e-05	3.88984e-06	0.000267656	4	11973750	12085000	9100			None	None
chr15	11035000	11040000	chr15	11395000	11400000	.	.	.	.	0,255,255	16	3.1395	3.17428	4.23571	3.91002	0.00120563	0.00117566	0.00916755	0.00180208	3	11037500	11385833	11667	Rxfp3,	Tars,	Single	PP
chr15	6840000	6845000	chr15	6880000	6885000	.	.	.	.	0,255,255	16	3.8306	3.79819	3.6384	3.03764	0.00120563	0.00117566	0.00176204	0.000267656	1	6842500	6882500	0			None	None
chr15	96950000	96955000	chr15	97000000	97005000	.	.	.	.	0,255,255	15	3.26138	3.23635	3.06688	2.47396	0.00372528	0.00364451	0.00102899	0.000148222	1	96952500	97002500	0			None	None
chr15	94340000	94345000	chr15	94520000	94525000	.	.	.	.	0,255,255	15	2.06585	1.83843	1.4054	2.87014	0.00013031	1.46215e-05	3.16739e-06	0.00102894	2	94340000	94522500	2500			None	None
chr15	91605000	91610000	chr15	91755000	91760000	.	.	.	.	0,255,255	15	2.30501	1.92513	2.659	2.29779	0.00013031	1.46215e-05	0.00102899	0.000148222	4	91611250	91752500	8004			None	None
chr15	53345000	53350000	chr15	53685000	53690000	.	.	.	.	0,255,255	15	2.19412	1.94551	1.5672	1.9992	0.00013031	1.46215e-05	3.16739e-06	0.000148222	2	53350000	53687500	2500	Ext1,		Single	EE
chr15	51910000	51915000	chr15	52160000	52165000	.	.	.	.	0,255,255	15	1.5608	1.52115	1.46109	2.30015	2.58803e-06	2.16907e-06	3.16739e-06	0.000148222	1	51912500	52162500	0			None	None
chr15	36515000	36520000	chr15	36575000	36580000	.	.	.	.	0,255,255	15	3.05616	3.0706	2.43973	4.49324	0.00076804	0.000717715	0.000151232	0.0224352	2	36510000	36577500	7500			None	None
chr15	25440000	25445000	chr15	25575000	25580000	.	.	.	.	0,255,255	15	3.89879	3.44842	3.59058	3.18885	0.00372528	0.00364451	0.0053366	0.00547571	1	25442500	25577500	0			None	EE
chr15	7455000	7460000	chr15	7810000	7815000	.	.	.	.	0,255,255	15	2.34016	2.01913	3.09779	3.29393	0.00013031	0.000106557	0.00102899	0.00547571	2	7462500	7812500	5000		Gdnf,	Single	None
chr15	85895000	85900000	chr15	86040000	86045000	.	.	.	.	0,255,255	14	2.91908	2.07716	2.28951	2.34151	0.00271997	0.000482595	0.000672613	0.000646789	3	85902500	86037500	11180			None	None
chr15	80265000	80270000	chr15	80690000	80695000	.	.	.	.	0,255,255	14	2.57679	1.87481	1.79173	3.07563	0.00271997	8.20179e-05	0.000119144	0.00367872	2	80277500	80692500	10000	Rps19bp1,		None	None
chr15	79830000	79835000	chr15	80065000	80070000	.	.	.	.	0,255,255	14	2.03544	2.09225	3.19909	2.61887	0.00057146	0.000482595	0.0149244	0.00367872	1	79832500	80067500	0	Npcd,Cbx6,		Single	None
chr15	78350000	78355000	chr15	78420000	78425000	.	.	.	.	0,255,255	14	2.62521	2.34806	1.83524	2.90445	0.00271997	0.000482595	0.000119144	0.00367872	1	78352500	78422500	0			None	None
chr15	76745000	76750000	chr15	76825000	76830000	.	.	.	.	0,255,255	14	3.16517	3.61754	3.90464	3.31837	0.0104686	0.0103497	0.0149244	0.015328	2	76745000	76827500	2500			None	None
chr15	76205000	76210000	chr15	76455000	76460000	.	.	.	.	0,255,255	14	1.66354	1.94792	2.01622	1.73497	0.000107101	8.20179e-05	0.000672613	0.000134175	3	76204166	76459166	3727		Scx,	None	EP
chr15	56630000	56635000	chr15	56690000	56695000	.	.	.	.	0,255,255	14	3.75513	3.30227	3.91035	4.37505	0.0104686	0.0103497	0.0149244	0.051029	2	56627500	56690000	5590		Has2,	Single	EP
chr15	54610000	54615000	chr15	54765000	54770000	.	.	.	.	0,255,255	14	1.47762	1.48167	1.29082	1.53967	1.71226e-05	1.54243e-05	2.23588e-05	2.03051e-05	1	54612500	54767500	0			None	None
chr15	37120000	37125000	chr15	37325000	37330000	.	.	.	.	0,255,255	14	1.80638	1.42504	1.83722	1.73102	0.000107101	1.54243e-05	0.000119144	0.000134175	1	37122500	37327500	0			None	None
chr15	36280000	36285000	chr15	36605000	36610000	.	.	.	.	0,255,255	14	2.37453	2.25854	2.47139	2.47899	0.00057146	0.000482595	0.000672613	0.000646789	1	36282500	36607500	0	Rnf19a,	Pabpc1,	Dual	PP
chr15	36165000	36170000	chr15	36575000	36580000	.	.	.	.	0,255,255	14	1.51795	1.31425	2.17344	1.49111	1.71226e-05	1.54243e-05	0.000672613	2.03051e-05	1	36167500	36577500	0	Fbxo43,		None	None
chr15	34540000	34545000	chr15	34890000	34895000	.	.	.	.	0,255,255	14	1.45466	1.20946	1.75886	1.28615	1.71226e-05	0.000471204	0.000119144	2.03051e-05	1	34542500	34892500	0			None	None
chr15	33590000	33595000	chr15	33905000	33910000	.	.	.	.	0,255,255	14	0.746443	1.00716	1.52395	1.02424	0.000446594	0.000471204	2.23588e-05	0.000554681	1	33592500	33907500	0			None	EE
chr15	28025000	28030000	chr15	28180000	28185000	.	.	.	.	0,255,255	14	3.97668	2.86014	3.20837	3.87918	0.029131	0.00260088	0.0149244	0.015328	2	28030000	28182500	2500	Trio,		Single	None
chr15	27325000	27330000	chr15	27580000	27585000	.	.	.	.	0,255,255	14	2.30466	2.44111	4.89844	2.07158	0.00057146	0.000482595	0.0511435	0.000646789	2	27322500	27590000	9014			None	None
chr15	8460000	8465000	chr15	8510000	8515000	.	.	.	.	0,255,255	14	3.4733	3.78486	4.71262	3.33338	0.0104686	0.0103497	0.0511435	0.015328	2	8455000	8512500	7500			None	EE
chr15	5235000	5240000	chr15	6080000	6085000	.	.	.	.	0,255,255	14	0.882221	1.53757	2.5085	1.33578	0.000446594	1.54243e-05	0.00363589	2.03051e-05	1	5237500	6082500	0			None	None
chr15	87625000	87630000	chr15	87960000	87965000	.	.	.	.	0,255,255	13	0.648858	0.822512	1.43178	1.75023	0.00356095	0.00379011	0.000142874	0.000651456	1	87627500	87962500	0			Single	None
chr15	78255000	78260000	chr15	78340000	78345000	.	.	.	.	0,255,255	13	2.50702	2.43899	3.73162	2.38692	0.00874777	0.00201311	0.0375389	0.00270828	2	78257500	78340000	2500			None	None
chr15	61155000	61160000	chr15	61980000	61985000	.	.	.	.	0,255,255	13	1.2095	1.10184	1.45836	1.25941	0.00356095	0.00379011	0.000142874	0.000129539	1	61157500	61982500	0		Myc,	None	EP
chr15	31315000	31320000	chr15	31585000	31590000	.	.	.	.	0,255,255	13	1.26201	1.17698	1.96629	1.80708	0.000109526	0.00379011	0.000608151	0.000651456	1	31317500	31587500	0			None	None
chr15	25425000	25430000	chr15	25725000	25730000	.	.	.	.	0,255,255	13	3.11529	2.27283	3.90533	1.85824	0.00874777	0.00201311	0.0375389	0.000651456	3	25432500	25727500	7071			None	None
chr15	11750000	11755000	chr15	11965000	11970000	.	.	.	.	0,255,255	13	1.76493	1.596	1.79828	1.42484	0.000530443	0.000436702	0.000608151	0.000129539	1	11752500	11967500	0			None	None
chr15	8625000	8630000	chr15	8880000	8885000	.	.	.	.	0,255,255	13	2.0654	1.54735	1.97787	1.71497	0.00235499	9.66266e-05	0.000608151	0.000651456	1	8627500	8882500	0			None	None
chr15	81400000	81405000	chr15	81585000	81590000	.	.	.	.	0,255,255	12	2.84717	3.5531	2.88845	2.47483	0.0250149	0.0628455	0.0335502	0.00978273	2	81400000	81587500	2500	Xpnpep3,St13,	Ep300,	Dual	PP
chr15	81465000	81470000	chr15	81810000	81815000	.	.	.	.	0,255,255	11	1.46656	1.4444	1.50576	1.46444	0.00320206	0.00277344	0.0038576	0.00335581	1	81467500	81812500	0	Rbx1,		Dual	EE
chr16	29730000	29735000	chr16	30065000	30070000	.	.	.	.	0,255,255	25	2.45872	2.82996	3.07939	3.28869	1.48583e-12	4.56546e-11	9.37127e-11	4.26685e-09	4	29732500	30066250	5154			Single	None
chr16	17730000	17735000	chr16	17810000	17815000	.	.	.	.	0,255,255	31	5.03557	4.63061	4.87184	6.86843	7.3365e-10	7.32149e-12	1.30118e-11	1.09153e-07	9	17727500	17810277	13720	Med15,		None	None
chr16	10280000	10285000	chr16	10395000	10400000	.	.	.	.	0,255,255	36	6.27691	4.76524	6.87771	4.75335	5.71574e-11	1.00945e-15	1.53421e-10	1.53192e-15	10	10285500	10389500	34176		Tekt5,	None	None
chr16	91645000	91650000	chr16	91685000	91690000	.	.	.	.	0,255,255	40	12.7997	12.2513	12.0153	14.064	2.74735e-06	1.20368e-08	4.2029e-08	8.49411e-06	2	91647500	91685000	2500	Son,Gart,	Donson,	Single	PP
chr16	30385000	30390000	chr16	30510000	30515000	.	.	.	.	0,255,255	49	11.5565	10.6855	12.5605	12.4449	3.81067e-13	3.62059e-13	1.53325e-09	1.76379e-09	6	30386666	30511666	10865			Single	EE
chr16	94525000	94530000	chr16	94565000	94570000	.	.	.	.	0,255,255	74	10.5142	10.5171	12.3879	10.6863	9.90992e-30	1.15555e-29	2.0146e-23	8.96696e-29	3	94529166	94569166	3727	Vps26c,	Dyrk1a,	Dual	PP
chr16	21200000	21205000	chr16	21390000	21395000	.	.	.	.	0,255,255	52	4.83899	4.27703	8.91942	3.46452	9.85256e-30	4.03053e-30	7.14174e-18	7.44869e-34	8	21203125	21405000	12516	Ephb3,		Single	None
chr16	96080000	96085000	chr16	96125000	96130000	.	.	.	.	0,255,255	49	10.3615	10.5566	16.5338	12.7768	3.81067e-13	3.62059e-13	1.19206e-06	1.76379e-09	4	96085000	96135000	12748	Brwd1,	Hmgn1,	Dual	PP
chr16	30065000	30070000	chr16	30185000	30190000	.	.	.	.	0,255,255	49	7.08415	6.37954	6.40856	7.55924	9.11994e-20	9.25577e-20	2.79492e-19	2.35287e-19	6	30069166	30183333	11334			Dual	EE
chr16	4485000	4490000	chr16	4540000	4545000	.	.	.	.	0,255,255	49	7.30813	6.882	7.72341	9.05951	9.11994e-20	9.25577e-20	2.79492e-19	6.59092e-16	9	4488055	4542500	15286		Srl,	Dual	EP
chr16	4630000	4635000	chr16	4665000	4670000	.	.	.	.	0,255,255	46	4.80234	5.51852	5.47983	5.72181	3.9085e-24	7.91151e-21	1.49485e-20	2.01515e-20	5	4631500	4670500	13038			None	None
chr16	17405000	17410000	chr16	17450000	17455000	.	.	.	.	0,255,255	40	10.0307	10.0338	11.0332	8.12053	1.28836e-08	1.20368e-08	4.2029e-08	1.74565e-10	1	17407500	17452500	0	Snap29,Pi4ka,	Crkl,	Dual	PP
chr16	30005000	30010000	chr16	30060000	30065000	.	.	.	.	0,255,255	39	7.56082	6.77328	4.96502	12.1889	7.46467e-13	8.99001e-13	4.06246e-15	1.28427e-07	4	30020000	30061250	12562		Hes1,	Single	EP
chr16	8635000	8640000	chr16	8670000	8675000	.	.	.	.	0,255,255	39	11.0589	9.68107	11.1858	10.2092	3.65436e-08	2.30599e-10	1.26856e-07	1.28427e-07	1	8637500	8672500	0	Pmm2,Tmem186,	Carhsp1,	Dual	PP
chr16	4565000	4570000	chr16	4605000	4610000	.	.	.	.	0,255,255	39	4.65752	5.38219	8.03661	5.45156	3.42058e-18	1.94199e-15	6.4804e-10	4.75078e-15	7	4563214	4602500	25575			None	None
chr16	90830000	90835000	chr16	90930000	90935000	.	.	.	.	0,255,255	38	7.96946	7.7849	9.2564	9.95873	8.24482e-10	3.87803e-12	2.33627e-09	3.79217e-07	8	90820625	90930000	19294		Cfap298,	Dual	EP
chr16	11130000	11135000	chr16	11175000	11180000	.	.	.	.	0,255,255	38	9.61708	9.81775	13.2168	8.95371	8.24482e-10	8.38049e-10	4.67874e-05	2.11036e-09	2	11135000	11175000	3536	Txndc11,	Zc3h7a,	Dual	PP
chr16	90220000	90225000	chr16	90280000	90285000	.	.	.	.	0,255,255	36	7.52465	6.65212	6.37	8.65517	5.71574e-11	6.70933e-11	1.53421e-10	2.53924e-08	1	90222500	90282500	0	Sod1,	Scaf4,	Dual	PP
chr16	91725000	91730000	chr16	91915000	91920000	.	.	.	.	0,255,255	35	6.63185	7.31861	9.28679	12.4382	2.36773e-10	2.76989e-10	8.25008e-08	0.000446091	2	91725000	91917500	2500	Itsn1,Cryzl1,		Single	EE
chr16	58670000	58675000	chr16	58725000	58730000	.	.	.	.	0,255,255	35	4.62805	4.45673	6.11948	6.77358	6.42349e-15	6.02382e-15	3.16395e-12	6.11342e-10	2	58670000	58727500	2500	Cpox,	Cldnd1,	Single	PP
chr16	33820000	33825000	chr16	33945000	33950000	.	.	.	.	0,255,255	35	4.04671	3.51134	5.90238	3.49442	6.42349e-15	1.51195e-17	3.16395e-12	3.77037e-17	9	33827500	33946388	10198			None	None
chr16	55970000	55975000	chr16	56025000	56030000	.	.	.	.	0,255,255	34	6.5595	6.47739	7.17438	6.39757	9.18611e-10	1.05437e-09	2.43727e-09	2.35462e-09	7	55971071	56031785	7726	Zbtb11,	Pcnp,	Dual	PP
chr16	18695000	18700000	chr16	18795000	18800000	.	.	.	.	0,255,255	34	6.22146	5.25502	7.34137	6.01225	7.20895e-12	7.35408e-12	2.43727e-09	1.53867e-11	10	18696000	18801500	15435			None	None
chr16	13900000	13905000	chr16	14155000	14160000	.	.	.	.	0,255,255	34	2.90916	3.66494	5.73709	4.96473	5.56097e-19	1.16618e-16	1.56103e-11	1.53867e-11	1	13902500	14157500	0	Mpv17l,Pdxdc1,		Dual	EE
chr16	5200000	5205000	chr16	5250000	5255000	.	.	.	.	0,255,255	33	4.38479	3.95433	7.28704	3.69605	2.27308e-13	2.30961e-13	9.15143e-09	1.88317e-15	3	5202500	5250833	8333	Nagpa,		None	EE
chr16	93830000	93835000	chr16	93880000	93885000	.	.	.	.	0,255,255	32	9.22171	8.73749	6.85321	8.5823	8.20044e-07	8.2971e-07	3.31829e-08	2.21728e-06	1	93832500	93882500	0	Morc3,	Chaf1b,	Dual	PP
chr16	91545000	91550000	chr16	91595000	91600000	.	.	.	.	0,255,255	32	9.07464	9.81693	8.2777	10.3514	8.20044e-07	8.2971e-07	2.21964e-06	0.000106728	1	91547500	91597500	0	Ifngr2,	Tmem50b,	Single	PP
chr16	45840000	45845000	chr16	45965000	45970000	.	.	.	.	0,255,255	32	5.91217	5.42557	7.77984	8.5056	1.62167e-10	1.63849e-10	3.31829e-08	2.21728e-06	2	45845000	45967500	2500			None	None
chr16	20670000	20675000	chr16	20715000	20720000	.	.	.	.	0,255,255	32	10.3191	9.80292	14.3929	7.71448	3.23123e-05	8.2971e-07	0.00325006	3.14401e-08	1	20672500	20717500	0		Polr2h,Clcn2,	Single	EP
chr16	20545000	20550000	chr16	20610000	20615000	.	.	.	.	0,255,255	32	3.47398	5.67706	11.0999	6.76677	7.66218e-15	1.63849e-10	9.90168e-05	3.14401e-08	6	20545000	20610833	13870	Abcf3,	Eef1akmt4,Gm49333,Alg3,	Single	PP
chr16	11200000	11205000	chr16	11250000	11255000	.	.	.	.	0,255,255	32	7.82667	7.71144	13.44	11.5838	1.25406e-08	1.44516e-08	0.00325006	0.000106728	1	11202500	11252500	0	Rsl1d1,	Gspt1,	Single	PP
chr16	97920000	97925000	chr16	97960000	97965000	.	.	.	.	0,255,255	31	7.86603	7.8244	9.02272	11.0628	2.29493e-06	5.05972e-08	6.274e-06	0.000240249	1	97922500	97962500	0		C2cd2,Zbtb21,	Dual	EP
chr16	90830000	90835000	chr16	90890000	90895000	.	.	.	.	0,255,255	31	7.50783	9.07411	12.9585	10.3568	4.40409e-08	2.34253e-06	0.00615584	0.000240249	2	90840000	90890000	7906			Single	None
chr16	17205000	17210000	chr16	17275000	17280000	.	.	.	.	0,255,255	31	5.6412	5.36408	6.03283	6.25102	7.3365e-10	7.41257e-10	1.43361e-09	1.09153e-07	8	17207500	17276875	10625	Rimbp3,	Tmem191c,	Single	PP
chr16	5010000	5015000	chr16	5045000	5050000	.	.	.	.	0,255,255	31	11.6057	12.1236	11.3319	10.7941	7.57404e-05	7.25371e-05	0.000220619	0.000240249	2	5012500	5050000	2500	Rogdi,	Ubn1,Glyr1,	Dual	PP
chr16	92385000	92390000	chr16	92455000	92460000	.	.	.	.	0,255,255	30	4.74449	4.95258	5.07258	6.23818	3.93109e-11	3.92484e-11	6.25717e-09	3.71111e-07	2	92390000	92455000	3536			None	None
chr16	84735000	84740000	chr16	84835000	84840000	.	.	.	.	0,255,255	30	3.76954	3.38312	4.85343	4.27471	3.50888e-13	2.88991e-13	6.69062e-11	5.80556e-11	4	84736250	84831250	13807	Mrpl39,	Gabpa,Atp5j,	Dual	PP
chr16	42875000	42880000	chr16	42910000	42915000	.	.	.	.	0,255,255	30	8.27044	6.92344	8.51111	6.45829	6.31132e-06	1.73051e-07	1.73151e-05	3.71111e-07	1	42877500	42912500	0	Zbtb20,		Single	None
chr16	16200000	16205000	chr16	16300000	16305000	.	.	.	.	0,255,255	30	3.63134	3.04683	3.017	3.87275	3.50888e-13	1.77724e-15	4.53188e-15	6.30428e-13	5	16207500	16302500	10000		Yars2,	Single	None
chr16	13780000	13785000	chr16	13815000	13820000	.	.	.	.	0,255,255	30	10.2463	8.72767	9.92814	8.57141	0.000173084	6.3673e-06	0.00048628	1.72381e-05	1	13782500	13817500	0	Rrn3,	Ntan1,	Dual	PP
chr16	96145000	96150000	chr16	96190000	96195000	.	.	.	.	0,255,255	29	9.12645	9.13472	7.69641	9.70334	1.68846e-05	1.67497e-05	1.35353e-06	4.5373e-05	1	96147500	96192500	0	Get1,	Lca5l,	Dual	PP
chr16	50430000	50435000	chr16	50525000	50530000	.	.	.	.	0,255,255	29	4.71476	4.15783	6.48009	4.70079	1.98369e-10	1.96263e-10	1.35353e-06	3.01547e-10	3	50430833	50520833	8498	Bbx,		Dual	EE
chr16	35980000	35985000	chr16	36070000	36075000	.	.	.	.	0,255,255	29	5.15506	4.25841	4.97637	4.62474	1.26416e-08	1.96263e-10	2.57225e-08	3.01547e-10	1	35982500	36072500	0		Ccdc58,Fam162a,	Dual	EP
chr16	30595000	30600000	chr16	30975000	30980000	.	.	.	.	0,255,255	29	3.22623	2.89731	4.40812	3.14357	2.29602e-12	1.50071e-14	3.36782e-10	4.23063e-12	4	30598750	30973750	8839	Fam43a,		Single	None
chr16	17560000	17565000	chr16	17615000	17620000	.	.	.	.	0,255,255	29	7.47602	7.57966	10.8721	8.87809	5.01026e-07	5.73205e-07	0.00103124	4.5373e-05	2	17560000	17617500	2500	P2rx6,Lrrc74b,	Smpd4,	Single	PP
chr16	92825000	92830000	chr16	92900000	92905000	.	.	.	.	0,255,255	28	5.75736	5.78253	10.6068	6.35578	4.86515e-08	5.12979e-08	0.00215289	3.75381e-06	1	92827500	92902500	0	Runx1,		None	EE
chr16	91080000	91085000	chr16	91350000	91355000	.	.	.	.	0,255,255	28	2.06126	1.99872	4.09159	2.07894	1.96198e-15	1.16664e-15	1.65708e-09	1.8552e-15	1	91082500	91352500	0			None	None
chr16	29945000	29950000	chr16	30005000	30010000	.	.	.	.	0,255,255	28	6.5803	6.66675	6.45674	8.33934	1.56992e-06	1.80133e-06	4.11741e-06	0.000113234	2	29947500	30002500	5000			Single	EE
chr16	92345000	92350000	chr16	92465000	92470000	.	.	.	.	0,255,255	27	8.61193	7.71994	8.32553	9.34497	0.00010627	5.58602e-06	0.000274272	0.00028361	4	92346250	92458750	11319			Single	EE
chr16	91595000	91600000	chr16	91645000	91650000	.	.	.	.	0,255,255	27	9.25158	9.30993	9.14416	9.49876	0.00010627	0.000107189	0.000274272	0.00028361	1	91597500	91647500	0	Tmem50b,	Son,Gart,	Dual	PP
chr16	87655000	87660000	chr16	87695000	87700000	.	.	.	.	0,255,255	27	6.08213	6.94623	5.97672	8.38347	1.84645e-07	5.58602e-06	3.88881e-07	0.00028361	1	87657500	87697500	0		Bach1,	Single	None
chr16	57120000	57125000	chr16	57165000	57170000	.	.	.	.	0,255,255	27	9.24134	8.83481	9.07364	11.0249	0.00010627	0.000107189	0.000274272	0.00474805	1	57122500	57167500	0	Tomm70a,	Nit2,	Dual	PP
chr16	38390000	38395000	chr16	38450000	38455000	.	.	.	.	0,255,255	27	8.60289	10.3371	12.4142	12.0478	0.00010627	0.0015256	0.0550495	0.00474805	5	38376500	38456500	24839		Adprh,Cd80,	None	None
chr16	34920000	34925000	chr16	34965000	34970000	.	.	.	.	0,255,255	27	4.18068	4.53374	5.76313	8.36511	4.71204e-09	4.73899e-09	3.88881e-07	0.00028361	6	34911666	34969166	15921			None	None
chr16	32635000	32640000	chr16	32680000	32685000	.	.	.	.	0,255,255	27	5.51151	5.33255	6.48272	8.66432	1.84645e-07	1.9452e-07	1.24485e-05	0.00028361	4	32640000	32687500	7500			None	None
chr16	17755000	17760000	chr16	17795000	17800000	.	.	.	.	0,255,255	27	8.49146	11.5508	9.96229	14.8889	0.00010627	0.0015256	0.00451084	0.0562774	3	17760833	17805833	8975	Klhl22,	Scarf2,	Single	PP
chr16	92550000	92555000	chr16	92605000	92610000	.	.	.	.	0,255,255	26	5.28035	5.13665	5.64819	6.88616	6.75653e-07	7.18589e-07	1.40256e-06	3.47773e-05	2	92552500	92615000	7500			None	EE
chr16	18630000	18635000	chr16	18675000	18680000	.	.	.	.	0,255,255	26	4.34045	3.9258	3.43784	5.03588	2.08254e-08	4.05541e-10	6.81206e-10	1.44806e-06	4	18631250	18677500	5154	Septin5,		None	None
chr16	11065000	11070000	chr16	11130000	11135000	.	.	.	.	0,255,255	26	7.68838	8.11422	7.48592	9.60968	1.43375e-05	0.000257154	3.67641e-05	0.000667886	1	11067500	11132500	0	Litaf,	Txndc11,	Dual	PP
chr16	8495000	8500000	chr16	8670000	8675000	.	.	.	.	0,255,255	26	3.46953	3.45415	4.58514	2.94597	4.77757e-10	4.05541e-10	3.57241e-08	1.37659e-11	4	8498750	8673750	13807		Carhsp1,	Single	None
chr16	97960000	97965000	chr16	97995000	98000000	.	.	.	.	0,255,255	25	5.70278	5.02835	4.43765	7.83882	2.36491e-06	2.5459e-06	1.57168e-07	0.00149375	1	97962500	97997500	0	C2cd2,Zbtb21,	B230307C23Rik,	Single	PP
chr16	45845000	45850000	chr16	45890000	45895000	.	.	.	.	0,255,255	25	5.1038	5.41944	7.48781	6.89758	2.36491e-06	2.5459e-06	0.000102653	9.80659e-05	3	45845833	45890833	3727			None	None
chr16	32875000	32880000	chr16	32910000	32915000	.	.	.	.	0,255,255	25	8.03878	7.78186	9.97264	7.34878	0.000584456	4.5281e-05	0.0165343	9.80659e-05	1	32877500	32912500	0	Fyttd1,Rubcn,	Lrch3,	Dual	PP
chr16	29910000	29915000	chr16	29945000	29950000	.	.	.	.	0,255,255	25	6.94508	6.58449	5.9215	6.82548	4.00582e-05	4.5281e-05	4.91045e-06	9.80659e-05	1	29912500	29947500	0			Single	None
chr16	20535000	20540000	chr16	20650000	20655000	.	.	.	.	0,255,255	25	5.5345	7.77336	8.94856	10.1279	2.36491e-06	4.5281e-05	0.00147747	0.0170456	3	20534166	20652500	16666	Ap2m1,	Psmd2,	Single	PP
chr16	17450000	17455000	chr16	17505000	17510000	.	.	.	.	0,255,255	25	8.17384	8.17434	11.803	9.24591	0.000584456	0.000583199	0.0165343	0.00149375	1	17452500	17507500	0	Crkl,	Lztr1,	Dual	PP
chr16	10980000	10985000	chr16	11025000	11030000	.	.	.	.	0,255,255	25	6.29108	6.31415	6.11585	11.3705	4.00582e-05	4.5281e-05	4.91045e-06	0.0170456	5	10976500	11025500	25000			None	None
chr16	10565000	10570000	chr16	10785000	10790000	.	.	.	.	0,255,255	25	3.27806	3.72912	5.14207	4.87706	2.76719e-09	2.3746e-09	4.91045e-06	1.53295e-07	4	10570000	10785000	3536		Socs1,Tnp2,	Single	EP
chr16	91725000	91730000	chr16	91765000	91770000	.	.	.	.	0,255,255	24	9.62927	9.72153	11.531	12.3221	0.00128298	0.00127969	0.0294598	0.0306382	2	91730000	91767500	2500	Itsn1,Cryzl1,		Single	EE
chr16	49855000	49860000	chr16	49935000	49940000	.	.	.	.	0,255,255	24	5.73775	5.06147	8.57545	3.26755	7.80013e-06	8.45418e-06	0.00317913	2.19391e-08	1	49857500	49937500	0			Single	None
chr16	31945000	31950000	chr16	32000000	32005000	.	.	.	.	0,255,255	24	7.45534	6.86561	4.27362	6.71067	0.000107748	0.000120582	6.64217e-07	0.000263279	1	31947500	32002500	0	Ncbp2,0610012G03Rik,	Senp5,	Dual	PP
chr16	23450000	23455000	chr16	23545000	23550000	.	.	.	.	0,255,255	24	4.13998	3.29118	4.87377	4.95695	3.96624e-07	1.28923e-08	6.64217e-07	6.54888e-07	1	23452500	23547500	0			None	None
chr16	22065000	22070000	chr16	22105000	22110000	.	.	.	.	0,255,255	24	6.84424	7.34614	7.62756	9.01449	0.000107748	0.000120582	0.00027428	0.00319152	1	22067500	22107500	0			Single	EE
chr16	20610000	20615000	chr16	20650000	20655000	.	.	.	.	0,255,255	24	7.3914	7.78556	8.78367	9.59109	0.000107748	0.000120582	0.00317913	0.00319152	1	20612500	20652500	0	Eef1akmt4,Gm49333,Alg3,	Psmd2,	None	PP
chr16	15885000	15890000	chr16	16145000	16150000	.	.	.	.	0,255,255	24	3.87211	3.16033	4.0242	5.98973	1.46055e-08	1.28923e-08	6.64217e-07	1.67105e-05	1	15887500	16147500	0	Cebpd,	Spidr,	Dual	PP
chr16	15860000	15865000	chr16	16145000	16150000	.	.	.	.	0,255,255	24	3.54802	3.88361	1.82365	7.83847	1.46055e-08	1.28923e-08	2.22666e-13	0.00319152	1	15862500	16147500	0	Mzt2,	Spidr,	Dual	PP
chr16	15590000	15595000	chr16	15635000	15640000	.	.	.	.	0,255,255	24	5.31643	5.04324	6.7867	4.51648	7.80013e-06	8.45418e-06	0.00027428	6.54888e-07	1	15592500	15637500	0		Prkdc,Mcm4,	Single	EP
chr16	91935000	91940000	chr16	92285000	92290000	.	.	.	.	0,255,255	23	2.50481	2.16612	3.36053	3.03301	2.65273e-09	5.4171e-11	1.07219e-07	4.05495e-09	4	91933750	92292500	10078			None	None
chr16	91485000	91490000	chr16	91545000	91550000	.	.	.	.	0,255,255	23	4.65441	6.29515	8.42925	7.18994	1.6097e-06	0.000307541	0.00664283	0.000686019	1	91487500	91547500	0	Ifnar1,	Ifngr2,	Single	PP
chr16	50430000	50435000	chr16	50730000	50735000	.	.	.	.	0,255,255	23	3.27256	3.18726	2.40792	4.18665	7.64885e-08	6.59957e-08	8.57173e-11	2.6593e-06	2	50432500	50735000	2500	Bbx,		Single	EE
chr16	44745000	44750000	chr16	45155000	45160000	.	.	.	.	0,255,255	23	5.61681	3.77649	5.46522	3.40762	2.499e-05	6.59957e-08	5.3291e-05	1.12124e-07	5	44749500	45152500	20591	Gtpbp8,	Atg3,Slc35a5,	Dual	PP
chr16	44240000	44245000	chr16	44360000	44365000	.	.	.	.	0,255,255	23	2.93186	2.85062	3.35051	2.40044	2.65273e-09	2.11674e-09	1.07219e-07	8.85746e-11	2	44242500	44355000	7500			None	None
chr16	29945000	29950000	chr16	30060000	30065000	.	.	.	.	0,255,255	23	3.75984	4.70182	4.61584	7.87334	7.64885e-08	1.68994e-06	2.71631e-06	0.00673554	2	29947500	30065000	2500		Hes1,	Dual	EP
chr16	20725000	20730000	chr16	20760000	20765000	.	.	.	.	0,255,255	23	4.0012	4.04067	3.98528	4.71014	1.6097e-06	1.68994e-06	2.71631e-06	2.6593e-06	6	20718333	20762500	11931			None	None
chr16	18810000	18815000	chr16	18875000	18880000	.	.	.	.	0,255,255	23	6.76191	6.10217	7.59742	6.80318	0.000277739	2.75158e-05	0.000693526	0.000686019	1	18812500	18877500	0	Ufd1,Cdc45,	Hira,Mrpl40,	Dual	PP
chr16	10310000	10315000	chr16	10365000	10370000	.	.	.	.	0,255,255	23	6.71241	8.41931	9.98092	10.3266	0.000277739	0.00272182	0.0505782	0.0526083	2	10305000	10367500	7500	Emp2,		Single	EE
chr16	92825000	92830000	chr16	92950000	92955000	.	.	.	.	0,255,255	22	4.5403	4.41466	8.54108	4.16972	6.10044e-06	6.59208e-06	0.0133611	1.02569e-05	1	92827500	92952500	0	Runx1,		None	EE
chr16	92825000	92830000	chr16	92860000	92865000	.	.	.	.	0,255,255	22	7.05779	6.88551	6.2583	7.69331	0.000688615	0.000761178	0.00172168	0.00168236	2	92832500	92867500	7071	Runx1,		None	EE
chr16	92695000	92700000	chr16	92825000	92830000	.	.	.	.	0,255,255	22	4.21719	3.00137	2.27838	3.00238	6.10044e-06	1.29707e-08	6.06334e-10	2.35657e-08	2	92697500	92825000	2500		Runx1,	Single	EP
chr16	91960000	91965000	chr16	92055000	92060000	.	.	.	.	0,255,255	22	5.29442	6.05064	6.75365	7.51163	7.56672e-05	8.36516e-05	0.00172168	0.00168236	2	91960000	92057500	2500		Mrps6,Gm49711,Slc5a3,	None	EP
chr16	38855000	38860000	chr16	39045000	39050000	.	.	.	.	0,255,255	22	1.42479	1.91461	1.79467	2.09301	6.49166e-13	1.46182e-11	2.12845e-11	6.29727e-10	2	38857500	39050000	2500			None	None
chr16	32815000	32820000	chr16	32875000	32880000	.	.	.	.	0,255,255	22	7.26863	7.3774	11.8924	6.81124	0.000688615	0.000761178	0.0837382	0.00168236	6	32819166	32865833	13438		Fyttd1,Rubcn,	Single	None
chr16	31080000	31085000	chr16	31200000	31205000	.	.	.	.	0,255,255	22	6.13021	5.08673	7.02199	6.77715	7.56672e-05	8.36516e-05	0.00172168	0.00168236	1	31082500	31202500	0	Xxylt1,	Acap2,	Dual	PP
chr16	20495000	20500000	chr16	20620000	20625000	.	.	.	.	0,255,255	22	5.39345	6.20204	6.91391	6.75813	7.56672e-05	8.36516e-05	0.00172168	0.00168236	2	20497500	20617500	5000	Eif2b5,	Camk2n2,	Single	PP
chr16	10785000	10790000	chr16	10835000	10840000	.	.	.	.	0,255,255	22	7.10923	6.85504	6.78449	7.18935	0.000688615	0.000761178	0.00172168	0.00168236	2	10787500	10835000	2500	Socs1,Tnp2,	Rmi2,	Single	PP
chr16	8810000	8815000	chr16	8860000	8865000	.	.	.	.	0,255,255	22	4.89635	4.67372	4.9385	8.62065	6.10044e-06	6.59208e-06	1.02065e-05	0.0134995	2	8812500	8855000	7500			None	EE
chr16	3905000	3910000	chr16	4000000	4005000	.	.	.	.	0,255,255	22	4.95556	5.05108	4.99513	6.58095	6.10044e-06	8.36516e-05	0.00016081	0.00168236	1	3907500	4002500	0	Cluap1,1700037C18Rik,	Slx4,	Dual	PP
chr16	91765000	91770000	chr16	91860000	91865000	.	.	.	.	0,255,255	21	5.62045	7.24301	8.16537	6.69266	0.000218684	0.00178168	0.0253309	0.00389243	2	91767500	91855000	7500			None	EE
chr16	59470000	59475000	chr16	59600000	59605000	.	.	.	.	0,255,255	21	3.04125	4.06502	5.3783	6.38135	8.50776e-08	2.34224e-05	0.000458098	0.00389243	3	59474166	59612500	10138	Riox2,	Crybg3,	Single	PP
chr16	57360000	57365000	chr16	57395000	57400000	.	.	.	.	0,255,255	21	6.064	6.97643	7.7355	6.48757	0.000218684	0.00178168	0.00395035	0.00389243	1	57362500	57397500	0			None	None
chr16	45330000	45335000	chr16	45405000	45410000	.	.	.	.	0,255,255	21	3.51339	3.84535	7.84609	4.4543	1.60971e-06	1.44707e-06	0.0253309	3.65777e-05	2	45332500	45405000	2500		Cd200,	None	None
chr16	43465000	43470000	chr16	43500000	43505000	.	.	.	.	0,255,255	21	5.61959	5.07086	5.05885	6.12368	0.000218684	0.000239591	0.000458098	0.00045494	4	43462500	43503750	5154			None	None
chr16	38520000	38525000	chr16	38560000	38565000	.	.	.	.	0,255,255	21	7.59669	7.54658	7.67006	7.23011	0.00161696	0.00178168	0.00395035	0.00389243	1	38522500	38562500	0	Timmdc1,		Single	EE
chr16	35870000	35875000	chr16	35935000	35940000	.	.	.	.	0,255,255	21	4.30431	5.2269	5.82011	5.63863	2.17329e-05	0.000239591	0.000458098	0.00045494	2	35875000	35940000	3536	Parp14,	Parp9,Dtx3l,	Single	PP
chr16	22005000	22010000	chr16	22065000	22070000	.	.	.	.	0,255,255	21	6.81487	6.16612	5.98314	4.85766	0.00161696	0.000239591	0.000458098	3.65777e-05	1	22007500	22067500	0	Senp2,		Single	EE
chr16	13220000	13225000	chr16	13255000	13260000	.	.	.	.	0,255,255	21	6.33504	6.79492	6.86361	6.52901	0.00161696	0.00178168	0.00395035	0.00389243	2	13220000	13255000	3536		Mrtfb,	Single	None
chr16	10565000	10570000	chr16	10865000	10870000	.	.	.	.	0,255,255	21	2.93368	2.24115	4.51334	1.43874	8.50776e-08	2.92758e-09	3.62529e-05	4.86996e-12	2	10567500	10860000	7500			None	None
chr16	91935000	91940000	chr16	92055000	92060000	.	.	.	.	0,255,255	20	5.29484	4.37238	7.16896	5.02374	0.000591483	8.1006e-05	0.00870284	0.00123553	1	91937500	92057500	0		Mrps6,Gm49711,Slc5a3,	None	None
chr16	87455000	87460000	chr16	87495000	87500000	.	.	.	.	0,255,255	20	7.17345	6.31415	6.02731	6.94133	0.0036228	0.00397847	0.00127061	0.00867498	1	87457500	87497500	0	Usp16,	Cct8,	Dual	PP
chr16	84735000	84740000	chr16	84770000	84775000	.	.	.	.	0,255,255	20	3.99067	4.63723	5.00226	4.71429	7.48545e-05	8.1006e-05	0.00127061	0.000125707	1	84737500	84772500	0	Mrpl39,	Jam2,	Single	PP
chr16	78195000	78200000	chr16	78315000	78320000	.	.	.	.	0,255,255	20	2.80853	2.23452	3.98061	1.91227	4.52734e-07	2.02775e-08	0.000127855	1.98404e-09	1	78197500	78317500	0			None	None
chr16	59600000	59605000	chr16	59635000	59640000	.	.	.	.	0,255,255	20	6.28254	5.8217	7.44453	5.24562	0.0036228	0.000661159	0.00870284	0.00123553	1	59602500	59637500	0	Crybg3,	Arl6,	Single	PP
chr16	56770000	56775000	chr16	56920000	56925000	.	.	.	.	0,255,255	20	3.64666	2.60066	1.74312	6.19974	6.97735e-06	3.94609e-07	1.58756e-09	0.00123553	1	56772500	56922500	0			None	None
chr16	44485000	44490000	chr16	44555000	44560000	.	.	.	.	0,255,255	20	6.83753	6.0878	5.80958	7.40095	0.0036228	0.000661159	0.00127061	0.00867498	2	44490000	44557500	2500		Boc,	Single	None
chr16	36875000	36880000	chr16	37010000	37015000	.	.	.	.	0,255,255	20	4.84028	3.83698	5.4021	4.80096	7.48545e-05	6.26476e-06	0.00127061	0.000125707	4	36881250	37010000	6731	Golgb1,Eaf2,	Polq,	Single	PP
chr16	36825000	36830000	chr16	36870000	36875000	.	.	.	.	0,255,255	20	5.90534	5.56288	2.54312	6.91756	0.000591483	0.000661159	6.52484e-07	0.00867498	1	36827500	36872500	0	Iqcb1,	Golgb1,Eaf2,	Single	PP
chr16	32245000	32250000	chr16	32330000	32335000	.	.	.	.	0,255,255	20	5.5739	5.42992	4.98311	7.36795	0.000591483	0.000661159	0.00127061	0.00867498	1	32247500	32332500	0	Wdr53,Fbxo45,	Ubxn7,	Single	PP
chr16	26000000	26005000	chr16	26080000	26085000	.	.	.	.	0,255,255	20	3.07863	3.638	4.27071	5.16153	4.52734e-07	6.26476e-06	0.000127855	0.00123553	1	26002500	26082500	0			None	None
chr16	22385000	22390000	chr16	22435000	22440000	.	.	.	.	0,255,255	20	5.63626	5.70062	5.6686	7.21414	0.000591483	0.000661159	0.00127061	0.00867498	3	22384166	22437500	15365		Etv5,	Single	EP
chr16	5050000	5055000	chr16	5145000	5150000	.	.	.	.	0,255,255	20	4.67419	4.39247	4.25805	5.47216	7.48545e-05	8.1006e-05	0.000127855	0.00123553	3	5052500	5142500	5000	Ubn1,Glyr1,	Sec14l5,	Single	PP
chr16	4960000	4965000	chr16	5045000	5050000	.	.	.	.	0,255,255	20	5.48228	5.92197	7.57992	5.78346	0.000591483	0.000661159	0.00870284	0.00123553	2	4962500	5050000	2500	Anks3,	Ubn1,Glyr1,	Dual	PP
chr16	4680000	4685000	chr16	4790000	4795000	.	.	.	.	0,255,255	20	5.37968	4.54655	5.6529	5.5715	0.000591483	8.1006e-05	0.00127061	0.00123553	1	4682500	4792500	0	Coro7,	Cdip1,	Dual	PP
chr16	93935000	93940000	chr16	93975000	93980000	.	.	.	.	0,255,255	19	4.90616	4.80849	5.54259	5.26699	0.000242234	0.000258905	0.00324536	0.00313815	1	93937500	93977500	0			None	None
chr16	92825000	92830000	chr16	92975000	92980000	.	.	.	.	0,255,255	19	3.39288	3.3982	7.62624	2.87707	2.68062e-05	2.52574e-05	0.0182989	3.48397e-06	1	92827500	92977500	0	Runx1,		None	EE
chr16	90380000	90385000	chr16	90710000	90715000	.	.	.	.	0,255,255	19	2.67556	2.63364	3.89681	2.60234	2.28507e-06	1.98429e-06	3.78878e-05	3.48397e-06	3	90385833	90710833	3727	Hunk,		None	None
chr16	64770000	64775000	chr16	64850000	64855000	.	.	.	.	0,255,255	19	3.51634	3.47303	4.34633	3.28906	2.68062e-05	2.52574e-05	0.000411517	4.039e-05	1	64772500	64852500	0	4930453N24Rik,	Cggbp1,Zfp654,	Dual	PP
chr16	56800000	56805000	chr16	56915000	56920000	.	.	.	.	0,255,255	19	2.88832	3.20394	2.71032	7.51027	2.28507e-06	2.52574e-05	3.19942e-06	0.0183631	2	56800000	56920000	3536			None	None
chr16	45795000	45800000	chr16	45840000	45845000	.	.	.	.	0,255,255	19	6.63549	6.394	7.31957	7.2784	0.00780562	0.00850753	0.0182989	0.0183631	2	45800000	45840000	3536			None	EE
chr16	31505000	31510000	chr16	31605000	31610000	.	.	.	.	0,255,255	19	6.65116	7.28795	8.68876	6.90221	0.00780562	0.00850753	0.0815031	0.0183631	2	31497500	31607500	10000			None	EE
chr16	10635000	10640000	chr16	10785000	10790000	.	.	.	.	0,255,255	19	4.85824	4.85186	4.33244	7.12234	0.000242234	0.000258905	0.000411517	0.0183631	1	10637500	10787500	0		Socs1,Tnp2,	Single	None
chr16	8470000	8475000	chr16	8635000	8640000	.	.	.	.	0,255,255	19	5.02197	5.58002	4.80823	5.51475	0.00151373	0.00170924	0.000411517	0.00313815	1	8472500	8637500	0	Mettl22,	Pmm2,Tmem186,	Single	PP
chr16	4920000	4925000	chr16	4960000	4965000	.	.	.	.	0,255,255	19	6.98457	7.23241	9.30223	7.50705	0.00780562	0.00850753	0.0815031	0.0183631	2	4920000	4962500	2500		Anks3,	Single	EP
[truncated: 4,355 more rows]

## Sheet: ASC PDS 5k loops
Table S6: Micro-C analysis in ASCs treated with DSMO or PDS.
Micro-C loops in ASCs treated with PDS
Chr1	Start1	End1	Chr2	Start1	End2	name	score	strand1	strand2	color	observed	expectedBL	expectedDonut	expectedH	expectedV	fdrBL	fdrDonut	fdrH	fdrV	numCollapsed	centroid1	centroid2	radius
chr10	128930000	128935000	chr10	128970000	128975000	.	.	.	.	0,255,255	21	6.38447	6.3198	7.43751	6.53616	0.00113927	0.0010759	0.00320354	0.00347305	9	128924166	128971388	26584
chr10	79995000	80000000	chr10	80030000	80035000	.	.	.	.	0,255,255	26	8.62762	8.04039	8.18765	8.17267	0.000228921	0.000201466	0.000699523	0.000707623	4	79992500	80035000	5590
chr10	79595000	79600000	chr10	79645000	79650000	.	.	.	.	0,255,255	30	2.84993	3.10793	2.98226	4.71027	2.68191e-15	1.88307e-15	3.65039e-15	5.99729e-11	5	79593500	79655500	13038
chr10	82810000	82815000	chr10	82855000	82860000	.	.	.	.	0,255,255	32	6.22668	5.77507	5.38541	5.93643	1.20612e-10	1.37367e-10	2.86088e-10	3.51594e-10	5	82816500	82857500	6403
chr10	77130000	77135000	chr10	77250000	77255000	.	.	.	.	0,255,255	41	3.5423	2.86169	4.24646	5.42368	3.90419e-23	1.91585e-26	1.14174e-19	1.48017e-16	3	77134166	77254166	3727
chr10	80925000	80930000	chr10	80985000	80990000	.	.	.	.	0,255,255	74	7.01975	6.47943	7.88659	8.56433	2.5484e-41	1.0319e-41	5.90098e-35	4.47698e-35	12	80923750	80986250	41269
chr10	61275000	61280000	chr10	61330000	61335000	.	.	.	.	0,255,255	57	5.86542	5.59249	8.47713	7.70353	2.36004e-30	3.69979e-30	1.46989e-21	1.06001e-25	9	61278055	61329722	17391
chr10	78025000	78030000	chr10	78160000	78165000	.	.	.	.	0,255,255	43	3.55126	2.57308	2.7383	3.71635	8.60627e-25	3.55102e-28	1.18745e-27	1.08489e-24	5	78029500	78159500	8246
chr10	80445000	80450000	chr10	80505000	80510000	.	.	.	.	0,255,255	39	3.87878	3.92935	5.26992	5.28488	3.17589e-21	3.52468e-21	4.65314e-15	4.33875e-15	4	80447500	80502500	11180
chr10	126925000	126930000	chr10	126980000	126985000	.	.	.	.	0,255,255	35	4.81885	5.3281	9.03249	6.5541	3.8145e-15	1.48949e-12	1.08425e-07	7.48113e-10	7	126923928	126986071	12122
chr10	60350000	60355000	chr10	60395000	60400000	.	.	.	.	0,255,255	34	6.02071	6.79666	12.5578	10.5368	6.60998e-12	7.37542e-10	0.00214203	2.66296e-05	3	60349166	60400833	6872
chr10	80175000	80180000	chr10	80245000	80250000	.	.	.	.	0,255,255	32	5.16281	4.31313	5.83976	6.04266	1.20612e-10	7.47718e-13	2.86088e-10	3.51594e-10	7	80178928	80241785	29320
chr10	128625000	128630000	chr10	128670000	128675000	.	.	.	.	0,255,255	31	5.52919	5.50623	8.09004	6.13896	5.10247e-10	5.55036e-10	8.06233e-06	1.44082e-09	3	128627500	128672500	5000
chr10	80575000	80580000	chr10	80620000	80625000	.	.	.	.	0,255,255	31	8.67225	9.19545	14.1344	12.0362	1.99254e-06	1.87181e-06	0.0117035	0.00037974	1	80577500	80622500	0
chr10	75055000	75060000	chr10	75150000	75155000	.	.	.	.	0,255,255	31	3.41704	2.43643	3.08974	3.01967	3.45377e-14	9.6863e-19	4.50962e-16	5.70213e-16	6	75060833	75146666	9316
chr10	41515000	41520000	chr10	41680000	41685000	.	.	.	.	0,255,255	31	4.08839	3.28619	4.25934	5.55531	3.75998e-12	3.4296e-14	9.062e-12	1.44082e-09	11	41513409	41682954	10918
chr10	80575000	80580000	chr10	80675000	80680000	.	.	.	.	0,255,255	30	7.67398	7.15603	9.51842	8.11099	1.14828e-07	1.13189e-07	2.06969e-05	2.00991e-05	2	80580000	80677500	2500
chr10	80050000	80055000	chr10	80100000	80105000	.	.	.	.	0,255,255	30	6.99088	7.82813	11.531	14.4814	1.14828e-07	1.13189e-07	0.000855656	0.0217498	2	80052500	80110000	7500
chr10	76620000	76625000	chr10	76730000	76735000	.	.	.	.	0,255,255	30	5.55988	4.64629	3.99411	6.53221	2.09908e-09	2.34878e-11	4.58785e-11	3.44808e-07	4	76623750	76732500	5154
chr10	60190000	60195000	chr10	60235000	60240000	.	.	.	.	0,255,255	30	3.10797	3.59448	6.4321	5.80122	2.68191e-15	2.35798e-13	3.96718e-07	6.25991e-09	1	60192500	60237500	0
chr10	128490000	128495000	chr10	128545000	128550000	.	.	.	.	0,255,255	29	5.93601	5.98366	6.68227	7.47563	8.35704e-09	8.85543e-09	1.25553e-06	1.12438e-06	5	128495500	128538500	11402
chr10	128410000	128415000	chr10	128455000	128460000	.	.	.	.	0,255,255	29	6.60185	7.5424	6.86923	7.97517	3.52818e-07	3.62475e-07	1.25553e-06	4.82102e-05	2	128412500	128455000	2500
chr10	128095000	128100000	chr10	128175000	128180000	.	.	.	.	0,255,255	29	4.55145	5.17404	7.2423	4.61267	1.04752e-10	8.85543e-09	1.25553e-06	2.99402e-10	7	128094642	128185357	8361
chr10	111295000	111300000	chr10	111470000	111475000	.	.	.	.	0,255,255	29	4.80489	3.57914	4.76162	3.6089	1.04752e-10	1.53752e-12	2.42944e-10	2.632e-12	2	111300000	111472500	2500
chr10	81385000	81390000	chr10	81450000	81455000	.	.	.	.	0,255,255	29	5.31748	5.08539	7.43678	5.33382	8.35704e-09	8.85543e-09	1.25553e-06	2.59591e-08	5	81388500	81449500	8062
chr10	62505000	62510000	chr10	62545000	62550000	.	.	.	.	0,255,255	29	6.46499	6.44057	9.27192	6.30405	3.52818e-07	3.62475e-07	4.76584e-05	1.12438e-06	5	62503500	62549500	8062
chr10	13965000	13970000	chr10	14045000	14050000	.	.	.	.	0,255,255	28	4.16535	3.74372	5.9283	3.997	5.39847e-10	9.23415e-12	8.69397e-08	1.44556e-09	2	13970000	14045000	3536
chr10	127640000	127645000	chr10	127675000	127680000	.	.	.	.	0,255,255	27	6.77578	7.06131	7.2545	7.57373	3.25856e-06	3.42303e-06	1.14104e-05	1.16589e-05	2	127635000	127675000	7906
chr10	62190000	62195000	chr10	62230000	62235000	.	.	.	.	0,255,255	27	5.79331	5.95655	6.75053	6.33833	1.18109e-07	1.32837e-07	1.14104e-05	1.16589e-05	5	62187500	62243500	12083
chr10	89460000	89465000	chr10	89630000	89635000	.	.	.	.	0,255,255	26	2.62779	1.89682	2.39098	1.57533	7.3152e-12	1.05671e-15	1.75169e-13	1.36378e-17	4	89461250	89632500	5154
chr10	80995000	81000000	chr10	81035000	81040000	.	.	.	.	0,255,255	26	5.56527	5.88572	5.33949	7.26793	4.13846e-07	4.93224e-07	1.23727e-06	3.44849e-05	3	80999166	81037500	6010
chr10	80700000	80705000	chr10	80740000	80745000	.	.	.	.	0,255,255	26	8.69434	8.78142	7.92813	9.71788	0.000228921	0.000201466	0.000699523	0.000707623	1	80702500	80742500	0
chr10	80395000	80400000	chr10	80430000	80435000	.	.	.	.	0,255,255	26	6.89355	6.97127	7.181	6.9873	9.69769e-06	9.73001e-06	3.27977e-05	3.44849e-05	2	80392500	80432500	5000
chr10	77580000	77585000	chr10	77620000	77625000	.	.	.	.	0,255,255	26	7.33419	7.05337	6.71311	10.0538	9.69769e-06	9.73001e-06	3.27977e-05	0.0130384	1	77582500	77622500	0
chr10	77515000	77520000	chr10	77565000	77570000	.	.	.	.	0,255,255	26	3.80098	4.03028	5.54039	7.52177	3.45415e-10	1.39174e-08	1.23727e-06	3.44849e-05	3	77517500	77569166	13334
chr10	76835000	76840000	chr10	77020000	77025000	.	.	.	.	0,255,255	26	2.25445	2.21086	2.89951	2.80502	1.31703e-13	6.82256e-14	1.15162e-11	1.37951e-11	4	76835000	77026250	6731
chr10	62600000	62605000	chr10	62650000	62655000	.	.	.	.	0,255,255	26	5.66701	5.81302	8.41633	10.642	4.13846e-07	4.93224e-07	0.000699523	0.0130384	1	62602500	62652500	0
chr10	115330000	115335000	chr10	115380000	115385000	.	.	.	.	0,255,255	25	4.83807	4.92277	7.77823	7.10484	5.46921e-08	6.08686e-08	8.97056e-05	9.40261e-05	4	115322500	115387500	11180
chr10	81135000	81140000	chr10	81175000	81180000	.	.	.	.	0,255,255	25	6.43663	6.48843	6.48189	5.49847	2.79757e-05	2.72491e-05	8.97056e-05	4.16277e-06	2	81137500	81175000	2500
chr10	80620000	80625000	chr10	80655000	80660000	.	.	.	.	0,255,255	25	9.28649	9.73304	9.04275	8.58108	0.000544529	0.000472455	0.00160366	0.0016007	1	80622500	80657500	0
chr10	75760000	75765000	chr10	75835000	75840000	.	.	.	.	0,255,255	25	3.72801	4.19966	5.58065	4.39871	1.88108e-09	6.08686e-08	4.24915e-06	1.40315e-07	5	75761500	75840500	22472
chr10	61605000	61610000	chr10	61655000	61660000	.	.	.	.	0,255,255	25	2.94977	2.86644	3.05574	2.87395	4.78955e-11	4.43685e-11	7.71172e-11	8.9057e-11	3	61605833	61655833	3727
chr10	61195000	61200000	chr10	61335000	61340000	.	.	.	.	0,255,255	25	2.18576	2.32425	3.00799	3.95955	1.16937e-12	6.07341e-13	7.71172e-11	1.40315e-07	6	61201666	61336666	10866
chr10	59950000	59955000	chr10	60000000	60005000	.	.	.	.	0,255,255	25	5.9042	5.88258	6.76214	5.02688	1.39707e-06	1.6343e-06	8.97056e-05	4.16277e-06	1	59952500	60002500	0
chr10	59915000	59920000	chr10	59950000	59955000	.	.	.	.	0,255,255	25	7.33614	9.10866	8.21668	8.35683	2.79757e-05	0.000472455	0.00160366	0.0016007	6	59902500	59952500	15000
chr10	81570000	81575000	chr10	81605000	81610000	.	.	.	.	0,255,255	24	8.30163	8.32736	9.15698	7.48971	0.00116593	0.000990585	0.00342649	0.000239762	2	81565000	81607500	7500
chr10	80260000	80265000	chr10	80320000	80325000	.	.	.	.	0,255,255	24	6.12217	6.31555	11.1535	5.71687	4.4197e-06	7.16715e-05	0.0441947	1.35631e-05	2	80262500	80332500	10000
chr10	128365000	128370000	chr10	128410000	128415000	.	.	.	.	0,255,255	23	8.27602	8.57816	6.15229	9.19898	0.00256196	0.00208812	4.16522e-05	0.00699153	2	128372500	128412500	5000
chr10	127955000	127960000	chr10	128005000	128010000	.	.	.	.	0,255,255	23	2.60414	2.42574	3.42916	2.24386	1.81277e-09	3.7431e-11	9.64727e-08	6.37147e-11	4	127953750	128006250	6374
chr10	80070000	80075000	chr10	80105000	80110000	.	.	.	.	0,255,255	23	5.71525	6.44127	7.18764	4.73196	1.37809e-05	0.00018339	0.000583584	2.30179e-06	1	80072500	80107500	0
chr10	80050000	80055000	chr10	80140000	80145000	.	.	.	.	0,255,255	23	7.20626	6.14824	8.98407	5.02077	0.000191716	1.5811e-05	0.00693309	4.22777e-05	1	80052500	80142500	0
chr10	62105000	62110000	chr10	62180000	62185000	.	.	.	.	0,255,255	23	2.05724	1.82536	1.10299	2.13404	7.80376e-11	9.71218e-13	1.49176e-13	6.37147e-11	4	62107500	62180000	5590
chr10	61645000	61650000	chr10	61680000	61685000	.	.	.	.	0,255,255	23	8.50095	7.78507	7.83025	8.5476	0.00256196	0.00018339	0.000583584	0.00699153	1	61647500	61682500	0
chr10	61340000	61345000	chr10	61395000	61400000	.	.	.	.	0,255,255	23	3.01775	2.85193	3.54752	3.93505	1.81277e-09	1.78105e-09	9.64727e-08	8.19187e-08	3	61354166	61397500	11666
chr10	40300000	40305000	chr10	40345000	40350000	.	.	.	.	0,255,255	23	5.56818	5.63376	4.92806	7.81463	1.37809e-05	1.5811e-05	2.05274e-06	0.000610313	2	40305000	40347500	2500
chr10	13085000	13090000	chr10	13425000	13430000	.	.	.	.	0,255,255	23	1.63068	1.77243	1.20528	2.84177	1.13118e-12	9.71218e-13	1.49176e-13	3.14348e-09	4	13087500	13428750	5154
chr10	88375000	88380000	chr10	88425000	88430000	.	.	.	.	0,255,255	22	4.46772	4.28497	6.00328	6.22194	3.36368e-06	3.99838e-06	0.000124519	0.000123163	3	88379166	88425833	3728
chr10	84575000	84580000	chr10	84620000	84625000	.	.	.	.	0,255,255	22	7.98166	7.43713	6.83635	7.0991	0.00495189	0.000450595	0.00136926	0.00146747	1	84577500	84622500	0
chr10	84530000	84535000	chr10	84575000	84580000	.	.	.	.	0,255,255	22	6.65971	6.5945	7.59839	5.48469	0.000474275	0.000450595	0.00136926	0.000123163	4	84535000	84577500	5590
chr10	81290000	81295000	chr10	81350000	81355000	.	.	.	.	0,255,255	22	5.3136	5.50715	8.94808	8.20827	4.24986e-05	4.67163e-05	0.0136723	0.0136515	3	81289166	81354166	6871
chr10	80100000	80105000	chr10	80145000	80150000	.	.	.	.	0,255,255	22	5.84783	6.35799	8.44889	7.31375	4.24986e-05	0.000450595	0.0136723	0.00146747	1	80102500	80147500	0
chr10	79985000	79990000	chr10	80110000	80115000	.	.	.	.	0,255,255	22	3.40509	4.48617	7.10033	3.76739	2.24405e-07	3.99838e-06	0.00136926	3.7515e-07	2	79987500	80115000	2500
chr10	25295000	25300000	chr10	25355000	25360000	.	.	.	.	0,255,255	22	3.56535	4.35353	3.85394	4.54019	2.24405e-07	3.99838e-06	4.34823e-07	8.98079e-06	1	25297500	25357500	0
chr10	11195000	11200000	chr10	11280000	11285000	.	.	.	.	0,255,255	22	2.89484	2.8413	3.51552	2.544	1.08222e-08	1.01257e-08	4.34823e-07	1.82955e-08	1	11197500	11282500	0
chr10	128565000	128570000	chr10	128625000	128630000	.	.	.	.	0,255,255	21	5.24495	5.28969	6.87332	3.65219	0.000121955	0.000134725	0.00320354	1.67911e-06	1	128567500	128627500	0
chr10	94990000	94995000	chr10	95415000	95420000	.	.	.	.	0,255,255	21	2.05629	2.05083	1.98822	2.53345	3.27332e-09	2.04409e-09	3.73773e-09	1.03867e-07	2	94990000	95417500	2500
chr10	91080000	91085000	chr10	91120000	91125000	.	.	.	.	0,255,255	21	6.14292	6.54118	5.25511	7.6556	0.000121955	0.0010759	0.000358371	0.00347305	1	91082500	91122500	0
chr10	86705000	86710000	chr10	86775000	86780000	.	.	.	.	0,255,255	21	3.76903	3.48186	4.26568	4.14359	9.99876e-07	1.00594e-06	2.88719e-05	3.16691e-05	1	86707500	86777500	0
chr10	86100000	86105000	chr10	86170000	86175000	.	.	.	.	0,255,255	21	3.01732	3.27203	3.40208	2.5683	6.12122e-08	1.00594e-06	1.88999e-06	1.03867e-07	1	86102500	86172500	0
chr10	79920000	79925000	chr10	79955000	79960000	.	.	.	.	0,255,255	21	3.83775	4.1213	4.09559	4.30691	9.99876e-07	1.43679e-05	2.88719e-05	3.16691e-05	1	79922500	79957500	0
chr10	79880000	79885000	chr10	79920000	79925000	.	.	.	.	0,255,255	21	4.64857	5.31109	4.13877	7.22422	1.22e-05	0.000134725	2.88719e-05	0.00347305	1	79882500	79922500	0
chr10	62055000	62060000	chr10	62100000	62105000	.	.	.	.	0,255,255	21	3.1281	3.19961	3.72225	1.92833	6.12122e-08	1.00594e-06	1.88999e-06	1.26645e-10	1	62057500	62102500	0
chr10	41810000	41815000	chr10	41885000	41890000	.	.	.	.	0,255,255	21	5.12907	4.47474	2.90949	6.89483	0.000121955	1.43679e-05	9.42073e-08	0.00347305	2	41815000	41887500	2500
chr10	39170000	39175000	chr10	39520000	39525000	.	.	.	.	0,255,255	21	1.51164	1.68281	2.69495	1.61742	5.43108e-12	7.53266e-11	9.42073e-08	1.26645e-10	1	39172500	39522500	0
chr10	12865000	12870000	chr10	12920000	12925000	.	.	.	.	0,255,255	21	5.02683	4.71297	3.94879	6.76562	0.000121955	1.43679e-05	2.88719e-05	0.00347305	7	12870357	12916785	9148
chr10	128745000	128750000	chr10	128820000	128825000	.	.	.	.	0,255,255	20	5.4163	5.43924	5.67813	6.12029	0.000328542	0.000361775	0.000945222	0.000950478	3	128747500	128810833	11667
chr10	84850000	84855000	chr10	84885000	84890000	.	.	.	.	0,255,255	20	5.87697	6.73051	7.078	4.85929	0.000328542	0.00244841	0.00692011	0.000102344	1	84852500	84887500	0
chr10	79840000	79845000	chr10	79915000	79920000	.	.	.	.	0,255,255	20	4.10785	4.56187	5.60711	5.21598	4.08442e-05	4.71942e-05	0.000945222	0.000950478	1	79842500	79917500	0
chr10	79700000	79705000	chr10	79765000	79770000	.	.	.	.	0,255,255	20	6.03905	5.84586	7.45148	5.13107	0.000328542	0.000361775	0.00692011	0.000950478	1	79702500	79767500	0
chr10	77515000	77520000	chr10	77605000	77610000	.	.	.	.	0,255,255	20	5.00604	4.15446	6.0923	3.59115	0.000328542	4.71942e-05	0.000945222	6.97558e-06	2	77517500	77615000	7500
chr10	69870000	69875000	chr10	69965000	69970000	.	.	.	.	0,255,255	20	3.09696	2.71839	3.02156	3.10592	3.15412e-07	2.94672e-07	5.10734e-07	5.21292e-07	2	69872500	69965000	2500
chr10	62980000	62985000	chr10	63020000	63025000	.	.	.	.	0,255,255	20	7.79861	6.93961	5.97304	6.10308	0.00263005	0.00244841	0.000945222	0.000950478	1	62982500	63022500	0
chr10	57485000	57490000	chr10	57530000	57535000	.	.	.	.	0,255,255	20	4.92247	4.85947	5.30389	5.50193	4.08442e-05	4.71942e-05	0.000945222	0.000950478	1	57487500	57532500	0
chr10	43575000	43580000	chr10	43915000	43920000	.	.	.	.	0,255,255	20	1.75144	1.64163	2.54118	1.99477	7.80026e-10	6.25584e-10	5.10734e-07	2.34674e-08	1	43577500	43917500	0
chr10	42860000	42865000	chr10	42940000	42945000	.	.	.	.	0,255,255	20	4.43463	5.31824	5.30857	8.40236	4.08442e-05	0.000361775	0.000945222	0.0487257	3	42855833	42940833	13437
chr10	42030000	42035000	chr10	42275000	42280000	.	.	.	.	0,255,255	20	2.4693	3.28763	3.51853	5.71675	2.21408e-08	4.36047e-06	7.95842e-06	0.000950478	3	42030833	42275833	3727
chr10	12920000	12925000	chr10	12960000	12965000	.	.	.	.	0,255,255	20	4.84493	5.20418	4.64105	6.71409	4.08442e-05	0.000361775	9.8973e-05	0.00745649	1	12922500	12962500	0
[truncated: 4,110 more rows]

## Sheet: ASC DMSO loop anchor gene
Table S6: Micro-C analysis in ASCs treated with DSMO or PDS.
[truncated: 4,876 more rows]

## Sheet: Interactions of G4-bins
Table S6: Micro-C analysis in ASCs treated with DSMO or PDS.
[truncated: 3,794 more rows]

## Sheet: DEGs with decreased interaction
Table S6: Micro-C analysis in ASCs treated with DSMO or PDS.
[truncated: 541 more rows]
