# Supplementary material for: DNA G-quadruplex profiling in skeletal muscle stem cells reveals functional and mechanistic insights
Source: Genome Biol. 2025 Sep 5;26:269. doi: 10.1186/s13059-025-03753-w (PMC12412246; doi:10.1186/s13059-025-03753-w)
Supplement: Supplementary file 8 — Additional file 8: Table S7. ChIP-seq analysis of TFs in C2C12 cells. [file 13059_2025_3753_MOESM8_ESM.xlsx]

## Sheet: Basic statistics
Table S7: ChIP-seq analysis of TFs in C2C12 cells.
Basic statistics
Encode File accession	File type	TF name	Peak number
ENCFF041FSC	Bed	MAX	17920
ENCFF333AWB	Bed	USF1	13724
ENCFF814ERT	Bed	MYOD1	19333
ENCFF174GMB	Bed	CEBPB	13976
ENCFF278EHP	Bed	FOSL1	9530
ENCFF784ASD	Bed	CTCF	17177
ENCFF877FZW	Bigwig	MAX
ENCFF747WZN	Bigwig	USF1
ENCFF253VBX	Bigwig	MYOD1
ENCFF688ZJR	Bigwig	CEBPB
ENCFF983CVX	Bigwig	FOSL1
ENCFF995ZSB	Bigwig	CTCF
Reprocess YY1 ChIP-seq data in C2C12
GSM1908746	Bed	YY1	2739
