# Supplementary material for: DNA G-quadruplex profiling in skeletal muscle stem cells reveals functional and mechanistic insights
Source: Genome Biol. 2025 Sep 5;26:269. doi: 10.1186/s13059-025-03753-w (PMC12412246; doi:10.1186/s13059-025-03753-w)
Supplement: Supplementary file 9 — Additional file 9: Table S8. MAX CUT&RUN analysis in ASCs. [file 13059_2025_3753_MOESM9_ESM.xlsx]

## Sheet: Basic statistics
Table S8: MAX CUT&RUN analysis in ASCs.
Basic statistics
Mouse
Sample	Raw Fragments	Pre-processed fragements	Percentage	Mapping reads	Percentage	Deduplicated and high quality mapping reads	Percentage	Peaks p=0.001
ASC-48h_MAX	26611784	23806021	0.894567	20321913	0.853646	6883754	0.338736	4879

## Sheet: Mouse ASC MAX peaks
Table S8: MAX CUT&RUN analysis in ASCs.
MAX peaks in mouse ASC
Chr	Start	End
chr1	3670410	3670812
chr1	4857488	4857949
chr1	5082934	5083292
chr1	6214503	6215087
chr1	7088454	7089163
chr1	7397438	7398357
chr1	9545378	9545915
chr1	9748024	9748606
chr1	9943232	9943514
chr1	11177681	11178003
chr1	12641407	12641857
chr1	12992400	12992884
chr1	13372518	13373111
chr1	13918109	13918391
chr1	16520192	16520474
chr1	16619056	16619338
chr1	16656899	16657265
chr1	16665218	16665704
chr1	17097092	17097595
chr1	20679616	20680063
chr1	20820081	20820559
chr1	20951017	20951362
chr1	21014505	21014843
chr1	23256387	23256812
chr1	24471131	24471417
chr1	26687035	26687435
chr1	29200472	29200754
chr1	30949645	30950175
chr1	33813903	33814593
chr1	34005397	34005679
chr1	34010999	34011298
chr1	34389136	34389618
chr1	34439260	34440056
chr1	36030537	36030819
chr1	36243990	36244348
chr1	36511675	36512039
chr1	36546850	36547438
chr1	36556829	36557159
chr1	36709690	36710319
chr1	36939520	36940022
chr1	37045637	37045919
chr1	37864807	37865281
chr1	37997507	37998385
chr1	38987679	38988111
chr1	39079478	39079760
chr1	39256809	39257093
chr1	39367866	39368421
chr1	39412084	39412366
chr1	39535584	39536045
chr1	40445026	40445464
chr1	40715562	40716000
chr1	40790428	40790729
chr1	43098325	43099061
chr1	43163726	43164008
chr1	43827498	43827780
chr1	43933591	43934595
chr1	44102281	44102670
chr1	45765949	45766486
chr1	45795065	45795535
chr1	46853643	46854143
chr1	51290505	51290787
chr1	51478056	51478794
chr1	51606295	51606854
chr1	52113658	52114138
chr1	52119118	52119496
chr1	52233099	52233683
chr1	52758613	52758895
chr1	52844808	52845090
chr1	53784852	53785134
chr1	54250517	54250799
chr1	55052522	55053135
chr1	55131269	55131809
chr1	55225965	55226415
chr1	55236982	55237309
chr1	55405691	55406009
chr1	57406308	57406723
chr1	57510613	57510895
chr1	58586372	58586654
chr1	58711445	58711845
chr1	58973116	58973624
chr1	58973794	58974270
chr1	59119991	59120483
chr1	59236969	59237511
chr1	59684540	59684876
chr1	60158793	60159289
chr1	60343128	60343750
chr1	61638828	61639110
chr1	62703340	62703622
chr1	62860645	62860949
chr1	64121779	64122268
chr1	64532559	64533169
chr1	64617020	64617694
chr1	64690555	64690922
chr1	65178785	65179289
chr1	65186548	65187131
chr1	66700483	66701059
chr1	66816267	66816791
chr1	71102683	71103419
chr1	71832263	71832545
chr1	72225949	72226274
chr1	72583127	72583549
chr1	73787201	73787517
chr1	73963218	73963698
chr1	74284642	74285493
chr1	74295427	74296101
chr1	74397410	74397910
chr1	74505922	74506353
chr1	74588249	74588666
chr1	74661804	74662086
chr1	75124782	75125222
chr1	75142468	75143036
chr1	75168695	75168977
chr1	75179769	75180134
chr1	75191908	75192310
chr1	75317012	75318005
chr1	75360098	75360380
chr1	75479146	75479643
chr1	75521494	75521796
chr1	78488614	78489161
chr1	78657519	78658370
chr1	79581353	79581635
chr1	79672091	79672373
chr1	82290977	82291665
chr1	82316775	82317197
chr1	84839449	84839810
chr1	84839986	84840427
chr1	86064312	86064599
chr1	86359063	86359719
chr1	86487410	86487794
chr1	86503801	86504521
chr1	86525844	86526226
chr1	87607863	87608188
chr1	87746305	87746771
chr1	88277016	88277790
chr1	88310376	88310658
chr1	89070135	89070474
chr1	90029755	90030037
chr1	90051088	90051508
chr1	90288807	90289089
chr1	90974930	90975275
chr1	91052668	91053086
chr1	91250106	91250502
chr1	91458874	91459741
chr1	91540238	91540782
chr1	92180286	92180894
chr1	92473608	92474024
chr1	92934114	92934710
chr1	93342776	93343991
chr1	93478428	93478856
chr1	93511670	93512074
chr1	93635393	93636316
chr1	93803913	93804279
chr1	93825192	93825475
chr1	95313810	95314180
chr1	97977221	97977511
chr1	98095025	98095728
chr1	102005249	102005653
chr1	102666025	102666446
chr1	105663464	105664086
chr1	105990057	105990550
chr1	106171545	106171912
chr1	106759430	106759786
chr1	106796509	106796883
chr1	111864615	111864897
chr1	114684730	114685025
chr1	118311119	118311462
chr1	118459180	118459537
chr1	119504452	119505059
chr1	119526172	119526472
chr1	119648579	119648901
chr1	119837323	119837761
chr1	120121300	120121652
chr1	121112176	121112460
chr1	121180028	121180489
chr1	123236009	123236291
chr1	125435546	125435930
chr1	125560560	125560970
chr1	126737698	126738176
chr1	127773822	127774538
chr1	127860454	127860925
chr1	127868738	127869167
chr1	128102466	128103138
chr1	128244284	128244633
chr1	128416764	128417154
chr1	128508719	128509418
chr1	130716536	130717227
chr1	131527165	131528204
chr1	131827799	131828186
chr1	131910090	131910780
chr1	132417594	132418133
chr1	133130800	133131496
chr1	133492087	133492369
chr1	133609821	133610522
chr1	134078354	134079367
chr1	134099212	134099701
chr1	134405623	134405997
chr1	134494785	134495234
chr1	135146208	135146490
chr1	135593979	135594261
chr1	135698432	135698725
chr1	135699099	135699681
chr1	135771645	135772070
chr1	136414977	136415373
chr1	136685228	136685773
chr1	138619424	138619706
chr1	139391933	139392215
chr1	140426827	140427109
chr1	143702061	143702478
chr1	143776873	143777505
chr1	143941486	143941780
chr1	144004003	144004466
chr1	150392763	150393715
chr1	151343938	151344350
chr1	151428122	151428876
chr1	151500742	151501342
chr1	151754896	151755874
chr1	152556051	152556333
chr1	152669152	152669434
chr1	152902054	152902361
chr1	152904150	152904432
chr1	153091776	153092472
chr1	153332656	153333496
chr1	153487078	153487363
chr1	153899952	153900546
chr1	155099470	155099805
chr1	155109960	155110242
chr1	155146583	155146923
chr1	155158639	155159296
chr1	156035862	156036393
chr1	157412350	157412837
chr1	160194960	160195560
chr1	160212697	160213256
chr1	160906152	160906569
chr1	161035004	161035374
chr1	161070437	161071036
chr1	161876632	161877353
chr1	161969054	161969336
chr1	162299727	162300109
chr1	162509584	162509941
chr1	162570336	162570944
chr1	162740180	162740569
chr1	163221663	163222143
chr1	163380077	163380360
chr1	163994548	163994996
chr1	165111517	165111799
chr1	165236793	165237118
chr1	165460338	165460983
chr1	165634324	165634865
chr1	165736017	165736556
chr1	165835527	165835809
chr1	165844642	165845122
chr1	166002713	166003329
chr1	166409642	166409936
chr1	167240582	167240872
chr1	167308575	167308857
chr1	169531249	169531987
chr1	169555738	169556020
chr1	169671088	169671426
chr1	169969024	169969675
chr1	170174564	170175141
chr1	170644470	170644752
chr1	170867059	170867870
chr1	171150553	171150958
chr1	171222468	171222898
chr1	171281244	171281573
chr1	171287959	171288252
chr1	171503140	171503905
chr1	172082566	172082848
chr1	172147676	172148600
chr1	172376323	172376662
chr1	172632645	172633183
chr1	175625138	175625670
chr1	175692276	175693189
chr1	176814329	176814929
chr1	177013519	177013969
chr1	177195431	177195713
chr1	177408931	177409339
chr1	177441571	177442200
chr1	177796154	177796932
chr1	177982933	177983443
chr1	178405828	178406455
chr1	178527840	178528207
chr1	179321773	179322055
chr1	179546115	179546635
chr1	179803444	179803953
chr1	180256046	180256400
chr1	180268470	180269016
chr1	180387396	180387778
chr1	180467955	180468237
chr1	180725903	180726219
chr1	180813884	180814395
chr1	180850459	180850953
chr1	180904088	180904459
chr1	181108797	181109079
chr1	181144178	181144935
chr1	181842107	181842754
chr1	181888697	181888979
chr1	182089780	182090092
chr1	182124739	182125138
chr1	182490006	182490396
chr1	182517469	182517789
chr1	183349675	183350189
chr1	183369047	183369717
chr1	183707356	183707638
chr1	184033562	184034745
chr1	184732307	184732767
chr1	184748772	184749054
chr1	185754520	185754802
chr1	186705241	186705523
chr1	187911030	187911423
chr1	189716337	189716619
chr1	191182922	191183226
chr1	191224739	191225069
chr1	191292333	191292712
chr1	191575215	191575885
chr1	193173193	193173475
chr1	194885345	194885954
chr10	3973265	3973547
chr10	5805318	5806132
chr10	5823806	5824671
chr10	8886158	8886865
chr10	11149053	11149637
chr10	11280735	11281277
chr10	12116684	12117029
chr10	12608096	12608378
chr10	12788091	12788472
chr10	13008355	13008687
chr10	13500466	13500850
chr10	13552978	13553478
chr10	13832479	13832881
chr10	13964739	13965314
chr10	13983560	13983917
chr10	14048400	14048839
chr10	14207715	14208335
chr10	14705423	14705705
chr10	17723215	17723497
chr10	17948128	17948410
chr10	18234778	18235258
chr10	18482981	18483263
chr10	19591725	19592229
chr10	20311850	20312781
chr10	20379325	20379651
chr10	20657795	20658237
chr10	20952213	20952589
chr10	21839036	21839438
chr10	22731028	22731713
chr10	23449674	23449961
chr10	23787047	23787550
chr10	24869795	24870174
chr10	26772912	26773239
chr10	30618168	30618488
chr10	31504136	31504418
chr10	32519898	32520204
chr10	32951222	32951504
chr10	33951030	33951312
chr10	34019237	34019947
chr10	34281774	34282197
chr10	36974808	36975278
chr10	38038715	38039096
chr10	39171798	39172220
chr10	39292377	39292659
chr10	39369467	39369927
chr10	39732124	39732455
chr10	39897816	39898098
chr10	40258731	40259195
chr10	40348634	40349462
chr10	40883075	40883595
chr10	41302960	41303242
chr10	41303537	41304139
chr10	41519061	41519726
chr10	41678783	41679199
chr10	41715540	41715822
chr10	41810156	41810563
chr10	42101375	42101674
chr10	42277462	42278182
chr10	42501936	42502519
chr10	42958619	42958901
chr10	43221250	43221714
chr10	43682712	43683165
chr10	44268248	44268679
chr10	45889017	45889333
chr10	50592313	50593081
chr10	52417101	52417663
chr10	53379441	53379868
chr10	53437146	53437428
chr10	53518826	53519108
chr10	53629910	53630286
chr10	54075800	54076082
chr10	56582021	56582343
chr10	57485891	57486266
chr10	57532210	57532492
chr10	58323024	58323654
chr10	58446697	58447128
chr10	58497677	58498017
chr10	58812325	58812730
chr10	59114788	59115221
chr10	59222002	59222339
chr10	59323285	59323704
chr10	59702502	59702908
chr10	59879318	59879942
chr10	59951836	59952323
chr10	60807432	60807789
chr10	61475662	61476080
chr10	61680219	61680518
chr10	62339885	62340772
chr10	62486968	62487398
chr10	62650686	62651530
chr10	62792227	62792659
chr10	62946851	62947298
chr10	63023683	63024250
chr10	63243867	63244216
chr10	63880483	63880765
chr10	66922206	66922488
chr10	67185253	67185558
chr10	67717520	67717802
chr10	68156554	68157141
chr10	68276715	68277265
chr10	69186035	69186386
chr10	69964575	69964857
chr10	71284885	71285167
chr10	74966752	74967063
chr10	75517224	75517851
chr10	75773400	75773775
chr10	76430145	76430516
chr10	76442379	76442939
chr10	76513951	76514233
chr10	77211068	77211727
chr10	77251551	77251837
chr10	77252334	77252679
chr10	77259140	77259527
chr10	77606088	77606526
chr10	77978263	77978570
chr10	78069144	78069426
chr10	78297978	78298264
chr10	78412507	78412921
chr10	78425681	78425963
chr10	78464647	78465042
chr10	79533420	79533702
chr10	79669034	79669663
chr10	79780405	79780714
chr10	80039404	80039941
chr10	80115243	80115897
chr10	80141634	80142174
chr10	80148842	80149157
chr10	80167346	80167704
chr10	80261081	80262032
chr10	80399721	80400261
chr10	80433722	80434100
chr10	80622181	80622575
chr10	80701740	80702777
chr10	80826288	80826724
chr10	80900653	80901221
chr10	80928675	80929105
chr10	81014668	81014950
chr10	81105873	81106288
chr10	81137288	81137632
chr10	81182713	81183027
chr10	81292943	81293266
chr10	81320460	81321261
chr10	81350168	81350934
chr10	81378332	81379010
chr10	81496105	81496658
chr10	81605876	81606383
chr10	81627536	81627818
chr10	82763922	82764387
chr10	82858645	82859511
chr10	83648545	83648873
chr10	84576322	84576707
chr10	84576877	84577332
chr10	84917055	84917587
chr10	85184924	85185747
chr10	85386624	85387116
chr10	85902240	85902522
chr10	86065062	86065508
chr10	86389540	86389822
chr10	86705441	86706208
chr10	86778324	86778984
chr10	88350799	88351081
chr10	88730964	88731389
chr10	89686308	89686634
chr10	90637357	90637753
chr10	91171459	91171802
chr10	91181801	91182090
chr10	93160429	93160830
chr10	93331419	93331734
chr10	93453194	93453596
chr10	93799959	93800262
chr10	93934324	93934606
chr10	94035840	94036321
chr10	94199062	94199367
chr10	94545540	94546004
chr10	94688719	94689206
chr10	94991125	94991407
chr10	95502087	95502369
chr10	95514440	95515400
chr10	95940685	95940967
chr10	96616473	96617235
chr10	97313183	97313465
chr10	98913710	98914412
chr10	99262873	99263248
chr10	100486936	100487624
chr10	105575028	105575365
chr10	105841190	105841600
chr10	106469591	106469905
chr10	107499560	107499905
chr10	110919854	110920175
chr10	110992111	110992393
chr10	111164305	111164796
chr10	111298339	111298999
chr10	111506516	111507307
chr10	111515728	111516051
chr10	111550232	111550514
chr10	111689333	111689710
chr10	112928645	112928929
chr10	115315686	115316048
chr10	115384748	115385460
chr10	117063352	117063766
chr10	117629193	117629475
chr10	117710570	117710978
chr10	118141576	118142289
chr10	119239623	119240715
chr10	119819706	119819988
chr10	120112675	120113200
chr10	120202405	120202687
chr10	120428651	120428936
chr10	120751597	120751879
chr10	121475737	121476019
chr10	121476480	121476810
chr10	121587131	121587427
chr10	121626214	121626580
chr10	122096918	122097814
chr10	123076314	123076614
chr10	124866842	124867124
chr10	126978565	126978885
chr10	127041762	127042044
chr10	127063096	127063652
chr10	127069909	127070193
chr10	127266780	127267079
chr10	127290586	127290997
chr10	127311741	127312269
chr10	127512796	127513109
chr10	127526917	127527359
chr10	127621580	127622246
chr10	127667072	127667579
chr10	127676643	127677039
chr10	128035176	128036101
chr10	128058644	128059492
chr10	128082960	128083401
chr10	128232597	128232879
chr10	128270278	128270705
chr10	128303029	128303618
chr10	128322598	128323018
chr10	128337388	128338082
chr10	128409954	128410344
chr10	128493782	128494160
chr10	128525539	128526312
chr10	128565846	128566657
chr10	128704796	128705387
chr10	128779373	128779655
chr10	128821554	128821982
chr10	128923042	128923404
chr11	3123751	3124132
chr11	3179732	3180196
chr11	3202186	3202575
chr11	3451893	3452304
chr11	3514588	3514917
chr11	3515697	3515979
chr11	4096572	4096899
chr11	4118279	4118561
chr11	4160178	4160591
chr11	4186464	4187152
chr11	4848947	4849229
chr11	4849616	4849898
chr11	5098825	5099295
chr11	5099852	5100273
chr11	5444805	5445128
chr11	5521565	5522045
chr11	5542096	5542559
chr11	5707295	5707712
chr11	5761796	5762405
chr11	6291560	6292192
chr11	6388992	6389274
chr11	6444124	6444733
chr11	6528405	6528826
chr11	6546488	6546788
chr11	11809183	11809465
chr11	11844571	11845135
chr11	12374967	12375346
chr11	16508025	16508311
chr11	16951153	16951435
chr11	17158957	17159389
chr11	19020489	19020958
chr11	19753215	19753497
chr11	19925226	19925796
chr11	20200731	20201399
chr11	20332456	20333611
chr11	20542815	20543578
chr11	20632026	20632373
chr11	21090947	21091530
chr11	21370960	21371579
chr11	21571743	21572541
chr11	22286481	22287623
chr11	22859778	22860104
chr11	22982084	22982366
chr11	23007881	23008169
chr11	23255112	23256365
chr11	23305768	23306094
chr11	23306275	23306634
chr11	23497457	23497779
chr11	23665908	23666367
chr11	23770648	23771633
chr11	29172881	29173272
chr11	29247056	29247384
chr11	29373554	29373923
chr11	29692509	29693074
chr11	30026056	30026338
chr11	30986332	30986614
chr11	31870353	31870882
chr11	32642440	32642876
chr11	35324794	35325338
chr11	40755095	40755529
chr11	43681641	43682129
chr11	43747754	43748126
chr11	43919635	43920158
chr11	44470321	44470759
chr11	45955073	45955495
chr11	46166313	46166595
chr11	48817080	48817450
chr11	49203284	49203763
chr11	49243928	49244627
chr11	49712896	49713218
chr11	49846232	49846676
chr11	50130869	50131343
chr11	50174662	50175114
chr11	50224417	50224728
chr11	50236476	50236758
chr11	50292267	50292763
chr11	50325386	50325986
chr11	51584793	51585075
chr11	51635409	51635691
chr11	51688635	51689437
chr11	51823233	51823515
chr11	51915768	51916302
chr11	52360668	52361395
chr11	52396350	52396632
chr11	53299870	53300780
chr11	53308284	53308593
chr11	53430648	53431431
chr11	53763807	53764250
chr11	53931104	53931386
chr11	54112954	54113514
chr11	54215062	54215367
chr11	54787325	54787888
chr11	54860452	54861032
chr11	55077401	55077683
chr11	55097739	55098154
chr11	55461183	55461629
chr11	55469045	55469861
chr11	57962303	57962610
chr11	58103377	58104442
chr11	58323054	58323396
chr11	58330118	58330792
chr11	58904412	58904755
chr11	58954700	58955078
chr11	59227691	59228326
chr11	59506240	59506703
chr11	59665184	59665466
chr11	59809731	59810227
chr11	59839414	59839762
chr11	60046113	60046594
chr11	60115143	60115581
chr11	60210412	60210703
chr11	60352537	60353269
chr11	60417008	60417396
chr11	60537236	60537621
chr11	60707355	60707794
chr11	60811166	60811448
chr11	60878374	60879152
chr11	60913393	60913894
chr11	61091535	61091817
chr11	61174637	61175380
chr11	61267076	61267440
chr11	61494158	61494556
chr11	61504881	61505173
chr11	61762099	61762541
chr11	61930040	61930514
chr11	62076599	62077184
chr11	62281031	62281357
chr11	62457801	62458466
chr11	62549804	62550380
chr11	62550984	62551450
chr11	62602684	62603035
chr11	62756763	62757217
chr11	62820549	62821087
chr11	63922257	63922582
chr11	64079448	64079892
chr11	67024613	67025020
chr11	67455008	67455290
chr11	68092113	68092533
chr11	68691393	68691978
chr11	68852805	68853225
chr11	68967835	68968244
chr11	69122662	69123011
chr11	69323462	69323782
chr11	69366290	69366591
chr11	69395433	69396101
chr11	69410617	69411066
chr11	69579212	69579684
chr11	69579872	69580172
chr11	69605306	69605588
chr11	69671317	69671601
chr11	69681926	69682310
chr11	69758648	69759106
chr11	69795347	69795907
chr11	69837891	69838652
chr11	69846105	69846781
chr11	69880953	69881442
chr11	69901394	69901833
chr11	69913924	69914261
chr11	69948225	69948516
chr11	70014991	70015388
chr11	70021101	70021633
chr11	70237594	70237948
chr11	70431734	70432046
chr11	70432205	70432698
chr11	70451888	70452743
chr11	70668501	70669815
chr11	70764061	70764560
chr11	70969885	70970400
chr11	71019050	71019900
chr11	72606947	72607322
chr11	72796013	72796465
chr11	73161039	73161321
chr11	73177110	73177612
chr11	73199104	73199470
chr11	74638299	74638780
chr11	74723388	74723736
chr11	74770720	74771058
chr11	74830278	74830747
chr11	74896393	74896746
chr11	74925719	74926266
chr11	75461521	75461844
chr11	75510252	75510744
chr11	75531720	75532069
chr11	75630616	75631047
chr11	75732751	75733148
chr11	75813264	75813546
chr11	76406709	76407116
chr11	76763322	76763710
chr11	76846827	76847286
chr11	77078460	77079017
chr11	77215811	77216267
chr11	77762734	77763174
chr11	78115392	78115677
chr11	78176371	78176722
chr11	78245850	78246223
chr11	78328143	78328632
chr11	78498036	78498320
chr11	78550694	78550983
chr11	78697472	78698097
chr11	79224264	79224555
chr11	79254322	79254923
chr11	79644704	79645049
chr11	79730283	79730714
chr11	79878412	79878694
chr11	79962197	79962479
chr11	79992813	79993276
chr11	80428513	80428911
chr11	80476171	80476587
chr11	81996703	81997058
chr11	82071128	82071410
chr11	82763869	82764627
chr11	82870356	82870884
chr11	82890638	82890920
chr11	83472798	83473177
chr11	83534616	83535114
chr11	83556472	83556759
chr11	84179180	84179526
chr11	84818250	84818532
chr11	84819330	84819732
chr11	84870411	84870693
chr11	84879970	84880255
chr11	85140142	85140568
chr11	85234621	85235093
chr11	85310749	85311031
chr11	85352818	85353215
chr11	85649089	85649678
chr11	85809999	85810440
chr11	86357995	86358324
chr11	86484093	86484812
chr11	86757028	86758433
chr11	86807219	86807516
chr11	87108935	87109343
chr11	87127108	87127453
chr11	87404116	87404655
chr11	87591745	87592254
chr11	87737066	87737591
chr11	88638777	88639163
chr11	88873638	88873920
chr11	89060591	89060873
chr11	89947984	89948266
chr11	90249214	90249524
chr11	90638069	90638466
chr11	93885260	93886111
chr11	93955648	93955984
chr11	93968136	93968574
chr11	93995141	93995897
chr11	94549033	94549649
chr11	94629449	94629959
chr11	95258947	95259378
chr11	95309688	95310569
chr11	95384569	95385053
chr11	95402404	95402784
chr11	95858576	95859159
chr11	96075612	96076180
chr11	96413675	96414153
chr11	96777367	96778081
chr11	96788931	96789536
chr11	96829613	96829992
chr11	96977420	96977870
chr11	97050701	97051308
chr11	97152521	97152803
chr11	97188081	97188742
chr11	97415639	97415947
chr11	97450127	97450508
chr11	97744917	97745570
chr11	97766512	97766904
chr11	97883692	97884312
chr11	97988022	97988696
chr11	98203513	98203798
chr11	98438801	98439083
chr11	98587997	98588661
chr11	98623435	98623828
chr11	98682312	98682870
chr11	98809746	98810059
chr11	98907524	98907806
chr11	98951514	98951796
chr11	99024103	99024667
chr11	99055805	99056140
chr11	99230353	99230697
chr11	100320036	100320318
chr11	100363209	100363491
chr11	100397386	100397811
chr11	100527644	100528073
chr11	100622568	100622888
chr11	100702292	100702765
chr11	100939182	100939963
chr11	100969261	100969787
chr11	100970035	100970385
chr11	101119824	101120251
chr11	101170979	101171330
chr11	101442267	101442773
chr11	101465973	101466463
chr11	101551957	101552348
chr11	101552552	101552955
chr11	101687447	101687904
chr11	101732817	101733175
chr11	101984579	101984965
chr11	102087526	102087808
chr11	102245046	102245473
chr11	102284914	102285303
chr11	102296998	102297292
chr11	102308872	102309321
chr11	102408376	102408750
chr11	102467014	102467483
chr11	102880821	102881236
chr11	103028424	103028769
chr11	103051346	103051628
chr11	103132583	103133236
chr11	103158810	103159135
chr11	103267056	103267698
chr11	103412422	103412704
chr11	103966306	103966930
chr11	104550255	104550683
chr11	105180477	105181106
chr11	105589296	105589640
chr11	106013415	106013697
chr11	106083993	106084709
chr11	106256070	106256352
chr11	106272713	106273045
chr11	106488345	106488793
chr11	106788591	106789325
chr11	107479340	107479923
chr11	108425132	108425552
chr11	108920540	108920822
chr11	109425314	109426044
chr11	109439712	109439994
chr11	109611347	109611935
chr11	109650234	109650596
chr11	111555560	111555842
chr11	113751367	113751721
chr11	115187251	115187792
chr11	115241453	115241735
chr11	115276750	115277428
chr11	115514162	115514575
chr11	115536247	115536647
chr11	115564202	115564484
chr11	115612060	115612401
chr11	115627956	115628325
chr11	115765244	115765526
chr11	115813437	115813966
chr11	116023843	116024248
chr11	116024406	116024688
chr11	116087043	116087656
chr11	116273807	116274089
chr11	116433656	116434140
chr11	116490286	116490589
chr11	116843100	116843753
chr11	116853019	116853696
chr11	117081456	117081966
chr11	117168806	117169158
chr11	117654325	117654786
chr11	117849056	117849427
chr11	117949742	117950057
chr11	117963414	117963696
chr11	117968909	117969641
chr11	117987182	117987529
chr11	118248810	118249100
chr11	118289936	118290732
chr11	118633502	118633784
chr11	119041237	119041519
chr11	119299938	119300245
chr11	119603115	119603397
chr11	119933194	119933520
chr11	119942611	119943229
chr11	119989182	119989471
chr11	120086947	120087229
chr11	120098750	120099102
chr11	120189750	120190518
chr11	120467349	120467631
chr11	120572963	120573605
chr11	120598494	120598776
chr11	120632654	120632978
chr11	120643554	120643836
chr11	120824311	120824658
chr11	120932915	120933197
chr11	121204226	121204552
chr11	121236797	121237328
chr11	121353889	121354369
chr11	121388129	121388768
chr11	121451618	121452052
chr11	121672972	121673254
chr12	3309729	3310047
chr12	3426345	3427084
chr12	3791763	3792369
chr12	3808201	3808538
chr12	4082578	4082889
chr12	4768798	4769256
chr12	4781917	4782295
chr12	4817298	4817850
chr12	4917030	4917553
chr12	5095344	5095626
chr12	8313459	8313741
chr12	8499620	8500076
chr12	8921597	8922309
chr12	9001965	9002247
chr12	10390757	10391207
chr12	11221708	11222197
chr12	12498530	12498893
chr12	12904484	12904825
chr12	12973028	12973516
chr12	13249325	13249607
chr12	16853534	16853884
chr12	17266507	17266855
chr12	17690521	17691188
chr12	17881578	17881860
chr12	21286325	21286607
chr12	21373472	21373903
chr12	24572083	24572496
chr12	24593212	24593645
chr12	24651051	24651366
chr12	24680396	24680678
chr12	24831188	24831580
chr12	24974778	24975218
chr12	25096031	25096567
chr12	27293549	27293849
chr12	28684216	28684560
chr12	29083913	29084228
chr12	31499327	31499911
chr12	31950441	31950992
chr12	32819972	32820254
chr12	32954154	32954548
chr12	33147576	33147873
chr12	33235567	33236417
chr12	34076152	34076547
chr12	36381539	36381821
chr12	38778083	38778518
chr12	40037361	40037643
chr12	40222423	40223072
chr12	40223251	40223767
chr12	40445763	40446395
chr12	40537984	40538266
chr12	41023537	41023949
chr12	44209639	44210300
chr12	44269010	44269680
chr12	48345764	48346132
chr12	50461301	50461685
chr12	51347726	51348493
chr12	51692107	51692525
chr12	51828788	51829313
chr12	54656405	54656969
chr12	54696251	54696690
chr12	54984904	54985295
chr12	55080059	55080670
chr12	55302517	55302988
chr12	55446906	55447221
chr12	55492405	55492823
chr12	55518194	55518608
chr12	55836223	55836746
chr12	57230359	57230732
chr12	59011603	59012348
chr12	59130676	59131245
chr12	59219574	59220237
chr12	64965341	64965815
chr12	65037050	65037486
chr12	65073876	65074312
chr12	65172571	65173151
chr12	69183769	69184124
chr12	69197188	69197633
chr12	69227815	69228212
chr12	69371541	69372082
chr12	69497234	69497560
chr12	69537635	69538059
chr12	69724701	69725261
chr12	69892911	69893295
chr12	70347277	70347883
chr12	70539906	70540400
chr12	70598016	70598545
chr12	70825515	70826112
chr12	70910335	70910855
chr12	70937561	70937955
chr12	70968705	70969026
chr12	70974609	70974949
chr12	71015360	71015673
chr12	71015886	71016251
chr12	71136402	71136875
chr12	71831030	71831445
chr12	72085246	72085757
chr12	72535947	72536479
chr12	72760459	72760952
chr12	73286824	73287130
chr12	73907528	73908291
chr12	73964472	73964887
chr12	75320909	75321232
chr12	75595707	75596499
chr12	75669267	75669549
chr12	76307952	76308317
chr12	76369713	76370407
chr12	76403797	76404264
chr12	76837416	76837752
chr12	76961790	76962792
chr12	77238138	77238547
chr12	78225875	78226540
chr12	78350797	78351178
chr12	78861702	78862214
chr12	79172213	79172783
chr12	79296357	79296709
chr12	79488566	79488848
chr12	79864593	79864915
chr12	80132577	80132863
chr12	80463265	80463691
chr12	80643851	80644218
chr12	80790512	80791245
chr12	80945556	80946174
chr12	81594843	81595278
chr12	81631384	81631666
chr12	81688308	81688797
chr12	83411862	83412144
chr12	83520408	83520847
chr12	83597065	83597488
chr12	83631589	83632447
chr12	83688172	83688467
chr12	83921958	83922255
chr12	84142140	84142530
chr12	84175550	84175961
chr12	84193499	84193949
chr12	84317123	84317520
chr12	84361667	84362367
chr12	84450946	84451518
chr12	84617217	84617682
chr12	84773026	84773470
chr12	84970697	84971011
chr12	84996326	84996697
chr12	85374695	85374996
chr12	85455115	85455597
chr12	85486036	85486443
chr12	85571163	85571523
chr12	85571935	85572222
chr12	85705487	85705961
chr12	85746000	85746362
chr12	85824413	85825331
chr12	86241722	86242073
chr12	86726219	86726503
chr12	86800848	86801710
chr12	86824808	86825357
chr12	86833821	86834201
chr12	87147677	87148028
chr12	87198437	87198932
chr12	87266340	87266676
chr12	87388248	87388987
chr12	90745069	90745479
chr12	91028568	91028850
chr12	91384077	91384597
chr12	91488444	91488726
chr12	91589475	91589827
chr12	91590253	91590727
chr12	91849095	91849540
chr12	95371942	95372224
chr12	95491765	95492206
chr12	98258837	98259384
chr12	98900998	98901280
chr12	99627768	99628120
chr12	100187167	100187825
chr12	100199356	100199638
chr12	100724854	100725487
chr12	101958113	101958395
chr12	102439553	102439852
chr12	102468823	102469185
chr12	102743392	102743839
chr12	102757622	102758040
chr12	103425736	103426248
chr12	103532065	103532377
chr12	104345216	104345500
chr12	104415696	104416183
chr12	105032319	105032694
chr12	105602521	105603026
chr12	105684935	105685359
chr12	108116087	108116369
chr12	108179480	108180061
chr12	108275469	108275942
chr12	108333719	108334220
chr12	108455271	108455642
chr12	108757803	108758252
chr12	108835509	108836037
chr12	110020788	110021085
chr12	110446672	110447012
chr12	110542580	110542862
chr12	110591287	110591784
chr12	110696714	110696996
chr12	110844878	110845382
chr12	110889219	110889501
chr12	110992060	110992707
chr12	111038635	111039065
chr12	111353212	111353524
chr12	111537662	111538188
chr12	111574271	111574596
chr12	111732297	111732674
chr12	111813910	111814499
chr12	111966682	111966972
chr12	112644643	112645023
chr12	112693515	112693806
chr12	112829159	112829647
chr12	113000818	113001100
chr12	113074506	113074825
chr12	113119329	113119611
chr12	113140198	113140632
chr12	116047638	116047926
chr12	116280617	116281573
chr12	116405418	116405717
chr12	118301670	118302609
chr13	3610835	3611260
chr13	3876580	3876862
chr13	4609248	4609530
chr13	4771679	4771961
chr13	5424104	5424441
chr13	5845290	5845765
chr13	6192325	6192752
chr13	6193522	6194068
chr13	6529861	6530143
chr13	6547905	6548388
chr13	8885545	8886071
chr13	8995762	8996339
chr13	12257701	12258238
chr13	12395006	12395588
chr13	12565548	12565884
chr13	13589991	13590405
chr13	13954113	13954792
chr13	13954959	13955241
chr13	14063164	14064093
chr13	14613205	14613523
chr13	14629857	14630224
chr13	17695051	17695370
chr13	20433298	20433580
chr13	21179798	21180080
chr13	21233694	21233976
chr13	21234318	21234600
chr13	21362639	21363052
chr13	21506494	21506776
chr13	22028769	22029051
chr13	23287164	23287566
chr13	23368993	23369275
chr13	23424142	23424951
chr13	23488594	23488885
chr13	23518855	23519139
chr13	23531838	23532120
chr13	23620917	23621201
chr13	23683738	23684230
chr13	23698301	23698725
chr13	23738901	23739200
chr13	24280645	24280927
chr13	24761496	24761884
chr13	24800859	24801141
chr13	24831784	24832129
chr13	28758156	28758495
chr13	28853932	28854214
chr13	29202551	29202883
chr13	29247342	29247912
chr13	29985657	29985998
chr13	29986152	29986665
chr13	30192707	30192989
chr13	30336624	30336960
chr13	30544869	30545542
chr13	32338264	32338651
chr13	32493134	32493416
chr13	32610853	32611135
chr13	32801632	32802092
chr13	33004520	33004838
chr13	34078409	34078691
chr13	34162844	34163239
chr13	34652476	34653039
chr13	34709385	34709832
chr13	35212134	35212416
chr13	35905893	35906341
chr13	35947229	35947770
chr13	36116989	36117434
chr13	36322535	36322817
chr13	36578562	36578844
chr13	37459794	37460382
chr13	37666383	37666823
chr13	37993818	37994304
chr13	38635066	38635451
chr13	38658843	38659125
chr13	38960403	38960685
chr13	41249737	41250019
chr13	41358661	41359214
chr13	41605192	41605675
chr13	41642495	41642777
chr13	41757555	41757875
chr13	42575804	42576197
chr13	43303968	43304447
chr13	43398382	43398897
chr13	43530712	43530994
chr13	43560046	43560704
chr13	43684629	43684911
chr13	44228792	44229182
chr13	44306344	44306754
chr13	44673741	44674023
chr13	44869564	44869859
chr13	45389702	45390011
chr13	46727345	46727631
chr13	46840751	46841033
chr13	46930248	46930585
chr13	47042921	47043849
chr13	47336074	47336567
chr13	48546228	48546986
chr13	49187660	49187942
chr13	49216004	49216302
chr13	49341593	49341875
chr13	49420884	49421426
chr13	49436161	49436443
chr13	49481669	49481951
chr13	49652550	49653315
chr13	50007974	50008256
chr13	51348536	51348818
chr13	51429141	51429423
chr13	51644977	51645273
chr13	51651671	51652001
chr13	51846466	51846915
chr13	52583139	52583473
chr13	52765684	52766199
chr13	54101370	54101685
chr13	54490734	54491113
chr13	54589758	54590412
chr13	54666556	54666838
chr13	54687948	54688230
chr13	54693702	54694141
chr13	54788905	54789363
chr13	55362545	55363082
chr13	55444939	55445242
chr13	55536352	55536818
chr13	55544981	55545343
chr13	55622442	55622784
chr13	55727636	55727991
chr13	56178682	56178972
chr13	58128895	58129212
chr13	58402236	58402688
chr13	58807023	58807305
chr13	59474950	59475487
chr13	59585136	59585514
chr13	59769862	59770387
chr13	60177164	60177830
chr13	60409702	60409984
chr13	63205836	63206243
chr13	63343408	63343690
chr13	63349673	63350120
chr13	63567686	63568075
chr13	63815145	63815620
chr13	63919195	63919477
chr13	64020692	64020974
chr13	64152855	64153481
chr13	64432522	64432806
chr13	65112535	65112817
chr13	65241110	65241559
chr13	66932847	66933129
chr13	69230661	69231128
chr13	69388081	69388469
chr13	69535050	69535380
chr13	69611326	69612112
chr13	69633644	69633926
chr13	73330763	73331045
chr13	73498844	73499126
chr13	74062051	74062376
chr13	74770459	74770821
chr13	75707437	75707733
chr13	75797698	75797980
chr13	76018336	76018663
chr13	76098530	76098841
chr13	79903103	79903385
chr13	81657494	81658077
chr13	81783284	81783800
chr13	85289517	85289878
chr13	86046581	86046863
chr13	89739369	89739669
chr13	90089245	90089700
chr13	90897155	90897437
chr13	91460328	91460836
chr13	91741564	91741846
chr13	92354697	92355322
chr13	92610921	92611382
chr13	92647692	92648102
chr13	93303545	93303896
chr13	93498542	93498972
chr13	94106351	94106642
chr13	94398729	94399011
chr13	95794637	95794919
chr13	95849363	95849697
chr13	96542336	96543150
chr13	96670559	96671480
chr13	98316795	98317094
chr13	98815137	98815756
chr13	98926293	98926609
chr13	99058237	99058668
chr13	99353529	99353811
chr13	100650811	100651288
chr13	100744197	100744552
chr13	100786354	100786728
chr13	100832483	100832765
chr13	100833176	100833746
chr13	101694802	101695084
chr13	101767548	101767985
chr13	101768283	101768592
chr13	103774149	103774678
chr13	103977802	103978085
chr13	104109755	104110082
chr13	106946918	106947217
chr13	107890531	107890861
chr13	108158639	108159132
chr13	108316147	108316508
chr13	109229649	109230134
chr13	109775950	109776352
chr13	110394560	110394842
chr13	110943152	110943625
chr13	111237820	111238102
chr13	111454213	111454495
chr13	111502052	111502372
chr13	111725117	111725805
chr13	112464039	112464635
chr13	112722783	112723065
chr13	112800771	112801135
chr13	112987487	112987845
chr13	113046404	113046686
chr13	114584507	114585062
chr13	114593101	114593383
chr13	115101664	115101972
chr13	119690140	119690617
chr13	119755844	119756129
chr13	119789883	119790192
chr13	119836642	119836924
chr14	7674074	7674399
chr14	8172888	8173212
chr14	8557332	8557614
chr14	11553642	11553939
chr14	14345779	14346267
chr14	14633082	14633457
chr14	16364868	16365276
chr14	18238461	18239158
chr14	18270708	18271398
chr14	20082822	20083212
chr14	20393208	20393729
chr14	20640603	20641312
chr14	20661316	20661598
chr14	20765782	20766151
chr14	20805193	20805533
chr14	20928985	20929632
chr14	21052171	21052616
chr14	21499976	21501108
chr14	21831148	21831484
chr14	21987565	21988399
chr14	23772408	23772690
chr14	24232589	24232885
chr14	25226453	25226735
chr14	25694083	25694365
chr14	25796030	25796312
chr14	26579946	26580228
chr14	26970308	26970893
chr14	27429123	27429416
chr14	27508304	27508599
chr14	29968376	29968773
chr14	30256924	30257206
chr14	31128631	31129178
chr14	31251333	31251686
chr14	31495887	31496169
chr14	31640623	31641366
chr14	31669324	31669606
chr14	31963509	31963801
chr14	31994120	31994459
chr14	32159785	32160067
chr14	32201760	32202089
chr14	33320161	33320477
chr14	33446986	33447600
chr14	34310064	34310346
chr14	34363396	34363799
chr14	34673614	34674031
chr14	34769334	34769616
chr14	37135112	37135527
chr14	40966871	40967380
chr14	45219459	45219923
chr14	45318011	45318293
chr14	45329783	45330184
chr14	45423125	45423487
chr14	45658153	45658697
chr14	45773095	45773377
chr14	46636393	46636678
chr14	46760330	46760651
chr14	46821863	46822295
chr14	46831615	46832457
chr14	46882543	46882855
chr14	46999569	46999851
chr14	47277080	47277561
chr14	47417807	47418089
chr14	47533523	47533805
chr14	47649634	47649954
chr14	48446080	48446427
chr14	49066372	49066962
chr14	49580462	49580974
chr14	50807608	50808214
chr14	51065117	51065446
chr14	51913535	51913819
chr14	52019530	52020252
chr14	52103627	52104408
chr14	52244590	52244951
chr14	52257730	52258110
chr14	52279179	52279634
chr14	54426607	54426956
chr14	54463920	54464202
chr14	54517419	54517795
chr14	54528428	54528710
chr14	54553736	54554207
chr14	54602787	54603419
chr14	54618024	54618306
chr14	54686346	54687327
chr14	54768422	54768704
chr14	54863809	54864415
chr14	54876391	54877192
chr14	54893740	54894076
chr14	55014551	55015754
chr14	55560064	55560346
chr14	55671917	55672521
chr14	55681666	55681954
chr14	55724420	55724816
chr14	55884763	55885045
chr14	56668015	56668547
chr14	57826068	57826724
chr14	57840453	57840735
chr14	57889817	57890515
chr14	59440749	59441100
chr14	60251364	60251646
chr14	60265159	60265469
chr14	60528987	60529269
chr14	61046024	61046306
chr14	61172590	61173399
chr14	61331058	61331340
chr14	61360027	61360309
chr14	61439868	61440238
chr14	61680761	61681178
chr14	61998570	61998978
chr14	62331813	62332279
chr14	62836991	62837282
chr14	62879704	62880131
chr14	63178003	63178409
chr14	64300110	64300481
chr14	64652639	64653047
chr14	64885205	64885554
chr14	64949966	64950558
chr14	65097983	65098411
chr14	65149771	65150340
chr14	65343563	65344289
chr14	65900274	65900556
chr14	67018084	67018417
chr14	67715395	67716201
chr14	69805572	69805952
chr14	70206286	70206602
chr14	70443307	70443589
chr14	70577503	70577973
chr14	73237882	73238164
chr14	73474750	73475109
chr14	74840969	74841251
chr14	74848189	74848473
chr14	75284030	75284485
chr14	75754260	75754587
chr14	75786886	75787369
chr14	75834431	75835025
chr14	75844765	75845463
chr14	77346266	77346548
chr14	77485172	77485646
chr14	78732807	78733119
chr14	78733521	78733803
chr14	78849039	78849522
chr14	79390210	79390702
chr14	79426188	79426645
chr14	79480957	79481449
chr14	79587278	79587621
chr14	87415986	87416391
chr14	93890302	93890763
chr14	99298845	99299215
chr14	100285645	100285932
chr14	101640397	101640679
chr14	101653723	101654005
chr14	102981998	102982300
chr14	102982825	102983117
chr14	103070065	103070532
chr14	105417912	105418562
chr14	105588453	105588890
chr14	105732043	105732379
chr14	118635709	118636012
chr14	118706101	118706913
chr14	118912032	118912314
chr14	118937621	118938029
chr14	119007444	119007726
chr14	120477338	120477638
chr14	120477945	120478260
chr14	120846256	120846538
chr14	120910607	120910917
chr14	122181117	122181524
chr14	122534201	122534483
chr14	122917179	122917500
chr14	122983551	122983833
chr15	4026386	4026837
chr15	5116145	5116647
chr15	7857245	7857693
chr15	7931600	7932240
chr15	10981763	10982045
chr15	11036731	11037115
chr15	12204521	12205222
chr15	12739701	12740289
chr15	12824511	12825057
chr15	25622246	25622893
chr15	25886450	25886732
chr15	25948425	25948707
chr15	25956909	25957327
chr15	25984456	25984738
chr15	28025869	28026329
chr15	28181953	28182235
chr15	31224331	31224613
chr15	34082432	34083225
chr15	35296564	35296856
chr15	36282163	36282981
chr15	36609218	36609632
chr15	36716070	36716467
chr15	36793936	36794258
chr15	37007564	37007948
chr15	37960795	37961307
chr15	38300688	38301223
chr15	38440185	38440577
chr15	38470456	38471040
chr15	38519202	38519911
chr15	39938085	39938413
chr15	43477169	43477687
chr15	44427573	44428378
chr15	44619464	44619780
chr15	52785835	52786162
chr15	53802621	53802903
chr15	55112314	55112596
chr15	55119876	55120195
chr15	55551016	55551352
chr15	55557340	55557622
chr15	57694010	57694292
chr15	57892264	57892936
chr15	57912022	57912521
chr15	58888602	58889018
chr15	59314801	59315309
chr15	59448950	59449232
chr15	59596652	59596985
chr15	59728373	59728656
chr15	59784142	59784453
chr15	61972169	61972451
chr15	62223809	62224091
chr15	63400344	63400626
chr15	64223387	64223711
chr15	65787251	65787550
chr15	66807213	66807538
chr15	66968820	66969237
chr15	67176639	67177021
chr15	68363251	68363740
chr15	73060774	73061309
chr15	73067471	73068030
chr15	73090209	73090776
chr15	73512540	73512906
chr15	73645866	73646232
chr15	74896204	74896486
chr15	75616215	75617231
chr15	75679017	75679498
chr15	75842022	75842430
chr15	75909236	75909590
chr15	75940934	75941493
chr15	76080506	76081112
chr15	76198746	76199084
chr15	76350857	76351357
chr15	76369002	76369284
chr15	76380055	76380903
chr15	76476966	76477481
chr15	76511548	76511970
chr15	76576324	76576816
chr15	76607239	76607521
chr15	76625939	76626501
chr15	76659687	76660189
chr15	76671698	76672321
chr15	76723684	76724015
chr15	77036648	77036941
chr15	77306686	77307189
chr15	77842286	77843014
chr15	77928983	77929296
chr15	77970657	77971121
chr15	78173924	78174279
chr15	78406171	78406534
chr15	78447908	78448356
chr15	78532051	78532333
chr15	78624518	78625018
chr15	78719487	78719769
chr15	78877105	78877606
chr15	79062653	79063530
chr15	79347860	79348142
chr15	79369303	79369585
chr15	79546225	79546917
chr15	79741641	79741997
chr15	79774219	79774555
chr15	80233863	80234334
chr15	80255187	80255510
chr15	80471128	80471410
chr15	80533181	80533575
chr15	80710597	80711106
chr15	80936669	80936951
chr15	81190753	81191231
chr15	81264515	81264797
chr15	81361162	81361444
chr15	81585412	81585695
chr15	81745644	81746076
chr15	81802467	81802749
chr15	81810177	81810568
chr15	81810725	81811270
chr15	81871994	81872331
chr15	81960339	81960885
chr15	82016169	82016451
chr15	82147050	82147829
chr15	82338809	82339091
chr15	82346027	82346364
chr15	82379817	82380216
chr15	82813987	82814269
chr15	82987685	82987967
chr15	83100100	83100391
chr15	83149130	83149670
chr15	83171779	83172538
chr15	83349931	83350213
chr15	83724841	83725459
chr15	84168206	84168742
chr15	84922945	84923227
chr15	85036800	85037297
chr15	85610845	85611181
chr15	85634336	85635150
chr15	85653525	85654228
chr15	85669508	85669790
chr15	88751125	88751407
chr15	88752300	88752582
chr15	88819081	88819823
chr15	88862001	88862457
chr15	89075563	89075863
chr15	89211097	89211379
chr15	89315067	89315494
chr15	89355550	89356021
chr15	89429488	89430037
chr15	89480869	89481151
chr15	91377225	91377507
chr15	93275322	93275740
chr15	93734110	93734601
chr15	94543554	94543903
chr15	96285596	96285878
chr15	98181270	98181567
chr15	98533728	98534477
chr15	98567620	98568124
chr15	98917720	98918326
chr15	98953264	98953650
chr15	99074726	99075022
chr15	99251956	99252688
chr15	99294567	99294849
chr15	99393570	99393852
chr15	99651343	99651625
chr15	99702145	99702453
chr15	99725599	99725900
chr15	99772691	99772973
chr15	99875221	99875516
chr15	99972804	99973119
chr15	100038222	100038509
chr15	100081474	100081756
chr15	100494805	100495094
chr15	100614790	100615391
chr15	101246381	101246663
chr15	101283937	101284400
chr15	101374074	101374402
chr15	102135942	102136377
chr15	102247462	102247744
chr15	102279193	102279863
chr15	102350578	102350943
chr15	102405259	102406144
chr15	102517720	102518314
chr15	102624999	102625599
chr15	102721565	102721913
chr15	103239940	103240795
chr15	103272527	103272948
chr15	103323526	103323936
chr16	3743711	3744501
chr16	3884344	3884724
chr16	3908633	3908990
chr16	4489248	4489720
chr16	4541769	4542051
chr16	4586659	4587096
chr16	4789928	4790490
chr16	4879879	4880161
chr16	4963982	4964571
chr16	5013394	5013833
chr16	5049638	5050437
chr16	5432185	5432467
chr16	8540532	8541015
chr16	8637831	8638113
chr16	8671868	8672229
chr16	8829691	8830187
chr16	8862561	8862843
chr16	10545324	10545606
chr16	10992945	10993257
chr16	11066178	11066485
chr16	11134568	11135044
chr16	11175813	11176297
chr16	11254106	11254623
chr16	11909132	11909672
chr16	13109444	13110058
chr16	13505165	13505447
chr16	13780565	13781004
chr16	13818885	13819443
chr16	13902773	13903064
chr16	14159359	14159890
chr16	14361740	14362167
chr16	14705952	14706287
chr16	15637572	15637870
chr16	15886882	15887474
chr16	16983272	16983567
chr16	17132031	17132865
chr16	17405423	17405785
chr16	17451792	17452295
chr16	17508764	17509046
chr16	17530686	17531104
chr16	17891243	17891644
chr16	17922077	17922359
chr16	18626445	18626895
chr16	18811618	18812099
chr16	18876491	18877080
chr16	20098021	20098356
chr16	20517683	20517965
chr16	20611161	20611591
chr16	20716097	20716486
chr16	20717302	20717899
chr16	21204495	21204919
chr16	21423164	21423446
chr16	21694679	21695238
chr16	22067616	22068082
chr16	22077181	22077463
chr16	22265645	22266243
chr16	22898898	22899328
chr16	23107400	23107767
chr16	24460954	24461277
chr16	25059098	25059594
chr16	25899502	25899784
chr16	26581500	26581821
chr16	30065385	30065716
chr16	30513869	30514151
chr16	30550345	30550627
chr16	30599671	30600009
chr16	31199864	31200388
chr16	31201077	31201423
chr16	31275023	31275305
chr16	31291003	31291433
chr16	31592939	31593411
chr16	31933098	31933380
chr16	31948363	31948645
chr16	32002935	32003296
chr16	32057887	32058169
chr16	32079103	32079526
chr16	32277485	32277767
chr16	32430568	32430850
chr16	32859083	32859391
chr16	32914501	32914855
chr16	33056192	33056554
chr16	33184864	33185292
chr16	33380484	33380774
chr16	33829247	33829552
chr16	34807359	34807661
chr16	35022238	35022520
chr16	35363689	35364041
chr16	35490553	35490898
chr16	35869056	35869338
chr16	36071714	36072129
chr16	36827954	36828329
chr16	36875143	36875425
chr16	37441070	37441727
chr16	37469070	37469352
chr16	37539467	37540144
chr16	37654148	37654707
chr16	37814269	37814660
chr16	38088705	38089597
chr16	38392131	38392413
chr16	38452267	38453093
chr16	38522613	38523078
chr16	38549976	38550292
chr16	38562712	38563183
chr16	42190252	42190534
chr16	42875078	42875413
chr16	43889458	43890060
chr16	44140011	44140431
chr16	44347417	44347734
chr16	44724441	44724838
chr16	45070428	45070893
chr16	46010120	46010627
chr16	46497067	46497843
chr16	48127095	48127377
chr16	49698967	49699444
chr16	50432056	50432388
chr16	51923649	51924025
chr16	52031205	52031872
chr16	52452652	52453156
chr16	55838359	55839060
chr16	55895307	55895846
chr16	55973769	55974167
chr16	56029457	56029783
chr16	56037356	56037780
chr16	56942590	56942872
chr16	57231072	57231666
chr16	57398138	57398624
chr16	57606824	57607199
chr16	58408119	58408508
chr16	58727823	58728127
chr16	59361345	59361627
chr16	62786695	62787158
chr16	62847153	62847474
chr16	64851464	64851850
chr16	67621019	67621569
chr16	75766710	75767238
chr16	78376802	78377262
chr16	83493221	83493503
chr16	85148685	85149346
chr16	85173402	85173963
chr16	87307356	87307698
chr16	87612205	87612487
chr16	87784260	87784635
chr16	90143704	90144320
chr16	90220442	90220969
chr16	90284341	90284920
chr16	90810253	90810604
chr16	90934571	90934853
chr16	91011167	91011449
chr16	91406274	91406604
chr16	91485097	91485428
chr16	91597629	91597916
chr16	91647022	91647926
chr16	91728566	91729485
chr16	92399816	92400310
chr16	92428162	92428565
chr16	92465909	92466472
chr16	92565583	92565924
chr16	92608423	92608938
chr16	92696357	92696679
chr16	92696975	92697551
chr16	92720780	92721172
chr16	93006598	93006947
chr16	93711330	93712258
chr16	93831684	93832438
chr16	93883628	93884226
chr16	94173781	94174063
chr16	94227684	94228139
chr16	94312665	94313023
chr16	94497655	94498221
chr16	94526266	94526991
chr16	94536674	94537415
chr16	95702534	95702827
chr16	95945410	95945825
chr16	96127938	96128220
chr16	97922208	97922983
chr16	97962243	97962749
chr16	97997405	97997752
chr17	3114676	3115219
chr17	3419147	3419698
chr17	3557455	3558035
chr17	4908384	4908718
chr17	5091861	5092143
chr17	5189723	5190146
chr17	5440353	5440635
chr17	5491512	5491794
chr17	5492141	5492423
chr17	5934765	5935161
chr17	6079767	6080049
chr17	6317329	6317772
chr17	6430058	6430353
chr17	6601805	6602087
chr17	6655397	6655726
chr17	6827655	6828029
chr17	6948915	6949197
chr17	7945671	7946112
chr17	8165126	8165473
chr17	8283342	8283772
chr17	8856653	8857080
chr17	9644118	9644400
chr17	9675692	9676034
chr17	9756532	9757028
chr17	10054657	10055065
chr17	10840113	10840415
chr17	12318517	12318799
chr17	12327723	12328246
chr17	12804708	12804993
chr17	12992341	12992623
chr17	13007469	13008191
chr17	14545990	14546438
chr17	14942978	14943368
chr17	15375614	15375968
chr17	15564207	15564671
chr17	15704368	15704729
chr17	15778261	15778543
chr17	17234584	17234947
chr17	17294085	17294386
chr17	17373852	17374541
chr17	17624330	17625476
chr17	17826920	17827599
chr17	17837751	17838298
chr17	17910032	17910403
chr17	20945094	20945722
chr17	21008805	21009151
chr17	21707465	21707777
chr17	23725916	23726264
chr17	23726429	23727114
chr17	23802758	23803356
chr17	23925118	23925400
chr17	24251344	24251696
chr17	24351917	24352269
chr17	24454807	24455559
chr17	24470060	24470367
chr17	24527699	24528526
chr17	24549473	24550485
chr17	24707435	24707798
chr17	24804341	24804625
chr17	24850084	24850605
chr17	24886085	24886941
chr17	24936731	24937306
chr17	24960636	24960967
chr17	25015561	25016431
chr17	25115699	25116012
chr17	25273511	25273814
chr17	25727445	25727922
chr17	25868153	25868511
chr17	25919855	25920700
chr17	25985488	25985922
chr17	26138402	26138780
chr17	26243854	26244210
chr17	26676575	26676978
chr17	26715213	26715768
chr17	26885796	26886133
chr17	26916903	26917296
chr17	26932857	26933390
chr17	26939146	26940195
chr17	26946512	26946887
chr17	27057098	27057380
chr17	27565477	27565847
chr17	27712718	27713130
chr17	27856583	27856935
chr17	28232351	28232999
chr17	28313215	28313718
chr17	28340898	28341180
chr17	28691062	28691465
chr17	28952550	28952852
chr17	29032441	29032917
chr17	29062332	29062614
chr17	29095279	29095820
[truncated: 2,882 more rows]
