# Supplementary material for: DNA G-quadruplex profiling in skeletal muscle stem cells reveals functional and mechanistic insights
Source: Genome Biol. 2025 Sep 5;26:269. doi: 10.1186/s13059-025-03753-w (PMC12412246; doi:10.1186/s13059-025-03753-w)
Supplement: Supplementary file 11 — Additional file 11: Table S10. Full list of proteins interacting with MAX in myoblast cells. [file 13059_2025_3753_MOESM11_ESM.xlsx]

## Sheet: Sheet1
Table S10. Full list of proteins interacting with MAX in myoblast cells.
Protein ID	Accession	gene name	Coverage (%)	#Peptides	#Unique	#Spec C2C12-Max-2uL	Avg. Mass	normalized	Description
2163	Q922J3|CLIP1_MOUSE	Clip1	22	24	22	34	155813	0.00021821	CAP-Gly domain-containing linker protein 1
1734	Q8BI84|TGO1_MOUSE	Mia3	10	14	14	26	213673	0.000121681	Transport and Golgi organization protein 1 homolog
11901	Q8BRN9|C2D1B_MOUSE	Cc2d1b	16	12	12	20	93091	0.000214844	Coiled-coil and C2 domain-containing protein 1B
10357	Q60902|EP15R_MOUSE	Eps15l1	17	12	12	16	99309	0.000161113	Epidermal growth factor receptor substrate 15-like 1
8664	Q3U7R1|ESYT1_MOUSE	Esyt1	13	12	12	21	121553	0.000172764	Extended synaptotagmin-1
4408	P37913|DNLI1_MOUSE	Lig1	16	12	12	20	102290	0.000195523	DNA ligase 1
1720	P32233|DRG1_MOUSE	Drg1	36	11	11	20	40512	0.000493681	Developmentally-regulated GTP-binding protein 1
17151	P59328|WDHD1_MOUSE	Wdhd1	12	11	11	19	124254	0.000152913	WD repeat and HMG-box DNA-binding protein 1
2751	Q8CH18|CCAR1_MOUSE	Ccar1	14	11	11	25	132060	0.000189308	Cell division cycle and apoptosis regulator protein 1
8698	P53995|APC1_MOUSE	Anapc1	6	10	10	15	215992	6.9447e-05	Anaphase-promoting complex subunit 1
7479	Q8BXA1|GOLI4_MOUSE	Golim4	18	9	9	19	76785	0.000247444	Golgi integral membrane protein 4
17152	P47713|PA24A_MOUSE	Pla2g4a	14	9	9	13	85222	0.000152543	Cytosolic phospholipase A2
5860	P10493|NID1_MOUSE	Nid1	9	9	9	20	136538	0.000146479	Nidogen-1
6366	Q9CY18|SNX7_MOUSE	Snx7	22	9	9	13	45000	0.000288889	Sorting nexin-7
9412	Q9D8U8|SNX5_MOUSE	Snx5	26	9	9	16	46797	0.000341902	Sorting nexin-5
6115	P55937|GOGA3_MOUSE	Golga3	8	9	9	14	167219	8.37225e-05	Golgin subfamily A member 3
6456	O09012|PEX5_MOUSE	Pex5	18	8	8	15	70756	0.000211996	Peroxisomal targeting signal 1 receptor
9557	Q4KMM3|OXR1_MOUSE	Oxr1	12	8	8	12	95912	0.000125115	Oxidation resistance protein 1
2821	Q99PP7|TRI33_MOUSE	Trim33	8	8	8	15	123843	0.000121121	E3 ubiquitin-protein ligase TRIM33
17155	Q91W96|APC4_MOUSE	Anapc4	12	8	8	10	91708	0.000109042	Anaphase-promoting complex subunit 4
8476	Q9CWL8|CTBL1_MOUSE	Ctnnbl1	17	8	8	10	64980	0.000153894	Beta-catenin-like protein 1
17157	Q9ERG2|STRN3_MOUSE	Strn3	15	8	8	15	87150	0.000172117	Striatin-3
17154	G5E829|AT2B1_MOUSE	Atp2b1	10	8	8	9	134747	6.67918e-05	Plasma membrane calcium-transporting ATPase 1
7375	Q5KU39|VPS41_MOUSE	Vps41	11	8	8	12	98602	0.000121701	Vacuolar protein sorting-associated protein 41 homolog
17159	P34152|FAK1_MOUSE	Ptk2	10	8	8	16	119243	0.00013418	Focal adhesion kinase 1
17158	Q9R207|NBN_MOUSE	Nbn	12	8	8	15	83795	0.000179008	Nibrin
10057	Q5SV85|SYNRG_MOUSE	Synrg	9	8	8	10	139616	7.1625e-05	Synergin gamma
17153	Q8CHT1|NGEF_MOUSE	Ngef	12	8	8	15	82199	0.000182484	Ephexin-1
17160	Q9Z1F9|SAE2_MOUSE	Uba2	14	7	7	18	70569	0.00025507	SUMO-activating enzyme subunit 2
8341	Q91YE6|IPO9_MOUSE	Ipo9	9	7	7	12	116052	0.000103402	Importin-9
17156	O08529|CAN2_MOUSE	Capn2	13	7	7	21	79872	0.000262921	Calpain-2 catalytic subunit
17161	Q0VGB7|PP4R2_MOUSE	Ppp4r2	24	7	7	13	46479	0.000279696	Serine/threonine-protein phosphatase 4 regulatory subunit 2
3756	P33609|DPOLA_MOUSE	Pola1	6	7	7	8	167339	4.78071e-05	DNA polymerase alpha catalytic subunit
993	P62196|PRS8_MOUSE	Psmc5	26	8	7	26	45626	0.000569851	26S proteasome regulatory subunit 8
17163	P35831|PTN12_MOUSE	Ptpn12	10	7	7	11	86526	0.000127129	Tyrosine-protein phosphatase non-receptor type 12
17169	Q3TC93|H1BP3_MOUSE	Hs1bp3	20	7	7	16	43691	0.000366208	HCLS1-binding protein 3
17162	Q8BGW1|FTO_MOUSE	Fto	16	7	7	9	58007	0.000155154	Alpha-ketoglutarate-dependent dioxygenase FTO
4558	Q99LI8|HGS_MOUSE	Hgs	8	7	7	12	86015	0.000139511	Hepatocyte growth factor-regulated tyrosine kinase substrate
103	P68033|ACTC_MOUSE	Actc1	48	14	6	95	42019	0.00226088	Actin alpha cardiac muscle 1
5170	P33610|PRI2_MOUSE	Prim2	15	6	6	14	58408	0.000239693	DNA primase large subunit
9741	Q6P2K6|P4R3A_MOUSE	Ppp4r3a	11	8	6	16	93842	0.000170499	Serine/threonine-protein phosphatase 4 regulatory subunit 3A
2321	O35639|ANXA3_MOUSE	Anxa3	27	7	6	12	36384	0.000329815	Annexin A3
17166	Q8K2K6|AGFG1_MOUSE	Agfg1	17	6	6	11	58043	0.000189515	Arf-GAP domain and FG repeat-containing protein 1
17168	Q9D125|RT25_MOUSE	Mrps25	44	6	6	15	19920	0.000753012	Small ribosomal subunit protein mS25
1304	Q9JIK9|RT34_MOUSE	Mrps34	39	6	6	10	25827	0.000387192	Small ribosomal subunit protein mS34
5783	Q922R5|P4R3B_MOUSE	Ppp4r3b	12	8	6	9	93934	9.5812e-05	Serine/threonine-protein phosphatase 4 regulatory subunit 3B
2310	Q8C156|CND2_MOUSE	Ncaph	11	6	6	9	82303	0.000109352	Condensin complex subunit 2
17167	O55106|STRN_MOUSE	Strn	10	6	6	9	85966	0.000104693	Striatin
2384	Q3TMW1|C102A_MOUSE	Ccdc102a	14	6	6	11	62624	0.000175652	Coiled-coil domain-containing protein 102A
8677	Q80UJ7|RB3GP_MOUSE	Rab3gap1	8	6	6	8	110198	7.25966e-05	Rab3 GTPase-activating protein catalytic subunit
8046	Q8R349|CDC16_MOUSE	Cdc16	12	6	6	9	71460	0.000125945	Cell division cycle protein 16 homolog
17164	Q91ZV0|MIA2_MOUSE	Mia2	5	6	6	9	156461	5.75223e-05	Melanoma inhibitory activity protein 2
2607	Q8CH02|SUGP1_MOUSE	Sugp1	12	6	6	8	72649	0.000110119	SURP and G-patch domain-containing protein 1
7267	Q5SWU9|ACACA_MOUSE	Acaca	3	6	6	8	265254	3.01598e-05	Acetyl-CoA carboxylase 1
7432	Q9D3E6|STAG1_MOUSE	Stag1	5	7	6	12	144440	8.30795e-05	Cohesin subunit SA-1
17165	Q3UM45|PP1R7_MOUSE	Ppp1r7	16	6	6	8	41292	0.000193742	Protein phosphatase 1 regulatory subunit 7
9143	B9EKI3|TMF1_MOUSE	Tmf1	7	6	6	8	121803	6.56798e-05	TATA element modulatory factor
17170	Q8BGZ4|CDC23_MOUSE	Cdc23	10	6	6	11	68562	0.000160439	Cell division cycle protein 23 homolog
5872	Q8CJ53|CIP4_MOUSE	Trip10	11	6	6	9	68489	0.000131408	Cdc42-interacting protein 4
6951	Q80UM3|NAA15_MOUSE	Naa15	7	6	6	6	100961	5.94289e-05	N-alpha-acetyltransferase 15 NatA auxiliary subunit
4960	Q8K2Y7|RM47_MOUSE	Mrpl47	22	6	6	8	29726	0.000269125	Large ribosomal subunit protein uL29m
17180	Q62433|NDRG1_MOUSE	Ndrg1	20	5	5	7	43009	0.000162757	Protein NDRG1
17177	Q9ER73|ELP4_MOUSE	Elp4	15	5	5	14	46325	0.000302213	Elongator complex protein 4
519	P10854|H2B1M_MOUSE	H2bc14	36	5	5	33	13936	0.00236797	Histone H2B type 1-M
520	Q8CGP2|H2B1P_MOUSE	Hist1h2bp	36	5	5	33	13992	0.00235849	Histone H2B type 1-P
7844	Q80ZK0|RT10_MOUSE	Mrps10	42	5	5	12	18698	0.00064178	Small ribosomal subunit protein uS10m
6788	P28741|KIF3A_MOUSE	Kif3a	10	6	5	12	80170	0.000149682	Kinesin-like protein KIF3A
6501	P46938|YAP1_MOUSE	Yap1	17	5	5	6	52383	0.000114541	Transcriptional coactivator YAP1
17174	Q8BTZ4|APC5_MOUSE	Anapc5	9	5	5	10	83098	0.00012034	Anaphase-promoting complex subunit 5
7300	Q9D338|RM19_MOUSE	Mrpl19	19	5	5	8	33578	0.000238251	Large ribosomal subunit protein bL19m
17181	Q8CII2|CD123_MOUSE	Cdc123	19	5	5	11	38816	0.000283388	Cell division cycle protein 123 homolog
17182	P54731|FAF1_MOUSE	Faf1	9	5	5	12	73863	0.000162463	FAS-associated factor 1
2578	Q9CQ06|RM24_MOUSE	Mrpl24	32	5	5	9	24945	0.000360794	Large ribosomal subunit protein uL24m
17176	Q9JL35|HMGN5_MOUSE	Hmgn5	17	5	5	10	45344	0.000220536	High mobility group nucleosome-binding domain-containing protein 5
17175	Q148V7|RELCH_MOUSE	Relch	5	5	5	7	134586	5.20114e-05	RAB11-binding protein RELCH
2768	O08788|DCTN1_MOUSE	Dctn1	5	5	5	6	141675	4.23504e-05	Dynactin subunit 1
4354	Q80WT5|AFTIN_MOUSE	Aftph	7	5	5	6	101130	5.93296e-05	Aftiphilin
12000	Q8VI36|PAXI_MOUSE	Pxn	10	5	5	9	64476	0.000139587	Paxillin
17178	Q99LC3|NDUAA_MOUSE	Ndufa10	13	5	5	8	40603	0.00019703	NADH dehydrogenase [ubiquinone] 1 alpha subcomplex subunit 10 mitochondrial
17172	Q9CQJ2|PIHD1_MOUSE	Pih1d1	23	5	5	5	32209	0.000155236	PIH1 domain-containing protein 1
2969	Q9D662|SC23B_MOUSE	Sec23b	8	5	5	7	86437	8.09838e-05	Protein transport protein Sec23B
17173	Q6PHQ8|NAA35_MOUSE	Naa35	8	5	5	8	83306	9.60315e-05	N-alpha-acetyltransferase 35 NatC auxiliary subunit
437	P62492|RB11A_MOUSE	Rab11a	26	5	5	7	24394	0.000286956	Ras-related protein Rab-11A
9182	Q6P549|SHIP2_MOUSE	Inppl1	5	5	5	5	138973	3.59782e-05	Phosphatidylinositol 3 4 5-trisphosphate 5-phosphatase 2
17183	Q9CWZ7|SNAG_MOUSE	Napg	19	5	5	8	34732	0.000230335	Gamma-soluble NSF attachment protein
1661	Q7TT50|MRCKB_MOUSE	Cdc42bpb	4	5	5	5	194751	2.56738e-05	Serine/threonine-protein kinase MRCK beta
2587	P14685|PSMD3_MOUSE	Psmd3	12	5	5	5	60718	8.23479e-05	26S proteasome non-ATPase regulatory subunit 3
17171	O54988|SLK_MOUSE	Slk	6	5	5	5	141457	3.53464e-05	STE20-like serine/threonine-protein kinase
17185	Q91X20|ASH2L_MOUSE	Ash2l	7	5	5	7	68250	0.000102564	Set1/Ash2 histone methyltransferase complex subunit ASH2
17179	Q9QXE7|TBL1X_MOUSE	Tbl1x	14	5	4	13	56802	0.000228865	F-box-like/WD repeat-containing protein TBL1X
3992	Q8VI94|OASL1_MOUSE	Oasl1	10	4	4	7	59089	0.000118465	2'-5'-oligoadenylate synthase-like protein 1
2164	O35900|LSM2_MOUSE	Lsm2	41	4	4	11	10835	0.00101523	U6 snRNA-associated Sm-like protein LSm2
17193	Q9WTK5|NFKB2_MOUSE	Nfkb2	6	4	4	10	96832	0.000103272	Nuclear factor NF-kappa-B p100 subunit
2299	Q8CFI0|NED4L_MOUSE	Nedd4l	8	7	4	13	115419	0.000112633	E3 ubiquitin-protein ligase NEDD4-like
17201	Q8CES0|NAA30_MOUSE	Naa30	13	4	4	6	39433	0.000152157	N-alpha-acetyltransferase 30
8174	Q3UVL4|VPS51_MOUSE	Vps51	6	4	4	5	86187	5.80134e-05	Vacuolar protein sorting-associated protein 51 homolog
3906	P97765|WBP2_MOUSE	Wbp2	18	4	4	4	28032	0.000142694	WW domain-binding protein 2
17202	P97346|NXN_MOUSE	Nxn	12	4	4	8	48344	0.000165481	Nucleoredoxin
4781	Q8BWW9|PKN2_MOUSE	Pkn2	5	4	4	5	111607	4.48001e-05	Serine/threonine-protein kinase N2
4132	Q9QXK3|COPG2_MOUSE	Copg2	7	5	4	10	97680	0.000102375	Coatomer subunit gamma-2
17194	P81117|NUCB2_MOUSE	Nucb2	12	4	4	7	50305	0.000139151	Nucleobindin-2
9892	Q6NXI6|RPRD2_MOUSE	Rprd2	4	4	4	6	156585	3.83178e-05	Regulation of nuclear pre-mRNA domain-containing protein 2
3056	Q9D2N9|VP33A_MOUSE	Vps33a	8	4	4	6	67555	8.88165e-05	Vacuolar protein sorting-associated protein 33A
17189	Q9CY94|PSF3_MOUSE	Gins3	24	4	4	6	24577	0.000244131	DNA replication complex GINS protein PSF3
9793	Q6P2L7|GOLM2_MOUSE	Golm2	11	4	4	5	49409	0.000101196	Protein GOLM2
1133	Q8BRT1|CLAP2_MOUSE	Clasp2	5	5	4	10	140738	7.1054e-05	CLIP-associating protein 2
17195	Q7TSS2|UB2Q1_MOUSE	Ube2q1	13	4	4	9	46173	0.000194919	Ubiquitin-conjugating enzyme E2 Q1
7973	Q7TQ95|LNP_MOUSE	Lnpk	11	4	4	6	47500	0.000126316	Endoplasmic reticulum junction formation protein lunapark
17198	Q80W00|PP1RA_MOUSE	Ppp1r10	6	4	4	6	94372	6.35782e-05	Serine/threonine-protein phosphatase 1 regulatory subunit 10
7909	Q60838|DVL2_MOUSE	Dvl2	8	4	4	8	78861	0.000101444	Segment polarity protein dishevelled homolog DVL-2
8824	P98078|DAB2_MOUSE	Dab2	7	4	4	6	82312	7.28934e-05	Disabled homolog 2
5337	Q8C129|LCAP_MOUSE	Lnpep	5	4	4	9	117304	7.67237e-05	Leucyl-cystinyl aminopeptidase
17190	P70188|KIFA3_MOUSE	Kifap3	5	4	4	8	91291	8.76319e-05	Kinesin-associated protein 3
4190	O35516|NOTC2_MOUSE	Notch2	2	4	4	4	265631	1.50585e-05	Neurogenic locus notch homolog protein 2
17187	Q60855|RIPK1_MOUSE	Ripk1	7	4	4	8	74854	0.000106875	Receptor-interacting serine/threonine-protein kinase 1
17188	Q8C0L0|TMX4_MOUSE	Tmx4	16	4	4	9	37131	0.000242385	Thioredoxin-related transmembrane protein 4
17204	Q3TLD5|RMP_MOUSE	Uri1	9	4	4	5	59084	8.46253e-05	Unconventional prefoldin RPB5 interactor
2303	O70435|PSA3_MOUSE	Psma3	16	4	4	6	28405	0.00021123	Proteasome subunit alpha type-3
17210	Q9JKY0|CNOT9_MOUSE	Cnot9	15	4	4	8	33601	0.000238088	CCR4-NOT transcription complex subunit 9
17248	Q61733|RT31_MOUSE	Mrps31	8	4	4	7	43881	0.000159522	Small ribosomal subunit protein mS31
2968	Q8C4Y3|NELFB_MOUSE	Nelfb	8	4	4	5	65636	7.61777e-05	Negative elongation factor B
17203	Q6PAR5|GAPD1_MOUSE	Gapvd1	3	4	4	8	162401	4.92608e-05	GTPase-activating protein and VPS9 domain-containing protein 1
17206	Q3U0K8|OGFD1_MOUSE	Ogfod1	9	4	4	5	62734	7.97016e-05	Prolyl 3-hydroxylase OGFOD1
17207	P20664|PRI1_MOUSE	Prim1	10	4	4	6	49296	0.000121714	DNA primase small subunit
4628	Q8R550|SH3K1_MOUSE	Sh3kbp1	6	4	4	5	78170	6.39632e-05	SH3 domain-containing kinase-binding protein 1
17196	P52479|UBP10_MOUSE	Usp10	7	4	4	5	87022	5.74567e-05	Ubiquitin carboxyl-terminal hydrolase 10
11843	Q9QZQ1|AFAD_MOUSE	Afdn	3	4	4	6	206497	2.90561e-05	Afadin
17200	Q8K3W0|BABA2_MOUSE	Babam2	13	4	4	6	43545	0.000137788	BRISC and BRCA1-A complex member 2
7888	Q99K01|PDXD1_MOUSE	Pdxdc1	6	4	4	6	87336	6.87002e-05	Pyridoxal-dependent decarboxylase domain-containing protein 1
1627	Q8R035|ICT1_MOUSE	Mrpl58	24	4	4	6	23477	0.000255569	Large ribosomal subunit protein mL62
17184	Q8BMB3|IF4E2_MOUSE	Eif4e2	24	4	4	17	28263	0.000601493	Eukaryotic translation initiation factor 4E type 2
8264	P61164|ACTZ_MOUSE	Actr1a	16	4	4	6	42614	0.000140799	Alpha-centractin
17205	Q8K2V1|PP4R1_MOUSE	Ppp4r1	4	4	4	7	106298	6.58526e-05	Serine/threonine-protein phosphatase 4 regulatory subunit 1
3563	Q8K012|FBP1L_MOUSE	Fnbp1l	7	4	4	7	69886	0.000100163	Formin-binding protein 1-like
2355	Q3V009|TMED1_MOUSE	Tmed1	16	4	4	7	25263	0.000277085	Transmembrane emp24 domain-containing protein 1
17199	Q6P069|SORCN_MOUSE	Sri	22	4	4	8	21627	0.000369908	Sorcin
11597	P51432|PLCB3_MOUSE	Plcb3	3	4	4	5	139487	3.58456e-05	1-phosphatidylinositol 4 5-bisphosphate phosphodiesterase beta-3
3396	Q921C5|BICD2_MOUSE	Bicd2	5	4	4	5	93391	5.35383e-05	Protein bicaudal D homolog 2
4136	A2AGT5|CKAP5_MOUSE	Ckap5	2	4	4	6	225633	2.65919e-05	Cytoskeleton-associated protein 5
17192	Q8BHJ5|TBL1R_MOUSE	Tbl1xr1	11	4	3	5	55661	8.98295e-05	F-box-like/WD repeat-containing protein TBL1XR1
17228	Q03958|PFD6_MOUSE	Pfdn6	30	3	3	3	14455	0.000207541	Prefoldin subunit 6
17218	O70591|PFD2_MOUSE	Pfdn2	23	3	3	4	16534	0.000241926	Prefoldin subunit 2
17230	O09167|RL21_MOUSE	Rpl21	28	3	3	8	18579	0.000430594	Large ribosomal subunit protein eL21
17222	Q3UHJ0|AAK1_MOUSE	Aak1	5	3	3	10	103346	9.67623e-05	AP2-associated protein kinase 1
17233	Q9CY73|RM44_MOUSE	Mrpl44	14	3	3	6	37527	0.000159885	Large ribosomal subunit protein mL44
4532	Q61249|IGBP1_MOUSE	Igbp1	11	3	3	4	38971	0.00010264	Immunoglobulin-binding protein 1
17225	O35972|RM23_MOUSE	Mrpl23	29	3	3	6	17122	0.000350426	Large ribosomal subunit protein uL23m
17227	Q9CPV2|APC16_MOUSE	Anapc16	37	3	3	4	11667	0.000342847	Anaphase-promoting complex subunit 16
17208	Q8R5H1|UBP15_MOUSE	Usp15	5	4	3	6	112325	5.34164e-05	Ubiquitin carboxyl-terminal hydrolase 15
11797	Q8VDT9|RM50_MOUSE	Mrpl50	25	3	3	10	18213	0.000549058	Large ribosomal subunit protein mL50
3337	P70444|BID_MOUSE	Bid	27	3	3	3	21952	0.000136662	BH3-interacting domain death agonist
6761	Q08122|TLE3_MOUSE	Tle3	8	4	3	6	83447	7.19019e-05	Transducin-like enhancer protein 3
17226	Q8VBV7|CSN8_MOUSE	Cops8	20	3	3	3	23256	0.000128999	COP9 signalosome complex subunit 8
17219	Q3UHD6|SNX27_MOUSE	Snx27	8	3	3	5	60989	8.1982e-05	Sorting nexin-27
17240	Q9JJ78|TOPK_MOUSE	Pbk	10	3	3	5	36745	0.000136073	Lymphokine-activated killer T-cell-originated protein kinase
10172	Q69ZS7|HBS1L_MOUSE	Hbs1l	6	3	3	4	75101	5.32616e-05	HBS1-like protein
4358	Q9Z0R4|ITSN1_MOUSE	Itsn1	2	3	3	4	194296	2.05871e-05	Intersectin-1
17229	Q8BU88|RM22_MOUSE	Mrpl22	20	3	3	3	23805	0.000126024	Large ribosomal subunit protein uL22m
4001	A2A8Z1|OSBL9_MOUSE	Osbpl9	6	3	3	4	83109	4.81296e-05	Oxysterol-binding protein-related protein 9
2334	P63166|SUMO1_MOUSE	Sumo1	28	3	3	6	11557	0.000519166	Small ubiquitin-related modifier 1
17234	Q8BP27|SFR1_MOUSE	Sfr1	13	3	3	12	35183	0.000341074	Swi5-dependent recombination DNA repair protein 1 homolog
5340	P37889|FBLN2_MOUSE	Fbln2	3	3	3	7	131834	5.30971e-05	Fibulin-2
6583	Q8CF89|TAB1_MOUSE	Tab1	7	3	3	4	54616	7.32386e-05	TGF-beta-activated kinase 1 and MAP3K7-binding protein 1
4948	Q8CFE4|SCYL2_MOUSE	Scyl2	4	3	3	4	103317	3.87158e-05	SCY1-like protein 2
17249	Q8R180|ERO1A_MOUSE	Ero1a	7	3	3	5	54085	9.24471e-05	ERO1-like protein alpha
17247	Q04207|TF65_MOUSE	Rela	6	3	3	5	60212	8.30399e-05	Transcription factor p65
2177	Q7TN29|SMAP2_MOUSE	Smap2	8	3	3	10	46578	0.000214694	Stromal membrane-associated protein 2
17232	Q9DCD5|TJAP1_MOUSE	Tjap1	7	3	3	5	60520	8.26173e-05	Tight junction-associated protein 1
17241	Q80X95|RRAGA_MOUSE	Rraga	10	3	3	4	36566	0.000109391	Ras-related GTP-binding protein A
17242	Q6NTA4|RRAGB_MOUSE	Rragb	8	3	3	4	43191	9.26119e-05	Ras-related GTP-binding protein B
17238	O88456|CPNS1_MOUSE	Capns1	19	3	3	8	28406	0.000281631	Calpain small subunit 1
4206	P42567|EPS15_MOUSE	Eps15	4	3	3	6	98471	6.09316e-05	Epidermal growth factor receptor substrate 15
17244	Q3V1L4|5NTC_MOUSE	Nt5c2	6	3	3	4	64809	6.17198e-05	Cytosolic purine 5'-nucleotidase
17237	Q8C052|MAP1S_MOUSE	Map1s	4	3	3	8	102939	7.77159e-05	Microtubule-associated protein 1S
17236	Q9CY97|SSU72_MOUSE	Ssu72	18	3	3	4	22517	0.000177644	RNA polymerase II subunit A C-terminal domain phosphatase SSU72
17191	Q9ES28|ARHG7_MOUSE	Arhgef7	4	3	3	4	97056	4.12133e-05	Rho guanine nucleotide exchange factor 7
17214	Q9QUM9|PSA6_MOUSE	Psma6	13	3	3	5	27372	0.000182668	Proteasome subunit alpha type-6
2808	Q8C754|VPS52_MOUSE	Vps52	5	3	3	6	82044	7.31315e-05	Vacuolar protein sorting-associated protein 52 homolog
17245	Q9D819|IPYR_MOUSE	Ppa1	11	3	3	7	32667	0.000214284	Inorganic pyrophosphatase
17235	Q9QZ88|VPS29_MOUSE	Vps29	20	3	3	8	20496	0.00039032	Vacuolar protein sorting-associated protein 29
17217	Q9DCU6|RM04_MOUSE	Mrpl4	12	3	3	4	33073	0.000120945	Large ribosomal subunit protein uL4m
11871	O88939|ZBT7A_MOUSE	Zbtb7a	8	3	3	4	60281	6.63559e-05	Zinc finger and BTB domain-containing protein 7A
17220	Q8CIG8|ANM5_MOUSE	Prmt5	5	3	3	3	72680	4.12768e-05	Protein arginine N-methyltransferase 5
17250	Q91VU7|PUS7_MOUSE	Pus7	7	3	3	4	74793	5.34809e-05	Pseudouridylate synthase 7 homolog
2980	P43883|PLIN2_MOUSE	Plin2	9	3	3	4	46646	8.57523e-05	Perilipin-2
17246	Q9D0A3|ARPIN_MOUSE	Arpin	16	3	3	8	25193	0.000317549	Arpin
17216	Q9D0R9|WDR89_MOUSE	Wdr89	10	3	3	3	42470	7.06381e-05	WD repeat-containing protein 89
9610	Q9DCL8|IPP2_MOUSE	Ppp1r2	24	3	3	3	23119	0.000129763	Protein phosphatase inhibitor 2
12248	Q9QXA5|LSM4_MOUSE	Lsm4	20	3	3	6	15076	0.000397984	U6 snRNA-associated Sm-like protein LSm4
17243	Q9D5V6|SYAP1_MOUSE	Syap1	11	3	3	5	41350	0.000120919	Synapse-associated protein 1
2918	O08528|HXK2_MOUSE	Hk2	4	3	3	3	102535	2.92583e-05	Hexokinase-2
17303	Q99JP4|CDC26_MOUSE	Cdc26	42	3	3	3	9761	0.000307346	Anaphase-promoting complex subunit CDC26
4198	D3YZP9|CCDC6_MOUSE	Ccdc6	7	3	3	4	52939	7.55587e-05	Coiled-coil domain-containing protein 6
17239	P47802|MTX1_MOUSE	Mtx1	12	3	3	6	35624	0.000168426	Metaxin-1
17215	Q62371|DDR2_MOUSE	Ddr2	4	3	3	6	96482	6.21878e-05	Discoidin domain-containing receptor 2
17223	Q99KY4|GAK_MOUSE	Gak	3	3	3	4	143640	2.78474e-05	Cyclin-G-associated kinase
17255	Q91XU0|WRIP1_MOUSE	Wrnip1	5	3	3	3	71794	4.17862e-05	ATPase WRNIP1
17252	P10605|CATB_MOUSE	Ctsb	10	3	3	4	37280	0.000107296	Cathepsin B
2222	Q9DBC3|CMTR1_MOUSE	Cmtr1	4	3	3	5	95676	5.22597e-05	Cap-specific mRNA (nucleoside-2'-O-)-methyltransferase 1
9098	Q8CCJ3|UFL1_MOUSE	Ufl1	4	3	3	3	89520	3.35121e-05	E3 UFM1-protein ligase 1
12083	O89001|CBPD_MOUSE	Cpd	2	3	3	4	152405	2.62459e-05	Carboxypeptidase D
17254	P22437|PGH1_MOUSE	Ptgs1	6	3	3	4	69042	5.79357e-05	Prostaglandin G/H synthase 1
17253	Q00993|UFO_MOUSE	Axl	4	3	3	4	98191	4.07369e-05	Tyrosine-protein kinase receptor UFO
10143	Q91WR3|ASCC2_MOUSE	Ascc2	4	3	3	3	85653	3.5025e-05	Activating signal cointegrator 1 complex subunit 2
2504	P26516|PSMD7_MOUSE	Psmd7	9	3	3	6	36540	0.000164204	26S proteasome non-ATPase regulatory subunit 7
17251	Q8BWR2|PITH1_MOUSE	Pithd1	15	3	3	3	24192	0.000124008	PITH domain-containing protein 1
12132	P70336|ROCK2_MOUSE	Rock2	3	3	3	4	160585	2.49089e-05	Rho-associated protein kinase 2
5227	Q9D1P0|RM13_MOUSE	Mrpl13	16	3	3	3	20677	0.000145089	Large ribosomal subunit protein uL13m
3121	E9Q414|APOB_MOUSE	Apob	1	3	3	3	509437	5.88885e-06	Apolipoprotein B-100
727	P10630|IF4A2_MOUSE	Eif4a2	22	8	2	23	46402	0.000495668	Eukaryotic initiation factor 4A-II
1387	Q9JI11|STK4_MOUSE	Stk4	17	7	2	13	55541	0.000234061	Serine/threonine-protein kinase 4
10315	O88643|PAK1_MOUSE	Pak1	10	4	2	9	60737	0.00014818	Serine/threonine-protein kinase PAK 1
1332	Q91X78|ERLN1_MOUSE	Erlin1	14	4	2	10	39182	0.000255219	Erlin-1
17209	Q8R001|MARE2_MOUSE	Mapre2	13	4	2	5	36946	0.000135333	Microtubule-associated protein RP/EB family member 2
7324	Q9Z2H5|E41L1_MOUSE	Epb41l1	5	3	2	9	98315	9.15425e-05	Band 4.1-like protein 1
17297	Q8C8T8|TSR2_MOUSE	Tsr2	15	2	2	3	20891	0.000143603	Pre-rRNA-processing protein TSR2 homolog
17298	P28667|MRP_MOUSE	Marcksl1	14	2	2	7	20165	0.000347136	MARCKS-related protein
8640	P70662|LDB1_MOUSE	Ldb1	8	2	2	5	46503	0.00010752	LIM domain-binding protein 1
1527	Q9QYI5|DNJB2_MOUSE	Dnajb2	11	3	2	4	35593	0.000112382	DnaJ homolog subfamily B member 2
17322	Q9CR88|RT14_MOUSE	Mrps14	19	2	2	3	14920	0.000201072	Small ribosomal subunit protein uS14m
17271	Q9CZ15|PSF1_MOUSE	Gins1	13	2	2	3	22893	0.000131044	DNA replication complex GINS protein PSF1
17301	Q64327|MEA1_MOUSE	Mea1	16	2	2	4	18584	0.000215239	Male-enhanced antigen 1
8963	Q8K3D3|SWI5_MOUSE	Swi5	26	2	2	2	10261	0.000194913	DNA repair protein SWI5 homolog
17307	P62715|PP2AB_MOUSE	Ppp2cb	8	2	2	3	35575	8.43289e-05	Serine/threonine-protein phosphatase 2A catalytic subunit beta isoform
17308	P63330|PP2AA_MOUSE	Ppp2ca	8	2	2	3	35608	8.42507e-05	Serine/threonine-protein phosphatase 2A catalytic subunit alpha isoform
17305	Q9WTZ0|UXT_MOUSE	Uxt	15	2	2	4	18187	0.000219937	Protein UXT
17329	P28651|CAH8_MOUSE	Ca8	7	2	2	7	33081	0.000211602	Carbonic anhydrase-related protein
8328	Q9R0N0|GALK1_MOUSE	Galk1	6	2	2	3	42295	7.09304e-05	Galactokinase
17364	O88545|CSN6_MOUSE	Cops6	13	2	2	4	35880	0.000111483	COP9 signalosome complex subunit 6
5075	Q9ESZ8|GTF2I_MOUSE	Gtf2i	2	2	2	5	112265	4.45375e-05	General transcription factor II-I
17285	P62488|RPB7_MOUSE	Polr2g	14	2	2	3	19294	0.000155489	DNA-directed RNA polymerase II subunit RPB7
4825	Q9CQL5|RM18_MOUSE	Mrpl18	14	2	2	3	20677	0.000145089	Large ribosomal subunit protein uL18m
17326	Q9WU40|MAN1_MOUSE	Lemd3	3	2	2	4	100307	3.98776e-05	Inner nuclear membrane protein Man1
7859	Q9WUM3|COR1B_MOUSE	Coro1b	7	2	2	5	53912	9.27437e-05	Coronin-1B
2581	Q9D3P8|PLRKT_MOUSE	Plgrkt	14	2	2	2	17261	0.000115868	Plasminogen receptor (KT)
9859	Q3TKY6|CWC27_MOUSE	Cwc27	5	2	2	3	53543	5.60297e-05	Spliceosome-associated protein CWC27 homolog
17300	O88487|DC1I2_MOUSE	Dync1i2	6	2	2	5	68394	7.31058e-05	Cytoplasmic dynein 1 intermediate chain 2
17345	Q99J36|THUM1_MOUSE	Thumpd1	8	2	2	2	38885	5.14337e-05	THUMP domain-containing protein 1
17312	Q9D2C2|SAAL1_MOUSE	Saal1	5	2	2	2	52769	3.7901e-05	Protein SAAL1
8651	Q8VDC1|FYCO1_MOUSE	Fyco1	2	2	2	3	162336	1.84802e-05	FYVE and coiled-coil domain-containing protein 1
2401	Q9QWV9|CCNT1_MOUSE	Ccnt1	3	2	2	4	80598	4.9629e-05	Cyclin-T1
5029	Q8C0E3|TRI47_MOUSE	Trim47	4	2	2	3	69912	4.29111e-05	E3 ubiquitin-protein ligase TRIM47
17299	O09172|GSH0_MOUSE	Gclm	10	2	2	4	30535	0.000130997	Glutamate--cysteine ligase regulatory subunit
5007	Q66JX5|CEP43_MOUSE	Cep43	6	2	2	3	42758	7.01623e-05	Centrosomal protein 43
17269	Q9DCI9|RM32_MOUSE	Mrpl32	16	2	2	4	21733	0.000184052	Large ribosomal subunit protein bL32m
17257	Q8K2M0|RM38_MOUSE	Mrpl38	5	2	2	2	45030	4.44148e-05	Large ribosomal subunit protein mL38
3545	Q9CZD3|GARS_MOUSE	Gars1	4	2	2	2	81878	2.44266e-05	Glycine--tRNA ligase
17309	Q8BFY6|PEF1_MOUSE	Pef1	9	2	2	2	29228	6.84275e-05	Peflin
17327	O89109|KCNN4_MOUSE	Kcnn4	5	2	2	3	47784	6.27825e-05	Intermediate conductance calcium-activated potassium channel protein 4
17328	Q9D1C8|VPS28_MOUSE	Vps28	16	2	2	2	25452	7.85793e-05	Vacuolar protein sorting-associated protein 28 homolog
17302	Q9R1P4|PSA1_MOUSE	Psma1	10	2	2	3	29547	0.000101533	Proteasome subunit alpha type-1
2166	P62880|GBB2_MOUSE	Gnb2	6	2	2	3	37331	8.03622e-05	Guanine nucleotide-binding protein G(I)/G(S)/G(T) subunit beta-2
10896	Q9D0V8|CINP_MOUSE	Cinp	13	2	2	3	24104	0.000124461	Cyclin-dependent kinase 2-interacting protein
6871	Q6NS82|RETR2_MOUSE	Retreg2	5	2	2	7	57542	0.00012165	Reticulophagy regulator 2
17334	Q14AI0|DCC1_MOUSE	DSCC1	6	2	2	2	45522	4.39348e-05	Sister chromatid cohesion protein DCC1
17276	Q64737|PUR2_MOUSE	Gart	3	2	2	3	107503	2.79062e-05	Trifunctional purine biosynthetic protein adenosine-3
5053	O08547|SC22B_MOUSE	Sec22b	15	2	2	2	24741	8.08375e-05	Vesicle-trafficking protein SEC22b
11466	Q80UW2|FBX2_MOUSE	Fbxo2	8	2	2	3	33676	8.90842e-05	F-box only protein 2
8684	Q99M31|HSP7E_MOUSE	Hspa14	5	2	2	3	54650	5.48948e-05	Heat shock 70 kDa protein 14
17353	P97470|PP4C_MOUSE	Ppp4c	7	2	2	4	35080	0.000114025	Serine/threonine-protein phosphatase 4 catalytic subunit
17311	Q9D5T0|ATAD1_MOUSE	Atad1	6	2	2	2	40744	4.9087e-05	Outer mitochondrial transmembrane helix translocase
17319	Q9DCA2|RT11_MOUSE	Mrps11	14	2	2	4	20208	0.000197941	Small ribosomal subunit protein uS11m
17313	Q8K3C3|LZIC_MOUSE	Lzic	13	2	2	2	21537	9.28634e-05	Protein LZIC
17330	O35593|PSDE_MOUSE	Psmd14	7	2	2	4	34577	0.000115684	26S proteasome non-ATPase regulatory subunit 14
7527	P46425|GSTP2_MOUSE	Gstp2	13	2	2	3	23537	0.000127459	Glutathione S-transferase P 2
17310	P59017|B2L13_MOUSE	Bcl2l13	6	2	2	3	46719	6.42137e-05	Bcl-2-like protein 13
5701	P11157|RIR2_MOUSE	Rrm2	6	2	2	3	45096	6.65247e-05	Ribonucleoside-diphosphate reductase subunit M2
17324	Q60692|PSB6_MOUSE	Psmb6	9	2	2	3	25379	0.000118208	Proteasome subunit beta type-6
4411	P97429|ANXA4_MOUSE	Anxa4	8	2	2	3	35916	8.35282e-05	Annexin A4
17272	Q9D600|PSF2_MOUSE	Gins2	14	2	2	4	21236	0.000188359	DNA replication complex GINS protein PSF2
17316	Q8BIW9|CTF18_MOUSE	Chtf18	2	2	2	5	108137	4.62376e-05	Chromosome transmission fidelity protein 18 homolog
7823	Q8BPZ8|ABRX1_MOUSE	Abraxas1	6	2	2	7	46039	0.000152045	BRCA1-A complex subunit Abraxas 1
6148	Q8K2Z2|PRP39_MOUSE	Prpf39	4	2	2	2	77922	2.56667e-05	Pre-mRNA-processing factor 39
17267	O08582|GTPB1_MOUSE	Gtpbp1	3	2	2	2	72301	2.76621e-05	GTP-binding protein 1
2062	Q8BU11|TOX4_MOUSE	Tox4	4	2	2	3	65961	4.54814e-05	TOX high mobility group box family member 4
5982	P49722|PSA2_MOUSE	Psma2	14	2	2	2	25927	7.71397e-05	Proteasome subunit alpha type-2
17356	Q9D1X0|NOL3_MOUSE	Nol3	16	2	2	3	24568	0.00012211	Nucleolar protein 3
17287	Q9CYZ2|TPD54_MOUSE	Tpd52l2	9	2	2	4	24043	0.000166369	Tumor protein D54
17306	Q99K90|TAB2_MOUSE	Tab2	4	2	2	2	76442	2.61636e-05	TGF-beta-activated kinase 1 and MAP3K7-binding protein 2
17304	Q8BFW7|LPP_MOUSE	Lpp	5	2	2	4	65891	6.07063e-05	Lipoma-preferred partner homolog
17335	Q9D773|RM02_MOUSE	Mrpl2	7	2	2	3	33341	8.99793e-05	Large ribosomal subunit protein uL2m
17341	Q8VC57|KCTD5_MOUSE	Kctd5	12	2	2	2	26164	7.64409e-05	BTB/POZ domain-containing protein KCTD5
8874	Q80X82|SYMPK_MOUSE	Sympk	2	2	2	7	142620	4.90815e-05	Symplekin
8561	Q99N87|RT05_MOUSE	Mrps5	5	2	2	2	48207	4.14878e-05	Small ribosomal subunit protein uS5m
4382	Q8BR63|F177A_MOUSE	Fam177a1	11	2	2	4	23578	0.00016965	Protein FAM177A1
17332	Q8BJU0|SGTA_MOUSE	Sgta	7	2	2	2	34322	5.82717e-05	Small glutamine-rich tetratricopeptide repeat-containing protein alpha
17355	Q6P6M7|SPCS_MOUSE	Sepsecs	4	2	2	2	55326	3.61494e-05	O-phosphoseryl-tRNA(Sec) selenium transferase
17339	Q922B2|SYDC_MOUSE	Dars1	5	2	2	3	57147	5.24962e-05	Aspartate--tRNA ligase cytoplasmic
17314	Q9CQL4|RM20_MOUSE	Mrpl20	15	2	2	3	17595	0.000170503	Large ribosomal subunit protein bL20m
11320	Q61712|DNJC1_MOUSE	Dnajc1	4	2	2	4	63870	6.26272e-05	DnaJ homolog subfamily C member 1
17365	Q8CHW4|EI2BE_MOUSE	Eif2b5	3	2	2	3	80086	3.74597e-05	Translation initiation factor eIF-2B subunit epsilon
17256	Q8R1N0|ZN830_MOUSE	Znf830	9	2	2	3	40658	7.37862e-05	Zinc finger protein 830
17344	Q61112|CAB45_MOUSE	Sdf4	5	2	2	2	42064	4.75466e-05	45 kDa calcium-binding protein
17279	Q9R1P3|PSB2_MOUSE	Psmb2	12	2	2	3	22906	0.00013097	Proteasome subunit beta type-2
4791	Q80TM9|NISCH_MOUSE	Nisch	1	2	2	2	175011	1.14279e-05	Nischarin
11066	P27612|PLAP_MOUSE	Plaa	3	2	2	2	87221	2.29303e-05	Phospholipase A-2-activating protein
17317	O35387|HAX1_MOUSE	Hax1	8	2	2	2	31654	6.31832e-05	HCLS1-associated protein X-1
4343	Q61127|NAB2_MOUSE	Nab2	4	2	2	5	56577	8.83751e-05	NGFI-A-binding protein 2
17323	P26638|SYSC_MOUSE	Sars1	4	2	2	4	58389	6.85061e-05	Serine--tRNA ligase cytoplasmic
17315	Q8R105|VP37C_MOUSE	Vps37c	8	2	2	2	38453	5.20115e-05	Vacuolar protein sorting-associated protein 37C
10033	Q9D1N9|RM21_MOUSE	Mrpl21	11	2	2	4	23366	0.000171189	Large ribosomal subunit protein bL21m
17347	P97370|AT1B3_MOUSE	Atp1b3	8	2	2	2	31776	6.29406e-05	Sodium/potassium-transporting ATPase subunit beta-3
7974	Q91Z67|SRGP2_MOUSE	Srgap2	2	2	2	2	120798	1.65566e-05	SLIT-ROBO Rho GTPase-activating protein 2
2935	Q9D868|PPIH_MOUSE	Ppih	10	2	2	9	20464	0.000439797	Peptidyl-prolyl cis-trans isomerase H
9461	Q58A65|JIP4_MOUSE	Spag9	2	2	2	3	146219	2.05172e-05	C-Jun-amino-terminal kinase-interacting protein 4
17337	P33611|DPOA2_MOUSE	Pola2	6	2	2	2	66214	3.02051e-05	DNA polymerase alpha subunit B
17340	Q9JK92|HSPB8_MOUSE	Hspb8	11	2	2	3	21533	0.000139321	Heat shock protein beta-8
6703	Q6P4S6|SIK3_MOUSE	Sik3	2	2	2	4	150659	2.655e-05	Serine/threonine-protein kinase SIK3
4685	Q6IRU5|CLCB_MOUSE	Cltb	8	2	2	4	25172	0.000158907	Clathrin light chain B
17351	Q8K3A9|MEPCE_MOUSE	Mepce	3	2	2	3	72050	4.16378e-05	7SK snRNA methylphosphate capping enzyme
17342	Q8BGQ1|SPE39_MOUSE	Vipas39	5	2	2	2	56625	3.53201e-05	Spermatogenesis-defective protein 39 homolog
17318	P49962|SRP09_MOUSE	Srp9	26	2	2	2	10194	0.000196194	Signal recognition particle 9 kDa protein
17336	Q9D8Z1|ASCC1_MOUSE	Ascc1	6	2	2	3	41280	7.26744e-05	Activating signal cointegrator 1 complex subunit 1
11786	Q8CI75|DI3L2_MOUSE	Dis3l2	2	2	2	2	97775	2.04551e-05	DIS3-like exonuclease 2
12148	Q810B6|ANFY1_MOUSE	Ankfy1	2	2	2	3	128652	2.33187e-05	Rabankyrin-5
6601	Q99LJ0|CT2NL_MOUSE	Cttnbp2nl	5	2	2	2	69841	2.86365e-05	CTTNBP2 N-terminal-like protein
10744	P59016|VP33B_MOUSE	Vps33b	5	2	2	2	70526	2.83583e-05	Vacuolar protein sorting-associated protein 33B
17358	P21126|UBL4A_MOUSE	Ubl4a	11	2	2	2	17801	0.000112353	Ubiquitin-like protein 4A
10136	Q9CW79|GOGA1_MOUSE	Golga1	3	2	2	2	87338	2.28995e-05	Golgin subfamily A member 1
17346	P97390|VPS45_MOUSE	Vps45	4	2	2	2	65053	3.07442e-05	Vacuolar protein sorting-associated protein 45
17349	P08556|RASN_MOUSE	Nras	11	2	2	2	21199	9.43441e-05	GTPase NRas
5935	Q8CGY8|OGT1_MOUSE	Ogt	2	2	2	2	116952	1.7101e-05	UDP-N-acetylglucosamine--peptide N-acetylglucosaminyltransferase 110 kDa subunit
17343	Q9D2C6|RPC8_MOUSE	Polr3h	13	2	2	3	22948	0.00013073	DNA-directed RNA polymerase III subunit RPC8
6043	Q8BX17|GEMI5_MOUSE	Gemin5	1	2	2	2	166591	1.20055e-05	Gem-associated protein 5
9470	Q9WV30|NFAT5_MOUSE	Nfat5	2	2	2	2	165800	1.20627e-05	Nuclear factor of activated T-cells 5
8059	Q9R078|AAKB1_MOUSE	Prkab1	10	2	2	4	30308	0.000131978	5'-AMP-activated protein kinase subunit beta-1
11107	Q68FF6|GIT1_MOUSE	Git1	3	2	2	2	85300	2.34467e-05	ARF GTPase-activating protein GIT1
9188	Q8VDP4|CCAR2_MOUSE	Ccar2	2	2	2	2	103002	1.94171e-05	Cell cycle and apoptosis regulator protein 2
17331	Q9ERR1|NDEL1_MOUSE	Ndel1	7	2	2	3	38366	7.81942e-05	Nuclear distribution protein nudE-like 1
17350	P47811|MK14_MOUSE	Mapk14	5	2	2	2	41287	4.84414e-05	Mitogen-activated protein kinase 14
3778	Q8BY87|UBP47_MOUSE	Usp47	2	2	2	3	157455	1.90531e-05	Ubiquitin carboxyl-terminal hydrolase 47
17268	Q8CBY1|SMAG1_MOUSE	Samd4a	3	2	2	3	78359	3.82853e-05	Protein Smaug homolog 1
7969	Q91YJ2|SNX4_MOUSE	Snx4	5	2	2	3	51778	5.79397e-05	Sorting nexin-4
5164	Q07113|MPRI_MOUSE	Igf2r	1	2	2	3	273814	1.09563e-05	Cation-independent mannose-6-phosphate receptor
17362	Q8VDP3|MICA1_MOUSE	Mical1	2	2	2	2	116785	1.71255e-05	[F-actin]-monooxygenase MICAL1
2089	Q99KS2|NGRN_MOUSE	Ngrn	8	2	2	2	32447	6.1639e-05	Neugrin
17357	Q6VN19|RBP10_MOUSE	Ranbp10	4	2	2	2	67188	2.97672e-05	Ran-binding protein 10
17263	Q9CZX0|ELP3_MOUSE	Elp3	5	2	2	2	62385	3.2059e-05	Elongator complex protein 3
17261	Q99L48|NMD3_MOUSE	Nmd3	5	2	2	2	57611	3.47156e-05	60S ribosomal export protein NMD3
17361	Q80Y56|RBNS5_MOUSE	Rbsn	3	2	2	2	88491	2.26012e-05	Rabenosyn-5
17360	O88895|HDAC3_MOUSE	Hdac3	6	2	2	2	48821	4.0966e-05	Histone deacetylase 3
17224	O08715|AKAP1_MOUSE	Akap1	2	2	2	4	92195	4.33863e-05	A-kinase anchor protein 1 mitochondrial
1542	Q4U2R1|HERC2_MOUSE	Herc2	1	2	2	2	527462	3.79174e-06	E3 ubiquitin-protein ligase HERC2
7854	P70206|PLXA1_MOUSE	Plxna1	1	2	2	3	211098	1.42114e-05	Plexin-A1
2414	Q8N7N5|DCAF8_MOUSE	Dcaf8	3	2	2	4	66032	6.05767e-05	DDB1- and CUL4-associated factor 8
17363	Q61851|FGFR3_MOUSE	Fgfr3	2	2	2	2	87758	2.27899e-05	Fibroblast growth factor receptor 3
11629	P16092|FGFR1_MOUSE	Fgfr1	2	2	2	2	91981	2.17436e-05	Fibroblast growth factor receptor 1
17359	Q8R3B7|BRD8_MOUSE	Brd8	3	2	2	2	102610	1.94913e-05	Bromodomain-containing protein 8
8223	Q91WG4|ELP2_MOUSE	Elp2	3	2	2	2	93093	2.14839e-05	Elongator complex protein 2
8794	Q8K1X1|WDR11_MOUSE	Wdr11	2	2	2	2	135937	1.47127e-05	WD repeat-containing protein 11
1687	O35643|AP1B1_MOUSE	Ap1b1	12	9	1	12	103935	0.000115457	AP-1 complex subunit beta-1
2108	Q61301|CTNA2_MOUSE	Ctnna2	6	4	1	8	105286	7.59835e-05	Catenin alpha-2
1817	O35345|IMA7_MOUSE	Kpna6	9	3	1	11	59964	0.000183443	Importin subunit alpha-7
1367	Q99LG2|TNPO2_MOUSE	Tnpo2	5	4	1	6	100456	5.97276e-05	Transportin-2
1357	Q6NXH9|K2C73_MOUSE	Krt73	4	2	1	3	58911	5.09243e-05	Keratin type II cytoskeletal 73
1613	Q80XI3|IF4G3_MOUSE	Eif4g3	2	3	1	7	174889	4.00254e-05	Eukaryotic translation initiation factor 4 gamma 3
2027	P70303|PYRG2_MOUSE	Ctps2	4	2	1	3	65515	4.5791e-05	CTP synthase 2
1844	P09542|MYL3_MOUSE	Myl3	12	2	1	9	22422	0.000401391	Myosin light chain 3
17352	P01632|KV1A1_MOUSE	Igkv7-33	23	2	1	5	12717	0.000393174	Ig kappa chain V-I region S107A
7646	P27601|GNA13_MOUSE	Gna13	7	2	1	2	44055	4.53978e-05	Guanine nucleotide-binding protein subunit alpha-13
17463	Q9D0Y8|RM52_MOUSE	Mrpl52	13	1	1	1	13658	7.32172e-05	Large ribosomal subunit protein mL52
1369	Q9CQD1|RAB5A_MOUSE	Rab5a	17	3	1	4	23599	0.000169499	Ras-related protein Rab-5A
17475	Q920Q4|VPS16_MOUSE	Vps16	2	1	1	1	94928	1.05343e-05	Vacuolar protein sorting-associated protein 16 homolog
7451	O35343|IMA3_MOUSE	Kpna4	5	2	1	3	57923	5.17929e-05	Importin subunit alpha-3
17378	O55057|PDE6D_MOUSE	Pde6d	8	1	1	3	17348	0.000172931	Retinal rod rhodopsin-sensitive cGMP 3' 5'-cyclic phosphodiesterase subunit delta
2185	Q7TNP2|2AAB_MOUSE	Ppp2r1b	4	2	1	3	65934	4.55e-05	Serine/threonine-protein phosphatase 2A 65 kDa regulatory subunit A beta isoform
17461	P99028|QCR6_MOUSE	Uqcrh	17	1	1	2	10435	0.000191663	Cytochrome b-c1 complex subunit 6 mitochondrial
7180	Q9QYH6|MAGD1_MOUSE	Maged1	2	1	1	1	85670	1.16727e-05	Melanoma-associated antigen D1
17470	Q8BK75|ELP6_MOUSE	Elp6	6	1	1	2	29327	6.81965e-05	Elongator complex protein 6
17467	Q9D0C1|RN115_MOUSE	Rnf115	6	1	1	3	33859	8.86027e-05	E3 ubiquitin-protein ligase RNF115
1536	Q9WV55|VAPA_MOUSE	Vapa	5	1	1	5	27855	0.000179501	Vesicle-associated membrane protein-associated protein A
17293	Q9CWW7|CXXC1_MOUSE	Cxxc1	2	1	1	1	76167	1.3129e-05	CXXC-type zinc finger protein 1
17462	Q9CPX7|RT16_MOUSE	Mrps16	13	1	1	2	15192	0.000131648	Small ribosomal subunit protein bS16m
17465	Q8VEH3|ARL8A_MOUSE	Arl8a	8	1	1	2	21390	9.35016e-05	ADP-ribosylation factor-like protein 8A
17466	Q9CQW2|ARL8B_MOUSE	Arl8b	8	1	1	2	21539	9.28548e-05	ADP-ribosylation factor-like protein 8B
17418	Q3U182|CRTC2_MOUSE	Crtc2	2	1	1	1	73216	1.36582e-05	CREB-regulated transcription coactivator 2
7821	P01642|KV5A9_MOUSE	Gm10881	10	1	1	2	12615	0.000158541	Ig kappa chain V-V region L7 (Fragment)
17464	Q9D7M8|RPB4_MOUSE	Polr2d	11	1	1	5	16311	0.000306542	DNA-directed RNA polymerase II subunit RPB4
17489	Q99N92|RM27_MOUSE	Mrpl27	9	1	1	5	15945	0.000313578	Large ribosomal subunit protein bL27m
17483	Q9CQF8|RT63_MOUSE	Mrpl57	13	1	1	2	11952	0.000167336	Large ribosomal subunit protein mL63
17494	P35486|ODPA_MOUSE	Pdha1	3	1	1	3	43232	6.9393e-05	Pyruvate dehydrogenase E1 component subunit alpha somatic form mitochondrial
17407	E9Q735|UBE4A_MOUSE	Ube4a	1	1	1	4	118198	3.38415e-05	Ubiquitin conjugation factor E4 A
17468	Q91XU3|PI42C_MOUSE	Pip4k2c	4	1	1	1	47336	2.11256e-05	Phosphatidylinositol 5-phosphate 4-kinase type-2 gamma
17474	Q9R1P1|PSB3_MOUSE	Psmb3	7	1	1	3	22965	0.000130634	Proteasome subunit beta type-3
4057	P25799|NFKB1_MOUSE	Nfkb1	2	1	1	5	105615	4.73418e-05	Nuclear factor NF-kappa-B p105 subunit
17406	Q9QYJ3|DNJB1_MOUSE	Dnajb1	4	1	1	1	38167	2.62006e-05	DnaJ homolog subfamily B member 1
5627	Q9Z0R6|ITSN2_MOUSE	Itsn2	1	1	1	1	188907	5.29361e-06	Intersectin-2
2639	Q8BY71|HAT1_MOUSE	Hat1	3	1	1	3	49278	6.08791e-05	Histone acetyltransferase type B catalytic subunit
2216	Q9WTJ8|FA50B_MOUSE	Fam50b	4	1	1	1	39594	2.52564e-05	Protein FAM50B
2217	Q9WV03|FA50A_MOUSE	Fam50a	4	1	1	1	40252	2.48435e-05	Protein FAM50A
17538	Q9Z0F6|RAD9A_MOUSE	Rad9a	3	1	1	3	42059	7.13284e-05	Cell cycle checkpoint control protein RAD9A
17561	Q62083|PICK1_MOUSE	Pick1	2	1	1	1	46597	2.14606e-05	PRKCA-binding protein
3269	Q61191|HCFC1_MOUSE	Hcfc1	1	1	1	1	210435	4.75206e-06	Host cell factor 1
17320	P63002|TLE5_MOUSE	Tle5	15	2	1	4	22000	0.000181818	TLE family member 5
2335	Q8WTY4|CPIN1_MOUSE	Ciapin1	4	1	1	2	33429	5.98283e-05	Anamorsin
2419	Q61233|PLSL_MOUSE	Lcp1	5	3	1	5	70149	7.12769e-05	Plastin-2
2141	P83877|TXN4A_MOUSE	Txnl4a	8	1	1	1	16786	5.95735e-05	Thioredoxin-like protein 4A
5994	Q8BL48|UNK_MOUSE	Unk	1	1	1	1	88058	1.13562e-05	RING finger protein unkempt homolog
17477	Q8BUR3|FOXJ3_MOUSE	Foxj3	2	1	1	2	68954	2.90048e-05	Forkhead box protein J3
17497	O70404|VAMP8_MOUSE	Vamp8	12	1	1	2	11451	0.000174657	Vesicle-associated membrane protein 8
17480	Q8R1J3|ZCHC9_MOUSE	Zcchc9	5	1	1	1	30488	3.27998e-05	Zinc finger CCHC domain-containing protein 9
7857	Q99PQ2|TRI11_MOUSE	Trim11	3	1	1	2	52580	3.80373e-05	E3 ubiquitin-protein ligase TRIM11
11825	Q7TS74|CKP2L_MOUSE	Ckap2l	2	1	1	2	82999	2.40967e-05	Cytoskeleton-associated protein 2-like
2483	Q8BQ30|PPR18_MOUSE	Ppp1r18	3	1	1	2	65630	3.04739e-05	Phostensin
17469	Q9ERR7|SEP15_MOUSE	Selenof	10	1	1	1	17806	5.61608e-05	Selenoprotein F
17532	Q9JIS8|S12A4_MOUSE	Slc12a4	1	1	1	2	120624	1.65804e-05	Solute carrier family 12 member 4
17478	Q9QXD8|LIMD1_MOUSE	Limd1	2	1	1	1	71422	1.40013e-05	LIM domain-containing protein 1
17476	Q8VE88|F1142_MOUSE	Fam114a2	3	1	1	1	54045	1.85031e-05	Protein FAM114A2
17486	Q9D9K3|AVEN_MOUSE	Aven	4	1	1	1	37196	2.68846e-05	Cell death regulator Aven
5522	Q91WZ8|DTBP1_MOUSE	Dtnbp1	4	1	1	2	39651	5.04401e-05	Dysbindin
17479	Q9D1K7|ADSSP_MOUSE	Adissp	8	1	1	1	19476	5.13452e-05	Adipose-secreted signaling protein
17512	Q9CQR6|PPP6_MOUSE	Ppp6c	4	1	1	1	35159	2.84422e-05	Serine/threonine-protein phosphatase 6 catalytic subunit
17473	Q9Z2M6|UBL3_MOUSE	Ubl3	13	1	1	1	13180	7.58725e-05	Ubiquitin-like protein 3
6056	Q99LM2|CK5P3_MOUSE	Cdk5rap3	3	1	1	3	56991	5.26399e-05	CDK5 regulatory subunit-associated protein 3
17390	Q6ZQI3|MLEC_MOUSE	Mlec	4	1	1	2	32342	6.18391e-05	Malectin
17400	Q9EST3|4ET_MOUSE	Eif4enif1	1	1	1	3	107986	2.77814e-05	Eukaryotic translation initiation factor 4E transporter
17490	P26883|FKB1A_MOUSE	Fkbp1a	12	1	1	1	11923	8.38715e-05	Peptidyl-prolyl cis-trans isomerase FKBP1A
17501	P58462|FOXP1_MOUSE	Foxp1	2	1	1	1	78833	1.2685e-05	Forkhead box protein P1
6615	Q8C5L3|CNOT2_MOUSE	Cnot2	3	1	1	2	59711	3.34947e-05	CCR4-NOT transcription complex subunit 2
17481	Q80YV2|ZC3C1_MOUSE	Zc3hc1	3	1	1	2	55196	3.62345e-05	Zinc finger C3HC-type protein 1
17502	Q9DB28|POP5_MOUSE	Pop5	7	1	1	2	19285	0.000103708	Ribonuclease P/MRP protein subunit POP5
17482	Q3UA37|QRIC1_MOUSE	Qrich1	2	1	1	1	86556	1.15532e-05	Transcriptional regulator QRICH1
17280	Q8R4R6|NUP35_MOUSE	Nup35	4	1	1	3	34786	8.62416e-05	Nucleoporin NUP35
11618	Q922D4|PP6R3_MOUSE	Ppp6r3	2	1	1	2	94653	2.11298e-05	Serine/threonine-protein phosphatase 6 regulatory subunit 3
17513	Q8BGF3|DAA10_MOUSE	Dnaaf10	3	1	1	1	39790	2.51319e-05	Dynein axonemal assembly factor 10
7760	Q9JMG7|HDGR3_MOUSE	Hdgfl3	8	1	1	2	22431	8.91623e-05	Hepatoma-derived growth factor-related protein 3
7878	Q9D7A6|SRP19_MOUSE	Srp19	8	1	1	3	16191	0.000185288	Signal recognition particle 19 kDa protein
2132	Q811Q9|PCY1B_MOUSE	Pcyt1b	3	1	1	1	41900	2.38663e-05	Choline-phosphate cytidylyltransferase B
17375	Q8VCE2|GPN1_MOUSE	Gpn1	3	1	1	1	41598	2.40396e-05	GPN-loop GTPase 1
10273	P98083|SHC1_MOUSE	Shc1	2	1	1	2	62608	3.19448e-05	SHC-transforming protein 1
17507	Q9CXE7|TMED5_MOUSE	Tmed5	5	1	1	2	26172	7.64175e-05	Transmembrane emp24 domain-containing protein 5
4621	Q91ZV3|DCBD2_MOUSE	Dcbld2	2	1	1	1	83774	1.19369e-05	Discoidin CUB and LCCL domain-containing protein 2
17487	Q8K4M5|COMD1_MOUSE	Commd1	7	1	1	1	20996	4.76281e-05	COMM domain-containing protein 1
17394	O54950|AAKG1_MOUSE	Prkag1	3	1	1	1	37520	2.66525e-05	5'-AMP-activated protein kinase subunit gamma-1
17568	Q91WG5|AAKG2_MOUSE	Prkag2	2	1	1	1	62949	1.58859e-05	5'-AMP-activated protein kinase subunit gamma-2
17295	Q640Q5|PAN3_MOUSE	Pan3	1	1	1	1	95451	1.04766e-05	PAN2-PAN3 deadenylation complex subunit Pan3
17484	Q8BU31|RAP2C_MOUSE	Rap2c	8	1	1	1	20745	4.82044e-05	Ras-related protein Rap-2c
17485	Q80ZJ1|RAP2A_MOUSE	Rap2a	8	1	1	1	20642	4.84449e-05	Ras-related protein Rap-2a
3253	Q8BSK8|KS6B1_MOUSE	Rps6kb1	3	1	1	2	59146	3.38146e-05	Ribosomal protein S6 kinase beta-1
17500	Q922H1|ANM3_MOUSE	Prmt3	2	1	1	2	59471	3.36298e-05	Protein arginine N-methyltransferase 3
17519	Q811S7|UBIP1_MOUSE	Ubp1	2	1	1	1	60212	1.6608e-05	Upstream-binding protein 1
17488	Q62073|M3K7_MOUSE	Map3k7	3	1	1	2	64228	3.11391e-05	Mitogen-activated protein kinase kinase kinase 7
17491	P70349|HINT1_MOUSE	Hint1	11	1	1	2	13777	0.000145169	Adenosine 5'-monophosphoramidase HINT1
17580	Q6Y5D8|RHG10_MOUSE	Arhgap10	1	1	1	1	89366	1.11899e-05	Rho GTPase-activating protein 10
8034	A2AT37|RENT2_MOUSE	Upf2	1	1	1	2	147552	1.35545e-05	Regulator of nonsense transcripts 2
17514	Q9CYA0|CREL2_MOUSE	Creld2	3	1	1	3	38220	7.84929e-05	Protein disulfide isomerase Creld2
17492	P12815|PDCD6_MOUSE	Pdcd6	7	1	1	1	21867	4.5731e-05	Programmed cell death protein 6
17288	Q9DBL2|GDAP2_MOUSE	Gdap2	3	1	1	1	56269	1.77718e-05	Ganglioside-induced differentiation-associated protein 2
8744	Q9Z0F8|ADA17_MOUSE	Adam17	1	1	1	1	93056	1.07462e-05	Disintegrin and metalloproteinase domain-containing protein 17
17520	Q9CWM4|PFD1_MOUSE	Pfdn1	9	1	1	1	14255	7.01508e-05	Prefoldin subunit 1
4908	P97770|THUM3_MOUSE	Thumpd3	2	1	1	1	56431	1.77208e-05	tRNA (guanine(6)-N2)-methyltransferase THUMP3
17503	O55128|SAP18_MOUSE	Sap18	8	1	1	4	17595	0.000227337	Histone deacetylase complex subunit SAP18
17506	Q8K2H6|APC10_MOUSE	Anapc10	6	1	1	1	21266	4.70234e-05	Anaphase-promoting complex subunit 10
10891	Q8BWQ6|VP35L_MOUSE	Vps35l	1	1	1	1	109077	9.16784e-06	VPS35 endosomal protein-sorting factor-like
17377	Q8BVQ5|PPME1_MOUSE	Ppme1	3	1	1	1	42256	2.36653e-05	Protein phosphatase methylesterase 1
10343	Q60974|NCOR1_MOUSE	Ncor1	1	1	1	1	270640	3.69495e-06	Nuclear receptor corepressor 1
17493	Q8BHK9|ERC6L_MOUSE	Ercc6l	1	1	1	1	138854	7.20181e-06	DNA excision repair protein ERCC-6-like
8241	Q9CY45|EFMT1_MOUSE	Eef1akmt1	5	1	1	1	24499	4.0818e-05	EEF1A lysine methyltransferase 1
17499	Q8K0G5|EIPR1_MOUSE	Eipr1	3	1	1	1	43127	2.31873e-05	EARP and GARP complex-interacting protein 1
17542	Q8K2C7|OS9_MOUSE	Os9	2	1	1	1	76108	1.31392e-05	Protein-9
17379	Q8CG19|LTBP1_MOUSE	Ltbp1	1	1	1	1	186717	5.3557e-06	Latent-transforming growth factor beta-binding protein 1
5712	O35245|PKD2_MOUSE	Pkd2	1	1	1	2	108982	1.83517e-05	Polycystin-2
17515	P70353|NFYC_MOUSE	Nfyc	4	1	1	1	37254	2.68428e-05	Nuclear transcription factor Y subunit gamma
9544	Q2HXL6|EDEM3_MOUSE	Edem3	1	1	1	1	104200	9.59693e-06	ER degradation-enhancing alpha-mannosidase-like protein 3
17548	Q9CQA1|TPPC5_MOUSE	Trappc5	5	1	1	1	20795	4.80885e-05	Trafficking protein particle complex subunit 5
17555	Q3UQS8|RBM20_MOUSE	Rbm20	1	1	1	1	130124	7.68498e-06	RNA-binding protein 20
17495	Q9DB40|MED27_MOUSE	Med27	5	1	1	1	35298	2.83302e-05	Mediator of RNA polymerase II transcription subunit 27
17496	Q8R361|RFIP5_MOUSE	Rab11fip5	3	1	1	1	69553	1.43775e-05	Rab11 family-interacting protein 5
17509	P68404|KPCB_MOUSE	Prkcb	2	1	1	1	76751	1.30291e-05	Protein kinase C beta type
2848	Q8VE62|PAIP1_MOUSE	Paip1	3	1	1	2	45702	4.37618e-05	Polyadenylate-binding protein-interacting protein 1
8265	Q2YDW2|MSTO1_MOUSE	Msto1	2	1	1	1	61230	1.63319e-05	Protein misato homolog 1
8308	Q99LG0|UBP16_MOUSE	Usp16	1	1	1	1	93434	1.07027e-05	Ubiquitin carboxyl-terminal hydrolase 16
10702	P02469|LAMB1_MOUSE	Lamb1	1	1	1	1	197089	5.07385e-06	Laminin subunit beta-1
17518	Q8VDQ8|SIR2_MOUSE	Sirt2	3	1	1	2	43256	4.62364e-05	NAD-dependent protein deacetylase sirtuin-2
5083	O88622|PARG_MOUSE	Parg	2	1	1	1	109324	9.14712e-06	Poly(ADP-ribose) glycohydrolase
17273	Q8K1S3|UNC5B_MOUSE	Unc5b	1	1	1	1	103739	9.63958e-06	Netrin receptor UNC5B
17408	P63024|VAMP3_MOUSE	Vamp3	16	1	1	2	11480	0.000174216	Vesicle-associated membrane protein 3
17511	Q9JMD0|ZN207_MOUSE	Znf207	3	1	1	1	52793	1.89419e-05	BUB3-interacting and GLEBS motif-containing protein ZNF207
11170	Q3TCJ1|ABRX2_MOUSE	Abraxas2	3	1	1	1	46943	2.13024e-05	BRISC complex subunit Abraxas 2
17564	O35261|E2F3_MOUSE	E2f3	2	1	1	2	48757	4.10198e-05	Transcription factor E2F3
17508	Q8BH04|PCKGM_MOUSE	Pck2	2	1	1	1	70528	1.41788e-05	Phosphoenolpyruvate carboxykinase [GTP] mitochondrial
17505	P70441|NHRF1_MOUSE	Nherf1	4	1	1	1	38600	2.59067e-05	Na(+)/H(+) exchange regulatory cofactor NHE-RF1
17601	Q8BJY1|PSMD5_MOUSE	Psmd5	2	1	1	1	55972	1.78661e-05	26S proteasome non-ATPase regulatory subunit 5
17522	P35585|AP1M1_MOUSE	Ap1m1	3	1	1	2	48543	4.12006e-05	AP-1 complex subunit mu-1
17283	A2A8L5|PTPRF_MOUSE	Ptprf	1	1	1	3	211488	1.41852e-05	Receptor-type tyrosine-protein phosphatase F
17413	B0V2N1|PTPRS_MOUSE	Ptprs	1	1	1	3	211902	1.41575e-05	Receptor-type tyrosine-protein phosphatase S
5996	Q64487|PTPRD_MOUSE	Ptprd	1	1	1	3	214408	1.3992e-05	Receptor-type tyrosine-protein phosphatase delta
17510	Q9DAS9|GBG12_MOUSE	Gng12	22	1	1	1	7997	0.000125047	Guanine nucleotide-binding protein G(I)/G(S)/G(O) subunit gamma-12
17409	P50462|CSRP3_MOUSE	Csrp3	5	1	1	2	20895	9.57167e-05	Cysteine and glycine-rich protein 3
3921	Q3TUF7|YETS2_MOUSE	Yeats2	1	1	1	2	148949	1.34274e-05	YEATS domain-containing protein 2
17402	Q6TYB5|FEZ2_MOUSE	Fez2	3	1	1	3	39101	7.67244e-05	Fasciculation and elongation protein zeta-2
4567	Q9ES97|RTN3_MOUSE	Rtn3	1	1	1	1	103879	9.62658e-06	Reticulon-3
17265	Q9Z1E4|GYS1_MOUSE	Gys1	1	1	1	2	83927	2.38302e-05	Glycogen [starch] synthase muscle
4022	Q8VE73|CUL7_MOUSE	Cul7	1	1	1	1	192291	5.20045e-06	Cullin-7
17533	Q9CW46|RAVR1_MOUSE	Raver1	2	1	1	1	79382	1.25973e-05	Ribonucleoprotein PTB-binding 1
17556	Q9DC16|ERGI1_MOUSE	Ergic1	3	1	1	1	32562	3.07106e-05	Endoplasmic reticulum-Golgi intermediate compartment protein 1
17527	Q9CPY1|RM51_MOUSE	Mrpl51	9	1	1	1	15103	6.6212e-05	Large ribosomal subunit protein mL51
17552	Q9QZS2|RNF4_MOUSE	Rnf4	5	1	1	1	21910	4.56413e-05	E3 ubiquitin-protein ligase RNF4
10344	Q8CCB4|VPS53_MOUSE	Vps53	1	1	1	2	94423	2.11813e-05	Vacuolar protein sorting-associated protein 53 homolog
17537	O88668|CREG1_MOUSE	Creg1	5	1	1	2	24452	8.17929e-05	Protein CREG1
7835	Q8JZM0|TFB1M_MOUSE	Tfb1m	3	1	1	1	38962	2.5666e-05	Dimethyladenosine transferase 1 mitochondrial
2204	P51637|CAV3_MOUSE	Cav3	7	1	1	2	17358	0.000115221	Caveolin-3
7846	Q80UU9|PGRC2_MOUSE	Pgrmc2	12	1	1	2	23334	8.57118e-05	Membrane-associated progesterone receptor component 2
17535	Q9JMH6|TRXR1_MOUSE	Txnrd1	2	1	1	1	67084	1.49067e-05	Thioredoxin reductase 1 cytoplasmic
17526	Q9CWE0|MFR1L_MOUSE	Mtfr1l	4	1	1	1	31726	3.15199e-05	Mitochondrial fission regulator 1-like
2497	Q62426|CYTB_MOUSE	Cstb	11	1	1	3	11046	0.000271592	Cystatin-B
17534	Q8K2D3|EDC3_MOUSE	Edc3	2	1	1	2	55957	3.57417e-05	Enhancer of mRNA-decapping protein 3
17602	Q8BKZ9|ODPX_MOUSE	Pdhx	2	1	1	3	53999	5.55566e-05	Pyruvate dehydrogenase protein X component mitochondrial
17611	Q8K3W3|CASC3_MOUSE	Casc3	1	1	1	1	75770	1.31978e-05	Protein CASC3
10399	Q9QYI6|DNJB9_MOUSE	Dnajb9	5	1	1	1	25616	3.90381e-05	DnaJ homolog subfamily B member 9
17571	Q8K2R5|ZN668_MOUSE	Znf668	2	1	1	2	68347	2.92624e-05	Zinc finger protein 668
17587	Q60631|GRB2_MOUSE	Grb2	4	1	1	2	25238	7.92456e-05	Growth factor receptor-bound protein 2
17528	Q99L85|ELP5_MOUSE	Elp5	4	1	1	2	33498	5.97051e-05	Elongator complex protein 5
2231	Q8R1V4|TMED4_MOUSE	Tmed4	5	1	1	2	26022	7.6858e-05	Transmembrane emp24 domain-containing protein 4
7839	Q9CQV5|RT24_MOUSE	Mrps24	5	1	1	1	18901	5.29073e-05	Small ribosomal subunit protein uS3m
17589	P55012|S12A2_MOUSE	Slc12a2	1	1	1	1	131033	7.63167e-06	Solute carrier family 12 member 2
17590	Q9D061|ACBD6_MOUSE	Acbd6	3	1	1	1	30887	3.23761e-05	Acyl-CoA-binding domain-containing protein 6
17529	Q501J7|PHAR4_MOUSE	Phactr4	2	1	1	1	76632	1.30494e-05	Phosphatase and actin regulator 4
17536	Q64010|CRK_MOUSE	Crk	4	1	1	2	33815	5.91453e-05	Adapter molecule crk
17558	Q9R059|FHL3_MOUSE	Fhl3	3	1	1	2	31795	6.2903e-05	Four and a half LIM domains protein 3
17531	Q08369|GATA4_MOUSE	Gata4	4	1	1	1	44580	2.24316e-05	Transcription factor GATA-4
2270	Q9CPP6|NDUA5_MOUSE	Ndufa5	8	1	1	1	13360	7.48503e-05	NADH dehydrogenase [ubiquinone] 1 alpha subcomplex subunit 5
17566	Q9CPQ8|ATP5L_MOUSE	Atp5mg	9	1	1	1	11425	8.75274e-05	ATP synthase subunit g mitochondrial
17373	Q9D0R2|SYTC_MOUSE	Tars1	2	1	1	1	83356	1.19967e-05	Threonine--tRNA ligase 1 cytoplasmic
17573	Q80TY0|FNBP1_MOUSE	Fnbp1	2	1	1	1	71344	1.40166e-05	Formin-binding protein 1
17546	P01887|B2MG_MOUSE	B2m	8	1	1	1	13779	7.25742e-05	Beta-2-microglobulin
17384	Q9ERV1|MKRN2_MOUSE	Mkrn2	2	1	1	2	46597	4.29212e-05	E3 ubiquitin-protein ligase makorin-2
17543	P54822|PUR8_MOUSE	Adsl	2	1	1	1	54866	1.82262e-05	Adenylosuccinate lyase
7851	Q8CG46|SMC5_MOUSE	Smc5	1	1	1	1	128813	7.76319e-06	Structural maintenance of chromosomes protein 5
17584	Q9D8P4|RM17_MOUSE	Mrpl17	5	1	1	1	20249	4.93852e-05	Large ribosomal subunit protein bL17m
17540	Q9CZH3|PSMG3_MOUSE	Psmg3	12	1	1	1	13331	7.50131e-05	Proteasome assembly chaperone 3
17549	Q8K2B0|SC65_MOUSE	P3h4	2	1	1	1	51132	1.95572e-05	Endoplasmic reticulum protein SC65
2686	Q6IME9|K2C72_MOUSE	Krt72	2	1	1	1	56750	1.76211e-05	Keratin type II cytoskeletal 72
17551	P21956|MFGM_MOUSE	Mfge8	2	1	1	1	51241	1.95156e-05	Lactadherin
17579	P01633|KV5A1_MOUSE	Igkv6-17	6	1	1	1	16434	6.08495e-05	Immunoglobulin kappa chain variable 6-17
17439	Q99J72|ABEC3_MOUSE	Apobec3	2	1	1	2	52213	3.83046e-05	DNA dC->dU-editing enzyme APOBEC-3
2451	O88983|STX8_MOUSE	Stx8	4	1	1	1	26925	3.71402e-05	Syntaxin-8
17541	Q3UI43|BABA1_MOUSE	Babam1	4	1	1	1	36793	2.71791e-05	BRISC and BRCA1-A complex member 1
1783	P97798|NEO1_MOUSE	Neo1	1	1	1	1	162919	6.13802e-06	Neogenin
3534	Q9Z2G6|SE1L1_MOUSE	Sel1l	2	1	1	2	88340	2.26398e-05	Protein sel-1 homolog 1
7376	Q8BU30|SYIC_MOUSE	Iars1	1	1	1	1	144270	6.93145e-06	Isoleucine--tRNA ligase cytoplasmic
17627	Q6ZQE4|NEMP1_MOUSE	Nemp1	2	1	1	1	49817	2.00735e-05	Nuclear envelope integral membrane protein 1
17563	Q60809|CNOT7_MOUSE	Cnot7	4	1	1	5	32718	0.000152821	CCR4-NOT transcription complex subunit 7
17544	Q60778|IKBB_MOUSE	Nfkbib	4	1	1	1	37965	2.63401e-05	NF-kappa-B inhibitor beta
17545	P58801|RIPK2_MOUSE	Ripk2	2	1	1	1	60400	1.65563e-05	Receptor-interacting serine/threonine-protein kinase 2
5993	Q9DAZ9|ANCHR_MOUSE	Zfyve19	4	1	1	1	43272	2.31096e-05	Abscission/NoCut checkpoint regulator
17550	Q63810|CANB1_MOUSE	Ppp3r1	7	1	1	1	19300	5.18135e-05	Calcineurin subunit B type 1
17547	Q9CPV3|RM42_MOUSE	Mrpl42	9	1	1	1	16493	6.06318e-05	Large ribosomal subunit protein mL42
17553	Q9DCS9|NDUBA_MOUSE	Ndufb10	6	1	1	1	21024	4.75647e-05	NADH dehydrogenase [ubiquinone] 1 beta subcomplex subunit 10
11917	Q8CHH9|SEPT8_MOUSE	Septin8	6	2	1	2	49812	4.0151e-05	Septin-8
17554	Q9CQH8|RPP14_MOUSE	Rpp14	10	1	1	2	13565	0.000147438	Ribonuclease P protein subunit p14
1548	Q61414|K1C15_MOUSE	Krt15	2	1	1	1	49138	2.03508e-05	Keratin type I cytoskeletal 15
998	P19001|K1C19_MOUSE	Krt19	2	1	1	1	44542	2.24507e-05	Keratin type I cytoskeletal 19
820	Q61781|K1C14_MOUSE	Krt14	2	1	1	1	52867	1.89154e-05	Keratin type I cytoskeletal 14
17366	Q9DCL2|CIA2A_MOUSE	Ciao2a	6	1	1	1	18418	5.42947e-05	Cytosolic iron-sulfur assembly component 2A
17576	Q62280|SSXT_MOUSE	Ss18	2	1	1	1	45864	2.18036e-05	Protein SSXT
3536	E9Q4P1|WDFY1_MOUSE	Wdfy1	3	1	1	1	46218	2.16366e-05	WD repeat and FYVE domain-containing protein 1
17557	P57746|VATD_MOUSE	Atp6v1d	6	1	1	1	28369	3.52497e-05	V-type proton ATPase subunit D
10269	P97393|RHG05_MOUSE	Arhgap5	1	1	1	1	172471	5.79808e-06	Rho GTPase-activating protein 5
17391	Q8BIQ5|CSTF2_MOUSE	Cstf2	2	1	1	1	61341	1.63023e-05	Cleavage stimulation factor subunit 2
17560	P22682|CBL_MOUSE	Cbl	1	1	1	2	100564	1.98878e-05	E3 ubiquitin-protein ligase CBL
17559	P47856|GFPT1_MOUSE	Gfpt1	2	1	1	1	78539	1.27325e-05	Glutamine--fructose-6-phosphate aminotransferase [isomerizing] 1
12066	Q8VCM8|NCLN_MOUSE	Ncln	2	1	1	2	62908	3.17925e-05	BOS complex subunit NCLN
17562	Q3TW96|UAP1L_MOUSE	Uap1l1	3	1	1	1	56614	1.76635e-05	UDP-N-acetylhexosamine pyrophosphorylase-like protein 1
6266	Q7SIG6|ASAP2_MOUSE	Asap2	1	1	1	2	106805	1.87257e-05	Arf-GAP with SH3 domain ANK repeat and PH domain-containing protein 2
17596	Q9QWY8|ASAP1_MOUSE	Asap1	1	1	1	2	127421	1.5696e-05	Arf-GAP with SH3 domain ANK repeat and PH domain-containing protein 1
8133	Q8VD75|HIP1_MOUSE	Hip1	1	1	1	1	115202	8.6804e-06	Huntingtin-interacting protein 1
17565	Q9ES56|TPPC4_MOUSE	Trappc4	5	1	1	1	24385	4.10088e-05	Trafficking protein particle complex subunit 4
17603	Q3TYX3|SMYD5_MOUSE	Smyd5	2	1	1	1	47095	2.12337e-05	Histone-lysine N-trimethyltransferase SMYD5
6940	P60469|LIPA3_MOUSE	Ppfia3	1	1	1	2	133426	1.49896e-05	Liprin-alpha-3
10882	Q505F5|LRC47_MOUSE	Lrrc47	2	1	1	1	63590	1.57257e-05	Leucine-rich repeat-containing protein 47
7402	Q80UE6|WNK4_MOUSE	Wnk4	1	1	1	2	132410	1.51046e-05	Serine/threonine-protein kinase WNK4
7409	Q3UH66|WNK2_MOUSE	Wnk2	0	1	1	2	227525	8.79024e-06	Serine/threonine-protein kinase WNK2
7281	P83741|WNK1_MOUSE	Wnk1	0	1	1	2	250931	7.97032e-06	Serine/threonine-protein kinase WNK1
17570	P63280|UBC9_MOUSE	Ube2i	6	1	1	1	18007	5.5534e-05	SUMO-conjugating enzyme UBC9
17425	P46664|PURA2_MOUSE	Adss2	2	1	1	1	50021	1.99916e-05	Adenylosuccinate synthetase isozyme 2
17569	Q3TWL2|PP4P1_MOUSE	Pip4p1	4	1	1	1	30047	3.32812e-05	Type 1 phosphatidylinositol 4 5-bisphosphate 4-phosphatase
7934	Q7TMK6|HOOK2_MOUSE	Hook2	1	1	1	1	83366	1.19953e-05	Protein Hook homolog 2
2929	P46737|BRCC3_MOUSE	Brcc3	3	1	1	1	33340	2.9994e-05	Lys-63-specific deubiquitinase BRCC36
7280	Q5SRY7|FBW1B_MOUSE	Fbxw11	2	1	1	1	62063	1.61127e-05	F-box/WD repeat-containing protein 11
17577	Q9QYA2|TOM40_MOUSE	Tomm40	3	1	1	1	37895	2.63887e-05	Mitochondrial import receptor subunit TOM40 homolog
6146	Q8VHY0|CSPG4_MOUSE	Cspg4	1	1	1	1	252305	3.96346e-06	Chondroitin sulfate proteoglycan 4
11295	Q922L6|NELFD_MOUSE	Nelfcd	2	1	1	2	66276	3.01768e-05	Negative elongation factor D
17588	Q91W67|UBL7_MOUSE	Ubl7	3	1	1	1	40433	2.47323e-05	Ubiquitin-like protein 7
17572	O88653|LTOR3_MOUSE	Lamtor3	9	1	1	2	13553	0.000147569	Ragulator complex protein LAMTOR3
17372	Q80TG1|KANL1_MOUSE	Kansl1	2	1	1	1	113179	8.83556e-06	KAT8 regulatory NSL complex subunit 1
17574	Q8BPB0|MOB1B_MOUSE	Mob1b	5	1	1	1	25091	3.98549e-05	MOB kinase activator 1B
17575	Q921Y0|MOB1A_MOUSE	Mob1a	5	1	1	1	25080	3.98724e-05	MOB kinase activator 1A
17581	P54227|STMN1_MOUSE	Stmn1	7	1	1	1	17274	5.78905e-05	Stathmin
17582	P55821|STMN2_MOUSE	Stmn2	6	1	1	1	20828	4.80123e-05	Stathmin-2
2541	Q8BH15|CNO10_MOUSE	Cnot10	2	1	1	1	81818	1.22222e-05	CCR4-NOT transcription complex subunit 10
5580	Q9QYI3|DNJC7_MOUSE	Dnajc7	3	1	1	1	56476	1.77066e-05	DnaJ homolog subfamily C member 7
17368	Q8JZY2|COMDA_MOUSE	Commd10	6	1	1	1	22812	4.38366e-05	COMM domain-containing protein 10
17583	Q9CX53|GEMI6_MOUSE	Gemin6	8	1	1	1	18750	5.33333e-05	Gem-associated protein 6
4884	Q8C863|ITCH_MOUSE	Itch	2	1	1	1	98994	1.01016e-05	E3 ubiquitin-protein ligase Itchy
17593	Q923B1|DBR1_MOUSE	Dbr1	2	1	1	1	62290	1.60539e-05	Lariat debranching enzyme
17591	O88597|BECN1_MOUSE	Becn1	2	1	1	1	51589	1.9384e-05	Beclin-1
17617	A2A699|F1712_MOUSE	Fam171a2	1	1	1	1	87487	1.14303e-05	Protein FAM171A2
17586	Q920E5|FPPS_MOUSE	Fdps	3	1	1	1	40582	2.46415e-05	Farnesyl pyrophosphate synthase
17264	Q3TX08|TRM1_MOUSE	Trmt1	2	1	1	1	72350	1.38217e-05	tRNA (guanine(26)-N(2))-dimethyltransferase
17610	Q56A08|GPKOW_MOUSE	Gpkow	2	1	1	2	53832	3.71526e-05	G-patch domain and KOW motifs-containing protein
17381	Q60996|2A5G_MOUSE	Ppp2r5c	2	1	1	1	60825	1.64406e-05	Serine/threonine-protein phosphatase 2A 56 kDa regulatory subunit gamma isoform
9128	Q00623|APOA1_MOUSE	Apoa1	4	1	1	1	30616	3.26627e-05	Apolipoprotein A-I
17585	Q61189|ICLN_MOUSE	Clns1a	8	1	1	1	26021	3.84305e-05	Methylosome subunit pICln
1056	Q61035|HARS1_MOUSE	Hars1	2	1	1	1	57432	1.74119e-05	Histidine--tRNA ligase cytoplasmic
7831	P18052|PTPRA_MOUSE	Ptpra	1	1	1	1	93698	1.06726e-05	Receptor-type tyrosine-protein phosphatase alpha
17592	O88856|TPST2_MOUSE	Tpst2	3	1	1	1	42067	2.37716e-05	Protein-tyrosine sulfotransferase 2
5690	Q9JLB0|PALS2_MOUSE	Pals2	2	1	1	1	62631	1.59665e-05	Protein PALS2
9190	Q9DBH0|WWP2_MOUSE	Wwp2	1	1	1	1	98761	1.01255e-05	NEDD4-like E3 ubiquitin-protein ligase WWP2
12017	Q8BZZ3|WWP1_MOUSE	Wwp1	1	1	1	1	104694	9.55165e-06	NEDD4-like E3 ubiquitin-protein ligase WWP1
2958	Q9R269|PEPL_MOUSE	Ppl	0	1	1	1	204002	4.90191e-06	Periplakin
17597	Q9Z1G4|VPP1_MOUSE	Atp6v0a1	1	1	1	1	96467	1.03662e-05	V-type proton ATPase 116 kDa subunit a 1
17594	Q9EPR4|S23A2_MOUSE	Slc23a2	3	1	1	1	70049	1.42757e-05	Solute carrier family 23 member 2
1769	Q61655|DD19A_MOUSE	Ddx19a	2	1	1	1	53933	1.85415e-05	ATP-dependent RNA helicase DDX19A
5665	Q32MW3|ACO10_MOUSE	Acot10	2	1	1	1	50552	1.97816e-05	Acyl-coenzyme A thioesterase 10 mitochondrial
17598	Q69Z61|PWP2A_MOUSE	Pwwp2a	2	1	1	1	79388	1.25964e-05	PWWP domain-containing protein 2A
17595	Q8BIW1|PRUN1_MOUSE	Prune1	3	1	1	2	50240	3.98089e-05	Exopolyphosphatase PRUNE1
17599	Q91YR1|TWF1_MOUSE	Twf1	4	1	1	1	40079	2.49507e-05	Twinfilin-1
17605	Q8C2E4|PTCD1_MOUSE	Ptcd1	1	1	1	1	77594	1.28876e-05	Pentatricopeptide repeat-containing protein 1 mitochondrial
2234	P20615|HXB9_MOUSE	Hoxb9	4	1	1	1	28015	3.56952e-05	Homeobox protein Hox-B9
2237	P09633|HXC9_MOUSE	Hoxc9	4	1	1	1	29234	3.42067e-05	Homeobox protein Hox-C9
2243	P28357|HXD9_MOUSE	Hoxd9	3	1	1	1	34992	2.8578e-05	Homeobox protein Hox-D9
2245	P28359|HXD10_MOUSE	Hoxd10	3	1	1	1	38328	2.60906e-05	Homeobox protein Hox-D10
2251	P31310|HXA10_MOUSE	Hoxa10	2	1	1	1	43292	2.3099e-05	Homeobox protein Hox-A10
8943	Q99MR1|GGYF1_MOUSE	Gigyf1	2	1	1	1	116238	8.60304e-06	GRB10-interacting GYF protein 1
17604	O35427|RPC9_MOUSE	Crcp	10	1	1	1	16683	5.99413e-05	DNA-directed RNA polymerase III subunit RPC9
8759	Q62059|CSPG2_MOUSE	Vcan	0	1	1	1	366788	2.72637e-06	Versican core protein
9761	Q8BZF8|PGM5_MOUSE	Pgm5	2	1	1	3	62220	4.8216e-05	Phosphoglucomutase-like protein 5
17385	Q8BZQ7|ANC2_MOUSE	Anapc2	1	1	1	1	95307	1.04924e-05	Anaphase-promoting complex subunit 2
17392	Q9QXN3|TRIP4_MOUSE	Trip4	2	1	1	1	66197	1.51064e-05	Activating signal cointegrator 1
17608	Q9D720|NSE1_MOUSE	Nsmce1	4	1	1	1	30708	3.25648e-05	Non-structural maintenance of chromosomes element 1 homolog
6851	Q3UHQ6|DOP2_MOUSE	Dop1b	1	1	1	2	257481	7.76756e-06	Protein dopey-2
11946	Q6P1G0|HEAT6_MOUSE	Heatr6	1	1	1	1	128922	7.75663e-06	HEAT repeat-containing protein 6
17277	Q8BIK4|DOCK9_MOUSE	Dock9	1	1	1	1	235310	4.24971e-06	Dedicator of cytokinesis protein 9
17609	Q9DC69|NDUA9_MOUSE	Ndufa9	3	1	1	1	42525	2.35156e-05	NADH dehydrogenase [ubiquinone] 1 alpha subcomplex subunit 9 mitochondrial
5102	Q8K4J6|MRTFA_MOUSE	Mrtfa	1	1	1	1	102546	9.75172e-06	Myocardin-related transcription factor A
3155	Q9JKK1|STX6_MOUSE	Stx6	4	1	1	1	28997	3.44863e-05	Syntaxin-6
17606	O55102|BL1S1_MOUSE	Bloc1s1	9	1	1	2	14281	0.000140046	Biogenesis of lysosome-related organelles complex 1 subunit 1
5676	Q9CX97|WDR55_MOUSE	Wdr55	3	1	1	2	42611	4.69362e-05	WD repeat-containing protein 55
17614	Q5SUC9|SCO1_MOUSE	Sco1	4	1	1	1	31617	3.16286e-05	Protein SCO1 homolog mitochondrial
17615	Q9JM58|CRLF1_MOUSE	Crlf1	3	1	1	1	46662	2.14307e-05	Cytokine receptor-like factor 1
1482	Q9CQK7|RWDD1_MOUSE	Rwdd1	4	1	1	1	27785	3.59906e-05	RWD domain-containing protein 1
9286	Q8C079|STRP1_MOUSE	Strip1	1	1	1	2	95585	2.09238e-05	Striatin-interacting protein 1
17616	Q8VEH6|ZNG1_MOUSE	Zng1	4	1	1	1	43772	2.28457e-05	Zinc-regulated GTPase metalloprotein activator 1
17624	Q9Z188|DYR1B_MOUSE	Dyrk1b	1	1	1	1	69178	1.44555e-05	Dual specificity tyrosine-phosphorylation-regulated kinase 1B
17625	Q61214|DYR1A_MOUSE	Dyrk1a	1	1	1	1	85494	1.16967e-05	Dual specificity tyrosine-phosphorylation-regulated kinase 1A
17619	Q9D0J4|ARL2_MOUSE	Arl2	6	1	1	1	20864	4.79294e-05	ADP-ribosylation factor-like protein 2
17419	Q9ES00|UBE4B_MOUSE	Ube4b	1	1	1	1	133317	7.50092e-06	Ubiquitin conjugation factor E4 B
2452	Q9CR26|VTA1_MOUSE	Vta1	3	1	1	1	33913	2.94872e-05	Vacuolar protein sorting-associated protein VTA1 homolog
17623	Q9D2U5|LSMD1_MOUSE	Naa38	7	1	1	1	13430	7.44602e-05	N-alpha-acetyltransferase 38 NatC auxiliary subunit
2936	Q9JLV5|CUL3_MOUSE	Cul3	2	1	1	1	88948	1.12425e-05	Cullin-3
17621	Q8VCH8|UBXN4_MOUSE	Ubxn4	3	1	1	1	56472	1.77079e-05	UBX domain-containing protein 4
17622	Q9D832|DNJB4_MOUSE	Dnajb4	4	1	1	1	37782	2.64676e-05	DnaJ homolog subfamily B member 4
5811	Q6PAL0|BEND3_MOUSE	Bend3	1	1	1	1	94155	1.06208e-05	BEN domain-containing protein 3
6779	Q8BH60|GOPC_MOUSE	Gopc	2	1	1	1	50662	1.97387e-05	Golgi-associated PDZ and coiled-coil motif-containing protein
8585	Q8C0C0|ZHX2_MOUSE	Zhx2	1	1	1	1	92259	1.08391e-05	Zinc fingers and homeoboxes protein 2
4511	P84075|HPCA_MOUSE	Hpca	7	1	1	1	22427	4.45891e-05	Neuron-specific calcium-binding protein hippocalcin
4512	P62748|HPCL1_MOUSE	Hpcal1	7	1	1	1	22338	4.47668e-05	Hippocalcin-like protein 1
1766	Q8C761|DC2I1_MOUSE	Dync2i1	1	1	1	1	115382	8.66686e-06	Cytoplasmic dynein 2 intermediate chain 1
17626	Q9CQ66|DYT2B_MOUSE	Dynlt2b	8	1	1	1	16499	6.06097e-05	Dynein light chain Tctex-type protein 2B
2432	P54726|RD23A_MOUSE	Rad23a	2	1	1	1	39707	2.51845e-05	UV excision repair protein RAD23 homolog A
12226	Q9ERE7|MESD_MOUSE	Mesd	7	1	1	1	25207	3.96715e-05	LRP chaperone MESD
17628	P62774|MTPN_MOUSE	Mtpn	14	1	1	1	12861	7.77545e-05	Myotrophin
5328	Q5SW19|CLU_MOUSE	Cluh	1	1	1	3	148068	2.0261e-05	Clustered mitochondria protein homolog
2378	Q9CQU0|TXD12_MOUSE	Txndc12	5	1	1	1	19049	5.24962e-05	Thioredoxin domain-containing protein 12
17632	Q9QZH6|ECSIT_MOUSE	Ecsit	2	1	1	1	49799	2.00807e-05	Evolutionarily conserved signaling intermediate in Toll pathway mitochondrial
17633	Q6P6I6|GRL1A_MOUSE	Polr2m	3	1	1	1	41237	2.42501e-05	DNA-directed RNA polymerase II subunit GRINL1A
17634	Q9Z0Z7|KLF5_MOUSE	Klf5	2	1	1	1	49754	2.00989e-05	Krueppel-like factor 5
17635	Q9R1Q9|VAS1_MOUSE	Atp6ap1	2	1	1	1	51008	1.96048e-05	V-type proton ATPase subunit S1
6741	Q8BUV6|LSM11_MOUSE	Lsm11	2	1	1	1	39907	2.50583e-05	U7 snRNA-associated Sm-like protein LSm11
11709	Q8C1Y8|CCZ1_MOUSE	Ccz1	3	1	1	1	55505	1.80164e-05	Vacuolar fusion protein CCZ1 homolog
5745	Q80XA6|REPS2_MOUSE	Reps2	2	1	1	1	70484	1.41876e-05	RalBP1-associated Eps domain-containing protein 2
3143	O54916|REPS1_MOUSE	Reps1	1	1	1	1	86519	1.15582e-05	RalBP1-associated Eps domain-containing protein 1
2933	A2AHC3|CAMP1_MOUSE	Camsap1	1	1	1	1	175886	5.6855e-06	Calmodulin-regulated spectrin-associated protein 1
17642	Q3UVG3|F91A1_MOUSE	Fam91a1	1	1	1	1	93464	1.06993e-05	Protein FAM91A1
17638	Q9Z191|EYA4_MOUSE	Eya4	2	1	1	1	66875	1.49533e-05	Eyes absent homolog 4
8966	Q8VCI5|PEX19_MOUSE	Pex19	6	1	1	1	32733	3.05502e-05	Peroxisomal biogenesis factor 19
17639	Q8C6E0|CFA36_MOUSE	Cfap36	3	1	1	2	39600	5.05051e-05	Cilia- and flagella-associated protein 36
17640	Q62074|KPCI_MOUSE	Prkci	2	1	1	1	68204	1.46619e-05	Protein kinase C iota type
2448	Q11136|PEPD_MOUSE	Pepd	2	1	1	1	55029	1.81722e-05	Xaa-Pro dipeptidase
2585	Q8BLB8|AN34C_MOUSE	Ankrd34c	3	1	1	2	58171	3.43814e-05	Ankyrin repeat domain-containing protein 34C
4813	Q9DBU3|RIOK3_MOUSE	Riok3	2	1	1	1	58705	1.70343e-05	Serine/threonine-protein kinase RIO3
2418	Q9D168|INT12_MOUSE	Ints12	2	1	1	6	48568	0.000123538	Integrator complex subunit 12
8719	Q8VHP7|ILEUB_MOUSE	Serpinb1b	3	1	1	1	42887	2.33171e-05	Leukocyte elastase inhibitor B
6943	Q9JK88|SPI2_MOUSE	Serpini2	2	1	1	1	45776	2.18455e-05	Serpin I2
5849	Q01063|PDE4D_MOUSE	Pde4d	1	1	1	1	84563	1.18255e-05	cAMP-specific 3' 5'-cyclic phosphodiesterase 4D
17641	Q9CR00|PSMD9_MOUSE	Psmd9	5	1	1	1	24720	4.04531e-05	26S proteasome non-ATPase regulatory subunit 9
17644	Q8CFD5|ERCC8_MOUSE	Ercc8	4	1	1	1	43689	2.28891e-05	DNA excision repair protein ERCC-8
3647	Q99JG3|ANX13_MOUSE	Anxa13	6	1	1	2	35922	5.56762e-05	Annexin A13
17281	P48316|GA45A_MOUSE	Gadd45a	7	1	1	1	18339	5.45286e-05	Growth arrest and DNA damage-inducible protein GADD45 alpha
2721	Q924W5|SMC6_MOUSE	Smc6	1	1	1	1	127198	7.86176e-06	Structural maintenance of chromosomes protein 6
17266	P43406|ITAV_MOUSE	Itgav	1	1	1	1	115360	8.66852e-06	Integrin alpha-V
17645	Q9JJK2|LANC2_MOUSE	Lancl2	2	1	1	1	50777	1.9694e-05	LanC-like protein 2
12231	P58404|STRN4_MOUSE	Strn4	1	1	1	1	81645	1.22481e-05	Striatin-4
17649	Q9CZC8|SCRN1_MOUSE	Scrn1	2	1	1	1	46326	2.15862e-05	Secernin-1
1786	Q60688|FOXD4_MOUSE	Foxd4	3	1	1	1	48047	2.0813e-05	Forkhead box protein D4
17653	Q00560|IL6RB_MOUSE	Il6st	2	1	1	1	102451	9.76076e-06	Interleukin-6 receptor subunit beta
2832	P38060|HMGCL_MOUSE	Hmgcl	3	1	1	1	34239	2.92065e-05	Hydroxymethylglutaryl-CoA lyase mitochondrial
17654	Q9ES46|PARVB_MOUSE	Parvb	4	1	1	1	41669	2.39987e-05	Beta-parvin
17655	Q9EPC1|PARVA_MOUSE	Parva	3	1	1	1	42330	2.36239e-05	Alpha-parvin
11007	Q3UHC0|TNR6C_MOUSE	Tnrc6c	1	1	1	1	175774	5.68912e-06	Trinucleotide repeat-containing gene 6C protein
17657	Q99LI9|CLP1_MOUSE	Clp1	2	1	1	1	47738	2.09477e-05	Polyribonucleotide 5'-hydroxyl-kinase Clp1
6512	Q3UHD1|AGRB1_MOUSE	Adgrb1	1	1	1	1	173295	5.77051e-06	Adhesion G protein-coupled receptor B1
7918	P16675|PPGB_MOUSE	Ctsa	2	1	1	1	53844	1.85722e-05	Lysosomal protective protein
17658	Q64430|ATP7A_MOUSE	Atp7a	1	1	1	1	161958	6.17444e-06	Copper-transporting ATPase 1
17386	Q9Z1K6|ARI2_MOUSE	Arih2	2	1	1	2	57697	3.46638e-05	E3 ubiquitin-protein ligase ARIH2
6758	P13705|MSH3_MOUSE	Msh3	1	1	1	1	123074	8.12519e-06	DNA mismatch repair protein Msh3
3537	P51860|NP1L2_MOUSE	Nap1l2	2	1	1	1	52158	1.91725e-05	Nucleosome assembly protein 1-like 2
10910	Q9ULW6|NP1L2_HUMAN	NAP1L2	2	1	1	1	52542	1.90324e-05	Nucleosome assembly protein 1-like 2
